# Supplementary material for: Characterization of erythroferrone structural domains relevant to its iron-regulatory function
Source: J Biol Chem. 2023 Oct 20;299(12):105374. doi: 10.1016/j.jbc.2023.105374 (PMC10692919; doi:10.1016/j.jbc.2023.105374)
Supplement: PDB Supplement [file mmc1.zip]

Archive with 10 entries (10 files):
- PDB Supplement/Erfe monomer with signal sequence Alphafold catalog.pdb
- PDB Supplement/erfebmp2_10ns.pdb
- PDB Supplement/ErfeBMP2BMP2_ad398.pdb
- PDB Supplement/ErfeBMP2BMP6_f5f65.pdb
- PDB Supplement/ERFEBMP6BMP6_acb11.pdb
- PDB Supplement/ERFEhexamer_83bb7.pdb
- PDB Supplement/ERFEhexamerBMP2BMP6x3_90ba3.pdb
- PDB Supplement/Erfetrimer_20c31.pdb
- PDB Supplement/ErfetrimerBMP2BMP6_33fdd.pdb
- PDB Supplement/Supplemental Structural Data.docx
