# Supplementary material for: Characterization of erythroferrone structural domains relevant to its iron-regulatory function
Source: J Biol Chem. 2023 Oct 20;299(12):105374. doi: 10.1016/j.jbc.2023.105374 (PMC10692919; doi:10.1016/j.jbc.2023.105374)
Supplement: PDB Supplement [file mmc1.zip › PDB Supplement/Erfe monomer with signal sequence Alphafold catalog.pdb]

CRYST1    1.000    1.000    1.000  90.00  90.00  90.00 P 1           0
ATOM      1  N   MET A   1      15.661  32.942 -62.491  1.00 40.76           N  
ATOM      2  CA  MET A   1      16.212  34.041 -61.666  1.00 40.76           C  
ATOM      3  C   MET A   1      15.113  34.528 -60.724  1.00 40.76           C  
ATOM      4  O   MET A   1      13.975  34.565 -61.165  1.00 40.76           O  
ATOM      5  CB  MET A   1      16.746  35.188 -62.545  1.00 40.76           C  
ATOM      6  CG  MET A   1      18.127  34.876 -63.138  1.00 40.76           C  
ATOM      7  SD  MET A   1      18.700  36.135 -64.306  1.00 40.76           S  
ATOM      8  CE  MET A   1      20.390  35.564 -64.643  1.00 40.76           C  
ATOM      9  N   ALA A   2      15.476  34.863 -59.477  1.00 46.98           N  
ATOM     10  CA  ALA A   2      14.647  35.212 -58.301  1.00 46.98           C  
ATOM     11  C   ALA A   2      14.064  34.033 -57.464  1.00 46.98           C  
ATOM     12  O   ALA A   2      13.284  33.237 -57.986  1.00 46.98           O  
ATOM     13  CB  ALA A   2      13.601  36.279 -58.637  1.00 46.98           C  
ATOM     14  N   PRO A   3      14.427  33.927 -56.161  1.00 46.81           N  
ATOM     15  CA  PRO A   3      13.884  32.960 -55.204  1.00 46.81           C  
ATOM     16  C   PRO A   3      12.943  33.574 -54.137  1.00 46.81           C  
ATOM     17  O   PRO A   3      13.016  34.756 -53.826  1.00 46.81           O  
ATOM     18  CB  PRO A   3      15.138  32.378 -54.542  1.00 46.81           C  
ATOM     19  CG  PRO A   3      16.049  33.599 -54.412  1.00 46.81           C  
ATOM     20  CD  PRO A   3      15.639  34.503 -55.578  1.00 46.81           C  
ATOM     21  N   ALA A   4      12.130  32.685 -53.549  1.00 41.72           N  
ATOM     22  CA  ALA A   4      11.627  32.593 -52.164  1.00 41.72           C  
ATOM     23  C   ALA A   4      11.056  33.821 -51.412  1.00 41.72           C  
ATOM     24  O   ALA A   4      11.765  34.780 -51.131  1.00 41.72           O  
ATOM     25  CB  ALA A   4      12.731  31.936 -51.319  1.00 41.72           C  
ATOM     26  N   ARG A   5       9.854  33.642 -50.825  1.00 50.51           N  
ATOM     27  CA  ARG A   5       9.615  33.687 -49.357  1.00 50.51           C  
ATOM     28  C   ARG A   5       8.175  33.276 -48.984  1.00 50.51           C  
ATOM     29  O   ARG A   5       7.219  33.658 -49.644  1.00 50.51           O  
ATOM     30  CB  ARG A   5       9.950  35.072 -48.756  1.00 50.51           C  
ATOM     31  CG  ARG A   5      11.327  35.058 -48.059  1.00 50.51           C  
ATOM     32  CD  ARG A   5      11.766  36.466 -47.648  1.00 50.51           C  
ATOM     33  NE  ARG A   5      13.118  36.459 -47.053  1.00 50.51           N  
ATOM     34  CZ  ARG A   5      13.684  37.448 -46.379  1.00 50.51           C  
ATOM     35  NH1 ARG A   5      13.058  38.566 -46.140  1.00 50.51           N1+
ATOM     36  NH2 ARG A   5      14.903  37.332 -45.930  1.00 50.51           N  
ATOM     37  N   ARG A   6       8.056  32.479 -47.912  1.00 43.10           N  
ATOM     38  CA  ARG A   6       6.817  32.025 -47.236  1.00 43.10           C  
ATOM     39  C   ARG A   6       6.276  33.099 -46.271  1.00 43.10           C  
ATOM     40  O   ARG A   6       7.087  33.884 -45.780  1.00 43.10           O  
ATOM     41  CB  ARG A   6       7.146  30.792 -46.364  1.00 43.10           C  
ATOM     42  CG  ARG A   6       7.612  29.525 -47.097  1.00 43.10           C  
ATOM     43  CD  ARG A   6       7.906  28.430 -46.057  1.00 43.10           C  
ATOM     44  NE  ARG A   6       8.168  27.116 -46.677  1.00 43.10           N  
ATOM     45  CZ  ARG A   6       8.413  25.984 -46.034  1.00 43.10           C  
ATOM     46  NH1 ARG A   6       8.502  25.928 -44.733  1.00 43.10           N1+
ATOM     47  NH2 ARG A   6       8.573  24.872 -46.694  1.00 43.10           N  
ATOM     48  N   PRO A   7       5.001  33.022 -45.843  1.00 50.62           N  
ATOM     49  CA  PRO A   7       4.564  33.576 -44.560  1.00 50.62           C  
ATOM     50  C   PRO A   7       3.992  32.496 -43.618  1.00 50.62           C  
ATOM     51  O   PRO A   7       3.403  31.512 -44.062  1.00 50.62           O  
ATOM     52  CB  PRO A   7       3.523  34.621 -44.953  1.00 50.62           C  
ATOM     53  CG  PRO A   7       2.833  33.985 -46.165  1.00 50.62           C  
ATOM     54  CD  PRO A   7       3.846  32.978 -46.734  1.00 50.62           C  
ATOM     55  N   ALA A   8       4.150  32.689 -42.305  1.00 50.08           N  
ATOM     56  CA  ALA A   8       3.537  31.869 -41.261  1.00 50.08           C  
ATOM     57  C   ALA A   8       2.815  32.754 -40.230  1.00 50.08           C  
ATOM     58  O   ALA A   8       3.434  33.610 -39.607  1.00 50.08           O  
ATOM     59  CB  ALA A   8       4.606  30.985 -40.598  1.00 50.08           C  
ATOM     60  N   GLY A   9       1.516  32.483 -40.058  1.00 43.73           N  
ATOM     61  CA  GLY A   9       0.829  32.427 -38.762  1.00 43.73           C  
ATOM     62  C   GLY A   9       0.443  33.735 -38.070  1.00 43.73           C  
ATOM     63  O   GLY A   9       1.133  34.172 -37.155  1.00 43.73           O  
ATOM     64  N   ALA A  10      -0.742  34.263 -38.394  1.00 45.22           N  
ATOM     65  CA  ALA A  10      -1.467  35.234 -37.574  1.00 45.22           C  
ATOM     66  C   ALA A  10      -2.756  34.615 -36.986  1.00 45.22           C  
ATOM     67  O   ALA A  10      -3.572  34.064 -37.716  1.00 45.22           O  
ATOM     68  CB  ALA A  10      -1.754  36.493 -38.402  1.00 45.22           C  
ATOM     69  N   ARG A  11      -2.871  34.721 -35.652  1.00 39.62           N  
ATOM     70  CA  ARG A  11      -4.047  34.894 -34.765  1.00 39.62           C  
ATOM     71  C   ARG A  11      -5.461  34.570 -35.286  1.00 39.62           C  
ATOM     72  O   ARG A  11      -5.910  35.195 -36.236  1.00 39.62           O  
ATOM     73  CB  ARG A  11      -4.078  36.380 -34.349  1.00 39.62           C  
ATOM     74  CG  ARG A  11      -2.893  36.835 -33.486  1.00 39.62           C  
ATOM     75  CD  ARG A  11      -3.034  38.328 -33.168  1.00 39.62           C  
ATOM     76  NE  ARG A  11      -2.041  38.769 -32.171  1.00 39.62           N  
ATOM     77  CZ  ARG A  11      -2.000  39.956 -31.587  1.00 39.62           C  
ATOM     78  NH1 ARG A  11      -2.836  40.908 -31.896  1.00 39.62           N1+
ATOM     79  NH2 ARG A  11      -1.108  40.208 -30.670  1.00 39.62           N  
ATOM     80  N   LEU A  12      -6.252  33.876 -34.453  1.00 44.12           N  
ATOM     81  CA  LEU A  12      -7.599  34.360 -34.107  1.00 44.12           C  
ATOM     82  C   LEU A  12      -8.089  33.823 -32.745  1.00 44.12           C  
ATOM     83  O   LEU A  12      -8.223  32.620 -32.544  1.00 44.12           O  
ATOM     84  CB  LEU A  12      -8.621  34.066 -35.229  1.00 44.12           C  
ATOM     85  CG  LEU A  12      -9.630  35.218 -35.415  1.00 44.12           C  
ATOM     86  CD1 LEU A  12      -9.006  36.434 -36.114  1.00 44.12           C  
ATOM     87  CD2 LEU A  12     -10.810  34.751 -36.263  1.00 44.12           C  
ATOM     88  N   LEU A  13      -8.344  34.751 -31.820  1.00 39.59           N  
ATOM     89  CA  LEU A  13      -9.172  34.586 -30.622  1.00 39.59           C  
ATOM     90  C   LEU A  13     -10.636  34.809 -31.023  1.00 39.59           C  
ATOM     91  O   LEU A  13     -10.898  35.743 -31.778  1.00 39.59           O  
ATOM     92  CB  LEU A  13      -8.785  35.684 -29.603  1.00 39.59           C  
ATOM     93  CG  LEU A  13      -7.468  35.462 -28.844  1.00 39.59           C  
ATOM     94  CD1 LEU A  13      -6.962  36.783 -28.259  1.00 39.59           C  
ATOM     95  CD2 LEU A  13      -7.668  34.477 -27.692  1.00 39.59           C  
ATOM     96  N   LEU A  14     -11.583  34.051 -30.464  1.00 51.10           N  
ATOM     97  CA  LEU A  14     -12.990  34.460 -30.421  1.00 51.10           C  
ATOM     98  C   LEU A  14     -13.684  33.925 -29.160  1.00 51.10           C  
ATOM     99  O   LEU A  14     -13.636  32.742 -28.835  1.00 51.10           O  
ATOM    100  CB  LEU A  14     -13.720  34.108 -31.735  1.00 51.10           C  
ATOM    101  CG  LEU A  14     -14.114  35.368 -32.540  1.00 51.10           C  
ATOM    102  CD1 LEU A  14     -14.251  35.039 -34.024  1.00 51.10           C  
ATOM    103  CD2 LEU A  14     -15.435  35.964 -32.047  1.00 51.10           C  
ATOM    104  N   VAL A  15     -14.275  34.885 -28.456  1.00 39.76           N  
ATOM    105  CA  VAL A  15     -15.039  34.866 -27.203  1.00 39.76           C  
ATOM    106  C   VAL A  15     -16.527  34.801 -27.545  1.00 39.76           C  
ATOM    107  O   VAL A  15     -16.901  35.512 -28.460  1.00 39.76           O  
ATOM    108  CB  VAL A  15     -14.770  36.233 -26.516  1.00 39.76           C  
ATOM    109  CG1 VAL A  15     -15.675  36.534 -25.316  1.00 39.76           C  
ATOM    110  CG2 VAL A  15     -13.309  36.364 -26.067  1.00 39.76           C  
ATOM    111  N   TYR A  16     -17.371  34.086 -26.788  1.00 42.49           N  
ATOM    112  CA  TYR A  16     -18.798  34.422 -26.555  1.00 42.49           C  
ATOM    113  C   TYR A  16     -19.238  33.722 -25.247  1.00 42.49           C  
ATOM    114  O   TYR A  16     -19.116  32.509 -25.132  1.00 42.49           O  
ATOM    115  CB  TYR A  16     -19.692  34.042 -27.761  1.00 42.49           C  
ATOM    116  CG  TYR A  16     -20.054  35.225 -28.659  1.00 42.49           C  
ATOM    117  CD1 TYR A  16     -21.134  36.066 -28.323  1.00 42.49           C  
ATOM    118  CD2 TYR A  16     -19.310  35.510 -29.820  1.00 42.49           C  
ATOM    119  CE1 TYR A  16     -21.402  37.228 -29.070  1.00 42.49           C  
ATOM    120  CE2 TYR A  16     -19.553  36.683 -30.559  1.00 42.49           C  
ATOM    121  CZ  TYR A  16     -20.592  37.552 -30.178  1.00 42.49           C  
ATOM    122  OH  TYR A  16     -20.830  38.682 -30.893  1.00 42.49           O  
ATOM    123  N   ALA A  17     -19.413  34.449 -24.137  1.00 42.31           N  
ATOM    124  CA  ALA A  17     -20.604  35.196 -23.690  1.00 42.31           C  
ATOM    125  C   ALA A  17     -21.617  34.313 -22.928  1.00 42.31           C  
ATOM    126  O   ALA A  17     -22.166  33.363 -23.475  1.00 42.31           O  
ATOM    127  CB  ALA A  17     -21.271  36.001 -24.805  1.00 42.31           C  
ATOM    128  N   GLY A  18     -21.843  34.645 -21.651  1.00 37.84           N  
ATOM    129  CA  GLY A  18     -22.874  34.036 -20.806  1.00 37.84           C  
ATOM    130  C   GLY A  18     -24.238  34.711 -20.946  1.00 37.84           C  
ATOM    131  O   GLY A  18     -24.363  35.660 -21.708  1.00 37.84           O  
ATOM    132  N   LEU A  19     -25.226  34.258 -20.163  1.00 42.25           N  
ATOM    133  CA  LEU A  19     -26.339  35.072 -19.649  1.00 42.25           C  
ATOM    134  C   LEU A  19     -27.195  34.269 -18.632  1.00 42.25           C  
ATOM    135  O   LEU A  19     -27.696  33.210 -18.989  1.00 42.25           O  
ATOM    136  CB  LEU A  19     -27.243  35.595 -20.800  1.00 42.25           C  
ATOM    137  CG  LEU A  19     -27.400  37.136 -20.847  1.00 42.25           C  
ATOM    138  CD1 LEU A  19     -26.439  37.863 -21.786  1.00 42.25           C  
ATOM    139  CD2 LEU A  19     -28.812  37.502 -21.291  1.00 42.25           C  
ATOM    140  N   LEU A  20     -27.337  34.837 -17.415  1.00 41.17           N  
ATOM    141  CA  LEU A  20     -28.542  35.033 -16.553  1.00 41.17           C  
ATOM    142  C   LEU A  20     -29.438  33.822 -16.166  1.00 41.17           C  
ATOM    143  O   LEU A  20     -29.575  32.880 -16.924  1.00 41.17           O  
ATOM    144  CB  LEU A  20     -29.346  36.180 -17.197  1.00 41.17           C  
ATOM    145  CG  LEU A  20     -28.589  37.518 -17.308  1.00 41.17           C  
ATOM    146  CD1 LEU A  20     -29.446  38.535 -18.057  1.00 41.17           C  
ATOM    147  CD2 LEU A  20     -28.227  38.133 -15.957  1.00 41.17           C  
ATOM    148  N   ALA A  21     -30.138  33.740 -15.022  1.00 42.81           N  
ATOM    149  CA  ALA A  21     -30.596  34.666 -13.968  1.00 42.81           C  
ATOM    150  C   ALA A  21     -30.853  33.829 -12.675  1.00 42.81           C  
ATOM    151  O   ALA A  21     -31.231  32.668 -12.777  1.00 42.81           O  
ATOM    152  CB  ALA A  21     -31.928  35.258 -14.455  1.00 42.81           C  
ATOM    153  N   ALA A  22     -30.462  34.245 -11.464  1.00 39.68           N  
ATOM    154  CA  ALA A  22     -31.168  35.110 -10.497  1.00 39.68           C  
ATOM    155  C   ALA A  22     -32.495  34.561  -9.919  1.00 39.68           C  
ATOM    156  O   ALA A  22     -33.499  34.524 -10.620  1.00 39.68           O  
ATOM    157  CB  ALA A  22     -31.314  36.554 -10.995  1.00 39.68           C  
ATOM    158  N   ALA A  23     -32.476  34.228  -8.618  1.00 42.67           N  
ATOM    159  CA  ALA A  23     -33.453  34.566  -7.561  1.00 42.67           C  
ATOM    160  C   ALA A  23     -33.306  33.565  -6.391  1.00 42.67           C  
ATOM    161  O   ALA A  23     -33.082  32.387  -6.629  1.00 42.67           O  
ATOM    162  CB  ALA A  23     -34.907  34.534  -8.066  1.00 42.67           C  
ATOM    163  N   ALA A  24     -33.467  33.882  -5.110  1.00 42.18           N  
ATOM    164  CA  ALA A  24     -33.463  35.104  -4.313  1.00 42.18           C  
ATOM    165  C   ALA A  24     -33.620  34.627  -2.848  1.00 42.18           C  
ATOM    166  O   ALA A  24     -34.308  33.638  -2.616  1.00 42.18           O  
ATOM    167  CB  ALA A  24     -34.646  36.020  -4.669  1.00 42.18           C  
ATOM    168  N   ALA A  25     -33.045  35.379  -1.902  1.00 42.36           N  
ATOM    169  CA  ALA A  25     -33.292  35.362  -0.448  1.00 42.36           C  
ATOM    170  C   ALA A  25     -32.879  34.094   0.348  1.00 42.36           C  
ATOM    171  O   ALA A  25     -33.232  32.977   0.012  1.00 42.36           O  
ATOM    172  CB  ALA A  25     -34.754  35.759  -0.200  1.00 42.36           C  
ATOM    173  N   GLY A  26     -32.144  34.164   1.459  1.00 35.54           N  
ATOM    174  CA  GLY A  26     -31.752  35.307   2.277  1.00 35.54           C  
ATOM    175  C   GLY A  26     -32.060  35.041   3.755  1.00 35.54           C  
ATOM    176  O   GLY A  26     -33.178  34.653   4.061  1.00 35.54           O  
ATOM    177  N   LEU A  27     -31.082  35.355   4.620  1.00 39.06           N  
ATOM    178  CA  LEU A  27     -31.186  35.576   6.076  1.00 39.06           C  
ATOM    179  C   LEU A  27     -31.521  34.332   6.935  1.00 39.06           C  
ATOM    180  O   LEU A  27     -32.408  33.565   6.615  1.00 39.06           O  
ATOM    181  CB  LEU A  27     -32.168  36.737   6.345  1.00 39.06           C  
ATOM    182  CG  LEU A  27     -31.795  38.100   5.717  1.00 39.06           C  
ATOM    183  CD1 LEU A  27     -32.439  38.374   4.351  1.00 39.06           C  
ATOM    184  CD2 LEU A  27     -32.248  39.224   6.646  1.00 39.06           C  
ATOM    185  N   GLY A  28     -30.898  34.037   8.074  1.00 35.17           N  
ATOM    186  CA  GLY A  28     -29.952  34.738   8.934  1.00 35.17           C  
ATOM    187  C   GLY A  28     -29.902  33.976  10.274  1.00 35.17           C  
ATOM    188  O   GLY A  28     -30.916  33.449  10.721  1.00 35.17           O  
ATOM    189  N   SER A  29     -28.715  33.883  10.881  1.00 38.28           N  
ATOM    190  CA  SER A  29     -28.501  33.554  12.312  1.00 38.28           C  
ATOM    191  C   SER A  29     -29.242  34.570  13.216  1.00 38.28           C  
ATOM    192  O   SER A  29     -29.545  35.643  12.683  1.00 38.28           O  
ATOM    193  CB  SER A  29     -26.986  33.632  12.567  1.00 38.28           C  
ATOM    194  OG  SER A  29     -26.482  32.395  13.018  1.00 38.28           O  
ATOM    195  N   PRO A  30     -29.477  34.361  14.542  1.00 42.26           N  
ATOM    196  CA  PRO A  30     -28.524  33.812  15.531  1.00 42.26           C  
ATOM    197  C   PRO A  30     -29.115  32.985  16.720  1.00 42.26           C  
ATOM    198  O   PRO A  30     -30.318  32.791  16.848  1.00 42.26           O  
ATOM    199  CB  PRO A  30     -27.887  35.108  16.069  1.00 42.26           C  
ATOM    200  CG  PRO A  30     -29.033  36.132  16.047  1.00 42.26           C  
ATOM    201  CD  PRO A  30     -30.152  35.428  15.280  1.00 42.26           C  
ATOM    202  N   GLU A  31     -28.209  32.497  17.585  1.00 39.08           N  
ATOM    203  CA  GLU A  31     -28.351  32.078  19.013  1.00 39.08           C  
ATOM    204  C   GLU A  31     -29.047  33.149  19.911  1.00 39.08           C  
ATOM    205  O   GLU A  31     -29.338  34.215  19.362  1.00 39.08           O  
ATOM    206  CB  GLU A  31     -26.888  31.915  19.506  1.00 39.08           C  
ATOM    207  CG  GLU A  31     -26.514  30.522  20.027  1.00 39.08           C  
ATOM    208  CD  GLU A  31     -25.915  30.589  21.436  1.00 39.08           C  
ATOM    209  OE1 GLU A  31     -26.457  29.876  22.313  1.00 39.08           O  
ATOM    210  OE2 GLU A  31     -24.974  31.388  21.644  1.00 39.08           O1-
ATOM    211  N   PRO A  32     -29.217  33.040  21.267  1.00 42.15           N  
ATOM    212  CA  PRO A  32     -28.993  31.980  22.294  1.00 42.15           C  
ATOM    213  C   PRO A  32     -30.231  31.743  23.219  1.00 42.15           C  
ATOM    214  O   PRO A  32     -31.211  32.479  23.149  1.00 42.15           O  
ATOM    215  CB  PRO A  32     -27.891  32.576  23.212  1.00 42.15           C  
ATOM    216  CG  PRO A  32     -27.752  34.037  22.804  1.00 42.15           C  
ATOM    217  CD  PRO A  32     -29.027  34.279  22.018  1.00 42.15           C  
ATOM    218  N   GLY A  33     -30.164  30.813  24.194  1.00 40.21           N  
ATOM    219  CA  GLY A  33     -30.993  30.923  25.421  1.00 40.21           C  
ATOM    220  C   GLY A  33     -31.353  29.631  26.175  1.00 40.21           C  
ATOM    221  O   GLY A  33     -32.355  28.985  25.886  1.00 40.21           O  
ATOM    222  N   ALA A  34     -30.567  29.293  27.199  1.00 38.76           N  
ATOM    223  CA  ALA A  34     -30.864  28.314  28.260  1.00 38.76           C  
ATOM    224  C   ALA A  34     -31.862  28.888  29.313  1.00 38.76           C  
ATOM    225  O   ALA A  34     -32.245  30.050  29.193  1.00 38.76           O  
ATOM    226  CB  ALA A  34     -29.481  28.015  28.868  1.00 38.76           C  
ATOM    227  N   PRO A  35     -32.111  28.249  30.480  1.00 45.65           N  
ATOM    228  CA  PRO A  35     -32.538  26.877  30.802  1.00 45.65           C  
ATOM    229  C   PRO A  35     -33.768  26.877  31.764  1.00 45.65           C  
ATOM    230  O   PRO A  35     -34.313  27.921  32.101  1.00 45.65           O  
ATOM    231  CB  PRO A  35     -31.310  26.292  31.525  1.00 45.65           C  
ATOM    232  CG  PRO A  35     -30.663  27.503  32.216  1.00 45.65           C  
ATOM    233  CD  PRO A  35     -31.370  28.729  31.634  1.00 45.65           C  
ATOM    234  N   SER A  36     -34.106  25.701  32.321  1.00 39.20           N  
ATOM    235  CA  SER A  36     -34.729  25.487  33.652  1.00 39.20           C  
ATOM    236  C   SER A  36     -36.176  24.985  33.682  1.00 39.20           C  
ATOM    237  O   SER A  36     -37.124  25.733  33.467  1.00 39.20           O  
ATOM    238  CB  SER A  36     -34.586  26.689  34.604  1.00 39.20           C  
ATOM    239  OG  SER A  36     -34.767  26.289  35.951  1.00 39.20           O  
ATOM    240  N   ARG A  37     -36.317  23.711  34.079  1.00 42.08           N  
ATOM    241  CA  ARG A  37     -37.140  23.185  35.196  1.00 42.08           C  
ATOM    242  C   ARG A  37     -37.434  21.702  34.932  1.00 42.08           C  
ATOM    243  O   ARG A  37     -37.723  21.337  33.809  1.00 42.08           O  
ATOM    244  CB  ARG A  37     -38.494  23.920  35.362  1.00 42.08           C  
ATOM    245  CG  ARG A  37     -38.425  25.106  36.342  1.00 42.08           C  
ATOM    246  CD  ARG A  37     -39.817  25.731  36.504  1.00 42.08           C  
ATOM    247  NE  ARG A  37     -39.833  26.796  37.528  1.00 42.08           N  
ATOM    248  CZ  ARG A  37     -40.909  27.375  38.035  1.00 42.08           C  
ATOM    249  NH1 ARG A  37     -42.115  27.038  37.665  1.00 42.08           N1+
ATOM    250  NH2 ARG A  37     -40.794  28.317  38.929  1.00 42.08           N  
ATOM    251  N   SER A  38     -37.482  20.769  35.874  1.00 41.33           N  
ATOM    252  CA  SER A  38     -37.080  20.651  37.278  1.00 41.33           C  
ATOM    253  C   SER A  38     -37.702  19.333  37.768  1.00 41.33           C  
ATOM    254  O   SER A  38     -38.873  19.111  37.470  1.00 41.33           O  
ATOM    255  CB  SER A  38     -37.642  21.774  38.168  1.00 41.33           C  
ATOM    256  OG  SER A  38     -39.031  21.952  37.981  1.00 41.33           O  
ATOM    257  N   ARG A  39     -36.982  18.587  38.625  1.00 40.55           N  
ATOM    258  CA  ARG A  39     -37.467  17.507  39.527  1.00 40.55           C  
ATOM    259  C   ARG A  39     -37.774  16.163  38.823  1.00 40.55           C  
ATOM    260  O   ARG A  39     -38.382  16.149  37.773  1.00 40.55           O  
ATOM    261  CB  ARG A  39     -38.655  18.025  40.373  1.00 40.55           C  
ATOM    262  CG  ARG A  39     -38.329  19.279  41.209  1.00 40.55           C  
ATOM    263  CD  ARG A  39     -39.597  19.956  41.742  1.00 40.55           C  
ATOM    264  NE  ARG A  39     -39.277  21.156  42.545  1.00 40.55           N  
ATOM    265  CZ  ARG A  39     -40.140  21.893  43.228  1.00 40.55           C  
ATOM    266  NH1 ARG A  39     -41.417  21.630  43.234  1.00 40.55           N1+
ATOM    267  NH2 ARG A  39     -39.733  22.916  43.927  1.00 40.55           N  
ATOM    268  N   ALA A  40     -37.387  14.990  39.326  1.00 40.48           N  
ATOM    269  CA  ALA A  40     -37.125  14.608  40.706  1.00 40.48           C  
ATOM    270  C   ALA A  40     -36.033  13.522  40.841  1.00 40.48           C  
ATOM    271  O   ALA A  40     -35.883  12.619  40.028  1.00 40.48           O  
ATOM    272  CB  ALA A  40     -38.444  14.115  41.314  1.00 40.48           C  
ATOM    273  N   ARG A  41     -35.304  13.686  41.942  1.00 33.27           N  
ATOM    274  CA  ARG A  41     -34.227  12.913  42.564  1.00 33.27           C  
ATOM    275  C   ARG A  41     -34.743  11.606  43.186  1.00 33.27           C  
ATOM    276  O   ARG A  41     -35.736  11.669  43.905  1.00 33.27           O  
ATOM    277  CB  ARG A  41     -33.752  13.899  43.660  1.00 33.27           C  
ATOM    278  CG  ARG A  41     -32.697  13.479  44.689  1.00 33.27           C  
ATOM    279  CD  ARG A  41     -32.547  14.645  45.687  1.00 33.27           C  
ATOM    280  NE  ARG A  41     -31.425  14.453  46.621  1.00 33.27           N  
ATOM    281  CZ  ARG A  41     -31.170  15.157  47.713  1.00 33.27           C  
ATOM    282  NH1 ARG A  41     -31.958  16.112  48.134  1.00 33.27           N1+
ATOM    283  NH2 ARG A  41     -30.100  14.902  48.407  1.00 33.27           N  
ATOM    284  N   ARG A  42     -33.998  10.498  43.055  1.00 37.96           N  
ATOM    285  CA  ARG A  42     -33.655   9.599  44.184  1.00 37.96           C  
ATOM    286  C   ARG A  42     -32.558   8.582  43.818  1.00 37.96           C  
ATOM    287  O   ARG A  42     -32.704   7.815  42.876  1.00 37.96           O  
ATOM    288  CB  ARG A  42     -34.893   8.889  44.779  1.00 37.96           C  
ATOM    289  CG  ARG A  42     -35.156   9.410  46.205  1.00 37.96           C  
ATOM    290  CD  ARG A  42     -36.381   8.753  46.844  1.00 37.96           C  
ATOM    291  NE  ARG A  42     -36.521   9.143  48.264  1.00 37.96           N  
ATOM    292  CZ  ARG A  42     -37.149   8.460  49.207  1.00 37.96           C  
ATOM    293  NH1 ARG A  42     -37.784   7.351  48.948  1.00 37.96           N1+
ATOM    294  NH2 ARG A  42     -37.152   8.878  50.443  1.00 37.96           N  
ATOM    295  N   GLU A  43     -31.471   8.654  44.586  1.00 38.30           N  
ATOM    296  CA  GLU A  43     -30.273   7.794  44.636  1.00 38.30           C  
ATOM    297  C   GLU A  43     -30.549   6.368  45.168  1.00 38.30           C  
ATOM    298  O   GLU A  43     -31.586   6.162  45.809  1.00 38.30           O  
ATOM    299  CB  GLU A  43     -29.280   8.463  45.612  1.00 38.30           C  
ATOM    300  CG  GLU A  43     -28.029   9.047  44.958  1.00 38.30           C  
ATOM    301  CD  GLU A  43     -27.273   9.890  45.990  1.00 38.30           C  
ATOM    302  OE1 GLU A  43     -26.183   9.464  46.421  1.00 38.30           O  
ATOM    303  OE2 GLU A  43     -27.831  10.964  46.335  1.00 38.30           O1-
ATOM    304  N   PRO A  44     -29.612   5.412  44.969  1.00 43.33           N  
ATOM    305  CA  PRO A  44     -29.702   4.024  45.426  1.00 43.33           C  
ATOM    306  C   PRO A  44     -29.018   3.803  46.796  1.00 43.33           C  
ATOM    307  O   PRO A  44     -28.131   4.576  47.161  1.00 43.33           O  
ATOM    308  CB  PRO A  44     -28.973   3.248  44.325  1.00 43.33           C  
ATOM    309  CG  PRO A  44     -27.819   4.179  43.945  1.00 43.33           C  
ATOM    310  CD  PRO A  44     -28.346   5.581  44.255  1.00 43.33           C  
ATOM    311  N   PRO A  45     -29.350   2.739  47.554  1.00 60.91           N  
ATOM    312  CA  PRO A  45     -28.582   2.354  48.735  1.00 60.91           C  
ATOM    313  C   PRO A  45     -27.525   1.274  48.401  1.00 60.91           C  
ATOM    314  O   PRO A  45     -27.834   0.335  47.663  1.00 60.91           O  
ATOM    315  CB  PRO A  45     -29.635   1.854  49.721  1.00 60.91           C  
ATOM    316  CG  PRO A  45     -30.680   1.197  48.816  1.00 60.91           C  
ATOM    317  CD  PRO A  45     -30.554   1.920  47.467  1.00 60.91           C  
ATOM    318  N   PRO A  46     -26.294   1.359  48.946  1.00 39.07           N  
ATOM    319  CA  PRO A  46     -25.301   0.288  48.906  1.00 39.07           C  
ATOM    320  C   PRO A  46     -25.459  -0.635  50.126  1.00 39.07           C  
ATOM    321  O   PRO A  46     -25.904  -0.194  51.186  1.00 39.07           O  
ATOM    322  CB  PRO A  46     -23.959   1.022  48.907  1.00 39.07           C  
ATOM    323  CG  PRO A  46     -24.231   2.230  49.808  1.00 39.07           C  
ATOM    324  CD  PRO A  46     -25.727   2.513  49.635  1.00 39.07           C  
ATOM    325  N   GLY A  47     -25.079  -1.909  50.003  1.00 36.53           N  
ATOM    326  CA  GLY A  47     -25.151  -2.823  51.140  1.00 36.53           C  
ATOM    327  C   GLY A  47     -24.520  -4.196  50.921  1.00 36.53           C  
ATOM    328  O   GLY A  47     -25.166  -5.099  50.402  1.00 36.53           O  
ATOM    329  N   ASN A  48     -23.310  -4.323  51.468  1.00 43.39           N  
ATOM    330  CA  ASN A  48     -22.846  -5.429  52.315  1.00 43.39           C  
ATOM    331  C   ASN A  48     -21.933  -6.508  51.711  1.00 43.39           C  
ATOM    332  O   ASN A  48     -22.061  -6.966  50.580  1.00 43.39           O  
ATOM    333  CB  ASN A  48     -23.958  -5.971  53.232  1.00 43.39           C  
ATOM    334  CG  ASN A  48     -24.655  -4.890  54.045  1.00 43.39           C  
ATOM    335  ND2 ASN A  48     -25.709  -5.237  54.740  1.00 43.39           N  
ATOM    336  OD1 ASN A  48     -24.287  -3.727  54.071  1.00 43.39           O  
ATOM    337  N   GLU A  49     -20.962  -6.844  52.556  1.00 37.29           N  
ATOM    338  CA  GLU A  49     -19.648  -7.409  52.300  1.00 37.29           C  
ATOM    339  C   GLU A  49     -19.583  -8.949  52.415  1.00 37.29           C  
ATOM    340  O   GLU A  49     -20.398  -9.590  53.070  1.00 37.29           O  
ATOM    341  CB  GLU A  49     -18.678  -6.767  53.319  1.00 37.29           C  
ATOM    342  CG  GLU A  49     -18.553  -5.235  53.222  1.00 37.29           C  
ATOM    343  CD  GLU A  49     -17.622  -4.687  54.315  1.00 37.29           C  
ATOM    344  OE1 GLU A  49     -16.454  -4.383  53.980  1.00 37.29           O  
ATOM    345  OE2 GLU A  49     -18.093  -4.587  55.469  1.00 37.29           O1-
ATOM    346  N   LEU A  50     -18.545  -9.481  51.755  1.00 37.45           N  
ATOM    347  CA  LEU A  50     -17.801 -10.759  51.843  1.00 37.45           C  
ATOM    348  C   LEU A  50     -17.785 -11.513  53.206  1.00 37.45           C  
ATOM    349  O   LEU A  50     -17.943 -10.886  54.251  1.00 37.45           O  
ATOM    350  CB  LEU A  50     -16.366 -10.310  51.481  1.00 37.45           C  
ATOM    351  CG  LEU A  50     -16.141 -10.006  49.993  1.00 37.45           C  
ATOM    352  CD1 LEU A  50     -14.928  -9.090  49.837  1.00 37.45           C  
ATOM    353  CD2 LEU A  50     -15.874 -11.305  49.229  1.00 37.45           C  
ATOM    354  N   PRO A  51     -17.461 -12.836  53.238  1.00 41.25           N  
ATOM    355  CA  PRO A  51     -16.048 -13.235  53.413  1.00 41.25           C  
ATOM    356  C   PRO A  51     -15.542 -14.516  52.694  1.00 41.25           C  
ATOM    357  O   PRO A  51     -16.258 -15.454  52.364  1.00 41.25           O  
ATOM    358  CB  PRO A  51     -15.841 -13.353  54.923  1.00 41.25           C  
ATOM    359  CG  PRO A  51     -17.211 -13.772  55.444  1.00 41.25           C  
ATOM    360  CD  PRO A  51     -18.147 -13.650  54.237  1.00 41.25           C  
ATOM    361  N   ARG A  52     -14.216 -14.475  52.519  1.00 35.77           N  
ATOM    362  CA  ARG A  52     -13.179 -15.373  51.971  1.00 35.77           C  
ATOM    363  C   ARG A  52     -13.099 -16.793  52.579  1.00 35.77           C  
ATOM    364  O   ARG A  52     -13.172 -16.938  53.793  1.00 35.77           O  
ATOM    365  CB  ARG A  52     -11.898 -14.560  52.304  1.00 35.77           C  
ATOM    366  CG  ARG A  52     -10.511 -15.191  52.127  1.00 35.77           C  
ATOM    367  CD  ARG A  52      -9.415 -14.276  52.721  1.00 35.77           C  
ATOM    368  NE  ARG A  52      -8.893 -13.276  51.762  1.00 35.77           N  
ATOM    369  CZ  ARG A  52      -8.236 -12.162  52.055  1.00 35.77           C  
ATOM    370  NH1 ARG A  52      -8.128 -11.710  53.274  1.00 35.77           N1+
ATOM    371  NH2 ARG A  52      -7.660 -11.471  51.110  1.00 35.77           N  
ATOM    372  N   GLY A  53     -12.723 -17.789  51.760  1.00 38.56           N  
ATOM    373  CA  GLY A  53     -12.072 -19.037  52.209  1.00 38.56           C  
ATOM    374  C   GLY A  53     -11.630 -19.971  51.054  1.00 38.56           C  
ATOM    375  O   GLY A  53     -12.347 -20.016  50.062  1.00 38.56           O  
ATOM    376  N   PRO A  54     -10.462 -20.657  51.118  1.00 39.35           N  
ATOM    377  CA  PRO A  54      -9.595 -20.949  49.960  1.00 39.35           C  
ATOM    378  C   PRO A  54      -9.418 -22.448  49.619  1.00 39.35           C  
ATOM    379  O   PRO A  54      -9.657 -23.312  50.456  1.00 39.35           O  
ATOM    380  CB  PRO A  54      -8.255 -20.347  50.399  1.00 39.35           C  
ATOM    381  CG  PRO A  54      -8.205 -20.630  51.906  1.00 39.35           C  
ATOM    382  CD  PRO A  54      -9.659 -20.869  52.318  1.00 39.35           C  
ATOM    383  N   GLY A  55      -8.923 -22.761  48.412  1.00 39.69           N  
ATOM    384  CA  GLY A  55      -8.541 -24.128  48.023  1.00 39.69           C  
ATOM    385  C   GLY A  55      -7.662 -24.181  46.769  1.00 39.69           C  
ATOM    386  O   GLY A  55      -8.120 -23.897  45.666  1.00 39.69           O  
ATOM    387  N   GLU A  56      -6.387 -24.512  46.967  1.00 39.53           N  
ATOM    388  CA  GLU A  56      -5.330 -24.713  45.970  1.00 39.53           C  
ATOM    389  C   GLU A  56      -5.581 -25.924  45.054  1.00 39.53           C  
ATOM    390  O   GLU A  56      -6.031 -26.964  45.529  1.00 39.53           O  
ATOM    391  CB  GLU A  56      -4.025 -25.007  46.738  1.00 39.53           C  
ATOM    392  CG  GLU A  56      -3.471 -23.830  47.551  1.00 39.53           C  
ATOM    393  CD  GLU A  56      -2.475 -24.316  48.613  1.00 39.53           C  
ATOM    394  OE1 GLU A  56      -1.261 -24.076  48.427  1.00 39.53           O  
ATOM    395  OE2 GLU A  56      -2.956 -24.922  49.595  1.00 39.53           O1-
ATOM    396  N   SER A  57      -5.167 -25.848  43.778  1.00 39.92           N  
ATOM    397  CA  SER A  57      -4.190 -26.778  43.157  1.00 39.92           C  
ATOM    398  C   SER A  57      -4.159 -26.699  41.617  1.00 39.92           C  
ATOM    399  O   SER A  57      -5.105 -27.075  40.940  1.00 39.92           O  
ATOM    400  CB  SER A  57      -4.392 -28.252  43.540  1.00 39.92           C  
ATOM    401  OG  SER A  57      -3.910 -28.452  44.854  1.00 39.92           O  
ATOM    402  N   ARG A  58      -2.999 -26.263  41.095  1.00 37.82           N  
ATOM    403  CA  ARG A  58      -2.198 -26.887  40.011  1.00 37.82           C  
ATOM    404  C   ARG A  58      -2.906 -27.392  38.731  1.00 37.82           C  
ATOM    405  O   ARG A  58      -3.495 -28.462  38.756  1.00 37.82           O  
ATOM    406  CB  ARG A  58      -1.403 -28.052  40.661  1.00 37.82           C  
ATOM    407  CG  ARG A  58       0.069 -27.731  40.937  1.00 37.82           C  
ATOM    408  CD  ARG A  58       0.690 -28.885  41.734  1.00 37.82           C  
ATOM    409  NE  ARG A  58       2.156 -28.761  41.835  1.00 37.82           N  
ATOM    410  CZ  ARG A  58       2.935 -29.418  42.679  1.00 37.82           C  
ATOM    411  NH1 ARG A  58       2.456 -30.247  43.564  1.00 37.82           N1+
ATOM    412  NH2 ARG A  58       4.227 -29.248  42.647  1.00 37.82           N  
ATOM    413  N   ALA A  59      -2.621 -26.750  37.582  1.00 40.76           N  
ATOM    414  CA  ALA A  59      -2.125 -27.408  36.348  1.00 40.76           C  
ATOM    415  C   ALA A  59      -1.868 -26.424  35.171  1.00 40.76           C  
ATOM    416  O   ALA A  59      -2.805 -25.893  34.594  1.00 40.76           O  
ATOM    417  CB  ALA A  59      -3.076 -28.515  35.861  1.00 40.76           C  
ATOM    418  N   GLY A  60      -0.578 -26.227  34.847  1.00 37.36           N  
ATOM    419  CA  GLY A  60       0.082 -26.256  33.517  1.00 37.36           C  
ATOM    420  C   GLY A  60      -0.439 -25.469  32.287  1.00 37.36           C  
ATOM    421  O   GLY A  60      -1.624 -25.518  31.982  1.00 37.36           O  
ATOM    422  N   PRO A  61       0.453 -24.834  31.486  1.00 38.63           N  
ATOM    423  CA  PRO A  61       0.079 -24.047  30.309  1.00 38.63           C  
ATOM    424  C   PRO A  61      -0.245 -24.943  29.100  1.00 38.63           C  
ATOM    425  O   PRO A  61       0.546 -25.807  28.724  1.00 38.63           O  
ATOM    426  CB  PRO A  61       1.284 -23.135  30.047  1.00 38.63           C  
ATOM    427  CG  PRO A  61       2.473 -23.994  30.480  1.00 38.63           C  
ATOM    428  CD  PRO A  61       1.908 -24.861  31.607  1.00 38.63           C  
ATOM    429  N   ALA A  62      -1.403 -24.724  28.472  1.00 41.25           N  
ATOM    430  CA  ALA A  62      -1.840 -25.486  27.306  1.00 41.25           C  
ATOM    431  C   ALA A  62      -1.129 -25.025  26.020  1.00 41.25           C  
ATOM    432  O   ALA A  62      -1.088 -23.842  25.680  1.00 41.25           O  
ATOM    433  CB  ALA A  62      -3.366 -25.434  27.196  1.00 41.25           C  
ATOM    434  N   ALA A  63      -0.558 -26.014  25.337  1.00 41.86           N  
ATOM    435  CA  ALA A  63       0.281 -25.927  24.156  1.00 41.86           C  
ATOM    436  C   ALA A  63      -0.434 -25.363  22.914  1.00 41.86           C  
ATOM    437  O   ALA A  63      -1.613 -25.624  22.673  1.00 41.86           O  
ATOM    438  CB  ALA A  63       0.799 -27.348  23.900  1.00 41.86           C  
ATOM    439  N   ARG A  64       0.325 -24.627  22.090  1.00 41.58           N  
ATOM    440  CA  ARG A  64      -0.073 -24.214  20.735  1.00 41.58           C  
ATOM    441  C   ARG A  64      -0.184 -25.447  19.816  1.00 41.58           C  
ATOM    442  O   ARG A  64       0.720 -26.283  19.862  1.00 41.58           O  
ATOM    443  CB  ARG A  64       0.953 -23.231  20.146  1.00 41.58           C  
ATOM    444  CG  ARG A  64       0.865 -21.829  20.763  1.00 41.58           C  
ATOM    445  CD  ARG A  64       1.931 -20.917  20.143  1.00 41.58           C  
ATOM    446  NE  ARG A  64       1.810 -19.527  20.626  1.00 41.58           N  
ATOM    447  CZ  ARG A  64       2.655 -18.541  20.381  1.00 41.58           C  
ATOM    448  NH1 ARG A  64       3.748 -18.721  19.691  1.00 41.58           N1+
ATOM    449  NH2 ARG A  64       2.413 -17.340  20.828  1.00 41.58           N  
ATOM    450  N   PRO A  65      -1.220 -25.554  18.964  1.00 50.26           N  
ATOM    451  CA  PRO A  65      -1.295 -26.590  17.934  1.00 50.26           C  
ATOM    452  C   PRO A  65      -0.212 -26.375  16.857  1.00 50.26           C  
ATOM    453  O   PRO A  65       0.133 -25.222  16.585  1.00 50.26           O  
ATOM    454  CB  PRO A  65      -2.704 -26.500  17.332  1.00 50.26           C  
ATOM    455  CG  PRO A  65      -3.475 -25.581  18.278  1.00 50.26           C  
ATOM    456  CD  PRO A  65      -2.393 -24.702  18.890  1.00 50.26           C  
ATOM    457  N   PRO A  66       0.327 -27.443  16.243  1.00 47.31           N  
ATOM    458  CA  PRO A  66       1.383 -27.338  15.239  1.00 47.31           C  
ATOM    459  C   PRO A  66       0.830 -26.771  13.923  1.00 47.31           C  
ATOM    460  O   PRO A  66      -0.206 -27.227  13.438  1.00 47.31           O  
ATOM    461  CB  PRO A  66       1.930 -28.763  15.090  1.00 47.31           C  
ATOM    462  CG  PRO A  66       0.725 -29.648  15.413  1.00 47.31           C  
ATOM    463  CD  PRO A  66      -0.064 -28.832  16.436  1.00 47.31           C  
ATOM    464  N   GLU A  67       1.521 -25.787  13.338  1.00 41.90           N  
ATOM    465  CA  GLU A  67       1.230 -25.330  11.975  1.00 41.90           C  
ATOM    466  C   GLU A  67       1.535 -26.442  10.956  1.00 41.90           C  
ATOM    467  O   GLU A  67       2.532 -27.158  11.109  1.00 41.90           O  
ATOM    468  CB  GLU A  67       2.014 -24.064  11.590  1.00 41.90           C  
ATOM    469  CG  GLU A  67       1.378 -22.769  12.120  1.00 41.90           C  
ATOM    470  CD  GLU A  67       1.620 -21.571  11.184  1.00 41.90           C  
ATOM    471  OE1 GLU A  67       0.717 -20.706  11.125  1.00 41.90           O  
ATOM    472  OE2 GLU A  67       2.701 -21.513  10.558  1.00 41.90           O1-
ATOM    473  N   PRO A  68       0.699 -26.596   9.914  1.00 47.61           N  
ATOM    474  CA  PRO A  68       0.913 -27.585   8.875  1.00 47.61           C  
ATOM    475  C   PRO A  68       2.193 -27.244   8.114  1.00 47.61           C  
ATOM    476  O   PRO A  68       2.340 -26.175   7.524  1.00 47.61           O  
ATOM    477  CB  PRO A  68      -0.343 -27.556   8.001  1.00 47.61           C  
ATOM    478  CG  PRO A  68      -0.862 -26.130   8.173  1.00 47.61           C  
ATOM    479  CD  PRO A  68      -0.450 -25.763   9.596  1.00 47.61           C  
ATOM    480  N   THR A  69       3.126 -28.189   8.148  1.00 37.65           N  
ATOM    481  CA  THR A  69       4.341 -28.221   7.340  1.00 37.65           C  
ATOM    482  C   THR A  69       4.042 -27.829   5.900  1.00 37.65           C  
ATOM    483  O   THR A  69       3.165 -28.417   5.270  1.00 37.65           O  
ATOM    484  CB  THR A  69       4.921 -29.642   7.353  1.00 37.65           C  
ATOM    485  CG2 THR A  69       5.629 -29.934   8.676  1.00 37.65           C  
ATOM    486  OG1 THR A  69       3.888 -30.594   7.211  1.00 37.65           O  
ATOM    487  N   ALA A  70       4.797 -26.851   5.401  1.00 36.42           N  
ATOM    488  CA  ALA A  70       4.771 -26.369   4.033  1.00 36.42           C  
ATOM    489  C   ALA A  70       4.933 -27.527   3.034  1.00 36.42           C  
ATOM    490  O   ALA A  70       6.049 -27.908   2.670  1.00 36.42           O  
ATOM    491  CB  ALA A  70       5.891 -25.324   3.897  1.00 36.42           C  
ATOM    492  N   GLU A  71       3.813 -28.072   2.559  1.00 36.43           N  
ATOM    493  CA  GLU A  71       3.788 -28.780   1.290  1.00 36.43           C  
ATOM    494  C   GLU A  71       4.140 -27.751   0.226  1.00 36.43           C  
ATOM    495  O   GLU A  71       3.377 -26.844  -0.103  1.00 36.43           O  
ATOM    496  CB  GLU A  71       2.448 -29.468   1.010  1.00 36.43           C  
ATOM    497  CG  GLU A  71       2.394 -30.851   1.676  1.00 36.43           C  
ATOM    498  CD  GLU A  71       1.174 -31.676   1.240  1.00 36.43           C  
ATOM    499  OE1 GLU A  71       1.254 -32.918   1.368  1.00 36.43           O  
ATOM    500  OE2 GLU A  71       0.179 -31.071   0.781  1.00 36.43           O1-
ATOM    501  N   ARG A  72       5.391 -27.858  -0.213  1.00 39.33           N  
ATOM    502  CA  ARG A  72       6.034 -27.115  -1.286  1.00 39.33           C  
ATOM    503  C   ARG A  72       5.050 -27.005  -2.446  1.00 39.33           C  
ATOM    504  O   ARG A  72       4.911 -27.951  -3.215  1.00 39.33           O  
ATOM    505  CB  ARG A  72       7.299 -27.929  -1.613  1.00 39.33           C  
ATOM    506  CG  ARG A  72       8.413 -27.177  -2.341  1.00 39.33           C  
ATOM    507  CD  ARG A  72       9.638 -28.107  -2.367  1.00 39.33           C  
ATOM    508  NE  ARG A  72      10.876 -27.406  -2.748  1.00 39.33           N  
ATOM    509  CZ  ARG A  72      12.095 -27.919  -2.696  1.00 39.33           C  
ATOM    510  NH1 ARG A  72      12.313 -29.151  -2.322  1.00 39.33           N1+
ATOM    511  NH2 ARG A  72      13.129 -27.196  -3.024  1.00 39.33           N  
ATOM    512  N   ALA A  73       4.354 -25.869  -2.535  1.00 47.14           N  
ATOM    513  CA  ALA A  73       3.432 -25.578  -3.618  1.00 47.14           C  
ATOM    514  C   ALA A  73       4.184 -25.838  -4.922  1.00 47.14           C  
ATOM    515  O   ALA A  73       5.171 -25.162  -5.225  1.00 47.14           O  
ATOM    516  CB  ALA A  73       2.937 -24.131  -3.495  1.00 47.14           C  
ATOM    517  N   HIS A  74       3.792 -26.905  -5.616  1.00 56.30           N  
ATOM    518  CA  HIS A  74       4.437 -27.327  -6.842  1.00 56.30           C  
ATOM    519  C   HIS A  74       4.344 -26.159  -7.824  1.00 56.30           C  
ATOM    520  O   HIS A  74       3.263 -25.810  -8.290  1.00 56.30           O  
ATOM    521  CB  HIS A  74       3.775 -28.612  -7.362  1.00 56.30           C  
ATOM    522  CG  HIS A  74       4.040 -29.819  -6.490  1.00 56.30           C  
ATOM    523  CD2 HIS A  74       3.158 -30.441  -5.646  1.00 56.30           C  
ATOM    524  ND1 HIS A  74       5.225 -30.518  -6.418  1.00 56.30           N  
ATOM    525  CE1 HIS A  74       5.061 -31.532  -5.552  1.00 56.30           C  
ATOM    526  NE2 HIS A  74       3.814 -31.531  -5.067  1.00 56.30           N  
ATOM    527  N   SER A  75       5.484 -25.517  -8.074  1.00 68.00           N  
ATOM    528  CA  SER A  75       5.662 -24.513  -9.116  1.00 68.00           C  
ATOM    529  C   SER A  75       5.276 -25.154 -10.447  1.00 68.00           C  
ATOM    530  O   SER A  75       6.063 -25.908 -11.017  1.00 68.00           O  
ATOM    531  CB  SER A  75       7.131 -24.062  -9.100  1.00 68.00           C  
ATOM    532  OG  SER A  75       7.548 -23.535 -10.339  1.00 68.00           O  
ATOM    533  N   VAL A  76       4.059 -24.895 -10.919  1.00 76.58           N  
ATOM    534  CA  VAL A  76       3.631 -25.293 -12.261  1.00 76.58           C  
ATOM    535  C   VAL A  76       4.377 -24.405 -13.253  1.00 76.58           C  
ATOM    536  O   VAL A  76       4.264 -23.181 -13.185  1.00 76.58           O  
ATOM    537  CB  VAL A  76       2.102 -25.181 -12.425  1.00 76.58           C  
ATOM    538  CG1 VAL A  76       1.658 -25.637 -13.820  1.00 76.58           C  
ATOM    539  CG2 VAL A  76       1.363 -26.053 -11.397  1.00 76.58           C  
ATOM    540  N   ASP A  77       5.152 -25.010 -14.154  1.00 85.08           N  
ATOM    541  CA  ASP A  77       5.833 -24.289 -15.231  1.00 85.08           C  
ATOM    542  C   ASP A  77       4.779 -23.539 -16.078  1.00 85.08           C  
ATOM    543  O   ASP A  77       3.820 -24.167 -16.548  1.00 85.08           O  
ATOM    544  CB  ASP A  77       6.673 -25.286 -16.060  1.00 85.08           C  
ATOM    545  CG  ASP A  77       7.454 -24.672 -17.237  1.00 85.08           C  
ATOM    546  OD1 ASP A  77       7.206 -23.492 -17.577  1.00 85.08           O  
ATOM    547  OD2 ASP A  77       8.271 -25.389 -17.849  1.00 85.08           O1-
ATOM    548  N   PRO A  78       4.900 -22.210 -16.289  1.00 82.31           N  
ATOM    549  CA  PRO A  78       3.980 -21.455 -17.140  1.00 82.31           C  
ATOM    550  C   PRO A  78       3.876 -22.031 -18.558  1.00 82.31           C  
ATOM    551  O   PRO A  78       2.810 -21.945 -19.171  1.00 82.31           O  
ATOM    552  CB  PRO A  78       4.522 -20.020 -17.158  1.00 82.31           C  
ATOM    553  CG  PRO A  78       5.994 -20.172 -16.779  1.00 82.31           C  
ATOM    554  CD  PRO A  78       5.963 -21.342 -15.805  1.00 82.31           C  
ATOM    555  N   ARG A  79       4.938 -22.666 -19.073  1.00 86.74           N  
ATOM    556  CA  ARG A  79       4.905 -23.376 -20.353  1.00 86.74           C  
ATOM    557  C   ARG A  79       3.994 -24.595 -20.288  1.00 86.74           C  
ATOM    558  O   ARG A  79       3.204 -24.796 -21.206  1.00 86.74           O  
ATOM    559  CB  ARG A  79       6.335 -23.768 -20.740  1.00 86.74           C  
ATOM    560  CG  ARG A  79       6.392 -24.385 -22.141  1.00 86.74           C  
ATOM    561  CD  ARG A  79       7.848 -24.651 -22.525  1.00 86.74           C  
ATOM    562  NE  ARG A  79       7.950 -25.169 -23.903  1.00 86.74           N  
ATOM    563  CZ  ARG A  79       7.965 -26.439 -24.262  1.00 86.74           C  
ATOM    564  NH1 ARG A  79       7.844 -27.406 -23.394  1.00 86.74           N1+
ATOM    565  NH2 ARG A  79       8.108 -26.757 -25.520  1.00 86.74           N  
ATOM    566  N   ASP A  80       4.053 -25.374 -19.216  1.00 88.11           N  
ATOM    567  CA  ASP A  80       3.187 -26.539 -19.033  1.00 88.11           C  
ATOM    568  C   ASP A  80       1.729 -26.125 -18.825  1.00 88.11           C  
ATOM    569  O   ASP A  80       0.833 -26.715 -19.432  1.00 88.11           O  
ATOM    570  CB  ASP A  80       3.676 -27.398 -17.861  1.00 88.11           C  
ATOM    571  CG  ASP A  80       4.973 -28.154 -18.162  1.00 88.11           C  
ATOM    572  OD1 ASP A  80       5.295 -28.323 -19.365  1.00 88.11           O  
ATOM    573  OD2 ASP A  80       5.572 -28.634 -17.178  1.00 88.11           O1-
ATOM    574  N   ALA A  81       1.485 -25.064 -18.049  1.00 83.26           N  
ATOM    575  CA  ALA A  81       0.156 -24.477 -17.889  1.00 83.26           C  
ATOM    576  C   ALA A  81      -0.417 -23.992 -19.234  1.00 83.26           C  
ATOM    577  O   ALA A  81      -1.572 -24.281 -19.560  1.00 83.26           O  
ATOM    578  CB  ALA A  81       0.240 -23.338 -16.867  1.00 83.26           C  
ATOM    579  N   TRP A  82       0.398 -23.318 -20.053  1.00 83.83           N  
ATOM    580  CA  TRP A  82       0.003 -22.880 -21.393  1.00 83.83           C  
ATOM    581  C   TRP A  82      -0.248 -24.060 -22.338  1.00 83.83           C  
ATOM    582  O   TRP A  82      -1.263 -24.100 -23.030  1.00 83.83           O  
ATOM    583  CB  TRP A  82       1.072 -21.943 -21.963  1.00 83.83           C  
ATOM    584  CG  TRP A  82       0.728 -21.405 -23.315  1.00 83.83           C  
ATOM    585  CD1 TRP A  82       1.301 -21.765 -24.485  1.00 83.83           C  
ATOM    586  CD2 TRP A  82      -0.319 -20.447 -23.657  1.00 83.83           C  
ATOM    587  CE2 TRP A  82      -0.318 -20.267 -25.072  1.00 83.83           C  
ATOM    588  CE3 TRP A  82      -1.276 -19.724 -22.913  1.00 83.83           C  
ATOM    589  NE1 TRP A  82       0.694 -21.087 -25.525  1.00 83.83           N  
ATOM    590  CZ2 TRP A  82      -1.217 -19.408 -25.719  1.00 83.83           C  
ATOM    591  CZ3 TRP A  82      -2.185 -18.860 -23.553  1.00 83.83           C  
ATOM    592  CH2 TRP A  82      -2.156 -18.700 -24.950  1.00 83.83           C  
ATOM    593  N   MET A  83       0.623 -25.071 -22.335  1.00 88.34           N  
ATOM    594  CA  MET A  83       0.445 -26.272 -23.154  1.00 88.34           C  
ATOM    595  C   MET A  83      -0.782 -27.089 -22.729  1.00 88.34           C  
ATOM    596  O   MET A  83      -1.431 -27.690 -23.586  1.00 88.34           O  
ATOM    597  CB  MET A  83       1.712 -27.139 -23.107  1.00 88.34           C  
ATOM    598  CG  MET A  83       2.886 -26.525 -23.885  1.00 88.34           C  
ATOM    599  SD  MET A  83       2.624 -26.225 -25.658  1.00 88.34           S  
ATOM    600  CE  MET A  83       2.381 -27.907 -26.276  1.00 88.34           C  
ATOM    601  N   LEU A  84      -1.136 -27.110 -21.440  1.00 85.72           N  
ATOM    602  CA  LEU A  84      -2.387 -27.699 -20.952  1.00 85.72           C  
ATOM    603  C   LEU A  84      -3.602 -26.959 -21.513  1.00 85.72           C  
ATOM    604  O   LEU A  84      -4.493 -27.611 -22.060  1.00 85.72           O  
ATOM    605  CB  LEU A  84      -2.414 -27.694 -19.413  1.00 85.72           C  
ATOM    606  CG  LEU A  84      -1.605 -28.829 -18.765  1.00 85.72           C  
ATOM    607  CD1 LEU A  84      -1.452 -28.563 -17.268  1.00 85.72           C  
ATOM    608  CD2 LEU A  84      -2.306 -30.183 -18.937  1.00 85.72           C  
ATOM    609  N   PHE A  85      -3.594 -25.624 -21.450  1.00 82.01           N  
ATOM    610  CA  PHE A  85      -4.642 -24.785 -22.026  1.00 82.01           C  
ATOM    611  C   PHE A  85      -4.810 -25.039 -23.533  1.00 82.01           C  
ATOM    612  O   PHE A  85      -5.912 -25.361 -23.971  1.00 82.01           O  
ATOM    613  CB  PHE A  85      -4.340 -23.311 -21.717  1.00 82.01           C  
ATOM    614  CG  PHE A  85      -5.260 -22.343 -22.432  1.00 82.01           C  
ATOM    615  CD1 PHE A  85      -4.810 -21.648 -23.571  1.00 82.01           C  
ATOM    616  CD2 PHE A  85      -6.581 -22.166 -21.980  1.00 82.01           C  
ATOM    617  CE1 PHE A  85      -5.679 -20.783 -24.256  1.00 82.01           C  
ATOM    618  CE2 PHE A  85      -7.449 -21.297 -22.664  1.00 82.01           C  
ATOM    619  CZ  PHE A  85      -6.999 -20.607 -23.803  1.00 82.01           C  
ATOM    620  N   VAL A  86      -3.720 -25.010 -24.310  1.00 86.00           N  
ATOM    621  CA  VAL A  86      -3.744 -25.266 -25.765  1.00 86.00           C  
ATOM    622  C   VAL A  86      -4.247 -26.683 -26.089  1.00 86.00           C  
ATOM    623  O   VAL A  86      -5.037 -26.875 -27.005  1.00 86.00           O  
ATOM    624  CB  VAL A  86      -2.347 -25.020 -26.377  1.00 86.00           C  
ATOM    625  CG1 VAL A  86      -2.272 -25.400 -27.861  1.00 86.00           C  
ATOM    626  CG2 VAL A  86      -1.942 -23.542 -26.278  1.00 86.00           C  
ATOM    627  N   ARG A  87      -3.857 -27.709 -25.318  1.00 86.65           N  
ATOM    628  CA  ARG A  87      -4.349 -29.093 -25.516  1.00 86.65           C  
ATOM    629  C   ARG A  87      -5.828 -29.276 -25.150  1.00 86.65           C  
ATOM    630  O   ARG A  87      -6.431 -30.286 -25.529  1.00 86.65           O  
ATOM    631  CB  ARG A  87      -3.493 -30.061 -24.689  1.00 86.65           C  
ATOM    632  CG  ARG A  87      -2.089 -30.276 -25.268  1.00 86.65           C  
ATOM    633  CD  ARG A  87      -1.250 -31.054 -24.248  1.00 86.65           C  
ATOM    634  NE  ARG A  87       0.128 -31.275 -24.720  1.00 86.65           N  
ATOM    635  CZ  ARG A  87       1.046 -32.018 -24.126  1.00 86.65           C  
ATOM    636  NH1 ARG A  87       0.794 -32.694 -23.039  1.00 86.65           N1+
ATOM    637  NH2 ARG A  87       2.253 -32.093 -24.612  1.00 86.65           N  
ATOM    638  N   GLN A  88      -6.389 -28.370 -24.351  1.00 77.50           N  
ATOM    639  CA  GLN A  88      -7.772 -28.412 -23.875  1.00 77.50           C  
ATOM    640  C   GLN A  88      -8.698 -27.471 -24.655  1.00 77.50           C  
ATOM    641  O   GLN A  88      -9.897 -27.742 -24.684  1.00 77.50           O  
ATOM    642  CB  GLN A  88      -7.798 -28.135 -22.361  1.00 77.50           C  
ATOM    643  CG  GLN A  88      -7.327 -29.374 -21.574  1.00 77.50           C  
ATOM    644  CD  GLN A  88      -6.885 -29.085 -20.142  1.00 77.50           C  
ATOM    645  NE2 GLN A  88      -6.681 -30.101 -19.329  1.00 77.50           N  
ATOM    646  OE1 GLN A  88      -6.697 -27.969 -19.705  1.00 77.50           O  
ATOM    647  N   SER A  89      -8.177 -26.446 -25.343  1.00 74.57           N  
ATOM    648  CA  SER A  89      -8.980 -25.503 -26.136  1.00 74.57           C  
ATOM    649  C   SER A  89      -9.718 -26.170 -27.299  1.00 74.57           C  
ATOM    650  O   SER A  89     -10.857 -25.808 -27.585  1.00 74.57           O  
ATOM    651  CB  SER A  89      -8.115 -24.340 -26.641  1.00 74.57           C  
ATOM    652  OG  SER A  89      -7.038 -24.777 -27.445  1.00 74.57           O  
ATOM    653  N   ASP A  90      -9.136 -27.210 -27.903  1.00 66.59           N  
ATOM    654  CA  ASP A  90      -9.765 -27.949 -29.012  1.00 66.59           C  
ATOM    655  C   ASP A  90     -10.805 -28.976 -28.536  1.00 66.59           C  
ATOM    656  O   ASP A  90     -11.580 -29.529 -29.321  1.00 66.59           O  
ATOM    657  CB  ASP A  90      -8.682 -28.627 -29.859  1.00 66.59           C  
ATOM    658  CG  ASP A  90      -7.751 -27.631 -30.556  1.00 66.59           C  
ATOM    659  OD1 ASP A  90      -8.119 -26.438 -30.648  1.00 66.59           O  
ATOM    660  OD2 ASP A  90      -6.670 -28.095 -30.975  1.00 66.59           O1-
ATOM    661  N   LYS A  91     -10.869 -29.228 -27.223  1.00 59.27           N  
ATOM    662  CA  LYS A  91     -11.873 -30.098 -26.604  1.00 59.27           C  
ATOM    663  C   LYS A  91     -13.080 -29.267 -26.198  1.00 59.27           C  
ATOM    664  O   LYS A  91     -13.428 -29.169 -25.024  1.00 59.27           O  
ATOM    665  CB  LYS A  91     -11.273 -30.916 -25.456  1.00 59.27           C  
ATOM    666  CG  LYS A  91     -10.123 -31.792 -25.961  1.00 59.27           C  
ATOM    667  CD  LYS A  91      -9.617 -32.717 -24.857  1.00 59.27           C  
ATOM    668  CE  LYS A  91      -8.377 -33.429 -25.396  1.00 59.27           C  
ATOM    669  NZ  LYS A  91      -7.872 -34.445 -24.447  1.00 59.27           N1+
ATOM    670  N   GLY A  92     -13.740 -28.691 -27.199  1.00 55.29           N  
ATOM    671  CA  GLY A  92     -15.064 -28.113 -27.022  1.00 55.29           C  
ATOM    672  C   GLY A  92     -16.037 -29.137 -26.425  1.00 55.29           C  
ATOM    673  O   GLY A  92     -15.873 -30.352 -26.574  1.00 55.29           O  
ATOM    674  N   VAL A  93     -17.096 -28.636 -25.788  1.00 61.69           N  
ATOM    675  CA  VAL A  93     -18.170 -29.393 -25.100  1.00 61.69           C  
ATOM    676  C   VAL A  93     -18.823 -30.496 -25.971  1.00 61.69           C  
ATOM    677  O   VAL A  93     -19.520 -31.367 -25.459  1.00 61.69           O  
ATOM    678  CB  VAL A  93     -19.194 -28.413 -24.438  1.00 61.69           C  
ATOM    679  CG1 VAL A  93     -18.913 -26.917 -24.694  1.00 61.69           C  
ATOM    680  CG2 VAL A  93     -20.669 -28.627 -24.811  1.00 61.69           C  
ATOM    681  N   ASN A  94     -18.528 -30.525 -27.275  1.00 56.29           N  
ATOM    682  CA  ASN A  94     -19.052 -31.450 -28.280  1.00 56.29           C  
ATOM    683  C   ASN A  94     -18.122 -32.626 -28.645  1.00 56.29           C  
ATOM    684  O   ASN A  94     -18.372 -33.315 -29.638  1.00 56.29           O  
ATOM    685  CB  ASN A  94     -19.446 -30.621 -29.513  1.00 56.29           C  
ATOM    686  CG  ASN A  94     -20.610 -29.690 -29.235  1.00 56.29           C  
ATOM    687  ND2 ASN A  94     -20.768 -28.653 -30.020  1.00 56.29           N  
ATOM    688  OD1 ASN A  94     -21.401 -29.886 -28.331  1.00 56.29           O  
ATOM    689  N   GLY A  95     -17.061 -32.898 -27.877  1.00 54.86           N  
ATOM    690  CA  GLY A  95     -16.257 -34.108 -28.071  1.00 54.86           C  
ATOM    691  C   GLY A  95     -17.126 -35.363 -27.923  1.00 54.86           C  
ATOM    692  O   GLY A  95     -17.483 -35.721 -26.803  1.00 54.86           O  
ATOM    693  N   LYS A  96     -17.481 -36.015 -29.047  1.00 54.15           N  
ATOM    694  CA  LYS A  96     -18.299 -37.243 -29.164  1.00 54.15           C  
ATOM    695  C   LYS A  96     -17.731 -38.393 -28.315  1.00 54.15           C  
ATOM    696  O   LYS A  96     -17.176 -39.355 -28.839  1.00 54.15           O  
ATOM    697  CB  LYS A  96     -18.397 -37.684 -30.648  1.00 54.15           C  
ATOM    698  CG  LYS A  96     -19.449 -36.967 -31.508  1.00 54.15           C  
ATOM    699  CD  LYS A  96     -19.354 -37.474 -32.962  1.00 54.15           C  
ATOM    700  CE  LYS A  96     -20.501 -36.943 -33.834  1.00 54.15           C  
ATOM    701  NZ  LYS A  96     -20.294 -37.247 -35.277  1.00 54.15           N1+
ATOM    702  N   LYS A  97     -17.891 -38.341 -26.995  1.00 56.96           N  
ATOM    703  CA  LYS A  97     -17.575 -39.447 -26.096  1.00 56.96           C  
ATOM    704  C   LYS A  97     -18.884 -40.039 -25.596  1.00 56.96           C  
ATOM    705  O   LYS A  97     -19.496 -39.562 -24.647  1.00 56.96           O  
ATOM    706  CB  LYS A  97     -16.566 -39.012 -25.017  1.00 56.96           C  
ATOM    707  CG  LYS A  97     -15.686 -40.208 -24.609  1.00 56.96           C  
ATOM    708  CD  LYS A  97     -14.583 -39.813 -23.618  1.00 56.96           C  
ATOM    709  CE  LYS A  97     -13.666 -41.018 -23.354  1.00 56.96           C  
ATOM    710  NZ  LYS A  97     -12.632 -40.724 -22.328  1.00 56.96           N1+
ATOM    711  N   ARG A  98     -19.318 -41.093 -26.297  1.00 46.39           N  
ATOM    712  CA  ARG A  98     -20.349 -42.043 -25.861  1.00 46.39           C  
ATOM    713  C   ARG A  98     -20.033 -42.484 -24.428  1.00 46.39           C  
ATOM    714  O   ARG A  98     -19.141 -43.299 -24.230  1.00 46.39           O  
ATOM    715  CB  ARG A  98     -20.315 -43.292 -26.776  1.00 46.39           C  
ATOM    716  CG  ARG A  98     -21.185 -43.249 -28.040  1.00 46.39           C  
ATOM    717  CD  ARG A  98     -20.939 -44.537 -28.849  1.00 46.39           C  
ATOM    718  NE  ARG A  98     -22.001 -44.817 -29.838  1.00 46.39           N  
ATOM    719  CZ  ARG A  98     -22.017 -45.832 -30.693  1.00 46.39           C  
ATOM    720  NH1 ARG A  98     -21.021 -46.667 -30.804  1.00 46.39           N1+
ATOM    721  NH2 ARG A  98     -23.049 -46.033 -31.464  1.00 46.39           N  
ATOM    722  N   SER A  99     -20.768 -41.986 -23.440  1.00 51.86           N  
ATOM    723  CA  SER A  99     -20.807 -42.608 -22.118  1.00 51.86           C  
ATOM    724  C   SER A  99     -22.229 -42.561 -21.571  1.00 51.86           C  
ATOM    725  O   SER A  99     -22.725 -41.533 -21.116  1.00 51.86           O  
ATOM    726  CB  SER A  99     -19.796 -41.984 -21.160  1.00 51.86           C  
ATOM    727  OG  SER A  99     -19.766 -42.783 -19.996  1.00 51.86           O  
ATOM    728  N   ARG A 100     -22.905 -43.707 -21.695  1.00 43.04           N  
ATOM    729  CA  ARG A 100     -24.164 -44.042 -21.025  1.00 43.04           C  
ATOM    730  C   ARG A 100     -23.889 -44.088 -19.518  1.00 43.04           C  
ATOM    731  O   ARG A 100     -23.301 -45.052 -19.047  1.00 43.04           O  
ATOM    732  CB  ARG A 100     -24.623 -45.443 -21.494  1.00 43.04           C  
ATOM    733  CG  ARG A 100     -25.461 -45.511 -22.779  1.00 43.04           C  
ATOM    734  CD  ARG A 100     -25.669 -46.992 -23.154  1.00 43.04           C  
ATOM    735  NE  ARG A 100     -26.856 -47.218 -24.005  1.00 43.04           N  
ATOM    736  CZ  ARG A 100     -27.161 -48.342 -24.641  1.00 43.04           C  
ATOM    737  NH1 ARG A 100     -26.348 -49.361 -24.687  1.00 43.04           N1+
ATOM    738  NH2 ARG A 100     -28.307 -48.469 -25.250  1.00 43.04           N  
ATOM    739  N   GLY A 101     -24.340 -43.094 -18.762  1.00 51.31           N  
ATOM    740  CA  GLY A 101     -24.229 -43.109 -17.302  1.00 51.31           C  
ATOM    741  C   GLY A 101     -25.285 -42.227 -16.653  1.00 51.31           C  
ATOM    742  O   GLY A 101     -25.175 -41.008 -16.671  1.00 51.31           O  
ATOM    743  N   LYS A 102     -26.334 -42.851 -16.108  1.00 41.94           N  
ATOM    744  CA  LYS A 102     -27.410 -42.205 -15.343  1.00 41.94           C  
ATOM    745  C   LYS A 102     -26.822 -41.510 -14.105  1.00 41.94           C  
ATOM    746  O   LYS A 102     -26.427 -42.201 -13.172  1.00 41.94           O  
ATOM    747  CB  LYS A 102     -28.415 -43.288 -14.885  1.00 41.94           C  
ATOM    748  CG  LYS A 102     -29.322 -43.881 -15.978  1.00 41.94           C  
ATOM    749  CD  LYS A 102     -30.145 -45.051 -15.404  1.00 41.94           C  
ATOM    750  CE  LYS A 102     -31.185 -45.577 -16.405  1.00 41.94           C  
ATOM    751  NZ  LYS A 102     -31.917 -46.763 -15.880  1.00 41.94           N1+
ATOM    752  N   ALA A 103     -26.828 -40.179 -14.049  1.00 54.99           N  
ATOM    753  CA  ALA A 103     -26.549 -39.433 -12.820  1.00 54.99           C  
ATOM    754  C   ALA A 103     -27.668 -38.419 -12.533  1.00 54.99           C  
ATOM    755  O   ALA A 103     -28.164 -37.729 -13.420  1.00 54.99           O  
ATOM    756  CB  ALA A 103     -25.148 -38.821 -12.869  1.00 54.99           C  
ATOM    757  N   LYS A 104     -28.119 -38.444 -11.276  1.00 55.31           N  
ATOM    758  CA  LYS A 104     -29.345 -37.856 -10.723  1.00 55.31           C  
ATOM    759  C   LYS A 104     -29.442 -36.335 -10.921  1.00 55.31           C  
ATOM    760  O   LYS A 104     -28.516 -35.602 -10.598  1.00 55.31           O  
ATOM    761  CB  LYS A 104     -29.372 -38.184  -9.216  1.00 55.31           C  
ATOM    762  CG  LYS A 104     -29.783 -39.631  -8.888  1.00 55.31           C  
ATOM    763  CD  LYS A 104     -29.470 -39.978  -7.421  1.00 55.31           C  
ATOM    764  CE  LYS A 104     -30.132 -41.295  -6.985  1.00 55.31           C  
ATOM    765  NZ  LYS A 104     -29.715 -41.705  -5.616  1.00 55.31           N1+
ATOM    766  N   LYS A 105     -30.630 -35.880 -11.346  1.00 47.01           N  
ATOM    767  CA  LYS A 105     -31.086 -34.478 -11.324  1.00 47.01           C  
ATOM    768  C   LYS A 105     -30.949 -33.889  -9.912  1.00 47.01           C  
ATOM    769  O   LYS A 105     -31.710 -34.273  -9.023  1.00 47.01           O  
ATOM    770  CB  LYS A 105     -32.573 -34.406 -11.752  1.00 47.01           C  
ATOM    771  CG  LYS A 105     -32.816 -34.377 -13.269  1.00 47.01           C  
ATOM    772  CD  LYS A 105     -34.325 -34.382 -13.589  1.00 47.01           C  
ATOM    773  CE  LYS A 105     -34.574 -34.119 -15.083  1.00 47.01           C  
ATOM    774  NZ  LYS A 105     -36.020 -34.148 -15.436  1.00 47.01           N1+
ATOM    775  N   LEU A 106     -30.046 -32.927  -9.731  1.00 55.01           N  
ATOM    776  CA  LEU A 106     -30.109 -31.973  -8.623  1.00 55.01           C  
ATOM    777  C   LEU A 106     -31.016 -30.812  -9.042  1.00 55.01           C  
ATOM    778  O   LEU A 106     -30.852 -30.224 -10.109  1.00 55.01           O  
ATOM    779  CB  LEU A 106     -28.698 -31.523  -8.206  1.00 55.01           C  
ATOM    780  CG  LEU A 106     -27.935 -32.591  -7.395  1.00 55.01           C  
ATOM    781  CD1 LEU A 106     -26.462 -32.209  -7.284  1.00 55.01           C  
ATOM    782  CD2 LEU A 106     -28.495 -32.743  -5.976  1.00 55.01           C  
ATOM    783  N   LYS A 107     -32.031 -30.561  -8.216  1.00 45.27           N  
ATOM    784  CA  LYS A 107     -33.075 -29.555  -8.410  1.00 45.27           C  
ATOM    785  C   LYS A 107     -32.524 -28.176  -8.031  1.00 45.27           C  
ATOM    786  O   LYS A 107     -32.678 -27.752  -6.895  1.00 45.27           O  
ATOM    787  CB  LYS A 107     -34.297 -29.916  -7.538  1.00 45.27           C  
ATOM    788  CG  LYS A 107     -34.991 -31.245  -7.886  1.00 45.27           C  
ATOM    789  CD  LYS A 107     -36.073 -31.540  -6.833  1.00 45.27           C  
ATOM    790  CE  LYS A 107     -36.823 -32.847  -7.119  1.00 45.27           C  
ATOM    791  NZ  LYS A 107     -37.847 -33.116  -6.075  1.00 45.27           N1+
ATOM    792  N   PHE A 108     -31.900 -27.493  -8.979  1.00 46.83           N  
ATOM    793  CA  PHE A 108     -31.772 -26.035  -8.958  1.00 46.83           C  
ATOM    794  C   PHE A 108     -32.534 -25.479 -10.163  1.00 46.83           C  
ATOM    795  O   PHE A 108     -32.728 -26.203 -11.141  1.00 46.83           O  
ATOM    796  CB  PHE A 108     -30.300 -25.613  -8.865  1.00 46.83           C  
ATOM    797  CG  PHE A 108     -29.744 -25.791  -7.462  1.00 46.83           C  
ATOM    798  CD1 PHE A 108     -29.996 -24.811  -6.481  1.00 46.83           C  
ATOM    799  CD2 PHE A 108     -29.017 -26.947  -7.118  1.00 46.83           C  
ATOM    800  CE1 PHE A 108     -29.524 -24.984  -5.168  1.00 46.83           C  
ATOM    801  CE2 PHE A 108     -28.543 -27.119  -5.803  1.00 46.83           C  
ATOM    802  CZ  PHE A 108     -28.797 -26.137  -4.829  1.00 46.83           C  
ATOM    803  N   GLY A 109     -33.067 -24.261 -10.019  1.00 47.49           N  
ATOM    804  CA  GLY A 109     -34.016 -23.622 -10.938  1.00 47.49           C  
ATOM    805  C   GLY A 109     -33.667 -23.784 -12.418  1.00 47.49           C  
ATOM    806  O   GLY A 109     -32.499 -23.934 -12.765  1.00 47.49           O  
ATOM    807  N   LEU A 110     -34.716 -23.803 -13.252  1.00 51.48           N  
ATOM    808  CA  LEU A 110     -34.686 -24.039 -14.701  1.00 51.48           C  
ATOM    809  C   LEU A 110     -33.351 -23.589 -15.320  1.00 51.48           C  
ATOM    810  O   LEU A 110     -33.079 -22.386 -15.319  1.00 51.48           O  
ATOM    811  CB  LEU A 110     -35.845 -23.256 -15.356  1.00 51.48           C  
ATOM    812  CG  LEU A 110     -37.258 -23.737 -14.979  1.00 51.48           C  
ATOM    813  CD1 LEU A 110     -38.300 -22.736 -15.473  1.00 51.48           C  
ATOM    814  CD2 LEU A 110     -37.575 -25.105 -15.586  1.00 51.48           C  
ATOM    815  N   PRO A 111     -32.518 -24.515 -15.836  1.00 60.94           N  
ATOM    816  CA  PRO A 111     -31.367 -24.127 -16.630  1.00 60.94           C  
ATOM    817  C   PRO A 111     -31.906 -23.258 -17.760  1.00 60.94           C  
ATOM    818  O   PRO A 111     -32.782 -23.708 -18.506  1.00 60.94           O  
ATOM    819  CB  PRO A 111     -30.723 -25.425 -17.141  1.00 60.94           C  
ATOM    820  CG  PRO A 111     -31.312 -26.509 -16.239  1.00 60.94           C  
ATOM    821  CD  PRO A 111     -32.677 -25.956 -15.842  1.00 60.94           C  
ATOM    822  N   GLY A 112     -31.445 -22.007 -17.838  1.00 57.13           N  
ATOM    823  CA  GLY A 112     -31.770 -21.150 -18.970  1.00 57.13           C  
ATOM    824  C   GLY A 112     -31.485 -21.920 -20.262  1.00 57.13           C  
ATOM    825  O   GLY A 112     -30.550 -22.733 -20.279  1.00 57.13           O  
ATOM    826  N   PRO A 113     -32.301 -21.743 -21.317  1.00 66.88           N  
ATOM    827  CA  PRO A 113     -32.040 -22.413 -22.581  1.00 66.88           C  
ATOM    828  C   PRO A 113     -30.576 -22.159 -22.966  1.00 66.88           C  
ATOM    829  O   PRO A 113     -30.106 -21.030 -22.786  1.00 66.88           O  
ATOM    830  CB  PRO A 113     -33.024 -21.812 -23.590  1.00 66.88           C  
ATOM    831  CG  PRO A 113     -33.378 -20.454 -22.983  1.00 66.88           C  
ATOM    832  CD  PRO A 113     -33.314 -20.714 -21.480  1.00 66.88           C  
ATOM    833  N   PRO A 114     -29.835 -23.181 -23.437  1.00 72.61           N  
ATOM    834  CA  PRO A 114     -28.501 -22.973 -23.975  1.00 72.61           C  
ATOM    835  C   PRO A 114     -28.547 -21.779 -24.922  1.00 72.61           C  
ATOM    836  O   PRO A 114     -29.381 -21.757 -25.832  1.00 72.61           O  
ATOM    837  CB  PRO A 114     -28.133 -24.278 -24.691  1.00 72.61           C  
ATOM    838  CG  PRO A 114     -28.956 -25.323 -23.938  1.00 72.61           C  
ATOM    839  CD  PRO A 114     -30.233 -24.570 -23.572  1.00 72.61           C  
ATOM    840  N   GLY A 115     -27.714 -20.767 -24.655  1.00 70.69           N  
ATOM    841  CA  GLY A 115     -27.622 -19.608 -25.532  1.00 70.69           C  
ATOM    842  C   GLY A 115     -27.419 -20.100 -26.966  1.00 70.69           C  
ATOM    843  O   GLY A 115     -26.704 -21.094 -27.155  1.00 70.69           O  
ATOM    844  N   PRO A 116     -28.077 -19.485 -27.965  1.00 71.51           N  
ATOM    845  CA  PRO A 116     -27.890 -19.895 -29.347  1.00 71.51           C  
ATOM    846  C   PRO A 116     -26.386 -19.917 -29.648  1.00 71.51           C  
ATOM    847  O   PRO A 116     -25.668 -19.042 -29.147  1.00 71.51           O  
ATOM    848  CB  PRO A 116     -28.646 -18.870 -30.198  1.00 71.51           C  
ATOM    849  CG  PRO A 116     -28.719 -17.637 -29.296  1.00 71.51           C  
ATOM    850  CD  PRO A 116     -28.815 -18.236 -27.894  1.00 71.51           C  
ATOM    851  N   PRO A 117     -25.887 -20.905 -30.415  1.00 73.64           N  
ATOM    852  CA  PRO A 117     -24.509 -20.894 -30.874  1.00 73.64           C  
ATOM    853  C   PRO A 117     -24.188 -19.503 -31.411  1.00 73.64           C  
ATOM    854  O   PRO A 117     -24.917 -18.994 -32.266  1.00 73.64           O  
ATOM    855  CB  PRO A 117     -24.421 -21.975 -31.957  1.00 73.64           C  
ATOM    856  CG  PRO A 117     -25.528 -22.950 -31.557  1.00 73.64           C  
ATOM    857  CD  PRO A 117     -26.605 -22.037 -30.974  1.00 73.64           C  
ATOM    858  N   GLY A 118     -23.147 -18.871 -30.858  1.00 73.33           N  
ATOM    859  CA  GLY A 118     -22.679 -17.597 -31.386  1.00 73.33           C  
ATOM    860  C   GLY A 118     -22.478 -17.752 -32.894  1.00 73.33           C  
ATOM    861  O   GLY A 118     -22.026 -18.823 -33.320  1.00 73.33           O  
ATOM    862  N   PRO A 119     -22.863 -16.754 -33.709  1.00 72.27           N  
ATOM    863  CA  PRO A 119     -22.676 -16.840 -35.147  1.00 72.27           C  
ATOM    864  C   PRO A 119     -21.223 -17.216 -35.415  1.00 72.27           C  
ATOM    865  O   PRO A 119     -20.309 -16.646 -34.812  1.00 72.27           O  
ATOM    866  CB  PRO A 119     -23.051 -15.465 -35.709  1.00 72.27           C  
ATOM    867  CG  PRO A 119     -22.897 -14.529 -34.510  1.00 72.27           C  
ATOM    868  CD  PRO A 119     -23.273 -15.415 -33.324  1.00 72.27           C  
ATOM    869  N   GLN A 120     -21.019 -18.222 -36.266  1.00 74.24           N  
ATOM    870  CA  GLN A 120     -19.676 -18.605 -36.664  1.00 74.24           C  
ATOM    871  C   GLN A 120     -19.013 -17.352 -37.232  1.00 74.24           C  
ATOM    872  O   GLN A 120     -19.559 -16.728 -38.145  1.00 74.24           O  
ATOM    873  CB  GLN A 120     -19.735 -19.781 -37.650  1.00 74.24           C  
ATOM    874  CG  GLN A 120     -18.338 -20.344 -37.957  1.00 74.24           C  
ATOM    875  CD  GLN A 120     -18.378 -21.770 -38.505  1.00 74.24           C  
ATOM    876  NE2 GLN A 120     -17.289 -22.501 -38.412  1.00 74.24           N  
ATOM    877  OE1 GLN A 120     -19.372 -22.274 -38.999  1.00 74.24           O  
ATOM    878  N   GLY A 121     -17.896 -16.942 -36.619  1.00 71.59           N  
ATOM    879  CA  GLY A 121     -17.157 -15.771 -37.071  1.00 71.59           C  
ATOM    880  C   GLY A 121     -16.887 -15.890 -38.572  1.00 71.59           C  
ATOM    881  O   GLY A 121     -16.736 -17.017 -39.063  1.00 71.59           O  
ATOM    882  N   PRO A 122     -16.871 -14.769 -39.313  1.00 76.05           N  
ATOM    883  CA  PRO A 122     -16.580 -14.809 -40.739  1.00 76.05           C  
ATOM    884  C   PRO A 122     -15.294 -15.616 -40.965  1.00 76.05           C  
ATOM    885  O   PRO A 122     -14.370 -15.494 -40.151  1.00 76.05           O  
ATOM    886  CB  PRO A 122     -16.439 -13.349 -41.182  1.00 76.05           C  
ATOM    887  CG  PRO A 122     -16.104 -12.607 -39.887  1.00 76.05           C  
ATOM    888  CD  PRO A 122     -16.860 -13.401 -38.825  1.00 76.05           C  
ATOM    889  N   PRO A 123     -15.226 -16.455 -42.018  1.00 74.93           N  
ATOM    890  CA  PRO A 123     -13.999 -17.153 -42.371  1.00 74.93           C  
ATOM    891  C   PRO A 123     -12.846 -16.152 -42.359  1.00 74.93           C  
ATOM    892  O   PRO A 123     -12.898 -15.140 -43.062  1.00 74.93           O  
ATOM    893  CB  PRO A 123     -14.245 -17.757 -43.758  1.00 74.93           C  
ATOM    894  CG  PRO A 123     -15.761 -17.942 -43.787  1.00 74.93           C  
ATOM    895  CD  PRO A 123     -16.276 -16.754 -42.978  1.00 74.93           C  
ATOM    896  N   GLY A 124     -11.858 -16.391 -41.493  1.00 66.84           N  
ATOM    897  CA  GLY A 124     -10.693 -15.521 -41.400  1.00 66.84           C  
ATOM    898  C   GLY A 124     -10.056 -15.382 -42.785  1.00 66.84           C  
ATOM    899  O   GLY A 124     -10.098 -16.342 -43.563  1.00 66.84           O  
ATOM    900  N   PRO A 125      -9.503 -14.210 -43.133  1.00 69.80           N  
ATOM    901  CA  PRO A 125      -8.852 -14.045 -44.421  1.00 69.80           C  
ATOM    902  C   PRO A 125      -7.761 -15.116 -44.553  1.00 69.80           C  
ATOM    903  O   PRO A 125      -6.929 -15.281 -43.659  1.00 69.80           O  
ATOM    904  CB  PRO A 125      -8.344 -12.597 -44.438  1.00 69.80           C  
ATOM    905  CG  PRO A 125      -8.208 -12.232 -42.958  1.00 69.80           C  
ATOM    906  CD  PRO A 125      -9.322 -13.038 -42.295  1.00 69.80           C  
ATOM    907  N   ILE A 126      -7.808 -15.883 -45.647  1.00 71.71           N  
ATOM    908  CA  ILE A 126      -6.812 -16.908 -45.974  1.00 71.71           C  
ATOM    909  C   ILE A 126      -5.561 -16.159 -46.436  1.00 71.71           C  
ATOM    910  O   ILE A 126      -5.316 -15.984 -47.627  1.00 71.71           O  
ATOM    911  CB  ILE A 126      -7.339 -17.924 -47.021  1.00 71.71           C  
ATOM    912  CG1 ILE A 126      -8.689 -18.550 -46.593  1.00 71.71           C  
ATOM    913  CG2 ILE A 126      -6.291 -19.035 -47.242  1.00 71.71           C  
ATOM    914  CD1 ILE A 126      -9.366 -19.372 -47.698  1.00 71.71           C  
ATOM    915  N   ILE A 127      -4.822 -15.615 -45.474  1.00 71.38           N  
ATOM    916  CA  ILE A 127      -3.553 -14.943 -45.715  1.00 71.38           C  
ATOM    917  C   ILE A 127      -2.495 -16.046 -45.688  1.00 71.38           C  
ATOM    918  O   ILE A 127      -2.335 -16.688 -44.645  1.00 71.38           O  
ATOM    919  CB  ILE A 127      -3.293 -13.821 -44.686  1.00 71.38           C  
ATOM    920  CG1 ILE A 127      -4.449 -12.797 -44.701  1.00 71.38           C  
ATOM    921  CG2 ILE A 127      -1.963 -13.119 -45.007  1.00 71.38           C  
ATOM    922  CD1 ILE A 127      -4.366 -11.730 -43.605  1.00 71.38           C  
ATOM    923  N   PRO A 128      -1.798 -16.316 -46.806  1.00 85.06           N  
ATOM    924  CA  PRO A 128      -0.710 -17.280 -46.800  1.00 85.06           C  
ATOM    925  C   PRO A 128       0.329 -16.827 -45.757  1.00 85.06           C  
ATOM    926  O   PRO A 128       0.575 -15.620 -45.633  1.00 85.06           O  
ATOM    927  CB  PRO A 128      -0.202 -17.317 -48.245  1.00 85.06           C  
ATOM    928  CG  PRO A 128      -0.566 -15.949 -48.805  1.00 85.06           C  
ATOM    929  CD  PRO A 128      -1.868 -15.623 -48.085  1.00 85.06           C  
ATOM    930  N   PRO A 129       0.901 -17.743 -44.957  1.00 82.61           N  
ATOM    931  CA  PRO A 129       1.784 -17.388 -43.844  1.00 82.61           C  
ATOM    932  C   PRO A 129       2.954 -16.496 -44.285  1.00 82.61           C  
ATOM    933  O   PRO A 129       3.406 -15.647 -43.519  1.00 82.61           O  
ATOM    934  CB  PRO A 129       2.250 -18.726 -43.255  1.00 82.61           C  
ATOM    935  CG  PRO A 129       2.008 -19.745 -44.369  1.00 82.61           C  
ATOM    936  CD  PRO A 129       0.802 -19.182 -45.110  1.00 82.61           C  
ATOM    937  N   GLU A 130       3.384 -16.598 -45.544  1.00 86.76           N  
ATOM    938  CA  GLU A 130       4.412 -15.751 -46.147  1.00 86.76           C  
ATOM    939  C   GLU A 130       3.991 -14.275 -46.237  1.00 86.76           C  
ATOM    940  O   GLU A 130       4.821 -13.385 -46.040  1.00 86.76           O  
ATOM    941  CB  GLU A 130       4.759 -16.248 -47.564  1.00 86.76           C  
ATOM    942  CG  GLU A 130       5.221 -17.716 -47.665  1.00 86.76           C  
ATOM    943  CD  GLU A 130       4.089 -18.753 -47.551  1.00 86.76           C  
ATOM    944  OE1 GLU A 130       4.397 -19.933 -47.301  1.00 86.76           O  
ATOM    945  OE2 GLU A 130       2.910 -18.350 -47.654  1.00 86.76           O1-
ATOM    946  N   ALA A 131       2.717 -13.987 -46.522  1.00 86.03           N  
ATOM    947  CA  ALA A 131       2.197 -12.620 -46.567  1.00 86.03           C  
ATOM    948  C   ALA A 131       2.104 -12.011 -45.161  1.00 86.03           C  
ATOM    949  O   ALA A 131       2.499 -10.862 -44.969  1.00 86.03           O  
ATOM    950  CB  ALA A 131       0.851 -12.613 -47.301  1.00 86.03           C  
ATOM    951  N   LEU A 132       1.687 -12.806 -44.171  1.00 85.51           N  
ATOM    952  CA  LEU A 132       1.640 -12.388 -42.769  1.00 85.51           C  
ATOM    953  C   LEU A 132       3.047 -12.104 -42.226  1.00 85.51           C  
ATOM    954  O   LEU A 132       3.273 -11.086 -41.573  1.00 85.51           O  
ATOM    955  CB  LEU A 132       0.886 -13.474 -41.981  1.00 85.51           C  
ATOM    956  CG  LEU A 132       0.477 -13.051 -40.556  1.00 85.51           C  
ATOM    957  CD1 LEU A 132      -0.804 -13.785 -40.158  1.00 85.51           C  
ATOM    958  CD2 LEU A 132       1.545 -13.386 -39.509  1.00 85.51           C  
ATOM    959  N   LEU A 133       4.023 -12.957 -42.555  1.00 88.77           N  
ATOM    960  CA  LEU A 133       5.424 -12.737 -42.196  1.00 88.77           C  
ATOM    961  C   LEU A 133       6.006 -11.492 -42.876  1.00 88.77           C  
ATOM    962  O   LEU A 133       6.732 -10.741 -42.227  1.00 88.77           O  
ATOM    963  CB  LEU A 133       6.252 -13.987 -42.537  1.00 88.77           C  
ATOM    964  CG  LEU A 133       6.023 -15.178 -41.587  1.00 88.77           C  
ATOM    965  CD1 LEU A 133       6.748 -16.404 -42.140  1.00 88.77           C  
ATOM    966  CD2 LEU A 133       6.552 -14.904 -40.176  1.00 88.77           C  
ATOM    967  N   LYS A 134       5.673 -11.227 -44.147  1.00 88.45           N  
ATOM    968  CA  LYS A 134       6.098  -9.997 -44.839  1.00 88.45           C  
ATOM    969  C   LYS A 134       5.521  -8.740 -44.190  1.00 88.45           C  
ATOM    970  O   LYS A 134       6.259  -7.777 -43.994  1.00 88.45           O  
ATOM    971  CB  LYS A 134       5.708 -10.048 -46.322  1.00 88.45           C  
ATOM    972  CG  LYS A 134       6.719 -10.844 -47.154  1.00 88.45           C  
ATOM    973  CD  LYS A 134       6.266 -10.903 -48.618  1.00 88.45           C  
ATOM    974  CE  LYS A 134       7.279 -11.700 -49.443  1.00 88.45           C  
ATOM    975  NZ  LYS A 134       6.862 -11.815 -50.862  1.00 88.45           N1+
ATOM    976  N   GLU A 135       4.238  -8.746 -43.837  1.00 87.63           N  
ATOM    977  CA  GLU A 135       3.588  -7.625 -43.151  1.00 87.63           C  
ATOM    978  C   GLU A 135       4.198  -7.394 -41.762  1.00 87.63           C  
ATOM    979  O   GLU A 135       4.558  -6.269 -41.410  1.00 87.63           O  
ATOM    980  CB  GLU A 135       2.080  -7.898 -43.079  1.00 87.63           C  
ATOM    981  CG  GLU A 135       1.300  -6.681 -42.564  1.00 87.63           C  
ATOM    982  CD  GLU A 135      -0.224  -6.871 -42.629  1.00 87.63           C  
ATOM    983  OE1 GLU A 135      -0.924  -5.860 -42.401  1.00 87.63           O  
ATOM    984  OE2 GLU A 135      -0.678  -8.006 -42.900  1.00 87.63           O1-
ATOM    985  N   PHE A 136       4.434  -8.476 -41.017  1.00 86.29           N  
ATOM    986  CA  PHE A 136       5.115  -8.430 -39.728  1.00 86.29           C  
ATOM    987  C   PHE A 136       6.546  -7.878 -39.838  1.00 86.29           C  
ATOM    988  O   PHE A 136       6.935  -7.003 -39.064  1.00 86.29           O  
ATOM    989  CB  PHE A 136       5.097  -9.832 -39.114  1.00 86.29           C  
ATOM    990  CG  PHE A 136       5.767  -9.893 -37.761  1.00 86.29           C  
ATOM    991  CD1 PHE A 136       6.977 -10.592 -37.598  1.00 86.29           C  
ATOM    992  CD2 PHE A 136       5.188  -9.226 -36.666  1.00 86.29           C  
ATOM    993  CE1 PHE A 136       7.594 -10.639 -36.336  1.00 86.29           C  
ATOM    994  CE2 PHE A 136       5.816  -9.257 -35.409  1.00 86.29           C  
ATOM    995  CZ  PHE A 136       7.017  -9.967 -35.244  1.00 86.29           C  
ATOM    996  N   GLN A 137       7.324  -8.314 -40.833  1.00 88.93           N  
ATOM    997  CA  GLN A 137       8.659  -7.766 -41.100  1.00 88.93           C  
ATOM    998  C   GLN A 137       8.613  -6.269 -41.432  1.00 88.93           C  
ATOM    999  O   GLN A 137       9.498  -5.518 -41.015  1.00 88.93           O  
ATOM   1000  CB  GLN A 137       9.309  -8.512 -42.272  1.00 88.93           C  
ATOM   1001  CG  GLN A 137       9.837  -9.905 -41.903  1.00 88.93           C  
ATOM   1002  CD  GLN A 137      10.353 -10.659 -43.126  1.00 88.93           C  
ATOM   1003  NE2 GLN A 137      10.658 -11.930 -42.993  1.00 88.93           N  
ATOM   1004  OE1 GLN A 137      10.523 -10.118 -44.210  1.00 88.93           O  
ATOM   1005  N   LEU A 138       7.594  -5.820 -42.169  1.00 89.66           N  
ATOM   1006  CA  LEU A 138       7.403  -4.407 -42.491  1.00 89.66           C  
ATOM   1007  C   LEU A 138       7.117  -3.580 -41.230  1.00 89.66           C  
ATOM   1008  O   LEU A 138       7.717  -2.520 -41.038  1.00 89.66           O  
ATOM   1009  CB  LEU A 138       6.258  -4.255 -43.512  1.00 89.66           C  
ATOM   1010  CG  LEU A 138       6.603  -3.250 -44.626  1.00 89.66           C  
ATOM   1011  CD1 LEU A 138       7.025  -3.993 -45.896  1.00 89.66           C  
ATOM   1012  CD2 LEU A 138       5.415  -2.352 -44.955  1.00 89.66           C  
ATOM   1013  N   LEU A 139       6.250  -4.093 -40.353  1.00 86.74           N  
ATOM   1014  CA  LEU A 139       5.927  -3.483 -39.062  1.00 86.74           C  
ATOM   1015  C   LEU A 139       7.168  -3.363 -38.171  1.00 86.74           C  
ATOM   1016  O   LEU A 139       7.423  -2.293 -37.615  1.00 86.74           O  
ATOM   1017  CB  LEU A 139       4.828  -4.315 -38.374  1.00 86.74           C  
ATOM   1018  CG  LEU A 139       3.421  -4.078 -38.951  1.00 86.74           C  
ATOM   1019  CD1 LEU A 139       2.478  -5.198 -38.513  1.00 86.74           C  
ATOM   1020  CD2 LEU A 139       2.846  -2.748 -38.453  1.00 86.74           C  
ATOM   1021  N   LEU A 140       7.988  -4.416 -38.095  1.00 88.16           N  
ATOM   1022  CA  LEU A 140       9.251  -4.382 -37.353  1.00 88.16           C  
ATOM   1023  C   LEU A 140      10.225  -3.340 -37.921  1.00 88.16           C  
ATOM   1024  O   LEU A 140      10.788  -2.555 -37.158  1.00 88.16           O  
ATOM   1025  CB  LEU A 140       9.887  -5.782 -37.338  1.00 88.16           C  
ATOM   1026  CG  LEU A 140       9.176  -6.824 -36.455  1.00 88.16           C  
ATOM   1027  CD1 LEU A 140       9.920  -8.151 -36.603  1.00 88.16           C  
ATOM   1028  CD2 LEU A 140       9.173  -6.439 -34.973  1.00 88.16           C  
ATOM   1029  N   LYS A 141      10.382  -3.258 -39.251  1.00 87.60           N  
ATOM   1030  CA  LYS A 141      11.217  -2.225 -39.899  1.00 87.60           C  
ATOM   1031  C   LYS A 141      10.725  -0.804 -39.593  1.00 87.60           C  
ATOM   1032  O   LYS A 141      11.543   0.090 -39.378  1.00 87.60           O  
ATOM   1033  CB  LYS A 141      11.274  -2.461 -41.418  1.00 87.60           C  
ATOM   1034  CG  LYS A 141      12.202  -3.626 -41.796  1.00 87.60           C  
ATOM   1035  CD  LYS A 141      12.166  -3.899 -43.308  1.00 87.60           C  
ATOM   1036  CE  LYS A 141      13.091  -5.079 -43.635  1.00 87.60           C  
ATOM   1037  NZ  LYS A 141      13.069  -5.441 -45.076  1.00 87.60           N1+
ATOM   1038  N   GLY A 142       9.408  -0.590 -39.547  1.00 83.44           N  
ATOM   1039  CA  GLY A 142       8.807   0.687 -39.152  1.00 83.44           C  
ATOM   1040  C   GLY A 142       9.114   1.064 -37.699  1.00 83.44           C  
ATOM   1041  O   GLY A 142       9.515   2.196 -37.428  1.00 83.44           O  
ATOM   1042  N   ALA A 143       9.006   0.100 -36.780  1.00 77.42           N  
ATOM   1043  CA  ALA A 143       9.300   0.301 -35.361  1.00 77.42           C  
ATOM   1044  C   ALA A 143      10.782   0.635 -35.098  1.00 77.42           C  
ATOM   1045  O   ALA A 143      11.080   1.479 -34.251  1.00 77.42           O  
ATOM   1046  CB  ALA A 143       8.861  -0.957 -34.601  1.00 77.42           C  
ATOM   1047  N   VAL A 144      11.713   0.025 -35.844  1.00 80.53           N  
ATOM   1048  CA  VAL A 144      13.156   0.322 -35.744  1.00 80.53           C  
ATOM   1049  C   VAL A 144      13.456   1.760 -36.177  1.00 80.53           C  
ATOM   1050  O   VAL A 144      14.083   2.502 -35.425  1.00 80.53           O  
ATOM   1051  CB  VAL A 144      13.990  -0.696 -36.547  1.00 80.53           C  
ATOM   1052  CG1 VAL A 144      15.477  -0.327 -36.596  1.00 80.53           C  
ATOM   1053  CG2 VAL A 144      13.894  -2.090 -35.911  1.00 80.53           C  
ATOM   1054  N   ARG A 145      12.922   2.204 -37.322  1.00 80.40           N  
ATOM   1055  CA  ARG A 145      13.105   3.588 -37.804  1.00 80.40           C  
ATOM   1056  C   ARG A 145      12.543   4.633 -36.841  1.00 80.40           C  
ATOM   1057  O   ARG A 145      13.101   5.720 -36.708  1.00 80.40           O  
ATOM   1058  CB  ARG A 145      12.434   3.753 -39.170  1.00 80.40           C  
ATOM   1059  CG  ARG A 145      13.206   3.032 -40.276  1.00 80.40           C  
ATOM   1060  CD  ARG A 145      12.485   3.248 -41.608  1.00 80.40           C  
ATOM   1061  NE  ARG A 145      13.259   2.679 -42.723  1.00 80.40           N  
ATOM   1062  CZ  ARG A 145      13.138   2.983 -44.001  1.00 80.40           C  
ATOM   1063  NH1 ARG A 145      12.248   3.836 -44.429  1.00 80.40           N1+
ATOM   1064  NH2 ARG A 145      13.925   2.434 -44.882  1.00 80.40           N  
ATOM   1065  N   GLN A 146      11.430   4.325 -36.173  1.00 74.24           N  
ATOM   1066  CA  GLN A 146      10.848   5.220 -35.172  1.00 74.24           C  
ATOM   1067  C   GLN A 146      11.754   5.366 -33.942  1.00 74.24           C  
ATOM   1068  O   GLN A 146      11.831   6.458 -33.382  1.00 74.24           O  
ATOM   1069  CB  GLN A 146       9.449   4.719 -34.791  1.00 74.24           C  
ATOM   1070  CG  GLN A 146       8.682   5.760 -33.960  1.00 74.24           C  
ATOM   1071  CD  GLN A 146       7.245   5.342 -33.668  1.00 74.24           C  
ATOM   1072  NE2 GLN A 146       6.395   6.262 -33.268  1.00 74.24           N  
ATOM   1073  OE1 GLN A 146       6.851   4.195 -33.786  1.00 74.24           O  
ATOM   1074  N   ARG A 147      12.460   4.295 -33.551  1.00 72.00           N  
ATOM   1075  CA  ARG A 147      13.459   4.336 -32.475  1.00 72.00           C  
ATOM   1076  C   ARG A 147      14.694   5.142 -32.863  1.00 72.00           C  
ATOM   1077  O   ARG A 147      15.096   5.996 -32.086  1.00 72.00           O  
ATOM   1078  CB  ARG A 147      13.852   2.918 -32.042  1.00 72.00           C  
ATOM   1079  CG  ARG A 147      12.764   2.262 -31.189  1.00 72.00           C  
ATOM   1080  CD  ARG A 147      13.249   0.889 -30.720  1.00 72.00           C  
ATOM   1081  NE  ARG A 147      12.403   0.363 -29.636  1.00 72.00           N  
ATOM   1082  CZ  ARG A 147      12.629  -0.739 -28.946  1.00 72.00           C  
ATOM   1083  NH1 ARG A 147      13.627  -1.532 -29.223  1.00 72.00           N1+
ATOM   1084  NH2 ARG A 147      11.848  -1.068 -27.956  1.00 72.00           N  
ATOM   1085  N   GLU A 148      15.237   4.940 -34.064  1.00 73.44           N  
ATOM   1086  CA  GLU A 148      16.406   5.698 -34.552  1.00 73.44           C  
ATOM   1087  C   GLU A 148      16.156   7.210 -34.574  1.00 73.44           C  
ATOM   1088  O   GLU A 148      17.039   8.003 -34.263  1.00 73.44           O  
ATOM   1089  CB  GLU A 148      16.757   5.252 -35.977  1.00 73.44           C  
ATOM   1090  CG  GLU A 148      17.404   3.863 -36.028  1.00 73.44           C  
ATOM   1091  CD  GLU A 148      17.668   3.391 -37.468  1.00 73.44           C  
ATOM   1092  OE1 GLU A 148      18.492   2.466 -37.624  1.00 73.44           O  
ATOM   1093  OE2 GLU A 148      16.990   3.891 -38.401  1.00 73.44           O1-
ATOM   1094  N   ARG A 149      14.931   7.631 -34.906  1.00 71.50           N  
ATOM   1095  CA  ARG A 149      14.573   9.053 -34.981  1.00 71.50           C  
ATOM   1096  C   ARG A 149      14.359   9.718 -33.615  1.00 71.50           C  
ATOM   1097  O   ARG A 149      14.228  10.938 -33.571  1.00 71.50           O  
ATOM   1098  CB  ARG A 149      13.339   9.192 -35.882  1.00 71.50           C  
ATOM   1099  CG  ARG A 149      13.392  10.476 -36.712  1.00 71.50           C  
ATOM   1100  CD  ARG A 149      12.141  10.558 -37.589  1.00 71.50           C  
ATOM   1101  NE  ARG A 149      12.269  11.627 -38.596  1.00 71.50           N  
ATOM   1102  CZ  ARG A 149      11.391  12.568 -38.886  1.00 71.50           C  
ATOM   1103  NH1 ARG A 149      10.264  12.693 -38.242  1.00 71.50           N1+
ATOM   1104  NH2 ARG A 149      11.638  13.415 -39.846  1.00 71.50           N  
ATOM   1105  N   ALA A 150      14.248   8.935 -32.543  1.00 61.29           N  
ATOM   1106  CA  ALA A 150      13.917   9.405 -31.199  1.00 61.29           C  
ATOM   1107  C   ALA A 150      15.127   9.472 -30.246  1.00 61.29           C  
ATOM   1108  O   ALA A 150      14.941   9.845 -29.091  1.00 61.29           O  
ATOM   1109  CB  ALA A 150      12.780   8.531 -30.650  1.00 61.29           C  
ATOM   1110  N   GLU A 151      16.340   9.138 -30.702  1.00 49.47           N  
ATOM   1111  CA  GLU A 151      17.574   9.288 -29.916  1.00 49.47           C  
ATOM   1112  C   GLU A 151      17.920  10.783 -29.715  1.00 49.47           C  
ATOM   1113  O   GLU A 151      18.116  11.504 -30.699  1.00 49.47           O  
ATOM   1114  CB  GLU A 151      18.735   8.547 -30.604  1.00 49.47           C  
ATOM   1115  CG  GLU A 151      18.736   7.028 -30.340  1.00 49.47           C  
ATOM   1116  CD  GLU A 151      19.157   6.643 -28.907  1.00 49.47           C  
ATOM   1117  OE1 GLU A 151      18.518   5.728 -28.331  1.00 49.47           O  
ATOM   1118  OE2 GLU A 151      20.115   7.252 -28.385  1.00 49.47           O1-
ATOM   1119  N   PRO A 152      17.984  11.283 -28.466  1.00 56.18           N  
ATOM   1120  CA  PRO A 152      18.423  12.639 -28.166  1.00 56.18           C  
ATOM   1121  C   PRO A 152      19.956  12.722 -28.068  1.00 56.18           C  
ATOM   1122  O   PRO A 152      20.593  11.933 -27.374  1.00 56.18           O  
ATOM   1123  CB  PRO A 152      17.715  13.009 -26.862  1.00 56.18           C  
ATOM   1124  CG  PRO A 152      17.478  11.672 -26.156  1.00 56.18           C  
ATOM   1125  CD  PRO A 152      17.592  10.603 -27.242  1.00 56.18           C  
ATOM   1126  N   GLU A 153      20.527  13.720 -28.748  1.00 52.89           N  
ATOM   1127  CA  GLU A 153      21.949  14.105 -28.725  1.00 52.89           C  
ATOM   1128  C   GLU A 153      22.526  14.173 -27.286  1.00 52.89           C  
ATOM   1129  O   GLU A 153      21.897  14.781 -26.409  1.00 52.89           O  
ATOM   1130  CB  GLU A 153      22.086  15.481 -29.417  1.00 52.89           C  
ATOM   1131  CG  GLU A 153      22.846  15.461 -30.754  1.00 52.89           C  
ATOM   1132  CD  GLU A 153      24.338  15.788 -30.594  1.00 52.89           C  
ATOM   1133  OE1 GLU A 153      25.164  14.952 -31.022  1.00 52.89           O  
ATOM   1134  OE2 GLU A 153      24.632  16.890 -30.078  1.00 52.89           O1-
ATOM   1135  N   PRO A 154      23.715  13.597 -27.009  1.00 56.40           N  
ATOM   1136  CA  PRO A 154      24.351  13.666 -25.695  1.00 56.40           C  
ATOM   1137  C   PRO A 154      24.796  15.096 -25.348  1.00 56.40           C  
ATOM   1138  O   PRO A 154      25.626  15.695 -26.030  1.00 56.40           O  
ATOM   1139  CB  PRO A 154      25.547  12.699 -25.740  1.00 56.40           C  
ATOM   1140  CG  PRO A 154      25.308  11.846 -26.984  1.00 56.40           C  
ATOM   1141  CD  PRO A 154      24.501  12.758 -27.898  1.00 56.40           C  
ATOM   1142  N   CYS A 155      24.299  15.641 -24.234  1.00 42.55           N  
ATOM   1143  CA  CYS A 155      24.734  16.936 -23.709  1.00 42.55           C  
ATOM   1144  C   CYS A 155      26.256  16.961 -23.463  1.00 42.55           C  
ATOM   1145  O   CYS A 155      26.767  16.271 -22.580  1.00 42.55           O  
ATOM   1146  CB  CYS A 155      23.982  17.238 -22.405  1.00 42.55           C  
ATOM   1147  SG  CYS A 155      22.199  17.396 -22.707  1.00 42.55           S  
ATOM   1148  N   THR A 156      26.967  17.804 -24.212  1.00 42.39           N  
ATOM   1149  CA  THR A 156      28.411  18.032 -24.075  1.00 42.39           C  
ATOM   1150  C   THR A 156      28.664  19.176 -23.089  1.00 42.39           C  
ATOM   1151  O   THR A 156      28.411  20.338 -23.402  1.00 42.39           O  
ATOM   1152  CB  THR A 156      29.029  18.341 -25.451  1.00 42.39           C  
ATOM   1153  CG2 THR A 156      30.558  18.391 -25.409  1.00 42.39           C  
ATOM   1154  OG1 THR A 156      28.717  17.328 -26.378  1.00 42.39           O  
ATOM   1155  N   CYS A 157      29.185  18.876 -21.897  1.00 48.50           N  
ATOM   1156  CA  CYS A 157      29.727  19.881 -20.979  1.00 48.50           C  
ATOM   1157  C   CYS A 157      31.264  19.862 -21.008  1.00 48.50           C  
ATOM   1158  O   CYS A 157      31.868  18.958 -20.448  1.00 48.50           O  
ATOM   1159  CB  CYS A 157      29.192  19.662 -19.551  1.00 48.50           C  
ATOM   1160  SG  CYS A 157      27.527  20.366 -19.353  1.00 48.50           S  
ATOM   1161  N   GLY A 158      31.852  20.906 -21.611  1.00 38.51           N  
ATOM   1162  CA  GLY A 158      33.044  21.625 -21.120  1.00 38.51           C  
ATOM   1163  C   GLY A 158      34.427  20.942 -21.172  1.00 38.51           C  
ATOM   1164  O   GLY A 158      34.644  19.982 -20.443  1.00 38.51           O  
ATOM   1165  N   PRO A 159      35.408  21.477 -21.932  1.00 42.80           N  
ATOM   1166  CA  PRO A 159      36.671  20.807 -22.244  1.00 42.80           C  
ATOM   1167  C   PRO A 159      37.811  21.139 -21.263  1.00 42.80           C  
ATOM   1168  O   PRO A 159      37.970  22.284 -20.845  1.00 42.80           O  
ATOM   1169  CB  PRO A 159      37.004  21.303 -23.655  1.00 42.80           C  
ATOM   1170  CG  PRO A 159      36.530  22.758 -23.623  1.00 42.80           C  
ATOM   1171  CD  PRO A 159      35.315  22.714 -22.698  1.00 42.80           C  
ATOM   1172  N   ALA A 160      38.679  20.162 -20.990  1.00 43.14           N  
ATOM   1173  CA  ALA A 160      40.003  20.393 -20.415  1.00 43.14           C  
ATOM   1174  C   ALA A 160      41.041  19.449 -21.050  1.00 43.14           C  
ATOM   1175  O   ALA A 160      41.058  18.256 -20.766  1.00 43.14           O  
ATOM   1176  CB  ALA A 160      39.940  20.253 -18.887  1.00 43.14           C  
ATOM   1177  N   GLY A 161      41.917  20.029 -21.880  1.00 37.65           N  
ATOM   1178  CA  GLY A 161      43.246  19.504 -22.220  1.00 37.65           C  
ATOM   1179  C   GLY A 161      43.345  18.633 -23.482  1.00 37.65           C  
ATOM   1180  O   GLY A 161      42.858  17.506 -23.476  1.00 37.65           O  
ATOM   1181  N   PRO A 162      44.035  19.082 -24.550  1.00 40.93           N  
ATOM   1182  CA  PRO A 162      44.412  18.202 -25.642  1.00 40.93           C  
ATOM   1183  C   PRO A 162      45.740  17.524 -25.289  1.00 40.93           C  
ATOM   1184  O   PRO A 162      46.763  18.191 -25.152  1.00 40.93           O  
ATOM   1185  CB  PRO A 162      44.519  19.122 -26.861  1.00 40.93           C  
ATOM   1186  CG  PRO A 162      45.013  20.447 -26.271  1.00 40.93           C  
ATOM   1187  CD  PRO A 162      44.566  20.418 -24.801  1.00 40.93           C  
ATOM   1188  N   VAL A 163      45.751  16.198 -25.183  1.00 42.18           N  
ATOM   1189  CA  VAL A 163      46.983  15.426 -25.377  1.00 42.18           C  
ATOM   1190  C   VAL A 163      46.661  14.285 -26.325  1.00 42.18           C  
ATOM   1191  O   VAL A 163      45.827  13.425 -26.057  1.00 42.18           O  
ATOM   1192  CB  VAL A 163      47.665  14.949 -24.082  1.00 42.18           C  
ATOM   1193  CG1 VAL A 163      49.091  14.477 -24.407  1.00 42.18           C  
ATOM   1194  CG2 VAL A 163      47.786  16.060 -23.030  1.00 42.18           C  
ATOM   1195  N   ALA A 164      47.290  14.374 -27.488  1.00 37.04           N  
ATOM   1196  CA  ALA A 164      47.190  13.457 -28.598  1.00 37.04           C  
ATOM   1197  C   ALA A 164      47.657  12.044 -28.224  1.00 37.04           C  
ATOM   1198  O   ALA A 164      48.722  11.876 -27.638  1.00 37.04           O  
ATOM   1199  CB  ALA A 164      48.074  14.043 -29.707  1.00 37.04           C  
ATOM   1200  N   ALA A 165      46.910  11.037 -28.671  1.00 41.77           N  
ATOM   1201  CA  ALA A 165      47.446   9.721 -29.005  1.00 41.77           C  
ATOM   1202  C   ALA A 165      46.508   9.053 -30.020  1.00 41.77           C  
ATOM   1203  O   ALA A 165      45.598   8.299 -29.689  1.00 41.77           O  
ATOM   1204  CB  ALA A 165      47.670   8.879 -27.746  1.00 41.77           C  
ATOM   1205  N   SER A 166      46.728   9.413 -31.282  1.00 35.93           N  
ATOM   1206  CA  SER A 166      46.237   8.720 -32.468  1.00 35.93           C  
ATOM   1207  C   SER A 166      46.936   7.369 -32.586  1.00 35.93           C  
ATOM   1208  O   SER A 166      48.134   7.364 -32.849  1.00 35.93           O  
ATOM   1209  CB  SER A 166      46.597   9.594 -33.684  1.00 35.93           C  
ATOM   1210  OG  SER A 166      46.655   8.862 -34.889  1.00 35.93           O  
ATOM   1211  N   LEU A 167      46.205   6.257 -32.481  1.00 44.30           N  
ATOM   1212  CA  LEU A 167      46.612   4.969 -33.053  1.00 44.30           C  
ATOM   1213  C   LEU A 167      45.375   4.164 -33.494  1.00 44.30           C  
ATOM   1214  O   LEU A 167      44.789   3.411 -32.726  1.00 44.30           O  
ATOM   1215  CB  LEU A 167      47.495   4.161 -32.072  1.00 44.30           C  
ATOM   1216  CG  LEU A 167      48.967   4.608 -31.922  1.00 44.30           C  
ATOM   1217  CD1 LEU A 167      49.670   3.739 -30.884  1.00 44.30           C  
ATOM   1218  CD2 LEU A 167      49.758   4.507 -33.233  1.00 44.30           C  
ATOM   1219  N   ALA A 168      45.018   4.313 -34.766  1.00 37.38           N  
ATOM   1220  CA  ALA A 168      44.537   3.223 -35.615  1.00 37.38           C  
ATOM   1221  C   ALA A 168      45.337   3.325 -36.924  1.00 37.38           C  
ATOM   1222  O   ALA A 168      45.615   4.446 -37.360  1.00 37.38           O  
ATOM   1223  CB  ALA A 168      43.024   3.340 -35.835  1.00 37.38           C  
ATOM   1224  N   PRO A 169      45.787   2.206 -37.515  1.00 40.48           N  
ATOM   1225  CA  PRO A 169      45.102   1.723 -38.723  1.00 40.48           C  
ATOM   1226  C   PRO A 169      44.938   0.185 -38.738  1.00 40.48           C  
ATOM   1227  O   PRO A 169      45.741  -0.537 -38.162  1.00 40.48           O  
ATOM   1228  CB  PRO A 169      45.946   2.224 -39.904  1.00 40.48           C  
ATOM   1229  CG  PRO A 169      47.271   2.689 -39.304  1.00 40.48           C  
ATOM   1230  CD  PRO A 169      47.201   2.193 -37.865  1.00 40.48           C  
ATOM   1231  N   VAL A 170      43.802  -0.351 -39.197  1.00 39.58           N  
ATOM   1232  CA  VAL A 170      43.476  -0.731 -40.595  1.00 39.58           C  
ATOM   1233  C   VAL A 170      44.283  -1.942 -41.101  1.00 39.58           C  
ATOM   1234  O   VAL A 170      45.416  -1.818 -41.548  1.00 39.58           O  
ATOM   1235  CB  VAL A 170      43.422   0.443 -41.604  1.00 39.58           C  
ATOM   1236  CG1 VAL A 170      42.988   0.046 -43.020  1.00 39.58           C  
ATOM   1237  CG2 VAL A 170      42.405   1.509 -41.170  1.00 39.58           C  
ATOM   1238  N   SER A 171      43.579  -3.079 -41.069  1.00 39.62           N  
ATOM   1239  CA  SER A 171      43.522  -4.150 -42.078  1.00 39.62           C  
ATOM   1240  C   SER A 171      44.755  -5.008 -42.343  1.00 39.62           C  
ATOM   1241  O   SER A 171      45.686  -4.611 -43.038  1.00 39.62           O  
ATOM   1242  CB  SER A 171      42.981  -3.609 -43.402  1.00 39.62           C  
ATOM   1243  OG  SER A 171      41.847  -2.800 -43.167  1.00 39.62           O  
ATOM   1244  N   ALA A 172      44.650  -6.269 -41.925  1.00 42.35           N  
ATOM   1245  CA  ALA A 172      45.451  -7.369 -42.431  1.00 42.35           C  
ATOM   1246  C   ALA A 172      44.563  -8.350 -43.217  1.00 42.35           C  
ATOM   1247  O   ALA A 172      43.555  -8.834 -42.714  1.00 42.35           O  
ATOM   1248  CB  ALA A 172      46.189  -8.036 -41.265  1.00 42.35           C  
ATOM   1249  N   THR A 173      45.035  -8.608 -44.437  1.00 43.82           N  
ATOM   1250  CA  THR A 173      44.975  -9.851 -45.219  1.00 43.82           C  
ATOM   1251  C   THR A 173      43.665 -10.324 -45.848  1.00 43.82           C  
ATOM   1252  O   THR A 173      42.734 -10.773 -45.193  1.00 43.82           O  
ATOM   1253  CB  THR A 173      45.716 -11.006 -44.537  1.00 43.82           C  
ATOM   1254  CG2 THR A 173      47.191 -10.642 -44.341  1.00 43.82           C  
ATOM   1255  OG1 THR A 173      45.188 -11.288 -43.268  1.00 43.82           O  
ATOM   1256  N   ALA A 174      43.729 -10.293 -47.181  1.00 38.94           N  
ATOM   1257  CA  ALA A 174      43.014 -11.096 -48.156  1.00 38.94           C  
ATOM   1258  C   ALA A 174      42.938 -12.588 -47.805  1.00 38.94           C  
ATOM   1259  O   ALA A 174      43.865 -13.145 -47.217  1.00 38.94           O  
ATOM   1260  CB  ALA A 174      43.819 -10.949 -49.458  1.00 38.94           C  
ATOM   1261  N   GLY A 175      41.881 -13.229 -48.285  1.00 41.29           N  
ATOM   1262  CA  GLY A 175      41.756 -14.677 -48.309  1.00 41.29           C  
ATOM   1263  C   GLY A 175      40.299 -15.040 -48.487  1.00 41.29           C  
ATOM   1264  O   GLY A 175      39.514 -14.881 -47.564  1.00 41.29           O  
ATOM   1265  N   GLU A 176      39.959 -15.425 -49.706  1.00 40.18           N  
ATOM   1266  CA  GLU A 176      38.659 -15.940 -50.108  1.00 40.18           C  
ATOM   1267  C   GLU A 176      38.281 -17.143 -49.231  1.00 40.18           C  
ATOM   1268  O   GLU A 176      39.033 -18.111 -49.201  1.00 40.18           O  
ATOM   1269  CB  GLU A 176      38.811 -16.379 -51.582  1.00 40.18           C  
ATOM   1270  CG  GLU A 176      39.196 -15.235 -52.547  1.00 40.18           C  
ATOM   1271  CD  GLU A 176      40.246 -15.653 -53.592  1.00 40.18           C  
ATOM   1272  OE1 GLU A 176      39.895 -15.706 -54.794  1.00 40.18           O  
ATOM   1273  OE2 GLU A 176      41.424 -15.824 -53.193  1.00 40.18           O1-
ATOM   1274  N   ASP A 177      37.142 -17.102 -48.537  1.00 47.50           N  
ATOM   1275  CA  ASP A 177      36.354 -18.314 -48.306  1.00 47.50           C  
ATOM   1276  C   ASP A 177      34.892 -17.982 -47.980  1.00 47.50           C  
ATOM   1277  O   ASP A 177      34.559 -17.034 -47.268  1.00 47.50           O  
ATOM   1278  CB  ASP A 177      36.979 -19.288 -47.281  1.00 47.50           C  
ATOM   1279  CG  ASP A 177      37.336 -20.647 -47.919  1.00 47.50           C  
ATOM   1280  OD1 ASP A 177      36.600 -21.084 -48.838  1.00 47.50           O  
ATOM   1281  OD2 ASP A 177      38.333 -21.264 -47.471  1.00 47.50           O1-
ATOM   1282  N   ASP A 178      34.026 -18.756 -48.610  1.00 50.09           N  
ATOM   1283  CA  ASP A 178      32.600 -18.545 -48.820  1.00 50.09           C  
ATOM   1284  C   ASP A 178      31.825 -19.204 -47.660  1.00 50.09           C  
ATOM   1285  O   ASP A 178      31.288 -20.289 -47.821  1.00 50.09           O  
ATOM   1286  CB  ASP A 178      32.302 -19.133 -50.229  1.00 50.09           C  
ATOM   1287  CG  ASP A 178      31.203 -18.433 -51.039  1.00 50.09           C  
ATOM   1288  OD1 ASP A 178      30.016 -18.474 -50.642  1.00 50.09           O  
ATOM   1289  OD2 ASP A 178      31.546 -17.877 -52.111  1.00 50.09           O1-
ATOM   1290  N   ASP A 179      31.817 -18.614 -46.453  1.00 56.30           N  
ATOM   1291  CA  ASP A 179      31.142 -19.234 -45.283  1.00 56.30           C  
ATOM   1292  C   ASP A 179      30.519 -18.241 -44.263  1.00 56.30           C  
ATOM   1293  O   ASP A 179      30.011 -18.633 -43.207  1.00 56.30           O  
ATOM   1294  CB  ASP A 179      32.092 -20.252 -44.610  1.00 56.30           C  
ATOM   1295  CG  ASP A 179      32.005 -21.674 -45.197  1.00 56.30           C  
ATOM   1296  OD1 ASP A 179      30.868 -22.207 -45.277  1.00 56.30           O  
ATOM   1297  OD2 ASP A 179      33.077 -22.292 -45.387  1.00 56.30           O1-
ATOM   1298  N   ASP A 180      30.465 -16.938 -44.566  1.00 53.98           N  
ATOM   1299  CA  ASP A 180      30.074 -15.902 -43.586  1.00 53.98           C  
ATOM   1300  C   ASP A 180      28.556 -15.712 -43.369  1.00 53.98           C  
ATOM   1301  O   ASP A 180      28.131 -15.007 -42.449  1.00 53.98           O  
ATOM   1302  CB  ASP A 180      30.754 -14.575 -43.945  1.00 53.98           C  
ATOM   1303  CG  ASP A 180      32.232 -14.560 -43.547  1.00 53.98           C  
ATOM   1304  OD1 ASP A 180      32.511 -14.844 -42.359  1.00 53.98           O  
ATOM   1305  OD2 ASP A 180      33.048 -14.187 -44.415  1.00 53.98           O1-
ATOM   1306  N   VAL A 181      27.687 -16.366 -44.149  1.00 54.24           N  
ATOM   1307  CA  VAL A 181      26.226 -16.150 -44.041  1.00 54.24           C  
ATOM   1308  C   VAL A 181      25.643 -16.749 -42.750  1.00 54.24           C  
ATOM   1309  O   VAL A 181      24.659 -16.242 -42.210  1.00 54.24           O  
ATOM   1310  CB  VAL A 181      25.487 -16.655 -45.298  1.00 54.24           C  
ATOM   1311  CG1 VAL A 181      23.980 -16.354 -45.249  1.00 54.24           C  
ATOM   1312  CG2 VAL A 181      26.035 -15.986 -46.567  1.00 54.24           C  
ATOM   1313  N   VAL A 182      26.250 -17.807 -42.203  1.00 55.49           N  
ATOM   1314  CA  VAL A 182      25.759 -18.458 -40.972  1.00 55.49           C  
ATOM   1315  C   VAL A 182      26.144 -17.657 -39.723  1.00 55.49           C  
ATOM   1316  O   VAL A 182      25.355 -17.579 -38.775  1.00 55.49           O  
ATOM   1317  CB  VAL A 182      26.246 -19.919 -40.891  1.00 55.49           C  
ATOM   1318  CG1 VAL A 182      25.670 -20.645 -39.666  1.00 55.49           C  
ATOM   1319  CG2 VAL A 182      25.814 -20.712 -42.133  1.00 55.49           C  
ATOM   1320  N   GLY A 183      27.315 -17.010 -39.740  1.00 57.52           N  
ATOM   1321  CA  GLY A 183      27.787 -16.137 -38.663  1.00 57.52           C  
ATOM   1322  C   GLY A 183      26.911 -14.897 -38.495  1.00 57.52           C  
ATOM   1323  O   GLY A 183      26.574 -14.527 -37.371  1.00 57.52           O  
ATOM   1324  N   ASP A 184      26.449 -14.328 -39.608  1.00 56.68           N  
ATOM   1325  CA  ASP A 184      25.609 -13.129 -39.619  1.00 56.68           C  
ATOM   1326  C   ASP A 184      24.190 -13.407 -39.083  1.00 56.68           C  
ATOM   1327  O   ASP A 184      23.611 -12.610 -38.339  1.00 56.68           O  
ATOM   1328  CB  ASP A 184      25.600 -12.568 -41.058  1.00 56.68           C  
ATOM   1329  CG  ASP A 184      25.843 -11.056 -41.144  1.00 56.68           C  
ATOM   1330  OD1 ASP A 184      26.401 -10.478 -40.183  1.00 56.68           O  
ATOM   1331  OD2 ASP A 184      25.429 -10.476 -42.172  1.00 56.68           O1-
ATOM   1332  N   VAL A 185      23.645 -14.600 -39.357  1.00 60.54           N  
ATOM   1333  CA  VAL A 185      22.360 -15.050 -38.792  1.00 60.54           C  
ATOM   1334  C   VAL A 185      22.480 -15.323 -37.288  1.00 60.54           C  
ATOM   1335  O   VAL A 185      21.584 -14.956 -36.524  1.00 60.54           O  
ATOM   1336  CB  VAL A 185      21.821 -16.275 -39.557  1.00 60.54           C  
ATOM   1337  CG1 VAL A 185      20.516 -16.816 -38.951  1.00 60.54           C  
ATOM   1338  CG2 VAL A 185      21.507 -15.911 -41.015  1.00 60.54           C  
ATOM   1339  N   LEU A 186      23.590 -15.906 -36.828  1.00 60.87           N  
ATOM   1340  CA  LEU A 186      23.863 -16.102 -35.399  1.00 60.87           C  
ATOM   1341  C   LEU A 186      24.101 -14.772 -34.664  1.00 60.87           C  
ATOM   1342  O   LEU A 186      23.623 -14.611 -33.541  1.00 60.87           O  
ATOM   1343  CB  LEU A 186      25.044 -17.084 -35.237  1.00 60.87           C  
ATOM   1344  CG  LEU A 186      24.609 -18.460 -34.689  1.00 60.87           C  
ATOM   1345  CD1 LEU A 186      25.267 -19.603 -35.458  1.00 60.87           C  
ATOM   1346  CD2 LEU A 186      24.976 -18.593 -33.209  1.00 60.87           C  
ATOM   1347  N   ALA A 187      24.748 -13.796 -35.305  1.00 60.57           N  
ATOM   1348  CA  ALA A 187      24.930 -12.444 -34.778  1.00 60.57           C  
ATOM   1349  C   ALA A 187      23.600 -11.671 -34.688  1.00 60.57           C  
ATOM   1350  O   ALA A 187      23.334 -11.019 -33.677  1.00 60.57           O  
ATOM   1351  CB  ALA A 187      25.958 -11.720 -35.655  1.00 60.57           C  
ATOM   1352  N   LEU A 188      22.713 -11.812 -35.681  1.00 58.61           N  
ATOM   1353  CA  LEU A 188      21.354 -11.252 -35.661  1.00 58.61           C  
ATOM   1354  C   LEU A 188      20.461 -11.885 -34.582  1.00 58.61           C  
ATOM   1355  O   LEU A 188      19.637 -11.192 -33.981  1.00 58.61           O  
ATOM   1356  CB  LEU A 188      20.724 -11.431 -37.056  1.00 58.61           C  
ATOM   1357  CG  LEU A 188      21.170 -10.364 -38.073  1.00 58.61           C  
ATOM   1358  CD1 LEU A 188      20.869 -10.832 -39.496  1.00 58.61           C  
ATOM   1359  CD2 LEU A 188      20.413  -9.048 -37.846  1.00 58.61           C  
ATOM   1360  N   LEU A 189      20.633 -13.181 -34.301  1.00 59.94           N  
ATOM   1361  CA  LEU A 189      19.929 -13.882 -33.220  1.00 59.94           C  
ATOM   1362  C   LEU A 189      20.524 -13.591 -31.830  1.00 59.94           C  
ATOM   1363  O   LEU A 189      19.801 -13.672 -30.837  1.00 59.94           O  
ATOM   1364  CB  LEU A 189      19.914 -15.392 -33.520  1.00 59.94           C  
ATOM   1365  CG  LEU A 189      19.026 -15.800 -34.713  1.00 59.94           C  
ATOM   1366  CD1 LEU A 189      19.256 -17.277 -35.037  1.00 59.94           C  
ATOM   1367  CD2 LEU A 189      17.534 -15.604 -34.424  1.00 59.94           C  
ATOM   1368  N   ALA A 190      21.805 -13.215 -31.752  1.00 60.01           N  
ATOM   1369  CA  ALA A 190      22.489 -12.809 -30.520  1.00 60.01           C  
ATOM   1370  C   ALA A 190      22.333 -11.308 -30.188  1.00 60.01           C  
ATOM   1371  O   ALA A 190      22.468 -10.912 -29.027  1.00 60.01           O  
ATOM   1372  CB  ALA A 190      23.962 -13.215 -30.640  1.00 60.01           C  
ATOM   1373  N   ALA A 191      21.976 -10.475 -31.172  1.00 55.89           N  
ATOM   1374  CA  ALA A 191      21.728  -9.038 -31.025  1.00 55.89           C  
ATOM   1375  C   ALA A 191      20.707  -8.621 -29.931  1.00 55.89           C  
ATOM   1376  O   ALA A 191      20.850  -7.517 -29.398  1.00 55.89           O  
ATOM   1377  CB  ALA A 191      21.325  -8.487 -32.399  1.00 55.89           C  
ATOM   1378  N   PRO A 192      19.720  -9.441 -29.503  1.00 55.46           N  
ATOM   1379  CA  PRO A 192      18.827  -9.077 -28.399  1.00 55.46           C  
ATOM   1380  C   PRO A 192      19.464  -9.121 -26.998  1.00 55.46           C  
ATOM   1381  O   PRO A 192      18.794  -8.757 -26.033  1.00 55.46           O  
ATOM   1382  CB  PRO A 192      17.631 -10.034 -28.487  1.00 55.46           C  
ATOM   1383  CG  PRO A 192      17.706 -10.613 -29.896  1.00 55.46           C  
ATOM   1384  CD  PRO A 192      19.203 -10.629 -30.160  1.00 55.46           C  
ATOM   1385  N   LEU A 193      20.715  -9.580 -26.854  1.00 54.74           N  
ATOM   1386  CA  LEU A 193      21.390  -9.709 -25.552  1.00 54.74           C  
ATOM   1387  C   LEU A 193      22.283  -8.509 -25.191  1.00 54.74           C  
ATOM   1388  O   LEU A 193      22.769  -8.424 -24.062  1.00 54.74           O  
ATOM   1389  CB  LEU A 193      22.154 -11.044 -25.500  1.00 54.74           C  
ATOM   1390  CG  LEU A 193      21.261 -12.293 -25.638  1.00 54.74           C  
ATOM   1391  CD1 LEU A 193      22.136 -13.545 -25.652  1.00 54.74           C  
ATOM   1392  CD2 LEU A 193      20.255 -12.428 -24.489  1.00 54.74           C  
ATOM   1393  N   ALA A 194      22.461  -7.551 -26.105  1.00 50.66           N  
ATOM   1394  CA  ALA A 194      23.071  -6.263 -25.790  1.00 50.66           C  
ATOM   1395  C   ALA A 194      22.063  -5.375 -25.024  1.00 50.66           C  
ATOM   1396  O   ALA A 194      20.863  -5.457 -25.297  1.00 50.66           O  
ATOM   1397  CB  ALA A 194      23.568  -5.615 -27.086  1.00 50.66           C  
ATOM   1398  N   PRO A 195      22.491  -4.511 -24.079  1.00 55.80           N  
ATOM   1399  CA  PRO A 195      21.588  -3.641 -23.331  1.00 55.80           C  
ATOM   1400  C   PRO A 195      20.993  -2.580 -24.269  1.00 55.80           C  
ATOM   1401  O   PRO A 195      21.500  -1.468 -24.376  1.00 55.80           O  
ATOM   1402  CB  PRO A 195      22.404  -3.057 -22.163  1.00 55.80           C  
ATOM   1403  CG  PRO A 195      23.830  -3.581 -22.343  1.00 55.80           C  
ATOM   1404  CD  PRO A 195      23.869  -4.233 -23.721  1.00 55.80           C  
ATOM   1405  N   GLY A 196      19.925  -2.937 -24.982  1.00 54.90           N  
ATOM   1406  CA  GLY A 196      19.186  -2.022 -25.843  1.00 54.90           C  
ATOM   1407  C   GLY A 196      18.568  -0.861 -25.051  1.00 54.90           C  
ATOM   1408  O   GLY A 196      18.524  -0.910 -23.812  1.00 54.90           O  
ATOM   1409  N   PRO A 197      18.054   0.177 -25.745  1.00 58.04           N  
ATOM   1410  CA  PRO A 197      17.437   1.340 -25.119  1.00 58.04           C  
ATOM   1411  C   PRO A 197      16.380   0.848 -24.140  1.00 58.04           C  
ATOM   1412  O   PRO A 197      15.459   0.115 -24.511  1.00 58.04           O  
ATOM   1413  CB  PRO A 197      16.835   2.192 -26.243  1.00 58.04           C  
ATOM   1414  CG  PRO A 197      17.560   1.704 -27.493  1.00 58.04           C  
ATOM   1415  CD  PRO A 197      17.897   0.247 -27.186  1.00 58.04           C  
ATOM   1416  N   ARG A 198      16.609   1.151 -22.862  1.00 56.89           N  
ATOM   1417  CA  ARG A 198      15.912   0.565 -21.716  1.00 56.89           C  
ATOM   1418  C   ARG A 198      14.403   0.567 -21.992  1.00 56.89           C  
ATOM   1419  O   ARG A 198      13.827   1.640 -22.129  1.00 56.89           O  
ATOM   1420  CB  ARG A 198      16.270   1.397 -20.468  1.00 56.89           C  
ATOM   1421  CG  ARG A 198      17.749   1.258 -20.057  1.00 56.89           C  
ATOM   1422  CD  ARG A 198      18.129   2.263 -18.961  1.00 56.89           C  
ATOM   1423  NE  ARG A 198      19.513   2.049 -18.485  1.00 56.89           N  
ATOM   1424  CZ  ARG A 198      20.367   2.976 -18.073  1.00 56.89           C  
ATOM   1425  NH1 ARG A 198      20.065   4.245 -18.042  1.00 56.89           N1+
ATOM   1426  NH2 ARG A 198      21.564   2.639 -17.682  1.00 56.89           N  
ATOM   1427  N   ALA A 199      13.784  -0.621 -22.068  1.00 56.44           N  
ATOM   1428  CA  ALA A 199      12.324  -0.779 -22.124  1.00 56.44           C  
ATOM   1429  C   ALA A 199      11.661   0.215 -21.157  1.00 56.44           C  
ATOM   1430  O   ALA A 199      12.241   0.386 -20.080  1.00 56.44           O  
ATOM   1431  CB  ALA A 199      11.970  -2.221 -21.729  1.00 56.44           C  
ATOM   1432  N   PRO A 200      10.524   0.859 -21.510  1.00 61.83           N  
ATOM   1433  CA  PRO A 200       9.957   1.982 -20.763  1.00 61.83           C  
ATOM   1434  C   PRO A 200       9.939   1.647 -19.276  1.00 61.83           C  
ATOM   1435  O   PRO A 200       9.179   0.796 -18.805  1.00 61.83           O  
ATOM   1436  CB  PRO A 200       8.562   2.245 -21.348  1.00 61.83           C  
ATOM   1437  CG  PRO A 200       8.244   0.972 -22.132  1.00 61.83           C  
ATOM   1438  CD  PRO A 200       9.620   0.486 -22.582  1.00 61.83           C  
ATOM   1439  N   ARG A 201      10.900   2.226 -18.554  1.00 72.29           N  
ATOM   1440  CA  ARG A 201      11.115   1.894 -17.156  1.00 72.29           C  
ATOM   1441  C   ARG A 201      10.097   2.702 -16.392  1.00 72.29           C  
ATOM   1442  O   ARG A 201      10.130   3.922 -16.438  1.00 72.29           O  
ATOM   1443  CB  ARG A 201      12.555   2.177 -16.699  1.00 72.29           C  
ATOM   1444  CG  ARG A 201      13.557   1.187 -17.312  1.00 72.29           C  
ATOM   1445  CD  ARG A 201      14.920   1.264 -16.618  1.00 72.29           C  
ATOM   1446  NE  ARG A 201      15.808   0.171 -17.068  1.00 72.29           N  
ATOM   1447  CZ  ARG A 201      16.732  -0.450 -16.352  1.00 72.29           C  
ATOM   1448  NH1 ARG A 201      16.988  -0.119 -15.117  1.00 72.29           N1+
ATOM   1449  NH2 ARG A 201      17.425  -1.427 -16.868  1.00 72.29           N  
ATOM   1450  N   VAL A 202       9.213   2.012 -15.682  1.00 82.80           N  
ATOM   1451  CA  VAL A 202       8.361   2.646 -14.676  1.00 82.80           C  
ATOM   1452  C   VAL A 202       9.279   3.370 -13.687  1.00 82.80           C  
ATOM   1453  O   VAL A 202       9.972   2.712 -12.905  1.00 82.80           O  
ATOM   1454  CB  VAL A 202       7.490   1.598 -13.968  1.00 82.80           C  
ATOM   1455  CG1 VAL A 202       6.596   2.251 -12.918  1.00 82.80           C  
ATOM   1456  CG2 VAL A 202       6.590   0.841 -14.954  1.00 82.80           C  
ATOM   1457  N   GLU A 203       9.326   4.699 -13.776  1.00 86.68           N  
ATOM   1458  CA  GLU A 203      10.280   5.533 -13.034  1.00 86.68           C  
ATOM   1459  C   GLU A 203       9.957   5.563 -11.540  1.00 86.68           C  
ATOM   1460  O   GLU A 203      10.852   5.485 -10.696  1.00 86.68           O  
ATOM   1461  CB  GLU A 203      10.263   6.970 -13.572  1.00 86.68           C  
ATOM   1462  CG  GLU A 203      10.661   7.092 -15.049  1.00 86.68           C  
ATOM   1463  CD  GLU A 203      10.771   8.555 -15.505  1.00 86.68           C  
ATOM   1464  OE1 GLU A 203      11.428   8.767 -16.547  1.00 86.68           O  
ATOM   1465  OE2 GLU A 203      10.227   9.435 -14.799  1.00 86.68           O1-
ATOM   1466  N   ALA A 204       8.664   5.616 -11.215  1.00 92.08           N  
ATOM   1467  CA  ALA A 204       8.175   5.640  -9.850  1.00 92.08           C  
ATOM   1468  C   ALA A 204       6.945   4.744  -9.706  1.00 92.08           C  
ATOM   1469  O   ALA A 204       5.937   4.939 -10.383  1.00 92.08           O  
ATOM   1470  CB  ALA A 204       7.900   7.089  -9.449  1.00 92.08           C  
ATOM   1471  N   ALA A 205       7.029   3.748  -8.830  1.00 94.52           N  
ATOM   1472  CA  ALA A 205       5.899   2.898  -8.493  1.00 94.52           C  
ATOM   1473  C   ALA A 205       6.143   2.129  -7.199  1.00 94.52           C  
ATOM   1474  O   ALA A 205       7.274   1.754  -6.897  1.00 94.52           O  
ATOM   1475  CB  ALA A 205       5.625   1.922  -9.637  1.00 94.52           C  
ATOM   1476  N   PHE A 206       5.093   1.833  -6.450  1.00 95.03           N  
ATOM   1477  CA  PHE A 206       5.201   0.991  -5.271  1.00 95.03           C  
ATOM   1478  C   PHE A 206       3.911   0.229  -4.995  1.00 95.03           C  
ATOM   1479  O   PHE A 206       2.829   0.646  -5.400  1.00 95.03           O  
ATOM   1480  CB  PHE A 206       5.616   1.833  -4.053  1.00 95.03           C  
ATOM   1481  CG  PHE A 206       4.538   2.791  -3.586  1.00 95.03           C  
ATOM   1482  CD1 PHE A 206       4.432   4.069  -4.162  1.00 95.03           C  
ATOM   1483  CD2 PHE A 206       3.598   2.380  -2.620  1.00 95.03           C  
ATOM   1484  CE1 PHE A 206       3.380   4.916  -3.785  1.00 95.03           C  
ATOM   1485  CE2 PHE A 206       2.548   3.234  -2.245  1.00 95.03           C  
ATOM   1486  CZ  PHE A 206       2.436   4.502  -2.834  1.00 95.03           C  
ATOM   1487  N   LEU A 207       4.048  -0.851  -4.237  1.00 95.00           N  
ATOM   1488  CA  LEU A 207       2.966  -1.564  -3.574  1.00 95.00           C  
ATOM   1489  C   LEU A 207       3.449  -1.889  -2.162  1.00 95.00           C  
ATOM   1490  O   LEU A 207       4.428  -2.614  -2.005  1.00 95.00           O  
ATOM   1491  CB  LEU A 207       2.624  -2.825  -4.390  1.00 95.00           C  
ATOM   1492  CG  LEU A 207       1.625  -3.779  -3.705  1.00 95.00           C  
ATOM   1493  CD1 LEU A 207       0.230  -3.178  -3.557  1.00 95.00           C  
ATOM   1494  CD2 LEU A 207       1.485  -5.059  -4.522  1.00 95.00           C  
ATOM   1495  N   CYS A 208       2.789  -1.342  -1.147  1.00 94.65           N  
ATOM   1496  CA  CYS A 208       3.101  -1.585   0.257  1.00 94.65           C  
ATOM   1497  C   CYS A 208       1.888  -2.142   1.006  1.00 94.65           C  
ATOM   1498  O   CYS A 208       0.753  -2.083   0.526  1.00 94.65           O  
ATOM   1499  CB  CYS A 208       3.674  -0.306   0.890  1.00 94.65           C  
ATOM   1500  SG  CYS A 208       2.423   1.010   0.953  1.00 94.65           S  
ATOM   1501  N   ARG A 209       2.141  -2.708   2.189  1.00 95.33           N  
ATOM   1502  CA  ARG A 209       1.114  -3.305   3.047  1.00 95.33           C  
ATOM   1503  C   ARG A 209       1.143  -2.724   4.445  1.00 95.33           C  
ATOM   1504  O   ARG A 209       2.202  -2.347   4.942  1.00 95.33           O  
ATOM   1505  CB  ARG A 209       1.271  -4.823   3.103  1.00 95.33           C  
ATOM   1506  CG  ARG A 209       1.100  -5.460   1.722  1.00 95.33           C  
ATOM   1507  CD  ARG A 209       0.938  -6.959   1.917  1.00 95.33           C  
ATOM   1508  NE  ARG A 209       0.955  -7.691   0.642  1.00 95.33           N  
ATOM   1509  CZ  ARG A 209       0.578  -8.947   0.528  1.00 95.33           C  
ATOM   1510  NH1 ARG A 209       0.178  -9.615   1.565  1.00 95.33           N1+
ATOM   1511  NH2 ARG A 209       0.591  -9.567  -0.613  1.00 95.33           N  
ATOM   1512  N   LEU A 210      -0.017  -2.651   5.078  1.00 96.07           N  
ATOM   1513  CA  LEU A 210      -0.170  -2.169   6.440  1.00 96.07           C  
ATOM   1514  C   LEU A 210       0.467  -3.171   7.407  1.00 96.07           C  
ATOM   1515  O   LEU A 210       0.133  -4.358   7.386  1.00 96.07           O  
ATOM   1516  CB  LEU A 210      -1.667  -1.954   6.714  1.00 96.07           C  
ATOM   1517  CG  LEU A 210      -1.929  -1.196   8.023  1.00 96.07           C  
ATOM   1518  CD1 LEU A 210      -1.496   0.267   7.923  1.00 96.07           C  
ATOM   1519  CD2 LEU A 210      -3.417  -1.235   8.355  1.00 96.07           C  
ATOM   1520  N   ARG A 211       1.399  -2.701   8.245  1.00 95.00           N  
ATOM   1521  CA  ARG A 211       2.236  -3.571   9.088  1.00 95.00           C  
ATOM   1522  C   ARG A 211       1.482  -4.207  10.250  1.00 95.00           C  
ATOM   1523  O   ARG A 211       1.826  -5.306  10.670  1.00 95.00           O  
ATOM   1524  CB  ARG A 211       3.436  -2.752   9.584  1.00 95.00           C  
ATOM   1525  CG  ARG A 211       4.451  -3.603  10.354  1.00 95.00           C  
ATOM   1526  CD  ARG A 211       5.691  -2.776  10.690  1.00 95.00           C  
ATOM   1527  NE  ARG A 211       6.662  -3.576  11.456  1.00 95.00           N  
ATOM   1528  CZ  ARG A 211       7.892  -3.217  11.777  1.00 95.00           C  
ATOM   1529  NH1 ARG A 211       8.382  -2.058  11.434  1.00 95.00           N1+
ATOM   1530  NH2 ARG A 211       8.660  -4.026  12.451  1.00 95.00           N  
ATOM   1531  N   ARG A 212       0.506  -3.497  10.805  1.00 95.54           N  
ATOM   1532  CA  ARG A 212      -0.260  -3.911  11.982  1.00 95.54           C  
ATOM   1533  C   ARG A 212      -1.703  -3.468  11.845  1.00 95.54           C  
ATOM   1534  O   ARG A 212      -1.993  -2.553  11.082  1.00 95.54           O  
ATOM   1535  CB  ARG A 212       0.381  -3.361  13.268  1.00 95.54           C  
ATOM   1536  CG  ARG A 212       0.416  -1.824  13.338  1.00 95.54           C  
ATOM   1537  CD  ARG A 212       1.065  -1.377  14.651  1.00 95.54           C  
ATOM   1538  NE  ARG A 212       1.150   0.092  14.735  1.00 95.54           N  
ATOM   1539  CZ  ARG A 212       1.618   0.790  15.755  1.00 95.54           C  
ATOM   1540  NH1 ARG A 212       2.091   0.214  16.826  1.00 95.54           N1+
ATOM   1541  NH2 ARG A 212       1.614   2.093  15.718  1.00 95.54           N  
ATOM   1542  N   ASP A 213      -2.568  -4.096  12.620  1.00 96.45           N  
ATOM   1543  CA  ASP A 213      -3.962  -3.697  12.711  1.00 96.45           C  
ATOM   1544  C   ASP A 213      -4.060  -2.249  13.243  1.00 96.45           C  
ATOM   1545  O   ASP A 213      -3.360  -1.875  14.191  1.00 96.45           O  
ATOM   1546  CB  ASP A 213      -4.725  -4.724  13.568  1.00 96.45           C  
ATOM   1547  CG  ASP A 213      -4.910  -6.099  12.890  1.00 96.45           C  
ATOM   1548  OD1 ASP A 213      -4.168  -6.433  11.935  1.00 96.45           O  
ATOM   1549  OD2 ASP A 213      -5.821  -6.853  13.287  1.00 96.45           O1-
ATOM   1550  N   ALA A 214      -4.892  -1.424  12.606  1.00 95.76           N  
ATOM   1551  CA  ALA A 214      -5.106  -0.021  12.953  1.00 95.76           C  
ATOM   1552  C   ALA A 214      -6.545   0.186  13.440  1.00 95.76           C  
ATOM   1553  O   ALA A 214      -7.503  -0.071  12.709  1.00 95.76           O  
ATOM   1554  CB  ALA A 214      -4.752   0.869  11.754  1.00 95.76           C  
ATOM   1555  N   LEU A 215      -6.692   0.645  14.685  1.00 95.13           N  
ATOM   1556  CA  LEU A 215      -7.987   0.971  15.274  1.00 95.13           C  
ATOM   1557  C   LEU A 215      -8.459   2.336  14.764  1.00 95.13           C  
ATOM   1558  O   LEU A 215      -7.765   3.337  14.929  1.00 95.13           O  
ATOM   1559  CB  LEU A 215      -7.867   0.948  16.809  1.00 95.13           C  
ATOM   1560  CG  LEU A 215      -9.194   1.226  17.544  1.00 95.13           C  
ATOM   1561  CD1 LEU A 215     -10.188   0.074  17.386  1.00 95.13           C  
ATOM   1562  CD2 LEU A 215      -8.927   1.420  19.036  1.00 95.13           C  
ATOM   1563  N   VAL A 216      -9.662   2.374  14.198  1.00 95.51           N  
ATOM   1564  CA  VAL A 216     -10.323   3.597  13.743  1.00 95.51           C  
ATOM   1565  C   VAL A 216     -11.533   3.852  14.628  1.00 95.51           C  
ATOM   1566  O   VAL A 216     -12.482   3.062  14.690  1.00 95.51           O  
ATOM   1567  CB  VAL A 216     -10.704   3.505  12.262  1.00 95.51           C  
ATOM   1568  CG1 VAL A 216     -11.373   4.788  11.758  1.00 95.51           C  
ATOM   1569  CG2 VAL A 216      -9.469   3.212  11.399  1.00 95.51           C  
ATOM   1570  N   GLU A 217     -11.488   4.971  15.342  1.00 93.40           N  
ATOM   1571  CA  GLU A 217     -12.555   5.376  16.248  1.00 93.40           C  
ATOM   1572  C   GLU A 217     -13.859   5.680  15.501  1.00 93.40           C  
ATOM   1573  O   GLU A 217     -13.886   5.936  14.296  1.00 93.40           O  
ATOM   1574  CB  GLU A 217     -12.122   6.577  17.096  1.00 93.40           C  
ATOM   1575  CG  GLU A 217     -10.937   6.242  18.015  1.00 93.40           C  
ATOM   1576  CD  GLU A 217     -10.652   7.350  19.040  1.00 93.40           C  
ATOM   1577  OE1 GLU A 217      -9.890   7.060  19.987  1.00 93.40           O  
ATOM   1578  OE2 GLU A 217     -11.230   8.452  18.900  1.00 93.40           O1-
ATOM   1579  N   ARG A 218     -14.974   5.640  16.234  1.00 91.46           N  
ATOM   1580  CA  ARG A 218     -16.292   6.022  15.713  1.00 91.46           C  
ATOM   1581  C   ARG A 218     -16.313   7.508  15.352  1.00 91.46           C  
ATOM   1582  O   ARG A 218     -15.853   8.329  16.141  1.00 91.46           O  
ATOM   1583  CB  ARG A 218     -17.386   5.656  16.727  1.00 91.46           C  
ATOM   1584  CG  ARG A 218     -17.268   6.442  18.042  1.00 91.46           C  
ATOM   1585  CD  ARG A 218     -18.269   5.944  19.077  1.00 91.46           C  
ATOM   1586  NE  ARG A 218     -18.137   6.723  20.320  1.00 91.46           N  
ATOM   1587  CZ  ARG A 218     -18.870   6.587  21.405  1.00 91.46           C  
ATOM   1588  NH1 ARG A 218     -19.852   5.729  21.454  1.00 91.46           N1+
ATOM   1589  NH2 ARG A 218     -18.618   7.304  22.465  1.00 91.46           N  
ATOM   1590  N   ARG A 219     -16.948   7.863  14.233  1.00 91.66           N  
ATOM   1591  CA  ARG A 219     -17.101   9.258  13.771  1.00 91.66           C  
ATOM   1592  C   ARG A 219     -15.769  10.000  13.615  1.00 91.66           C  
ATOM   1593  O   ARG A 219     -15.699  11.190  13.916  1.00 91.66           O  
ATOM   1594  CB  ARG A 219     -18.091  10.021  14.657  1.00 91.66           C  
ATOM   1595  CG  ARG A 219     -19.436   9.309  14.805  1.00 91.66           C  
ATOM   1596  CD  ARG A 219     -20.341  10.220  15.635  1.00 91.66           C  
ATOM   1597  NE  ARG A 219     -21.701   9.675  15.785  1.00 91.66           N  
ATOM   1598  CZ  ARG A 219     -22.665   9.765  14.888  1.00 91.66           C  
ATOM   1599  NH1 ARG A 219     -22.468  10.247  13.695  1.00 91.66           N1+
ATOM   1600  NH2 ARG A 219     -23.877   9.393  15.196  1.00 91.66           N  
ATOM   1601  N   ALA A 220     -14.729   9.296  13.179  1.00 94.37           N  
ATOM   1602  CA  ALA A 220     -13.386   9.838  13.047  1.00 94.37           C  
ATOM   1603  C   ALA A 220     -12.811   9.576  11.653  1.00 94.37           C  
ATOM   1604  O   ALA A 220     -13.016   8.511  11.068  1.00 94.37           O  
ATOM   1605  CB  ALA A 220     -12.499   9.254  14.152  1.00 94.37           C  
ATOM   1606  N   LEU A 221     -12.043  10.550  11.165  1.00 94.89           N  
ATOM   1607  CA  LEU A 221     -11.181  10.407  10.000  1.00 94.89           C  
ATOM   1608  C   LEU A 221      -9.797   9.962  10.472  1.00 94.89           C  
ATOM   1609  O   LEU A 221      -9.176  10.645  11.287  1.00 94.89           O  
ATOM   1610  CB  LEU A 221     -11.128  11.751   9.253  1.00 94.89           C  
ATOM   1611  CG  LEU A 221     -10.289  11.711   7.963  1.00 94.89           C  
ATOM   1612  CD1 LEU A 221     -10.971  10.877   6.882  1.00 94.89           C  
ATOM   1613  CD2 LEU A 221     -10.104  13.126   7.417  1.00 94.89           C  
ATOM   1614  N   HIS A 222      -9.309   8.840   9.954  1.00 95.93           N  
ATOM   1615  CA  HIS A 222      -8.019   8.278  10.344  1.00 95.93           C  
ATOM   1616  C   HIS A 222      -7.076   8.171   9.144  1.00 95.93           C  
ATOM   1617  O   HIS A 222      -7.427   7.563   8.134  1.00 95.93           O  
ATOM   1618  CB  HIS A 222      -8.267   6.931  11.023  1.00 95.93           C  
ATOM   1619  CG  HIS A 222      -7.045   6.373  11.696  1.00 95.93           C  
ATOM   1620  CD2 HIS A 222      -6.183   5.438  11.194  1.00 95.93           C  
ATOM   1621  ND1 HIS A 222      -6.606   6.696  12.958  1.00 95.93           N  
ATOM   1622  CE1 HIS A 222      -5.512   5.961  13.214  1.00 95.93           C  
ATOM   1623  NE2 HIS A 222      -5.216   5.172  12.170  1.00 95.93           N  
ATOM   1624  N   GLU A 223      -5.879   8.750   9.258  1.00 96.48           N  
ATOM   1625  CA  GLU A 223      -4.802   8.593   8.274  1.00 96.48           C  
ATOM   1626  C   GLU A 223      -4.059   7.281   8.533  1.00 96.48           C  
ATOM   1627  O   GLU A 223      -3.509   7.069   9.615  1.00 96.48           O  
ATOM   1628  CB  GLU A 223      -3.838   9.792   8.331  1.00 96.48           C  
ATOM   1629  CG  GLU A 223      -2.842   9.789   7.153  1.00 96.48           C  
ATOM   1630  CD  GLU A 223      -1.979  11.064   7.048  1.00 96.48           C  
ATOM   1631  OE1 GLU A 223      -1.158  11.142   6.096  1.00 96.48           O  
ATOM   1632  OE2 GLU A 223      -2.151  11.995   7.865  1.00 96.48           O1-
ATOM   1633  N   LEU A 224      -4.036   6.392   7.543  1.00 96.79           N  
ATOM   1634  CA  LEU A 224      -3.324   5.126   7.654  1.00 96.79           C  
ATOM   1635  C   LEU A 224      -1.832   5.338   7.409  1.00 96.79           C  
ATOM   1636  O   LEU A 224      -1.424   5.835   6.360  1.00 96.79           O  
ATOM   1637  CB  LEU A 224      -3.914   4.095   6.684  1.00 96.79           C  
ATOM   1638  CG  LEU A 224      -5.346   3.656   7.019  1.00 96.79           C  
ATOM   1639  CD1 LEU A 224      -5.854   2.754   5.902  1.00 96.79           C  
ATOM   1640  CD2 LEU A 224      -5.426   2.850   8.319  1.00 96.79           C  
ATOM   1641  N   GLY A 225      -1.022   4.877   8.359  1.00 94.52           N  
ATOM   1642  CA  GLY A 225       0.436   4.908   8.304  1.00 94.52           C  
ATOM   1643  C   GLY A 225       1.054   3.582   8.737  1.00 94.52           C  
ATOM   1644  O   GLY A 225       0.357   2.609   9.014  1.00 94.52           O  
ATOM   1645  N   VAL A 226       2.381   3.555   8.855  1.00 95.33           N  
ATOM   1646  CA  VAL A 226       3.146   2.373   9.289  1.00 95.33           C  
ATOM   1647  C   VAL A 226       2.957   1.177   8.343  1.00 95.33           C  
ATOM   1648  O   VAL A 226       2.435   0.116   8.696  1.00 95.33           O  
ATOM   1649  CB  VAL A 226       2.881   2.027  10.772  1.00 95.33           C  
ATOM   1650  CG1 VAL A 226       3.979   1.097  11.311  1.00 95.33           C  
ATOM   1651  CG2 VAL A 226       2.867   3.270  11.677  1.00 95.33           C  
ATOM   1652  N   TYR A 227       3.432   1.353   7.117  1.00 95.69           N  
ATOM   1653  CA  TYR A 227       3.490   0.317   6.094  1.00 95.69           C  
ATOM   1654  C   TYR A 227       4.824  -0.439   6.124  1.00 95.69           C  
ATOM   1655  O   TYR A 227       5.807  -0.013   6.733  1.00 95.69           O  
ATOM   1656  CB  TYR A 227       3.218   0.934   4.716  1.00 95.69           C  
ATOM   1657  CG  TYR A 227       1.828   1.520   4.577  1.00 95.69           C  
ATOM   1658  CD1 TYR A 227       0.775   0.747   4.050  1.00 95.69           C  
ATOM   1659  CD2 TYR A 227       1.585   2.842   4.986  1.00 95.69           C  
ATOM   1660  CE1 TYR A 227      -0.522   1.283   3.949  1.00 95.69           C  
ATOM   1661  CE2 TYR A 227       0.296   3.389   4.859  1.00 95.69           C  
ATOM   1662  CZ  TYR A 227      -0.762   2.612   4.351  1.00 95.69           C  
ATOM   1663  OH  TYR A 227      -2.000   3.152   4.239  1.00 95.69           O  
ATOM   1664  N   TYR A 228       4.870  -1.565   5.424  1.00 94.69           N  
ATOM   1665  CA  TYR A 228       6.085  -2.303   5.103  1.00 94.69           C  
ATOM   1666  C   TYR A 228       6.034  -2.795   3.651  1.00 94.69           C  
ATOM   1667  O   TYR A 228       4.973  -2.811   3.019  1.00 94.69           O  
ATOM   1668  CB  TYR A 228       6.306  -3.444   6.110  1.00 94.69           C  
ATOM   1669  CG  TYR A 228       5.399  -4.648   5.934  1.00 94.69           C  
ATOM   1670  CD1 TYR A 228       4.036  -4.559   6.272  1.00 94.69           C  
ATOM   1671  CD2 TYR A 228       5.915  -5.858   5.428  1.00 94.69           C  
ATOM   1672  CE1 TYR A 228       3.187  -5.668   6.101  1.00 94.69           C  
ATOM   1673  CE2 TYR A 228       5.069  -6.973   5.264  1.00 94.69           C  
ATOM   1674  CZ  TYR A 228       3.700  -6.876   5.592  1.00 94.69           C  
ATOM   1675  OH  TYR A 228       2.861  -7.926   5.398  1.00 94.69           O  
ATOM   1676  N   LEU A 229       7.193  -3.169   3.115  1.00 92.68           N  
ATOM   1677  CA  LEU A 229       7.322  -3.817   1.812  1.00 92.68           C  
ATOM   1678  C   LEU A 229       7.591  -5.307   2.063  1.00 92.68           C  
ATOM   1679  O   LEU A 229       8.681  -5.630   2.525  1.00 92.68           O  
ATOM   1680  CB  LEU A 229       8.458  -3.153   1.012  1.00 92.68           C  
ATOM   1681  CG  LEU A 229       8.186  -1.690   0.623  1.00 92.68           C  
ATOM   1682  CD1 LEU A 229       9.458  -1.042   0.076  1.00 92.68           C  
ATOM   1683  CD2 LEU A 229       7.092  -1.559  -0.437  1.00 92.68           C  
ATOM   1684  N   PRO A 230       6.609  -6.200   1.854  1.00 87.43           N  
ATOM   1685  CA  PRO A 230       6.846  -7.639   1.910  1.00 87.43           C  
ATOM   1686  C   PRO A 230       7.913  -8.083   0.902  1.00 87.43           C  
ATOM   1687  O   PRO A 230       7.745  -7.858  -0.293  1.00 87.43           O  
ATOM   1688  CB  PRO A 230       5.500  -8.306   1.599  1.00 87.43           C  
ATOM   1689  CG  PRO A 230       4.444  -7.220   1.783  1.00 87.43           C  
ATOM   1690  CD  PRO A 230       5.189  -5.890   1.818  1.00 87.43           C  
ATOM   1691  N   ASP A 231       8.954  -8.779   1.356  1.00 79.72           N  
ATOM   1692  CA  ASP A 231      10.022  -9.255   0.462  1.00 79.72           C  
ATOM   1693  C   ASP A 231       9.549 -10.362  -0.501  1.00 79.72           C  
ATOM   1694  O   ASP A 231      10.054 -10.479  -1.614  1.00 79.72           O  
ATOM   1695  CB  ASP A 231      11.212  -9.746   1.303  1.00 79.72           C  
ATOM   1696  CG  ASP A 231      11.857  -8.635   2.140  1.00 79.72           C  
ATOM   1697  OD1 ASP A 231      12.020  -7.514   1.609  1.00 79.72           O  
ATOM   1698  OD2 ASP A 231      12.156  -8.913   3.322  1.00 79.72           O1-
ATOM   1699  N   ALA A 232       8.559 -11.167  -0.096  1.00 73.15           N  
ATOM   1700  CA  ALA A 232       8.136 -12.367  -0.827  1.00 73.15           C  
ATOM   1701  C   ALA A 232       6.810 -12.228  -1.602  1.00 73.15           C  
ATOM   1702  O   ALA A 232       6.479 -13.097  -2.403  1.00 73.15           O  
ATOM   1703  CB  ALA A 232       8.079 -13.522   0.181  1.00 73.15           C  
ATOM   1704  N   GLU A 233       6.021 -11.173  -1.373  1.00 74.42           N  
ATOM   1705  CA  GLU A 233       4.575 -11.201  -1.669  1.00 74.42           C  
ATOM   1706  C   GLU A 233       4.109 -10.186  -2.724  1.00 74.42           C  
ATOM   1707  O   GLU A 233       3.034  -9.585  -2.623  1.00 74.42           O  
ATOM   1708  CB  GLU A 233       3.781 -11.158  -0.358  1.00 74.42           C  
ATOM   1709  CG  GLU A 233       2.580 -12.104  -0.460  1.00 74.42           C  
ATOM   1710  CD  GLU A 233       1.672 -12.004   0.761  1.00 74.42           C  
ATOM   1711  OE1 GLU A 233       0.440 -12.100   0.551  1.00 74.42           O  
ATOM   1712  OE2 GLU A 233       2.135 -11.581   1.842  1.00 74.42           O1-
ATOM   1713  N   GLY A 234       4.947  -9.970  -3.740  1.00 76.02           N  
ATOM   1714  CA  GLY A 234       4.644  -9.103  -4.883  1.00 76.02           C  
ATOM   1715  C   GLY A 234       4.684  -7.604  -4.580  1.00 76.02           C  
ATOM   1716  O   GLY A 234       4.437  -6.802  -5.476  1.00 76.02           O  
ATOM   1717  N   ALA A 235       5.010  -7.205  -3.350  1.00 82.72           N  
ATOM   1718  CA  ALA A 235       5.277  -5.816  -3.013  1.00 82.72           C  
ATOM   1719  C   ALA A 235       6.600  -5.355  -3.633  1.00 82.72           C  
ATOM   1720  O   ALA A 235       7.568  -6.105  -3.733  1.00 82.72           O  
ATOM   1721  CB  ALA A 235       5.260  -5.663  -1.499  1.00 82.72           C  
ATOM   1722  N   PHE A 236       6.645  -4.101  -4.067  1.00 87.09           N  
ATOM   1723  CA  PHE A 236       7.825  -3.532  -4.707  1.00 87.09           C  
ATOM   1724  C   PHE A 236       7.894  -2.031  -4.455  1.00 87.09           C  
ATOM   1725  O   PHE A 236       6.904  -1.391  -4.105  1.00 87.09           O  
ATOM   1726  CB  PHE A 236       7.829  -3.867  -6.210  1.00 87.09           C  
ATOM   1727  CG  PHE A 236       6.663  -3.301  -6.999  1.00 87.09           C  
ATOM   1728  CD1 PHE A 236       5.491  -4.059  -7.169  1.00 87.09           C  
ATOM   1729  CD2 PHE A 236       6.742  -2.014  -7.558  1.00 87.09           C  
ATOM   1730  CE1 PHE A 236       4.393  -3.532  -7.870  1.00 87.09           C  
ATOM   1731  CE2 PHE A 236       5.652  -1.497  -8.273  1.00 87.09           C  
ATOM   1732  CZ  PHE A 236       4.473  -2.245  -8.425  1.00 87.09           C  
ATOM   1733  N   ARG A 237       9.078  -1.454  -4.663  1.00 90.61           N  
ATOM   1734  CA  ARG A 237       9.305  -0.008  -4.654  1.00 90.61           C  
ATOM   1735  C   ARG A 237      10.290   0.354  -5.755  1.00 90.61           C  
ATOM   1736  O   ARG A 237      11.374  -0.215  -5.840  1.00 90.61           O  
ATOM   1737  CB  ARG A 237       9.802   0.424  -3.268  1.00 90.61           C  
ATOM   1738  CG  ARG A 237      10.111   1.931  -3.183  1.00 90.61           C  
ATOM   1739  CD  ARG A 237      10.685   2.322  -1.815  1.00 90.61           C  
ATOM   1740  NE  ARG A 237      11.980   1.658  -1.557  1.00 90.61           N  
ATOM   1741  CZ  ARG A 237      12.675   1.688  -0.434  1.00 90.61           C  
ATOM   1742  NH1 ARG A 237      12.280   2.376   0.602  1.00 90.61           N1+
ATOM   1743  NH2 ARG A 237      13.789   1.020  -0.332  1.00 90.61           N  
ATOM   1744  N   ARG A 238       9.910   1.328  -6.566  1.00 90.73           N  
ATOM   1745  CA  ARG A 238      10.683   1.943  -7.640  1.00 90.73           C  
ATOM   1746  C   ARG A 238      10.581   3.452  -7.471  1.00 90.73           C  
ATOM   1747  O   ARG A 238       9.485   3.973  -7.280  1.00 90.73           O  
ATOM   1748  CB  ARG A 238      10.137   1.510  -9.010  1.00 90.73           C  
ATOM   1749  CG  ARG A 238      10.244  -0.004  -9.235  1.00 90.73           C  
ATOM   1750  CD  ARG A 238       9.774  -0.360 -10.647  1.00 90.73           C  
ATOM   1751  NE  ARG A 238       9.783  -1.820 -10.863  1.00 90.73           N  
ATOM   1752  CZ  ARG A 238       9.609  -2.435 -12.019  1.00 90.73           C  
ATOM   1753  NH1 ARG A 238       9.449  -1.770 -13.130  1.00 90.73           N1+
ATOM   1754  NH2 ARG A 238       9.587  -3.737 -12.079  1.00 90.73           N  
ATOM   1755  N   GLY A 239      11.719   4.128  -7.529  1.00 89.12           N  
ATOM   1756  CA  GLY A 239      11.806   5.571  -7.333  1.00 89.12           C  
ATOM   1757  C   GLY A 239      11.727   6.021  -5.863  1.00 89.12           C  
ATOM   1758  O   GLY A 239      11.405   5.232  -4.965  1.00 89.12           O  
ATOM   1759  N   PRO A 240      12.069   7.294  -5.601  1.00 89.66           N  
ATOM   1760  CA  PRO A 240      11.919   7.912  -4.291  1.00 89.66           C  
ATOM   1761  C   PRO A 240      10.467   8.362  -4.054  1.00 89.66           C  
ATOM   1762  O   PRO A 240       9.634   8.344  -4.958  1.00 89.66           O  
ATOM   1763  CB  PRO A 240      12.918   9.073  -4.305  1.00 89.66           C  
ATOM   1764  CG  PRO A 240      12.919   9.526  -5.764  1.00 89.66           C  
ATOM   1765  CD  PRO A 240      12.631   8.248  -6.554  1.00 89.66           C  
ATOM   1766  N   GLY A 241      10.161   8.774  -2.821  1.00 91.50           N  
ATOM   1767  CA  GLY A 241       8.892   9.429  -2.483  1.00 91.50           C  
ATOM   1768  C   GLY A 241       8.062   8.717  -1.421  1.00 91.50           C  
ATOM   1769  O   GLY A 241       7.373   9.381  -0.653  1.00 91.50           O  
ATOM   1770  N   LEU A 242       8.152   7.388  -1.323  1.00 94.27           N  
ATOM   1771  CA  LEU A 242       7.395   6.620  -0.332  1.00 94.27           C  
ATOM   1772  C   LEU A 242       8.052   6.677   1.053  1.00 94.27           C  
ATOM   1773  O   LEU A 242       9.144   6.138   1.247  1.00 94.27           O  
ATOM   1774  CB  LEU A 242       7.226   5.169  -0.819  1.00 94.27           C  
ATOM   1775  CG  LEU A 242       6.358   4.307   0.121  1.00 94.27           C  
ATOM   1776  CD1 LEU A 242       4.903   4.775   0.139  1.00 94.27           C  
ATOM   1777  CD2 LEU A 242       6.417   2.851  -0.336  1.00 94.27           C  
ATOM   1778  N   ASN A 243       7.348   7.246   2.031  1.00 95.13           N  
ATOM   1779  CA  ASN A 243       7.686   7.145   3.446  1.00 95.13           C  
ATOM   1780  C   ASN A 243       6.799   6.085   4.115  1.00 95.13           C  
ATOM   1781  O   ASN A 243       5.609   6.295   4.337  1.00 95.13           O  
ATOM   1782  CB  ASN A 243       7.571   8.535   4.087  1.00 95.13           C  
ATOM   1783  CG  ASN A 243       8.023   8.553   5.539  1.00 95.13           C  
ATOM   1784  ND2 ASN A 243       8.476   9.686   6.021  1.00 95.13           N  
ATOM   1785  OD1 ASN A 243       8.010   7.563   6.258  1.00 95.13           O  
ATOM   1786  N   LEU A 244       7.392   4.938   4.453  1.00 94.20           N  
ATOM   1787  CA  LEU A 244       6.675   3.807   5.050  1.00 94.20           C  
ATOM   1788  C   LEU A 244       6.134   4.114   6.452  1.00 94.20           C  
ATOM   1789  O   LEU A 244       5.082   3.602   6.822  1.00 94.20           O  
ATOM   1790  CB  LEU A 244       7.615   2.590   5.092  1.00 94.20           C  
ATOM   1791  CG  LEU A 244       7.973   2.002   3.715  1.00 94.20           C  
ATOM   1792  CD1 LEU A 244       9.027   0.909   3.886  1.00 94.20           C  
ATOM   1793  CD2 LEU A 244       6.760   1.393   3.008  1.00 94.20           C  
ATOM   1794  N   THR A 245       6.812   4.963   7.224  1.00 95.08           N  
ATOM   1795  CA  THR A 245       6.402   5.286   8.596  1.00 95.08           C  
ATOM   1796  C   THR A 245       5.163   6.172   8.602  1.00 95.08           C  
ATOM   1797  O   THR A 245       4.190   5.843   9.275  1.00 95.08           O  
ATOM   1798  CB  THR A 245       7.544   5.956   9.370  1.00 95.08           C  
ATOM   1799  CG2 THR A 245       7.217   6.136  10.851  1.00 95.08           C  
ATOM   1800  OG1 THR A 245       8.697   5.147   9.301  1.00 95.08           O  
ATOM   1801  N   SER A 246       5.167   7.262   7.827  1.00 94.52           N  
ATOM   1802  CA  SER A 246       4.006   8.159   7.739  1.00 94.52           C  
ATOM   1803  C   SER A 246       2.909   7.645   6.808  1.00 94.52           C  
ATOM   1804  O   SER A 246       1.780   8.097   6.914  1.00 94.52           O  
ATOM   1805  CB  SER A 246       4.426   9.569   7.316  1.00 94.52           C  
ATOM   1806  OG  SER A 246       4.997   9.579   6.021  1.00 94.52           O  
ATOM   1807  N   GLY A 247       3.222   6.723   5.890  1.00 94.00           N  
ATOM   1808  CA  GLY A 247       2.287   6.287   4.848  1.00 94.00           C  
ATOM   1809  C   GLY A 247       2.121   7.278   3.697  1.00 94.00           C  
ATOM   1810  O   GLY A 247       1.280   7.077   2.824  1.00 94.00           O  
ATOM   1811  N   GLN A 248       2.925   8.341   3.678  1.00 95.81           N  
ATOM   1812  CA  GLN A 248       2.841   9.389   2.671  1.00 95.81           C  
ATOM   1813  C   GLN A 248       3.735   9.056   1.480  1.00 95.81           C  
ATOM   1814  O   GLN A 248       4.921   8.752   1.630  1.00 95.81           O  
ATOM   1815  CB  GLN A 248       3.202  10.746   3.284  1.00 95.81           C  
ATOM   1816  CG  GLN A 248       2.198  11.159   4.373  1.00 95.81           C  
ATOM   1817  CD  GLN A 248       2.626  12.393   5.151  1.00 95.81           C  
ATOM   1818  NE2 GLN A 248       1.893  12.723   6.189  1.00 95.81           N  
ATOM   1819  OE1 GLN A 248       3.636  13.031   4.873  1.00 95.81           O  
ATOM   1820  N   TYR A 249       3.172   9.172   0.283  1.00 96.53           N  
ATOM   1821  CA  TYR A 249       3.908   9.101  -0.968  1.00 96.53           C  
ATOM   1822  C   TYR A 249       4.066  10.495  -1.562  1.00 96.53           C  
ATOM   1823  O   TYR A 249       3.075  11.116  -1.931  1.00 96.53           O  
ATOM   1824  CB  TYR A 249       3.185   8.171  -1.939  1.00 96.53           C  
ATOM   1825  CG  TYR A 249       3.853   8.165  -3.294  1.00 96.53           C  
ATOM   1826  CD1 TYR A 249       3.217   8.747  -4.408  1.00 96.53           C  
ATOM   1827  CD2 TYR A 249       5.132   7.591  -3.425  1.00 96.53           C  
ATOM   1828  CE1 TYR A 249       3.853   8.726  -5.663  1.00 96.53           C  
ATOM   1829  CE2 TYR A 249       5.775   7.576  -4.674  1.00 96.53           C  
ATOM   1830  CZ  TYR A 249       5.128   8.137  -5.794  1.00 96.53           C  
ATOM   1831  OH  TYR A 249       5.747   8.109  -6.996  1.00 96.53           O  
ATOM   1832  N   ARG A 250       5.301  10.992  -1.654  1.00 96.97           N  
ATOM   1833  CA  ARG A 250       5.642  12.271  -2.281  1.00 96.97           C  
ATOM   1834  C   ARG A 250       6.008  12.065  -3.748  1.00 96.97           C  
ATOM   1835  O   ARG A 250       6.978  11.372  -4.034  1.00 96.97           O  
ATOM   1836  CB  ARG A 250       6.761  12.946  -1.477  1.00 96.97           C  
ATOM   1837  CG  ARG A 250       7.038  14.366  -1.989  1.00 96.97           C  
ATOM   1838  CD  ARG A 250       8.127  15.071  -1.173  1.00 96.97           C  
ATOM   1839  NE  ARG A 250       7.703  15.341   0.217  1.00 96.97           N  
ATOM   1840  CZ  ARG A 250       7.240  16.482   0.700  1.00 96.97           C  
ATOM   1841  NH1 ARG A 250       6.962  17.511  -0.044  1.00 96.97           N1+
ATOM   1842  NH2 ARG A 250       7.032  16.617   1.979  1.00 96.97           N  
ATOM   1843  N   ALA A 251       5.278  12.707  -4.653  1.00 95.54           N  
ATOM   1844  CA  ALA A 251       5.502  12.620  -6.090  1.00 95.54           C  
ATOM   1845  C   ALA A 251       6.906  13.147  -6.459  1.00 95.54           C  
ATOM   1846  O   ALA A 251       7.188  14.330  -6.223  1.00 95.54           O  
ATOM   1847  CB  ALA A 251       4.397  13.408  -6.795  1.00 95.54           C  
ATOM   1848  N   PRO A 252       7.796  12.303  -7.016  1.00 94.08           N  
ATOM   1849  CA  PRO A 252       9.137  12.729  -7.413  1.00 94.08           C  
ATOM   1850  C   PRO A 252       9.130  13.627  -8.655  1.00 94.08           C  
ATOM   1851  O   PRO A 252       9.987  14.495  -8.781  1.00 94.08           O  
ATOM   1852  CB  PRO A 252       9.899  11.425  -7.656  1.00 94.08           C  
ATOM   1853  CG  PRO A 252       8.821  10.431  -8.079  1.00 94.08           C  
ATOM   1854  CD  PRO A 252       7.628  10.868  -7.235  1.00 94.08           C  
ATOM   1855  N   VAL A 253       8.151  13.440  -9.544  1.00 93.63           N  
ATOM   1856  CA  VAL A 253       7.969  14.187 -10.797  1.00 93.63           C  
ATOM   1857  C   VAL A 253       6.499  14.601 -10.916  1.00 93.63           C  
ATOM   1858  O   VAL A 253       5.623  13.947 -10.349  1.00 93.63           O  
ATOM   1859  CB  VAL A 253       8.435  13.342 -12.006  1.00 93.63           C  
ATOM   1860  CG1 VAL A 253       8.307  14.093 -13.336  1.00 93.63           C  
ATOM   1861  CG2 VAL A 253       9.912  12.942 -11.867  1.00 93.63           C  
ATOM   1862  N   ALA A 254       6.209  15.698 -11.613  1.00 95.65           N  
ATOM   1863  CA  ALA A 254       4.828  16.071 -11.906  1.00 95.65           C  
ATOM   1864  C   ALA A 254       4.242  15.158 -12.996  1.00 95.65           C  
ATOM   1865  O   ALA A 254       4.897  14.959 -14.010  1.00 95.65           O  
ATOM   1866  CB  ALA A 254       4.771  17.548 -12.305  1.00 95.65           C  
ATOM   1867  N   GLY A 255       3.040  14.613 -12.804  1.00 95.13           N  
ATOM   1868  CA  GLY A 255       2.425  13.727 -13.797  1.00 95.13           C  
ATOM   1869  C   GLY A 255       1.173  13.008 -13.304  1.00 95.13           C  
ATOM   1870  O   GLY A 255       0.667  13.276 -12.210  1.00 95.13           O  
ATOM   1871  N   PHE A 256       0.679  12.076 -14.116  1.00 95.89           N  
ATOM   1872  CA  PHE A 256      -0.473  11.231 -13.814  1.00 95.89           C  
ATOM   1873  C   PHE A 256      -0.041   9.968 -13.073  1.00 95.89           C  
ATOM   1874  O   PHE A 256       0.703   9.138 -13.597  1.00 95.89           O  
ATOM   1875  CB  PHE A 256      -1.220  10.876 -15.102  1.00 95.89           C  
ATOM   1876  CG  PHE A 256      -1.838  12.074 -15.789  1.00 95.89           C  
ATOM   1877  CD1 PHE A 256      -3.105  12.542 -15.391  1.00 95.89           C  
ATOM   1878  CD2 PHE A 256      -1.130  12.742 -16.805  1.00 95.89           C  
ATOM   1879  CE1 PHE A 256      -3.668  13.668 -16.018  1.00 95.89           C  
ATOM   1880  CE2 PHE A 256      -1.690  13.870 -17.426  1.00 95.89           C  
ATOM   1881  CZ  PHE A 256      -2.960  14.331 -17.037  1.00 95.89           C  
ATOM   1882  N   TYR A 257      -0.558   9.796 -11.864  1.00 96.23           N  
ATOM   1883  CA  TYR A 257      -0.309   8.630 -11.030  1.00 96.23           C  
ATOM   1884  C   TYR A 257      -1.581   7.794 -10.943  1.00 96.23           C  
ATOM   1885  O   TYR A 257      -2.630   8.309 -10.561  1.00 96.23           O  
ATOM   1886  CB  TYR A 257       0.182   9.085  -9.650  1.00 96.23           C  
ATOM   1887  CG  TYR A 257       1.558   9.722  -9.675  1.00 96.23           C  
ATOM   1888  CD1 TYR A 257       2.691   8.956  -9.345  1.00 96.23           C  
ATOM   1889  CD2 TYR A 257       1.710  11.071 -10.051  1.00 96.23           C  
ATOM   1890  CE1 TYR A 257       3.967   9.547  -9.372  1.00 96.23           C  
ATOM   1891  CE2 TYR A 257       2.989  11.661 -10.092  1.00 96.23           C  
ATOM   1892  CZ  TYR A 257       4.120  10.897  -9.737  1.00 96.23           C  
ATOM   1893  OH  TYR A 257       5.363  11.439  -9.762  1.00 96.23           O  
ATOM   1894  N   ALA A 258      -1.499   6.507 -11.273  1.00 96.87           N  
ATOM   1895  CA  ALA A 258      -2.534   5.541 -10.923  1.00 96.87           C  
ATOM   1896  C   ALA A 258      -2.350   5.155  -9.456  1.00 96.87           C  
ATOM   1897  O   ALA A 258      -1.289   4.645  -9.104  1.00 96.87           O  
ATOM   1898  CB  ALA A 258      -2.430   4.317 -11.838  1.00 96.87           C  
ATOM   1899  N   LEU A 259      -3.351   5.400  -8.611  1.00 97.14           N  
ATOM   1900  CA  LEU A 259      -3.328   5.053  -7.192  1.00 97.14           C  
ATOM   1901  C   LEU A 259      -4.441   4.060  -6.868  1.00 97.14           C  
ATOM   1902  O   LEU A 259      -5.554   4.148  -7.393  1.00 97.14           O  
ATOM   1903  CB  LEU A 259      -3.412   6.288  -6.277  1.00 97.14           C  
ATOM   1904  CG  LEU A 259      -2.365   7.375  -6.577  1.00 97.14           C  
ATOM   1905  CD1 LEU A 259      -3.005   8.503  -7.380  1.00 97.14           C  
ATOM   1906  CD2 LEU A 259      -1.797   7.991  -5.297  1.00 97.14           C  
ATOM   1907  N   ALA A 260      -4.128   3.136  -5.969  1.00 97.56           N  
ATOM   1908  CA  ALA A 260      -5.045   2.100  -5.526  1.00 97.56           C  
ATOM   1909  C   ALA A 260      -4.819   1.778  -4.050  1.00 97.56           C  
ATOM   1910  O   ALA A 260      -3.679   1.587  -3.617  1.00 97.56           O  
ATOM   1911  CB  ALA A 260      -4.851   0.870  -6.416  1.00 97.56           C  
ATOM   1912  N   ALA A 261      -5.903   1.691  -3.284  1.00 97.67           N  
ATOM   1913  CA  ALA A 261      -5.879   1.232  -1.902  1.00 97.67           C  
ATOM   1914  C   ALA A 261      -7.016   0.241  -1.660  1.00 97.67           C  
ATOM   1915  O   ALA A 261      -8.155   0.497  -2.049  1.00 97.67           O  
ATOM   1916  CB  ALA A 261      -5.943   2.425  -0.939  1.00 97.67           C  
ATOM   1917  N   THR A 262      -6.710  -0.857  -0.974  1.00 97.48           N  
ATOM   1918  CA  THR A 262      -7.697  -1.861  -0.569  1.00 97.48           C  
ATOM   1919  C   THR A 262      -7.476  -2.208   0.885  1.00 97.48           C  
ATOM   1920  O   THR A 262      -6.386  -2.625   1.286  1.00 97.48           O  
ATOM   1921  CB  THR A 262      -7.589  -3.140  -1.385  1.00 97.48           C  
ATOM   1922  CG2 THR A 262      -8.652  -4.182  -1.072  1.00 97.48           C  
ATOM   1923  OG1 THR A 262      -7.656  -2.877  -2.766  1.00 97.48           O  
ATOM   1924  N   LEU A 263      -8.528  -2.037   1.672  1.00 97.58           N  
ATOM   1925  CA  LEU A 263      -8.506  -2.235   3.106  1.00 97.58           C  
ATOM   1926  C   LEU A 263      -9.381  -3.418   3.482  1.00 97.58           C  
ATOM   1927  O   LEU A 263     -10.546  -3.485   3.087  1.00 97.58           O  
ATOM   1928  CB  LEU A 263      -8.970  -0.961   3.818  1.00 97.58           C  
ATOM   1929  CG  LEU A 263      -8.227   0.329   3.433  1.00 97.58           C  
ATOM   1930  CD1 LEU A 263      -8.753   1.432   4.345  1.00 97.58           C  
ATOM   1931  CD2 LEU A 263      -6.710   0.239   3.591  1.00 97.58           C  
ATOM   1932  N   HIS A 264      -8.831  -4.306   4.298  1.00 96.41           N  
ATOM   1933  CA  HIS A 264      -9.591  -5.346   4.974  1.00 96.41           C  
ATOM   1934  C   HIS A 264     -10.030  -4.796   6.324  1.00 96.41           C  
ATOM   1935  O   HIS A 264      -9.196  -4.460   7.162  1.00 96.41           O  
ATOM   1936  CB  HIS A 264      -8.730  -6.603   5.100  1.00 96.41           C  
ATOM   1937  CG  HIS A 264      -8.254  -7.109   3.766  1.00 96.41           C  
ATOM   1938  CD2 HIS A 264      -6.950  -7.271   3.384  1.00 96.41           C  
ATOM   1939  ND1 HIS A 264      -9.041  -7.417   2.678  1.00 96.41           N  
ATOM   1940  CE1 HIS A 264      -8.228  -7.769   1.671  1.00 96.41           C  
ATOM   1941  NE2 HIS A 264      -6.943  -7.688   2.049  1.00 96.41           N  
ATOM   1942  N   VAL A 265     -11.333  -4.661   6.529  1.00 95.82           N  
ATOM   1943  CA  VAL A 265     -11.905  -4.016   7.709  1.00 95.82           C  
ATOM   1944  C   VAL A 265     -12.659  -5.055   8.519  1.00 95.82           C  
ATOM   1945  O   VAL A 265     -13.491  -5.781   7.981  1.00 95.82           O  
ATOM   1946  CB  VAL A 265     -12.803  -2.833   7.311  1.00 95.82           C  
ATOM   1947  CG1 VAL A 265     -13.369  -2.158   8.565  1.00 95.82           C  
ATOM   1948  CG2 VAL A 265     -12.020  -1.785   6.506  1.00 95.82           C  
ATOM   1949  N   ALA A 266     -12.358  -5.119   9.812  1.00 93.74           N  
ATOM   1950  CA  ALA A 266     -13.122  -5.872  10.789  1.00 93.74           C  
ATOM   1951  C   ALA A 266     -13.962  -4.903  11.622  1.00 93.74           C  
ATOM   1952  O   ALA A 266     -13.431  -3.950  12.203  1.00 93.74           O  
ATOM   1953  CB  ALA A 266     -12.176  -6.725  11.637  1.00 93.74           C  
ATOM   1954  N   LEU A 267     -15.271  -5.129  11.680  1.00 87.29           N  
ATOM   1955  CA  LEU A 267     -16.140  -4.370  12.567  1.00 87.29           C  
ATOM   1956  C   LEU A 267     -15.876  -4.822  14.009  1.00 87.29           C  
ATOM   1957  O   LEU A 267     -15.888  -6.017  14.296  1.00 87.29           O  
ATOM   1958  CB  LEU A 267     -17.601  -4.546  12.116  1.00 87.29           C  
ATOM   1959  CG  LEU A 267     -18.605  -3.637  12.846  1.00 87.29           C  
ATOM   1960  CD1 LEU A 267     -18.267  -2.149  12.691  1.00 87.29           C  
ATOM   1961  CD2 LEU A 267     -20.008  -3.868  12.283  1.00 87.29           C  
ATOM   1962  N   GLY A 268     -15.594  -3.876  14.909  1.00 74.11           N  
ATOM   1963  CA  GLY A 268     -15.440  -4.193  16.328  1.00 74.11           C  
ATOM   1964  C   GLY A 268     -16.740  -4.750  16.908  1.00 74.11           C  
ATOM   1965  O   GLY A 268     -17.821  -4.454  16.393  1.00 74.11           O  
ATOM   1966  N   GLU A 269     -16.631  -5.542  17.978  1.00 62.62           N  
ATOM   1967  CA  GLU A 269     -17.782  -6.146  18.658  1.00 62.62           C  
ATOM   1968  C   GLU A 269     -18.883  -5.090  18.879  1.00 62.62           C  
ATOM   1969  O   GLU A 269     -18.590  -4.001  19.396  1.00 62.62           O  
ATOM   1970  CB  GLU A 269     -17.319  -6.770  19.985  1.00 62.62           C  
ATOM   1971  CG  GLU A 269     -18.390  -7.661  20.636  1.00 62.62           C  
ATOM   1972  CD  GLU A 269     -17.926  -8.313  21.951  1.00 62.62           C  
ATOM   1973  OE1 GLU A 269     -18.779  -8.970  22.590  1.00 62.62           O  
ATOM   1974  OE2 GLU A 269     -16.750  -8.120  22.336  1.00 62.62           O1-
ATOM   1975  N   PRO A 270     -20.132  -5.348  18.440  1.00 56.37           N  
ATOM   1976  CA  PRO A 270     -21.187  -4.348  18.461  1.00 56.37           C  
ATOM   1977  C   PRO A 270     -21.374  -3.854  19.901  1.00 56.37           C  
ATOM   1978  O   PRO A 270     -21.695  -4.651  20.787  1.00 56.37           O  
ATOM   1979  CB  PRO A 270     -22.437  -5.039  17.900  1.00 56.37           C  
ATOM   1980  CG  PRO A 270     -22.157  -6.527  18.105  1.00 56.37           C  
ATOM   1981  CD  PRO A 270     -20.643  -6.614  17.945  1.00 56.37           C  
ATOM   1982  N   PRO A 271     -21.203  -2.552  20.190  1.00 53.19           N  
ATOM   1983  CA  PRO A 271     -21.265  -2.057  21.557  1.00 53.19           C  
ATOM   1984  C   PRO A 271     -22.715  -2.042  22.049  1.00 53.19           C  
ATOM   1985  O   PRO A 271     -23.328  -0.991  22.015  1.00 53.19           O  
ATOM   1986  CB  PRO A 271     -20.608  -0.667  21.498  1.00 53.19           C  
ATOM   1987  CG  PRO A 271     -20.840  -0.202  20.059  1.00 53.19           C  
ATOM   1988  CD  PRO A 271     -20.786  -1.506  19.268  1.00 53.19           C  
ATOM   1989  N   ARG A 272     -23.301  -3.180  22.461  1.00 56.85           N  
ATOM   1990  CA  ARG A 272     -24.684  -3.363  22.989  1.00 56.85           C  
ATOM   1991  C   ARG A 272     -25.825  -2.647  22.232  1.00 56.85           C  
ATOM   1992  O   ARG A 272     -26.951  -2.597  22.719  1.00 56.85           O  
ATOM   1993  CB  ARG A 272     -24.735  -3.061  24.504  1.00 56.85           C  
ATOM   1994  CG  ARG A 272     -23.989  -4.110  25.340  1.00 56.85           C  
ATOM   1995  CD  ARG A 272     -24.364  -3.986  26.822  1.00 56.85           C  
ATOM   1996  NE  ARG A 272     -23.713  -5.038  27.626  1.00 56.85           N  
ATOM   1997  CZ  ARG A 272     -23.485  -5.013  28.928  1.00 56.85           C  
ATOM   1998  NH1 ARG A 272     -23.855  -4.011  29.678  1.00 56.85           N1+
ATOM   1999  NH2 ARG A 272     -22.871  -6.006  29.507  1.00 56.85           N  
ATOM   2000  N   ARG A 273     -25.566  -2.080  21.053  1.00 58.08           N  
ATOM   2001  CA  ARG A 273     -26.384  -1.027  20.441  1.00 58.08           C  
ATOM   2002  C   ARG A 273     -26.760  -1.404  19.019  1.00 58.08           C  
ATOM   2003  O   ARG A 273     -26.454  -0.668  18.096  1.00 58.08           O  
ATOM   2004  CB  ARG A 273     -25.657   0.325  20.577  1.00 58.08           C  
ATOM   2005  CG  ARG A 273     -26.587   1.537  20.508  1.00 58.08           C  
ATOM   2006  CD  ARG A 273     -25.763   2.818  20.697  1.00 58.08           C  
ATOM   2007  NE  ARG A 273     -26.585   3.922  21.231  1.00 58.08           N  
ATOM   2008  CZ  ARG A 273     -26.196   5.170  21.409  1.00 58.08           C  
ATOM   2009  NH1 ARG A 273     -25.031   5.588  20.995  1.00 58.08           N1+
ATOM   2010  NH2 ARG A 273     -26.972   6.025  22.016  1.00 58.08           N  
ATOM   2011  N   GLY A 274     -27.461  -2.531  18.904  1.00 62.51           N  
ATOM   2012  CA  GLY A 274     -28.181  -2.942  17.701  1.00 62.51           C  
ATOM   2013  C   GLY A 274     -27.325  -3.088  16.435  1.00 62.51           C  
ATOM   2014  O   GLY A 274     -26.111  -2.895  16.463  1.00 62.51           O  
ATOM   2015  N   PRO A 275     -27.956  -3.466  15.316  1.00 67.11           N  
ATOM   2016  CA  PRO A 275     -27.301  -3.464  14.016  1.00 67.11           C  
ATOM   2017  C   PRO A 275     -26.864  -2.040  13.613  1.00 67.11           C  
ATOM   2018  O   PRO A 275     -27.458  -1.059  14.082  1.00 67.11           O  
ATOM   2019  CB  PRO A 275     -28.327  -4.064  13.048  1.00 67.11           C  
ATOM   2020  CG  PRO A 275     -29.671  -3.749  13.704  1.00 67.11           C  
ATOM   2021  CD  PRO A 275     -29.363  -3.813  15.195  1.00 67.11           C  
ATOM   2022  N   PRO A 276     -25.838  -1.908  12.748  1.00 67.28           N  
ATOM   2023  CA  PRO A 276     -25.446  -0.624  12.174  1.00 67.28           C  
ATOM   2024  C   PRO A 276     -26.657   0.065  11.543  1.00 67.28           C  
ATOM   2025  O   PRO A 276     -27.516  -0.570  10.930  1.00 67.28           O  
ATOM   2026  CB  PRO A 276     -24.340  -0.928  11.157  1.00 67.28           C  
ATOM   2027  CG  PRO A 276     -24.532  -2.407  10.827  1.00 67.28           C  
ATOM   2028  CD  PRO A 276     -25.099  -2.991  12.115  1.00 67.28           C  
ATOM   2029  N   ARG A 277     -26.763   1.382  11.733  1.00 73.72           N  
ATOM   2030  CA  ARG A 277     -27.916   2.139  11.230  1.00 73.72           C  
ATOM   2031  C   ARG A 277     -27.834   2.241   9.703  1.00 73.72           C  
ATOM   2032  O   ARG A 277     -26.724   2.345   9.189  1.00 73.72           O  
ATOM   2033  CB  ARG A 277     -27.972   3.524  11.878  1.00 73.72           C  
ATOM   2034  CG  ARG A 277     -28.252   3.425  13.387  1.00 73.72           C  
ATOM   2035  CD  ARG A 277     -28.078   4.779  14.070  1.00 73.72           C  
ATOM   2036  NE  ARG A 277     -26.678   5.217  13.961  1.00 73.72           N  
ATOM   2037  CZ  ARG A 277     -26.061   6.128  14.669  1.00 73.72           C  
ATOM   2038  NH1 ARG A 277     -26.670   6.782  15.627  1.00 73.72           N1+
ATOM   2039  NH2 ARG A 277     -24.817   6.371  14.371  1.00 73.72           N  
ATOM   2040  N   PRO A 278     -28.960   2.419   8.989  1.00 70.57           N  
ATOM   2041  CA  PRO A 278     -28.968   2.615   7.529  1.00 70.57           C  
ATOM   2042  C   PRO A 278     -28.136   3.810   7.017  1.00 70.57           C  
ATOM   2043  O   PRO A 278     -27.919   3.969   5.823  1.00 70.57           O  
ATOM   2044  CB  PRO A 278     -30.445   2.800   7.164  1.00 70.57           C  
ATOM   2045  CG  PRO A 278     -31.192   2.054   8.266  1.00 70.57           C  
ATOM   2046  CD  PRO A 278     -30.319   2.282   9.495  1.00 70.57           C  
ATOM   2047  N   ARG A 279     -27.691   4.702   7.915  1.00 81.13           N  
ATOM   2048  CA  ARG A 279     -26.845   5.867   7.598  1.00 81.13           C  
ATOM   2049  C   ARG A 279     -25.362   5.657   7.908  1.00 81.13           C  
ATOM   2050  O   ARG A 279     -24.552   6.527   7.580  1.00 81.13           O  
ATOM   2051  CB  ARG A 279     -27.375   7.109   8.326  1.00 81.13           C  
ATOM   2052  CG  ARG A 279     -28.780   7.505   7.855  1.00 81.13           C  
ATOM   2053  CD  ARG A 279     -29.177   8.838   8.496  1.00 81.13           C  
ATOM   2054  NE  ARG A 279     -30.508   9.277   8.044  1.00 81.13           N  
ATOM   2055  CZ  ARG A 279     -31.106  10.414   8.354  1.00 81.13           C  
ATOM   2056  NH1 ARG A 279     -30.550  11.296   9.139  1.00 81.13           N1+
ATOM   2057  NH2 ARG A 279     -32.286  10.690   7.875  1.00 81.13           N  
ATOM   2058  N   ASP A 280     -25.014   4.561   8.575  1.00 88.74           N  
ATOM   2059  CA  ASP A 280     -23.636   4.256   8.929  1.00 88.74           C  
ATOM   2060  C   ASP A 280     -22.908   3.782   7.658  1.00 88.74           C  
ATOM   2061  O   ASP A 280     -23.272   2.785   7.032  1.00 88.74           O  
ATOM   2062  CB  ASP A 280     -23.582   3.240  10.088  1.00 88.74           C  
ATOM   2063  CG  ASP A 280     -24.100   3.744  11.460  1.00 88.74           C  
ATOM   2064  OD1 ASP A 280     -24.206   4.966  11.748  1.00 88.74           O  
ATOM   2065  OD2 ASP A 280     -24.383   2.903  12.338  1.00 88.74           O1-
ATOM   2066  N   HIS A 281     -21.893   4.540   7.255  1.00 92.63           N  
ATOM   2067  CA  HIS A 281     -21.096   4.284   6.062  1.00 92.63           C  
ATOM   2068  C   HIS A 281     -19.619   4.541   6.353  1.00 92.63           C  
ATOM   2069  O   HIS A 281     -19.267   5.213   7.324  1.00 92.63           O  
ATOM   2070  CB  HIS A 281     -21.605   5.135   4.885  1.00 92.63           C  
ATOM   2071  CG  HIS A 281     -21.455   6.623   5.087  1.00 92.63           C  
ATOM   2072  CD2 HIS A 281     -20.448   7.415   4.606  1.00 92.63           C  
ATOM   2073  ND1 HIS A 281     -22.308   7.434   5.799  1.00 92.63           N  
ATOM   2074  CE1 HIS A 281     -21.828   8.687   5.738  1.00 92.63           C  
ATOM   2075  NE2 HIS A 281     -20.696   8.729   5.020  1.00 92.63           N  
ATOM   2076  N   LEU A 282     -18.763   4.004   5.496  1.00 94.72           N  
ATOM   2077  CA  LEU A 282     -17.326   4.223   5.501  1.00 94.72           C  
ATOM   2078  C   LEU A 282     -16.917   4.890   4.198  1.00 94.72           C  
ATOM   2079  O   LEU A 282     -17.442   4.536   3.141  1.00 94.72           O  
ATOM   2080  CB  LEU A 282     -16.597   2.887   5.688  1.00 94.72           C  
ATOM   2081  CG  LEU A 282     -16.959   2.169   6.995  1.00 94.72           C  
ATOM   2082  CD1 LEU A 282     -16.155   0.886   7.093  1.00 94.72           C  
ATOM   2083  CD2 LEU A 282     -16.652   3.006   8.230  1.00 94.72           C  
ATOM   2084  N   ARG A 283     -15.974   5.831   4.269  1.00 94.76           N  
ATOM   2085  CA  ARG A 283     -15.383   6.458   3.081  1.00 94.76           C  
ATOM   2086  C   ARG A 283     -13.887   6.186   3.086  1.00 94.76           C  
ATOM   2087  O   ARG A 283     -13.181   6.609   3.997  1.00 94.76           O  
ATOM   2088  CB  ARG A 283     -15.713   7.961   2.967  1.00 94.76           C  
ATOM   2089  CG  ARG A 283     -17.175   8.308   3.300  1.00 94.76           C  
ATOM   2090  CD  ARG A 283     -17.423   9.812   3.425  1.00 94.76           C  
ATOM   2091  NE  ARG A 283     -17.408  10.518   2.135  1.00 94.76           N  
ATOM   2092  CZ  ARG A 283     -17.309  11.818   1.953  1.00 94.76           C  
ATOM   2093  NH1 ARG A 283     -17.169  12.628   2.964  1.00 94.76           N1+
ATOM   2094  NH2 ARG A 283     -17.324  12.327   0.756  1.00 94.76           N  
ATOM   2095  N   LEU A 284     -13.412   5.454   2.088  1.00 97.04           N  
ATOM   2096  CA  LEU A 284     -11.990   5.261   1.836  1.00 97.04           C  
ATOM   2097  C   LEU A 284     -11.526   6.352   0.877  1.00 97.04           C  
ATOM   2098  O   LEU A 284     -12.058   6.457  -0.228  1.00 97.04           O  
ATOM   2099  CB  LEU A 284     -11.764   3.849   1.276  1.00 97.04           C  
ATOM   2100  CG  LEU A 284     -10.322   3.588   0.813  1.00 97.04           C  
ATOM   2101  CD1 LEU A 284      -9.309   3.839   1.926  1.00 97.04           C  
ATOM   2102  CD2 LEU A 284     -10.194   2.146   0.334  1.00 97.04           C  
ATOM   2103  N   LEU A 285     -10.545   7.151   1.295  1.00 96.54           N  
ATOM   2104  CA  LEU A 285     -10.047   8.278   0.517  1.00 96.54           C  
ATOM   2105  C   LEU A 285      -8.541   8.185   0.275  1.00 96.54           C  
ATOM   2106  O   LEU A 285      -7.785   7.748   1.139  1.00 96.54           O  
ATOM   2107  CB  LEU A 285     -10.432   9.625   1.157  1.00 96.54           C  
ATOM   2108  CG  LEU A 285     -11.918   9.763   1.551  1.00 96.54           C  
ATOM   2109  CD1 LEU A 285     -12.081   9.683   3.071  1.00 96.54           C  
ATOM   2110  CD2 LEU A 285     -12.498  11.094   1.076  1.00 96.54           C  
ATOM   2111  N   ILE A 286      -8.096   8.656  -0.887  1.00 97.14           N  
ATOM   2112  CA  ILE A 286      -6.685   8.952  -1.162  1.00 97.14           C  
ATOM   2113  C   ILE A 286      -6.599  10.441  -1.451  1.00 97.14           C  
ATOM   2114  O   ILE A 286      -7.153  10.897  -2.451  1.00 97.14           O  
ATOM   2115  CB  ILE A 286      -6.122   8.107  -2.324  1.00 97.14           C  
ATOM   2116  CG1 ILE A 286      -6.238   6.599  -2.012  1.00 97.14           C  
ATOM   2117  CG2 ILE A 286      -4.655   8.498  -2.586  1.00 97.14           C  
ATOM   2118  CD1 ILE A 286      -5.843   5.678  -3.173  1.00 97.14           C  
ATOM   2119  N   CYS A 287      -5.939  11.199  -0.578  1.00 95.58           N  
ATOM   2120  CA  CYS A 287      -6.009  12.660  -0.595  1.00 95.58           C  
ATOM   2121  C   CYS A 287      -4.653  13.290  -0.887  1.00 95.58           C  
ATOM   2122  O   CYS A 287      -3.640  12.878  -0.322  1.00 95.58           O  
ATOM   2123  CB  CYS A 287      -6.570  13.168   0.736  1.00 95.58           C  
ATOM   2124  SG  CYS A 287      -8.072  12.317   1.277  1.00 95.58           S  
ATOM   2125  N   ILE A 288      -4.644  14.339  -1.710  1.00 95.70           N  
ATOM   2126  CA  ILE A 288      -3.460  15.171  -1.936  1.00 95.70           C  
ATOM   2127  C   ILE A 288      -3.303  16.129  -0.746  1.00 95.70           C  
ATOM   2128  O   ILE A 288      -4.209  16.903  -0.443  1.00 95.70           O  
ATOM   2129  CB  ILE A 288      -3.566  15.912  -3.291  1.00 95.70           C  
ATOM   2130  CG1 ILE A 288      -3.748  14.914  -4.459  1.00 95.70           C  
ATOM   2131  CG2 ILE A 288      -2.311  16.776  -3.515  1.00 95.70           C  
ATOM   2132  CD1 ILE A 288      -4.062  15.565  -5.812  1.00 95.70           C  
ATOM   2133  N   GLN A 289      -2.158  16.099  -0.061  1.00 93.76           N  
ATOM   2134  CA  GLN A 289      -1.819  16.990   1.060  1.00 93.76           C  
ATOM   2135  C   GLN A 289      -2.853  17.006   2.211  1.00 93.76           C  
ATOM   2136  O   GLN A 289      -3.180  18.076   2.725  1.00 93.76           O  
ATOM   2137  CB  GLN A 289      -1.512  18.410   0.538  1.00 93.76           C  
ATOM   2138  CG  GLN A 289      -0.332  18.497  -0.439  1.00 93.76           C  
ATOM   2139  CD  GLN A 289      -0.115  19.929  -0.931  1.00 93.76           C  
ATOM   2140  NE2 GLN A 289       1.109  20.315  -1.221  1.00 93.76           N  
ATOM   2141  OE1 GLN A 289      -1.022  20.737  -1.060  1.00 93.76           O  
ATOM   2142  N   SER A 290      -3.423  15.851   2.579  1.00 92.32           N  
ATOM   2143  CA  SER A 290      -4.561  15.721   3.523  1.00 92.32           C  
ATOM   2144  C   SER A 290      -5.833  16.485   3.136  1.00 92.32           C  
ATOM   2145  O   SER A 290      -6.761  16.601   3.938  1.00 92.32           O  
ATOM   2146  CB  SER A 290      -4.187  16.102   4.963  1.00 92.32           C  
ATOM   2147  OG  SER A 290      -3.187  15.265   5.462  1.00 92.32           O  
ATOM   2148  N   ARG A 291      -5.931  17.015   1.913  1.00 92.68           N  
ATOM   2149  CA  ARG A 291      -7.108  17.761   1.452  1.00 92.68           C  
ATOM   2150  C   ARG A 291      -8.133  16.791   0.880  1.00 92.68           C  
ATOM   2151  O   ARG A 291      -8.302  16.676  -0.326  1.00 92.68           O  
ATOM   2152  CB  ARG A 291      -6.706  18.869   0.469  1.00 92.68           C  
ATOM   2153  CG  ARG A 291      -5.733  19.867   1.107  1.00 92.68           C  
ATOM   2154  CD  ARG A 291      -5.327  20.936   0.098  1.00 92.68           C  
ATOM   2155  NE  ARG A 291      -4.327  21.849   0.676  1.00 92.68           N  
ATOM   2156  CZ  ARG A 291      -3.902  22.976   0.136  1.00 92.68           C  
ATOM   2157  NH1 ARG A 291      -4.359  23.402  -1.009  1.00 92.68           N1+
ATOM   2158  NH2 ARG A 291      -3.013  23.707   0.746  1.00 92.68           N  
ATOM   2159  N   CYS A 292      -8.831  16.095   1.770  1.00 91.41           N  
ATOM   2160  CA  CYS A 292      -9.875  15.121   1.431  1.00 91.41           C  
ATOM   2161  C   CYS A 292     -11.225  15.750   1.033  1.00 91.41           C  
ATOM   2162  O   CYS A 292     -12.259  15.087   1.039  1.00 91.41           O  
ATOM   2163  CB  CYS A 292     -10.027  14.166   2.617  1.00 91.41           C  
ATOM   2164  SG  CYS A 292      -8.549  13.213   3.033  1.00 91.41           S  
ATOM   2165  N   GLN A 293     -11.247  17.050   0.741  1.00 83.04           N  
ATOM   2166  CA  GLN A 293     -12.453  17.792   0.389  1.00 83.04           C  
ATOM   2167  C   GLN A 293     -12.364  18.201  -1.083  1.00 83.04           C  
ATOM   2168  O   GLN A 293     -11.391  18.842  -1.455  1.00 83.04           O  
ATOM   2169  CB  GLN A 293     -12.600  19.027   1.295  1.00 83.04           C  
ATOM   2170  CG  GLN A 293     -12.707  18.695   2.795  1.00 83.04           C  
ATOM   2171  CD  GLN A 293     -12.799  19.946   3.669  1.00 83.04           C  
ATOM   2172  NE2 GLN A 293     -12.599  19.823   4.963  1.00 83.04           N  
ATOM   2173  OE1 GLN A 293     -13.054  21.049   3.217  1.00 83.04           O  
ATOM   2174  N   ARG A 294     -13.398  17.870  -1.874  1.00 69.21           N  
ATOM   2175  CA  ARG A 294     -13.669  18.313  -3.264  1.00 69.21           C  
ATOM   2176  C   ARG A 294     -12.486  18.217  -4.258  1.00 69.21           C  
ATOM   2177  O   ARG A 294     -11.525  18.971  -4.190  1.00 69.21           O  
ATOM   2178  CB  ARG A 294     -14.272  19.734  -3.258  1.00 69.21           C  
ATOM   2179  CG  ARG A 294     -15.628  19.823  -2.533  1.00 69.21           C  
ATOM   2180  CD  ARG A 294     -16.224  21.233  -2.653  1.00 69.21           C  
ATOM   2181  NE  ARG A 294     -17.537  21.335  -1.981  1.00 69.21           N  
ATOM   2182  CZ  ARG A 294     -18.319  22.402  -1.945  1.00 69.21           C  
ATOM   2183  NH1 ARG A 294     -17.990  23.521  -2.528  1.00 69.21           N1+
ATOM   2184  NH2 ARG A 294     -19.461  22.366  -1.316  1.00 69.21           N  
ATOM   2185  N   ASN A 295     -12.640  17.363  -5.276  1.00 67.89           N  
ATOM   2186  CA  ASN A 295     -11.828  17.227  -6.507  1.00 67.89           C  
ATOM   2187  C   ASN A 295     -10.322  16.922  -6.365  1.00 67.89           C  
ATOM   2188  O   ASN A 295      -9.674  16.661  -7.374  1.00 67.89           O  
ATOM   2189  CB  ASN A 295     -12.073  18.434  -7.436  1.00 67.89           C  
ATOM   2190  CG  ASN A 295     -13.519  18.611  -7.859  1.00 67.89           C  
ATOM   2191  ND2 ASN A 295     -13.848  19.738  -8.443  1.00 67.89           N  
ATOM   2192  OD1 ASN A 295     -14.377  17.770  -7.659  1.00 67.89           O  
ATOM   2193  N   ALA A 296      -9.759  16.920  -5.156  1.00 79.68           N  
ATOM   2194  CA  ALA A 296      -8.343  16.630  -4.903  1.00 79.68           C  
ATOM   2195  C   ALA A 296      -8.109  15.256  -4.241  1.00 79.68           C  
ATOM   2196  O   ALA A 296      -7.058  15.018  -3.639  1.00 79.68           O  
ATOM   2197  CB  ALA A 296      -7.754  17.796  -4.103  1.00 79.68           C  
ATOM   2198  N   SER A 297      -9.093  14.358  -4.321  1.00 89.43           N  
ATOM   2199  CA  SER A 297      -9.039  13.039  -3.696  1.00 89.43           C  
ATOM   2200  C   SER A 297      -9.776  11.982  -4.510  1.00 89.43           C  
ATOM   2201  O   SER A 297     -10.801  12.272  -5.125  1.00 89.43           O  
ATOM   2202  CB  SER A 297      -9.610  13.093  -2.271  1.00 89.43           C  
ATOM   2203  OG  SER A 297     -10.954  13.544  -2.268  1.00 89.43           O  
ATOM   2204  N   LEU A 298      -9.286  10.745  -4.455  1.00 95.07           N  
ATOM   2205  CA  LEU A 298     -10.065   9.568  -4.840  1.00 95.07           C  
ATOM   2206  C   LEU A 298     -10.926   9.143  -3.655  1.00 95.07           C  
ATOM   2207  O   LEU A 298     -10.477   9.250  -2.515  1.00 95.07           O  
ATOM   2208  CB  LEU A 298      -9.145   8.419  -5.280  1.00 95.07           C  
ATOM   2209  CG  LEU A 298      -8.212   8.763  -6.448  1.00 95.07           C  
ATOM   2210  CD1 LEU A 298      -7.249   7.605  -6.693  1.00 95.07           C  
ATOM   2211  CD2 LEU A 298      -8.993   9.061  -7.727  1.00 95.07           C  
ATOM   2212  N   GLU A 299     -12.133   8.654  -3.919  1.00 95.09           N  
ATOM   2213  CA  GLU A 299     -13.085   8.275  -2.880  1.00 95.09           C  
ATOM   2214  C   GLU A 299     -13.862   7.012  -3.266  1.00 95.09           C  
ATOM   2215  O   GLU A 299     -14.321   6.877  -4.400  1.00 95.09           O  
ATOM   2216  CB  GLU A 299     -14.036   9.453  -2.620  1.00 95.09           C  
ATOM   2217  CG  GLU A 299     -14.936   9.170  -1.417  1.00 95.09           C  
ATOM   2218  CD  GLU A 299     -15.972  10.258  -1.164  1.00 95.09           C  
ATOM   2219  OE1 GLU A 299     -16.922   9.951  -0.419  1.00 95.09           O  
ATOM   2220  OE2 GLU A 299     -15.847  11.421  -1.602  1.00 95.09           O1-
ATOM   2221  N   ALA A 300     -14.048   6.113  -2.302  1.00 95.26           N  
ATOM   2222  CA  ALA A 300     -15.013   5.023  -2.365  1.00 95.26           C  
ATOM   2223  C   ALA A 300     -15.866   5.019  -1.091  1.00 95.26           C  
ATOM   2224  O   ALA A 300     -15.334   5.129   0.013  1.00 95.26           O  
ATOM   2225  CB  ALA A 300     -14.269   3.700  -2.563  1.00 95.26           C  
ATOM   2226  N   ILE A 301     -17.184   4.871  -1.241  1.00 94.09           N  
ATOM   2227  CA  ILE A 301     -18.145   4.845  -0.131  1.00 94.09           C  
ATOM   2228  C   ILE A 301     -18.732   3.439  -0.007  1.00 94.09           C  
ATOM   2229  O   ILE A 301     -19.107   2.832  -1.009  1.00 94.09           O  
ATOM   2230  CB  ILE A 301     -19.257   5.907  -0.309  1.00 94.09           C  
ATOM   2231  CG1 ILE A 301     -18.667   7.318  -0.534  1.00 94.09           C  
ATOM   2232  CG2 ILE A 301     -20.202   5.894   0.912  1.00 94.09           C  
ATOM   2233  CD1 ILE A 301     -19.728   8.401  -0.776  1.00 94.09           C  
ATOM   2234  N   MET A 302     -18.860   2.939   1.220  1.00 92.95           N  
ATOM   2235  CA  MET A 302     -19.485   1.652   1.527  1.00 92.95           C  
ATOM   2236  C   MET A 302     -20.490   1.790   2.669  1.00 92.95           C  
ATOM   2237  O   MET A 302     -20.158   2.334   3.719  1.00 92.95           O  
ATOM   2238  CB  MET A 302     -18.384   0.655   1.888  1.00 92.95           C  
ATOM   2239  CG  MET A 302     -18.929  -0.748   2.161  1.00 92.95           C  
ATOM   2240  SD  MET A 302     -17.610  -1.958   2.371  1.00 92.95           S  
ATOM   2241  CE  MET A 302     -17.100  -2.137   0.647  1.00 92.95           C  
ATOM   2242  N   GLY A 303     -21.709   1.281   2.486  1.00 91.21           N  
ATOM   2243  CA  GLY A 303     -22.705   1.183   3.559  1.00 91.21           C  
ATOM   2244  C   GLY A 303     -22.423   0.001   4.490  1.00 91.21           C  
ATOM   2245  O   GLY A 303     -22.048  -1.074   4.027  1.00 91.21           O  
ATOM   2246  N   LEU A 304     -22.618   0.188   5.798  1.00 87.28           N  
ATOM   2247  CA  LEU A 304     -22.297  -0.829   6.808  1.00 87.28           C  
ATOM   2248  C   LEU A 304     -23.476  -1.767   7.138  1.00 87.28           C  
ATOM   2249  O   LEU A 304     -23.278  -2.788   7.786  1.00 87.28           O  
ATOM   2250  CB  LEU A 304     -21.738  -0.106   8.049  1.00 87.28           C  
ATOM   2251  CG  LEU A 304     -20.967  -0.998   9.043  1.00 87.28           C  
ATOM   2252  CD1 LEU A 304     -19.655  -1.536   8.465  1.00 87.28           C  
ATOM   2253  CD2 LEU A 304     -20.606  -0.165  10.274  1.00 87.28           C  
ATOM   2254  N   GLU A 305     -24.691  -1.454   6.679  1.00 77.41           N  
ATOM   2255  CA  GLU A 305     -25.936  -2.156   7.047  1.00 77.41           C  
ATOM   2256  C   GLU A 305     -25.908  -3.672   6.778  1.00 77.41           C  
ATOM   2257  O   GLU A 305     -26.402  -4.450   7.589  1.00 77.41           O  
ATOM   2258  CB  GLU A 305     -27.099  -1.474   6.310  1.00 77.41           C  
ATOM   2259  CG  GLU A 305     -28.479  -2.016   6.717  1.00 77.41           C  
ATOM   2260  CD  GLU A 305     -29.645  -1.178   6.164  1.00 77.41           C  
ATOM   2261  OE1 GLU A 305     -30.790  -1.415   6.610  1.00 77.41           O  
ATOM   2262  OE2 GLU A 305     -29.396  -0.267   5.341  1.00 77.41           O1-
ATOM   2263  N   SER A 306     -25.284  -4.099   5.677  1.00 71.47           N  
ATOM   2264  CA  SER A 306     -25.180  -5.508   5.269  1.00 71.47           C  
ATOM   2265  C   SER A 306     -23.748  -6.049   5.310  1.00 71.47           C  
ATOM   2266  O   SER A 306     -23.441  -7.033   4.635  1.00 71.47           O  
ATOM   2267  CB  SER A 306     -25.797  -5.677   3.879  1.00 71.47           C  
ATOM   2268  OG  SER A 306     -24.995  -5.025   2.910  1.00 71.47           O  
ATOM   2269  N   SER A 307     -22.843  -5.373   6.019  1.00 76.71           N  
ATOM   2270  CA  SER A 307     -21.441  -5.788   6.084  1.00 76.71           C  
ATOM   2271  C   SER A 307     -21.270  -6.959   7.051  1.00 76.71           C  
ATOM   2272  O   SER A 307     -21.775  -6.932   8.172  1.00 76.71           O  
ATOM   2273  CB  SER A 307     -20.550  -4.614   6.475  1.00 76.71           C  
ATOM   2274  OG  SER A 307     -20.522  -3.665   5.423  1.00 76.71           O  
ATOM   2275  N   SER A 308     -20.545  -7.990   6.618  1.00 80.55           N  
ATOM   2276  CA  SER A 308     -20.075  -9.070   7.489  1.00 80.55           C  
ATOM   2277  C   SER A 308     -19.095  -8.544   8.543  1.00 80.55           C  
ATOM   2278  O   SER A 308     -18.596  -7.426   8.441  1.00 80.55           O  
ATOM   2279  CB  SER A 308     -19.440 -10.183   6.639  1.00 80.55           C  
ATOM   2280  OG  SER A 308     -18.671  -9.666   5.567  1.00 80.55           O  
ATOM   2281  N   GLU A 309     -18.771  -9.365   9.544  1.00 85.35           N  
ATOM   2282  CA  GLU A 309     -17.773  -9.016  10.569  1.00 85.35           C  
ATOM   2283  C   GLU A 309     -16.425  -8.606   9.962  1.00 85.35           C  
ATOM   2284  O   GLU A 309     -15.766  -7.708  10.479  1.00 85.35           O  
ATOM   2285  CB  GLU A 309     -17.535 -10.216  11.489  1.00 85.35           C  
ATOM   2286  CG  GLU A 309     -18.774 -10.590  12.312  1.00 85.35           C  
ATOM   2287  CD  GLU A 309     -18.522 -11.782  13.246  1.00 85.35           C  
ATOM   2288  OE1 GLU A 309     -19.445 -12.083  14.033  1.00 85.35           O  
ATOM   2289  OE2 GLU A 309     -17.436 -12.400  13.145  1.00 85.35           O1-
ATOM   2290  N   LEU A 310     -16.046  -9.227   8.839  1.00 91.21           N  
ATOM   2291  CA  LEU A 310     -14.931  -8.818   7.994  1.00 91.21           C  
ATOM   2292  C   LEU A 310     -15.421  -8.511   6.584  1.00 91.21           C  
ATOM   2293  O   LEU A 310     -16.108  -9.328   5.974  1.00 91.21           O  
ATOM   2294  CB  LEU A 310     -13.844  -9.900   7.927  1.00 91.21           C  
ATOM   2295  CG  LEU A 310     -13.051 -10.078   9.231  1.00 91.21           C  
ATOM   2296  CD1 LEU A 310     -13.619 -11.191  10.113  1.00 91.21           C  
ATOM   2297  CD2 LEU A 310     -11.606 -10.448   8.889  1.00 91.21           C  
ATOM   2298  N   PHE A 311     -15.014  -7.374   6.039  1.00 93.80           N  
ATOM   2299  CA  PHE A 311     -15.324  -6.964   4.673  1.00 93.80           C  
ATOM   2300  C   PHE A 311     -14.147  -6.194   4.067  1.00 93.80           C  
ATOM   2301  O   PHE A 311     -13.154  -5.907   4.735  1.00 93.80           O  
ATOM   2302  CB  PHE A 311     -16.628  -6.155   4.665  1.00 93.80           C  
ATOM   2303  CG  PHE A 311     -16.566  -4.897   5.499  1.00 93.80           C  
ATOM   2304  CD1 PHE A 311     -16.864  -4.953   6.871  1.00 93.80           C  
ATOM   2305  CD2 PHE A 311     -16.178  -3.680   4.915  1.00 93.80           C  
ATOM   2306  CE1 PHE A 311     -16.805  -3.795   7.656  1.00 93.80           C  
ATOM   2307  CE2 PHE A 311     -16.116  -2.518   5.698  1.00 93.80           C  
ATOM   2308  CZ  PHE A 311     -16.436  -2.579   7.067  1.00 93.80           C  
ATOM   2309  N   THR A 312     -14.226  -5.898   2.771  1.00 95.59           N  
ATOM   2310  CA  THR A 312     -13.155  -5.213   2.039  1.00 95.59           C  
ATOM   2311  C   THR A 312     -13.701  -3.988   1.330  1.00 95.59           C  
ATOM   2312  O   THR A 312     -14.709  -4.088   0.637  1.00 95.59           O  
ATOM   2313  CB  THR A 312     -12.471  -6.165   1.050  1.00 95.59           C  
ATOM   2314  CG2 THR A 312     -11.346  -5.506   0.262  1.00 95.59           C  
ATOM   2315  OG1 THR A 312     -11.885  -7.232   1.767  1.00 95.59           O  
ATOM   2316  N   ILE A 313     -13.014  -2.855   1.473  1.00 96.50           N  
ATOM   2317  CA  ILE A 313     -13.293  -1.608   0.754  1.00 96.50           C  
ATOM   2318  C   ILE A 313     -12.078  -1.221  -0.084  1.00 96.50           C  
ATOM   2319  O   ILE A 313     -10.947  -1.275   0.395  1.00 96.50           O  
ATOM   2320  CB  ILE A 313     -13.775  -0.500   1.723  1.00 96.50           C  
ATOM   2321  CG1 ILE A 313     -14.212   0.757   0.936  1.00 96.50           C  
ATOM   2322  CG2 ILE A 313     -12.733  -0.163   2.806  1.00 96.50           C  
ATOM   2323  CD1 ILE A 313     -14.866   1.840   1.804  1.00 96.50           C  
ATOM   2324  N   SER A 314     -12.307  -0.850  -1.342  1.00 97.29           N  
ATOM   2325  CA  SER A 314     -11.247  -0.516  -2.295  1.00 97.29           C  
ATOM   2326  C   SER A 314     -11.552   0.771  -3.045  1.00 97.29           C  
ATOM   2327  O   SER A 314     -12.692   0.990  -3.453  1.00 97.29           O  
ATOM   2328  CB  SER A 314     -11.029  -1.651  -3.299  1.00 97.29           C  
ATOM   2329  OG  SER A 314     -12.209  -1.870  -4.054  1.00 97.29           O  
ATOM   2330  N   VAL A 315     -10.522   1.572  -3.296  1.00 97.02           N  
ATOM   2331  CA  VAL A 315     -10.574   2.754  -4.158  1.00 97.02           C  
ATOM   2332  C   VAL A 315      -9.460   2.660  -5.195  1.00 97.02           C  
ATOM   2333  O   VAL A 315      -8.323   2.335  -4.860  1.00 97.02           O  
ATOM   2334  CB  VAL A 315     -10.515   4.051  -3.329  1.00 97.02           C  
ATOM   2335  CG1 VAL A 315      -9.175   4.267  -2.622  1.00 97.02           C  
ATOM   2336  CG2 VAL A 315     -10.797   5.276  -4.199  1.00 97.02           C  
ATOM   2337  N   ASN A 316      -9.793   2.943  -6.453  1.00 97.12           N  
ATOM   2338  CA  ASN A 316      -8.865   2.933  -7.580  1.00 97.12           C  
ATOM   2339  C   ASN A 316      -9.127   4.163  -8.445  1.00 97.12           C  
ATOM   2340  O   ASN A 316     -10.283   4.506  -8.695  1.00 97.12           O  
ATOM   2341  CB  ASN A 316      -9.058   1.651  -8.407  1.00 97.12           C  
ATOM   2342  CG  ASN A 316      -8.749   0.392  -7.624  1.00 97.12           C  
ATOM   2343  ND2 ASN A 316      -9.694  -0.502  -7.459  1.00 97.12           N  
ATOM   2344  OD1 ASN A 316      -7.652   0.185  -7.152  1.00 97.12           O  
ATOM   2345  N   GLY A 317      -8.075   4.810  -8.929  1.00 96.01           N  
ATOM   2346  CA  GLY A 317      -8.223   5.945  -9.830  1.00 96.01           C  
ATOM   2347  C   GLY A 317      -6.898   6.595 -10.188  1.00 96.01           C  
ATOM   2348  O   GLY A 317      -5.829   6.127  -9.802  1.00 96.01           O  
ATOM   2349  N   VAL A 318      -6.975   7.686 -10.942  1.00 95.89           N  
ATOM   2350  CA  VAL A 318      -5.806   8.446 -11.388  1.00 95.89           C  
ATOM   2351  C   VAL A 318      -5.868   9.843 -10.788  1.00 95.89           C  
ATOM   2352  O   VAL A 318      -6.905  10.500 -10.865  1.00 95.89           O  
ATOM   2353  CB  VAL A 318      -5.706   8.473 -12.925  1.00 95.89           C  
ATOM   2354  CG1 VAL A 318      -4.477   9.253 -13.410  1.00 95.89           C  
ATOM   2355  CG2 VAL A 318      -5.604   7.050 -13.496  1.00 95.89           C  
ATOM   2356  N   LEU A 319      -4.760  10.303 -10.210  1.00 94.77           N  
ATOM   2357  CA  LEU A 319      -4.584  11.685  -9.771  1.00 94.77           C  
ATOM   2358  C   LEU A 319      -3.394  12.303 -10.498  1.00 94.77           C  
ATOM   2359  O   LEU A 319      -2.352  11.669 -10.657  1.00 94.77           O  
ATOM   2360  CB  LEU A 319      -4.394  11.775  -8.245  1.00 94.77           C  
ATOM   2361  CG  LEU A 319      -5.596  11.321  -7.396  1.00 94.77           C  
ATOM   2362  CD1 LEU A 319      -5.240  11.419  -5.909  1.00 94.77           C  
ATOM   2363  CD2 LEU A 319      -6.830  12.197  -7.630  1.00 94.77           C  
ATOM   2364  N   TYR A 320      -3.538  13.561 -10.900  1.00 94.87           N  
ATOM   2365  CA  TYR A 320      -2.400  14.364 -11.323  1.00 94.87           C  
ATOM   2366  C   TYR A 320      -1.721  14.947 -10.081  1.00 94.87           C  
ATOM   2367  O   TYR A 320      -2.356  15.679  -9.319  1.00 94.87           O  
ATOM   2368  CB  TYR A 320      -2.855  15.444 -12.303  1.00 94.87           C  
ATOM   2369  CG  TYR A 320      -1.695  16.224 -12.883  1.00 94.87           C  
ATOM   2370  CD1 TYR A 320      -1.230  17.383 -12.231  1.00 94.87           C  
ATOM   2371  CD2 TYR A 320      -1.063  15.772 -14.057  1.00 94.87           C  
ATOM   2372  CE1 TYR A 320      -0.142  18.100 -12.764  1.00 94.87           C  
ATOM   2373  CE2 TYR A 320       0.024  16.485 -14.593  1.00 94.87           C  
ATOM   2374  CZ  TYR A 320       0.483  17.652 -13.949  1.00 94.87           C  
ATOM   2375  OH  TYR A 320       1.523  18.350 -14.472  1.00 94.87           O  
ATOM   2376  N   LEU A 321      -0.447  14.621  -9.866  1.00 95.03           N  
ATOM   2377  CA  LEU A 321       0.338  15.126  -8.739  1.00 95.03           C  
ATOM   2378  C   LEU A 321       1.408  16.077  -9.255  1.00 95.03           C  
ATOM   2379  O   LEU A 321       2.113  15.766 -10.210  1.00 95.03           O  
ATOM   2380  CB  LEU A 321       0.964  13.976  -7.927  1.00 95.03           C  
ATOM   2381  CG  LEU A 321      -0.024  12.913  -7.415  1.00 95.03           C  
ATOM   2382  CD1 LEU A 321       0.719  11.833  -6.625  1.00 95.03           C  
ATOM   2383  CD2 LEU A 321      -1.081  13.526  -6.500  1.00 95.03           C  
ATOM   2384  N   GLN A 322       1.559  17.225  -8.603  1.00 95.34           N  
ATOM   2385  CA  GLN A 322       2.695  18.113  -8.837  1.00 95.34           C  
ATOM   2386  C   GLN A 322       3.932  17.591  -8.100  1.00 95.34           C  
ATOM   2387  O   GLN A 322       3.822  16.943  -7.056  1.00 95.34           O  
ATOM   2388  CB  GLN A 322       2.370  19.549  -8.409  1.00 95.34           C  
ATOM   2389  CG  GLN A 322       1.182  20.150  -9.172  1.00 95.34           C  
ATOM   2390  CD  GLN A 322       0.840  21.555  -8.684  1.00 95.34           C  
ATOM   2391  NE2 GLN A 322       0.465  22.453  -9.567  1.00 95.34           N  
ATOM   2392  OE1 GLN A 322       0.884  21.872  -7.505  1.00 95.34           O  
ATOM   2393  N   MET A 323       5.119  17.928  -8.604  1.00 95.20           N  
ATOM   2394  CA  MET A 323       6.381  17.594  -7.944  1.00 95.20           C  
ATOM   2395  C   MET A 323       6.362  18.055  -6.480  1.00 95.20           C  
ATOM   2396  O   MET A 323       6.062  19.209  -6.173  1.00 95.20           O  
ATOM   2397  CB  MET A 323       7.541  18.238  -8.712  1.00 95.20           C  
ATOM   2398  CG  MET A 323       8.899  17.871  -8.108  1.00 95.20           C  
ATOM   2399  SD  MET A 323      10.288  18.647  -8.966  1.00 95.20           S  
ATOM   2400  CE  MET A 323      11.657  17.925  -8.027  1.00 95.20           C  
ATOM   2401  N   GLY A 324       6.663  17.138  -5.563  1.00 95.21           N  
ATOM   2402  CA  GLY A 324       6.692  17.424  -4.133  1.00 95.21           C  
ATOM   2403  C   GLY A 324       5.327  17.422  -3.437  1.00 95.21           C  
ATOM   2404  O   GLY A 324       5.309  17.470  -2.205  1.00 95.21           O  
ATOM   2405  N   GLN A 325       4.202  17.309  -4.148  1.00 95.68           N  
ATOM   2406  CA  GLN A 325       2.929  16.979  -3.503  1.00 95.68           C  
ATOM   2407  C   GLN A 325       2.985  15.567  -2.940  1.00 95.68           C  
ATOM   2408  O   GLN A 325       3.698  14.705  -3.452  1.00 95.68           O  
ATOM   2409  CB  GLN A 325       1.742  17.113  -4.458  1.00 95.68           C  
ATOM   2410  CG  GLN A 325       1.400  18.582  -4.720  1.00 95.68           C  
ATOM   2411  CD  GLN A 325       0.185  18.727  -5.628  1.00 95.68           C  
ATOM   2412  NE2 GLN A 325      -0.484  19.854  -5.616  1.00 95.68           N  
ATOM   2413  OE1 GLN A 325      -0.181  17.840  -6.378  1.00 95.68           O  
ATOM   2414  N   TRP A 326       2.243  15.335  -1.865  1.00 95.58           N  
ATOM   2415  CA  TRP A 326       2.171  14.026  -1.244  1.00 95.58           C  
ATOM   2416  C   TRP A 326       0.734  13.542  -1.148  1.00 95.58           C  
ATOM   2417  O   TRP A 326      -0.189  14.347  -1.038  1.00 95.58           O  
ATOM   2418  CB  TRP A 326       2.896  14.044   0.101  1.00 95.58           C  
ATOM   2419  CG  TRP A 326       2.342  15.019   1.088  1.00 95.58           C  
ATOM   2420  CD1 TRP A 326       2.796  16.275   1.308  1.00 95.58           C  
ATOM   2421  CD2 TRP A 326       1.235  14.820   2.010  1.00 95.58           C  
ATOM   2422  CE2 TRP A 326       1.136  15.981   2.832  1.00 95.58           C  
ATOM   2423  CE3 TRP A 326       0.340  13.759   2.262  1.00 95.58           C  
ATOM   2424  NE1 TRP A 326       2.066  16.857   2.325  1.00 95.58           N  
ATOM   2425  CZ2 TRP A 326       0.271  16.053   3.922  1.00 95.58           C  
ATOM   2426  CZ3 TRP A 326      -0.524  13.818   3.365  1.00 95.58           C  
ATOM   2427  CH2 TRP A 326      -0.495  14.924   4.223  1.00 95.58           C  
ATOM   2428  N   THR A 327       0.564  12.227  -1.187  1.00 96.23           N  
ATOM   2429  CA  THR A 327      -0.718  11.543  -1.038  1.00 96.23           C  
ATOM   2430  C   THR A 327      -0.644  10.505   0.067  1.00 96.23           C  
ATOM   2431  O   THR A 327       0.373   9.818   0.187  1.00 96.23           O  
ATOM   2432  CB  THR A 327      -1.157  10.849  -2.334  1.00 96.23           C  
ATOM   2433  CG2 THR A 327      -1.369  11.835  -3.476  1.00 96.23           C  
ATOM   2434  OG1 THR A 327      -0.182   9.919  -2.750  1.00 96.23           O  
ATOM   2435  N   SER A 328      -1.721  10.349   0.826  1.00 96.07           N  
ATOM   2436  CA  SER A 328      -1.884   9.263   1.798  1.00 96.07           C  
ATOM   2437  C   SER A 328      -3.321   8.744   1.805  1.00 96.07           C  
ATOM   2438  O   SER A 328      -4.216   9.329   1.183  1.00 96.07           O  
ATOM   2439  CB  SER A 328      -1.428   9.689   3.199  1.00 96.07           C  
ATOM   2440  OG  SER A 328      -2.144  10.802   3.664  1.00 96.07           O  
ATOM   2441  N   VAL A 329      -3.508   7.596   2.456  1.00 97.48           N  
ATOM   2442  CA  VAL A 329      -4.786   6.889   2.543  1.00 97.48           C  
ATOM   2443  C   VAL A 329      -5.485   7.267   3.842  1.00 97.48           C  
ATOM   2444  O   VAL A 329      -4.903   7.154   4.920  1.00 97.48           O  
ATOM   2445  CB  VAL A 329      -4.594   5.363   2.459  1.00 97.48           C  
ATOM   2446  CG1 VAL A 329      -5.943   4.640   2.400  1.00 97.48           C  
ATOM   2447  CG2 VAL A 329      -3.798   4.950   1.216  1.00 97.48           C  
ATOM   2448  N   PHE A 330      -6.749   7.658   3.744  1.00 96.65           N  
ATOM   2449  CA  PHE A 330      -7.603   7.993   4.875  1.00 96.65           C  
ATOM   2450  C   PHE A 330      -8.829   7.088   4.899  1.00 96.65           C  
ATOM   2451  O   PHE A 330      -9.380   6.741   3.854  1.00 96.65           O  
ATOM   2452  CB  PHE A 330      -8.025   9.464   4.823  1.00 96.65           C  
ATOM   2453  CG  PHE A 330      -6.887  10.457   4.921  1.00 96.65           C  
ATOM   2454  CD1 PHE A 330      -6.599  11.086   6.147  1.00 96.65           C  
ATOM   2455  CD2 PHE A 330      -6.109  10.744   3.786  1.00 96.65           C  
ATOM   2456  CE1 PHE A 330      -5.519  11.982   6.239  1.00 96.65           C  
ATOM   2457  CE2 PHE A 330      -5.027  11.630   3.882  1.00 96.65           C  
ATOM   2458  CZ  PHE A 330      -4.716  12.227   5.114  1.00 96.65           C  
ATOM   2459  N   LEU A 331      -9.288   6.745   6.098  1.00 96.74           N  
ATOM   2460  CA  LEU A 331     -10.560   6.069   6.310  1.00 96.74           C  
ATOM   2461  C   LEU A 331     -11.446   6.943   7.198  1.00 96.74           C  
ATOM   2462  O   LEU A 331     -11.118   7.196   8.356  1.00 96.74           O  
ATOM   2463  CB  LEU A 331     -10.293   4.667   6.882  1.00 96.74           C  
ATOM   2464  CG  LEU A 331     -11.552   3.784   6.977  1.00 96.74           C  
ATOM   2465  CD1 LEU A 331     -12.185   3.504   5.611  1.00 96.74           C  
ATOM   2466  CD2 LEU A 331     -11.184   2.429   7.575  1.00 96.74           C  
ATOM   2467  N   ASP A 332     -12.553   7.419   6.637  1.00 95.33           N  
ATOM   2468  CA  ASP A 332     -13.600   8.140   7.356  1.00 95.33           C  
ATOM   2469  C   ASP A 332     -14.624   7.137   7.887  1.00 95.33           C  
ATOM   2470  O   ASP A 332     -15.362   6.505   7.119  1.00 95.33           O  
ATOM   2471  CB  ASP A 332     -14.264   9.166   6.430  1.00 95.33           C  
ATOM   2472  CG  ASP A 332     -15.245  10.110   7.136  1.00 95.33           C  
ATOM   2473  OD1 ASP A 332     -15.376  10.020   8.378  1.00 95.33           O  
ATOM   2474  OD2 ASP A 332     -15.866  10.922   6.408  1.00 95.33           O1-
ATOM   2475  N   ASN A 333     -14.648   6.965   9.206  1.00 95.04           N  
ATOM   2476  CA  ASN A 333     -15.619   6.123   9.876  1.00 95.04           C  
ATOM   2477  C   ASN A 333     -16.836   6.947  10.298  1.00 95.04           C  
ATOM   2478  O   ASN A 333     -16.923   7.389  11.442  1.00 95.04           O  
ATOM   2479  CB  ASN A 333     -14.938   5.399  11.045  1.00 95.04           C  
ATOM   2480  CG  ASN A 333     -15.888   4.486  11.794  1.00 95.04           C  
ATOM   2481  ND2 ASN A 333     -15.470   3.984  12.925  1.00 95.04           N  
ATOM   2482  OD1 ASN A 333     -17.008   4.214  11.382  1.00 95.04           O  
ATOM   2483  N   ALA A 334     -17.824   7.097   9.415  1.00 92.78           N  
ATOM   2484  CA  ALA A 334     -19.066   7.798   9.743  1.00 92.78           C  
ATOM   2485  C   ALA A 334     -20.040   6.958  10.602  1.00 92.78           C  
ATOM   2486  O   ALA A 334     -21.138   7.424  10.928  1.00 92.78           O  
ATOM   2487  CB  ALA A 334     -19.699   8.330   8.453  1.00 92.78           C  
ATOM   2488  N   SER A 335     -19.657   5.736  10.997  1.00 88.78           N  
ATOM   2489  CA  SER A 335     -20.482   4.850  11.819  1.00 88.78           C  
ATOM   2490  C   SER A 335     -20.454   5.205  13.313  1.00 88.78           C  
ATOM   2491  O   SER A 335     -19.630   5.982  13.806  1.00 88.78           O  
ATOM   2492  CB  SER A 335     -20.120   3.376  11.581  1.00 88.78           C  
ATOM   2493  OG  SER A 335     -19.061   2.968  12.412  1.00 88.78           O  
ATOM   2494  N   GLY A 336     -21.392   4.625  14.067  1.00 84.85           N  
ATOM   2495  CA  GLY A 336     -21.421   4.718  15.529  1.00 84.85           C  
ATOM   2496  C   GLY A 336     -20.456   3.774  16.261  1.00 84.85           C  
ATOM   2497  O   GLY A 336     -20.364   3.873  17.489  1.00 84.85           O  
ATOM   2498  N   CYS A 337     -19.759   2.893  15.540  1.00 85.79           N  
ATOM   2499  CA  CYS A 337     -18.939   1.809  16.081  1.00 85.79           C  
ATOM   2500  C   CYS A 337     -17.460   2.021  15.742  1.00 85.79           C  
ATOM   2501  O   CYS A 337     -17.129   2.610  14.715  1.00 85.79           O  
ATOM   2502  CB  CYS A 337     -19.456   0.473  15.530  1.00 85.79           C  
ATOM   2503  SG  CYS A 337     -21.163   0.198  16.091  1.00 85.79           S  
ATOM   2504  N   SER A 338     -16.557   1.556  16.604  1.00 91.48           N  
ATOM   2505  CA  SER A 338     -15.137   1.459  16.256  1.00 91.48           C  
ATOM   2506  C   SER A 338     -14.904   0.270  15.328  1.00 91.48           C  
ATOM   2507  O   SER A 338     -15.575  -0.757  15.442  1.00 91.48           O  
ATOM   2508  CB  SER A 338     -14.271   1.330  17.509  1.00 91.48           C  
ATOM   2509  OG  SER A 338     -14.770   0.309  18.352  1.00 91.48           O  
ATOM   2510  N   LEU A 339     -13.930   0.398  14.438  1.00 93.74           N  
ATOM   2511  CA  LEU A 339     -13.537  -0.650  13.500  1.00 93.74           C  
ATOM   2512  C   LEU A 339     -12.023  -0.808  13.483  1.00 93.74           C  
ATOM   2513  O   LEU A 339     -11.290   0.096  13.880  1.00 93.74           O  
ATOM   2514  CB  LEU A 339     -14.144  -0.357  12.116  1.00 93.74           C  
ATOM   2515  CG  LEU A 339     -13.697   0.971  11.470  1.00 93.74           C  
ATOM   2516  CD1 LEU A 339     -12.408   0.856  10.653  1.00 93.74           C  
ATOM   2517  CD2 LEU A 339     -14.772   1.434  10.499  1.00 93.74           C  
ATOM   2518  N   THR A 340     -11.562  -1.949  12.994  1.00 95.92           N  
ATOM   2519  CA  THR A 340     -10.142  -2.269  12.891  1.00 95.92           C  
ATOM   2520  C   THR A 340      -9.790  -2.533  11.437  1.00 95.92           C  
ATOM   2521  O   THR A 340     -10.307  -3.466  10.824  1.00 95.92           O  
ATOM   2522  CB  THR A 340      -9.798  -3.473  13.775  1.00 95.92           C  
ATOM   2523  CG2 THR A 340      -8.304  -3.777  13.765  1.00 95.92           C  
ATOM   2524  OG1 THR A 340     -10.142  -3.202  15.115  1.00 95.92           O  
ATOM   2525  N   VAL A 341      -8.881  -1.740  10.877  1.00 97.10           N  
ATOM   2526  CA  VAL A 341      -8.257  -2.043   9.586  1.00 97.10           C  
ATOM   2527  C   VAL A 341      -7.193  -3.105   9.827  1.00 97.10           C  
ATOM   2528  O   VAL A 341      -6.266  -2.889  10.602  1.00 97.10           O  
ATOM   2529  CB  VAL A 341      -7.656  -0.789   8.931  1.00 97.10           C  
ATOM   2530  CG1 VAL A 341      -7.059  -1.124   7.560  1.00 97.10           C  
ATOM   2531  CG2 VAL A 341      -8.726   0.290   8.735  1.00 97.10           C  
ATOM   2532  N   ARG A 342      -7.334  -4.268   9.197  1.00 96.55           N  
ATOM   2533  CA  ARG A 342      -6.435  -5.408   9.371  1.00 96.55           C  
ATOM   2534  C   ARG A 342      -5.094  -5.163   8.682  1.00 96.55           C  
ATOM   2535  O   ARG A 342      -5.011  -4.540   7.617  1.00 96.55           O  
ATOM   2536  CB  ARG A 342      -7.088  -6.703   8.855  1.00 96.55           C  
ATOM   2537  CG  ARG A 342      -8.448  -7.055   9.489  1.00 96.55           C  
ATOM   2538  CD  ARG A 342      -8.395  -7.256  11.012  1.00 96.55           C  
ATOM   2539  NE  ARG A 342      -7.473  -8.333  11.417  1.00 96.55           N  
ATOM   2540  CZ  ARG A 342      -7.723  -9.630  11.462  1.00 96.55           C  
ATOM   2541  NH1 ARG A 342      -8.920 -10.115  11.277  1.00 96.55           N1+
ATOM   2542  NH2 ARG A 342      -6.763 -10.474  11.708  1.00 96.55           N  
ATOM   2543  N   SER A 343      -4.050  -5.718   9.280  1.00 94.98           N  
ATOM   2544  CA  SER A 343      -2.743  -5.916   8.659  1.00 94.98           C  
ATOM   2545  C   SER A 343      -2.871  -6.634   7.311  1.00 94.98           C  
ATOM   2546  O   SER A 343      -3.807  -7.394   7.068  1.00 94.98           O  
ATOM   2547  CB  SER A 343      -1.810  -6.680   9.608  1.00 94.98           C  
ATOM   2548  OG  SER A 343      -2.452  -7.778  10.226  1.00 94.98           O  
ATOM   2549  N   GLY A 344      -1.955  -6.331   6.390  1.00 93.25           N  
ATOM   2550  CA  GLY A 344      -2.008  -6.837   5.012  1.00 93.25           C  
ATOM   2551  C   GLY A 344      -2.846  -5.994   4.042  1.00 93.25           C  
ATOM   2552  O   GLY A 344      -2.683  -6.150   2.834  1.00 93.25           O  
ATOM   2553  N   SER A 345      -3.657  -5.048   4.537  1.00 96.42           N  
ATOM   2554  CA  SER A 345      -4.296  -4.010   3.708  1.00 96.42           C  
ATOM   2555  C   SER A 345      -3.252  -3.270   2.865  1.00 96.42           C  
ATOM   2556  O   SER A 345      -2.167  -2.976   3.369  1.00 96.42           O  
ATOM   2557  CB  SER A 345      -5.022  -2.995   4.592  1.00 96.42           C  
ATOM   2558  OG  SER A 345      -6.086  -3.612   5.294  1.00 96.42           O  
ATOM   2559  N   HIS A 346      -3.540  -2.969   1.599  1.00 95.18           N  
ATOM   2560  CA  HIS A 346      -2.527  -2.501   0.651  1.00 95.18           C  
ATOM   2561  C   HIS A 346      -2.767  -1.089   0.126  1.00 95.18           C  
ATOM   2562  O   HIS A 346      -3.904  -0.650  -0.042  1.00 95.18           O  
ATOM   2563  CB  HIS A 346      -2.341  -3.516  -0.480  1.00 95.18           C  
ATOM   2564  CG  HIS A 346      -3.556  -3.767  -1.334  1.00 95.18           C  
ATOM   2565  CD2 HIS A 346      -3.987  -3.011  -2.392  1.00 95.18           C  
ATOM   2566  ND1 HIS A 346      -4.321  -4.910  -1.309  1.00 95.18           N  
ATOM   2567  CE1 HIS A 346      -5.146  -4.880  -2.367  1.00 95.18           C  
ATOM   2568  NE2 HIS A 346      -5.003  -3.722  -3.037  1.00 95.18           N  
ATOM   2569  N   PHE A 347      -1.665  -0.409  -0.185  1.00 96.59           N  
ATOM   2570  CA  PHE A 347      -1.632   0.876  -0.873  1.00 96.59           C  
ATOM   2571  C   PHE A 347      -0.573   0.829  -1.975  1.00 96.59           C  
ATOM   2572  O   PHE A 347       0.538   0.337  -1.770  1.00 96.59           O  
ATOM   2573  CB  PHE A 347      -1.365   2.002   0.137  1.00 96.59           C  
ATOM   2574  CG  PHE A 347      -1.193   3.393  -0.458  1.00 96.59           C  
ATOM   2575  CD1 PHE A 347      -0.194   4.251   0.043  1.00 96.59           C  
ATOM   2576  CD2 PHE A 347      -2.043   3.852  -1.485  1.00 96.59           C  
ATOM   2577  CE1 PHE A 347      -0.042   5.548  -0.481  1.00 96.59           C  
ATOM   2578  CE2 PHE A 347      -1.873   5.137  -2.028  1.00 96.59           C  
ATOM   2579  CZ  PHE A 347      -0.875   5.988  -1.525  1.00 96.59           C  
ATOM   2580  N   SER A 348      -0.918   1.321  -3.158  1.00 95.99           N  
ATOM   2581  CA  SER A 348      -0.030   1.341  -4.314  1.00 95.99           C  
ATOM   2582  C   SER A 348      -0.194   2.604  -5.136  1.00 95.99           C  
ATOM   2583  O   SER A 348      -1.272   3.205  -5.175  1.00 95.99           O  
ATOM   2584  CB  SER A 348      -0.250   0.110  -5.195  1.00 95.99           C  
ATOM   2585  OG  SER A 348      -1.585   0.021  -5.632  1.00 95.99           O  
ATOM   2586  N   ALA A 349       0.887   2.976  -5.815  1.00 96.11           N  
ATOM   2587  CA  ALA A 349       0.855   3.983  -6.859  1.00 96.11           C  
ATOM   2588  C   ALA A 349       1.820   3.630  -7.993  1.00 96.11           C  
ATOM   2589  O   ALA A 349       2.854   3.003  -7.760  1.00 96.11           O  
ATOM   2590  CB  ALA A 349       1.150   5.373  -6.287  1.00 96.11           C  
ATOM   2591  N   VAL A 350       1.502   4.069  -9.209  1.00 95.36           N  
ATOM   2592  CA  VAL A 350       2.334   3.922 -10.410  1.00 95.36           C  
ATOM   2593  C   VAL A 350       2.299   5.230 -11.195  1.00 95.36           C  
ATOM   2594  O   VAL A 350       1.218   5.706 -11.535  1.00 95.36           O  
ATOM   2595  CB  VAL A 350       1.831   2.756 -11.292  1.00 95.36           C  
ATOM   2596  CG1 VAL A 350       2.735   2.543 -12.512  1.00 95.36           C  
ATOM   2597  CG2 VAL A 350       1.755   1.423 -10.532  1.00 95.36           C  
ATOM   2598  N   LEU A 351       3.463   5.807 -11.500  1.00 95.27           N  
ATOM   2599  CA  LEU A 351       3.579   6.915 -12.450  1.00 95.27           C  
ATOM   2600  C   LEU A 351       3.309   6.391 -13.864  1.00 95.27           C  
ATOM   2601  O   LEU A 351       4.025   5.515 -14.348  1.00 95.27           O  
ATOM   2602  CB  LEU A 351       4.974   7.556 -12.333  1.00 95.27           C  
ATOM   2603  CG  LEU A 351       5.260   8.677 -13.355  1.00 95.27           C  
ATOM   2604  CD1 LEU A 351       4.265   9.835 -13.286  1.00 95.27           C  
ATOM   2605  CD2 LEU A 351       6.651   9.248 -13.095  1.00 95.27           C  
ATOM   2606  N   LEU A 352       2.271   6.925 -14.506  1.00 93.86           N  
ATOM   2607  CA  LEU A 352       1.879   6.564 -15.867  1.00 93.86           C  
ATOM   2608  C   LEU A 352       2.623   7.398 -16.915  1.00 93.86           C  
ATOM   2609  O   LEU A 352       2.992   6.878 -17.964  1.00 93.86           O  
ATOM   2610  CB  LEU A 352       0.361   6.756 -16.028  1.00 93.86           C  
ATOM   2611  CG  LEU A 352      -0.526   5.949 -15.063  1.00 93.86           C  
ATOM   2612  CD1 LEU A 352      -1.988   6.280 -15.372  1.00 93.86           C  
ATOM   2613  CD2 LEU A 352      -0.311   4.440 -15.206  1.00 93.86           C  
ATOM   2614  N   GLY A 353       2.830   8.684 -16.630  1.00 89.33           N  
ATOM   2615  CA  GLY A 353       3.452   9.638 -17.543  1.00 89.33           C  
ATOM   2616  C   GLY A 353       3.254  11.082 -17.089  1.00 89.33           C  
ATOM   2617  O   GLY A 353       2.557  11.337 -16.102  1.00 89.33           O  
ATOM   2618  N   VAL A 354       3.892  12.001 -17.811  1.00 86.33           N  
ATOM   2619  CA  VAL A 354       3.825  13.455 -17.601  1.00 86.33           C  
ATOM   2620  C   VAL A 354       2.811  14.104 -18.530  1.00 86.33           C  
ATOM   2621  O   VAL A 354       2.661  13.615 -19.672  1.00 86.33           O  
ATOM   2622  CB  VAL A 354       5.209  14.118 -17.691  1.00 86.33           C  
ATOM   2623  CG1 VAL A 354       6.185  13.476 -16.695  1.00 86.33           C  
ATOM   2624  CG2 VAL A 354       5.837  14.020 -19.087  1.00 86.33           C  
ATOM   2625  OXT VAL A 354       2.172  15.055 -18.044  1.00 86.33           O1-
TER   
END
