# Supplementary material for: Characterization of erythroferrone structural domains relevant to its iron-regulatory function
Source: J Biol Chem. 2023 Oct 20;299(12):105374. doi: 10.1016/j.jbc.2023.105374 (PMC10692919; doi:10.1016/j.jbc.2023.105374)
Supplement: PDB Supplement [file mmc1.zip › PDB Supplement/erfebmp2_10ns.pdb]

REMARK    GENERATED BY TRJCONV
TITLE     Title t= 8900.00000 step= 4450000
REMARK    THIS IS A SIMULATION BOX
CRYST1  116.073  116.073  116.073  90.00  90.00  90.00 P 1           1
MODEL        1
ATOM      1  N   GLU A   1      74.180  60.680  32.010  1.00  0.00           N
ATOM      2  HT1 GLU A   1      75.110  61.040  32.320  1.00  0.00           H
ATOM      3  HT2 GLU A   1      74.410  59.840  31.450  1.00  0.00           H
ATOM      4  HT3 GLU A   1      73.600  60.470  32.850  1.00  0.00           H
ATOM      5  CA  GLU A   1      73.460  61.810  31.280  1.00  0.00           C
ATOM      6  HA  GLU A   1      72.410  61.580  31.120  1.00  0.00           H
ATOM      7  CB  GLU A   1      73.650  63.030  32.140  1.00  0.00           C
ATOM      8  HB1 GLU A   1      72.980  63.820  31.740  1.00  0.00           H
ATOM      9  HB2 GLU A   1      74.670  63.460  32.090  1.00  0.00           H
ATOM     10  CG  GLU A   1      73.430  62.930  33.660  1.00  0.00           C
ATOM     11  HG1 GLU A   1      73.650  63.920  34.130  1.00  0.00           H
ATOM     12  HG2 GLU A   1      74.130  62.190  34.090  1.00  0.00           H
ATOM     13  CD  GLU A   1      72.090  62.360  34.100  1.00  0.00           C
ATOM     14  OE1 GLU A   1      71.210  63.150  34.480  1.00  0.00           O
ATOM     15  OE2 GLU A   1      71.850  61.130  33.770  1.00  0.00           O
ATOM     16  C   GLU A   1      74.180  62.200  29.920  1.00  0.00           C
ATOM     17  O   GLU A   1      75.300  61.850  29.690  1.00  0.00           O
ATOM     18  N   PRO A   2      73.580  63.160  29.160  1.00  0.00           N
ATOM     19  CD  PRO A   2      72.150  63.360  28.990  1.00  0.00           C
ATOM     20  HD1 PRO A   2      71.730  63.940  29.840  1.00  0.00           H
ATOM     21  HD2 PRO A   2      71.690  62.360  28.850  1.00  0.00           H
ATOM     22  CA  PRO A   2      74.350  64.060  28.330  1.00  0.00           C
ATOM     23  HA  PRO A   2      74.850  63.470  27.580  1.00  0.00           H
ATOM     24  CB  PRO A   2      73.270  64.970  27.720  1.00  0.00           C
ATOM     25  HB1 PRO A   2      73.500  65.580  26.830  1.00  0.00           H
ATOM     26  HB2 PRO A   2      73.090  65.800  28.440  1.00  0.00           H
ATOM     27  CG  PRO A   2      72.020  64.090  27.670  1.00  0.00           C
ATOM     28  HG1 PRO A   2      71.050  64.640  27.690  1.00  0.00           H
ATOM     29  HG2 PRO A   2      72.160  63.370  26.840  1.00  0.00           H
ATOM     30  C   PRO A   2      75.300  64.860  29.190  1.00  0.00           C
ATOM     31  O   PRO A   2      74.760  65.280  30.230  1.00  0.00           O
ATOM     32  N   PRO A   3      76.590  65.080  28.850  1.00  0.00           N
ATOM     33  CD  PRO A   3      77.330  64.550  27.740  1.00  0.00           C
ATOM     34  HD1 PRO A   3      77.080  65.210  26.890  1.00  0.00           H
ATOM     35  HD2 PRO A   3      76.950  63.530  27.500  1.00  0.00           H
ATOM     36  CA  PRO A   3      77.480  65.820  29.780  1.00  0.00           C
ATOM     37  HA  PRO A   3      77.520  65.210  30.670  1.00  0.00           H
ATOM     38  CB  PRO A   3      78.820  65.910  29.050  1.00  0.00           C
ATOM     39  HB1 PRO A   3      79.710  65.970  29.720  1.00  0.00           H
ATOM     40  HB2 PRO A   3      78.750  66.750  28.320  1.00  0.00           H
ATOM     41  CG  PRO A   3      78.760  64.680  28.120  1.00  0.00           C
ATOM     42  HG1 PRO A   3      79.510  64.830  27.310  1.00  0.00           H
ATOM     43  HG2 PRO A   3      79.110  63.850  28.770  1.00  0.00           H
ATOM     44  C   PRO A   3      77.060  67.160  30.380  1.00  0.00           C
ATOM     45  O   PRO A   3      77.440  67.390  31.520  1.00  0.00           O
ATOM     46  N   PRO A   4      76.290  67.990  29.730  1.00  0.00           N
ATOM     47  CD  PRO A   4      76.170  68.060  28.270  1.00  0.00           C
ATOM     48  HD1 PRO A   4      75.330  67.410  27.970  1.00  0.00           H
ATOM     49  HD2 PRO A   4      77.080  67.790  27.690  1.00  0.00           H
ATOM     50  CA  PRO A   4      75.570  69.150  30.340  1.00  0.00           C
ATOM     51  HA  PRO A   4      76.330  69.800  30.740  1.00  0.00           H
ATOM     52  CB  PRO A   4      74.850  69.790  29.140  1.00  0.00           C
ATOM     53  HB1 PRO A   4      74.700  70.890  29.120  1.00  0.00           H
ATOM     54  HB2 PRO A   4      73.870  69.280  28.980  1.00  0.00           H
ATOM     55  CG  PRO A   4      75.760  69.510  27.890  1.00  0.00           C
ATOM     56  HG1 PRO A   4      75.310  69.650  26.880  1.00  0.00           H
ATOM     57  HG2 PRO A   4      76.700  70.090  28.020  1.00  0.00           H
ATOM     58  C   PRO A   4      74.680  68.820  31.540  1.00  0.00           C
ATOM     59  O   PRO A   4      74.310  69.740  32.260  1.00  0.00           O
ATOM     60  N   GLY A   5      74.320  67.550  31.740  1.00  0.00           N
ATOM     61  HN  GLY A   5      74.580  66.840  31.090  1.00  0.00           H
ATOM     62  CA  GLY A   5      73.620  67.160  32.910  1.00  0.00           C
ATOM     63  HA1 GLY A   5      73.110  66.240  32.640  1.00  0.00           H
ATOM     64  HA2 GLY A   5      72.850  67.860  33.190  1.00  0.00           H
ATOM     65  C   GLY A   5      74.440  66.810  34.190  1.00  0.00           C
ATOM     66  O   GLY A   5      73.920  66.740  35.310  1.00  0.00           O
ATOM     67  N   ASN A   6      75.730  66.560  34.080  1.00  0.00           N
ATOM     68  HN  ASN A   6      76.260  66.530  33.240  1.00  0.00           H
ATOM     69  CA  ASN A   6      76.490  66.290  35.300  1.00  0.00           C
ATOM     70  HA  ASN A   6      76.020  65.440  35.780  1.00  0.00           H
ATOM     71  CB  ASN A   6      77.900  65.830  34.860  1.00  0.00           C
ATOM     72  HB1 ASN A   6      78.630  65.840  35.700  1.00  0.00           H
ATOM     73  HB2 ASN A   6      78.100  66.540  34.030  1.00  0.00           H
ATOM     74  CG  ASN A   6      77.970  64.440  34.310  1.00  0.00           C
ATOM     75  OD1 ASN A   6      77.080  63.610  34.260  1.00  0.00           O
ATOM     76  ND2 ASN A   6      79.100  64.090  33.730  1.00  0.00           N
ATOM     77 HD21 ASN A   6      79.170  63.150  33.410  1.00  0.00           H
ATOM     78 HD22 ASN A   6      79.960  64.590  33.820  1.00  0.00           H
ATOM     79  C   ASN A   6      76.570  67.440  36.360  1.00  0.00           C
ATOM     80  O   ASN A   6      76.770  68.570  36.020  1.00  0.00           O
ATOM     81  N   GLU A   7      76.420  67.180  37.690  1.00  0.00           N
ATOM     82  HN  GLU A   7      76.030  66.290  37.910  1.00  0.00           H
ATOM     83  CA  GLU A   7      76.260  68.250  38.680  1.00  0.00           C
ATOM     84  HA  GLU A   7      76.290  69.240  38.250  1.00  0.00           H
ATOM     85  CB  GLU A   7      75.010  68.000  39.600  1.00  0.00           C
ATOM     86  HB1 GLU A   7      74.920  68.840  40.310  1.00  0.00           H
ATOM     87  HB2 GLU A   7      75.190  67.080  40.200  1.00  0.00           H
ATOM     88  CG  GLU A   7      73.750  67.870  38.760  1.00  0.00           C
ATOM     89  HG1 GLU A   7      73.520  66.920  38.240  1.00  0.00           H
ATOM     90  HG2 GLU A   7      73.730  68.650  37.980  1.00  0.00           H
ATOM     91  CD  GLU A   7      72.530  67.820  39.690  1.00  0.00           C
ATOM     92  OE1 GLU A   7      72.230  66.750  40.240  1.00  0.00           O
ATOM     93  OE2 GLU A   7      71.870  68.870  39.850  1.00  0.00           O
ATOM     94  C   GLU A   7      77.360  68.250  39.600  1.00  0.00           C
ATOM     95  O   GLU A   7      77.370  68.750  40.710  1.00  0.00           O
ATOM     96  N   LEU A   8      78.520  67.680  39.180  1.00  0.00           N
ATOM     97  HN  LEU A   8      78.480  67.350  38.240  1.00  0.00           H
ATOM     98  CA  LEU A   8      79.850  67.690  39.750  1.00  0.00           C
ATOM     99  HA  LEU A   8      80.400  67.270  38.920  1.00  0.00           H
ATOM    100  CB  LEU A   8      80.440  69.110  40.100  1.00  0.00           C
ATOM    101  HB1 LEU A   8      81.470  68.880  40.440  1.00  0.00           H
ATOM    102  HB2 LEU A   8      79.810  69.470  40.940  1.00  0.00           H
ATOM    103  CG  LEU A   8      80.450  70.120  38.920  1.00  0.00           C
ATOM    104  HG  LEU A   8      79.420  70.190  38.520  1.00  0.00           H
ATOM    105  CD1 LEU A   8      80.800  71.510  39.510  1.00  0.00           C
ATOM    106 HD11 LEU A   8      80.420  72.320  38.850  1.00  0.00           H
ATOM    107 HD12 LEU A   8      81.890  71.630  39.680  1.00  0.00           H
ATOM    108 HD13 LEU A   8      80.400  71.610  40.550  1.00  0.00           H
ATOM    109  CD2 LEU A   8      81.310  69.680  37.660  1.00  0.00           C
ATOM    110 HD21 LEU A   8      80.820  68.740  37.330  1.00  0.00           H
ATOM    111 HD22 LEU A   8      82.360  69.400  37.900  1.00  0.00           H
ATOM    112 HD23 LEU A   8      81.210  70.410  36.830  1.00  0.00           H
ATOM    113  C   LEU A   8      80.040  66.700  40.920  1.00  0.00           C
ATOM    114  O   LEU A   8      79.090  66.410  41.680  1.00  0.00           O
ATOM    115  N   PRO A   9      81.240  66.020  41.090  1.00  0.00           N
ATOM    116  CD  PRO A   9      82.300  66.090  40.090  1.00  0.00           C
ATOM    117  HD1 PRO A   9      82.440  66.990  39.460  1.00  0.00           H
ATOM    118  HD2 PRO A   9      82.200  65.200  39.420  1.00  0.00           H
ATOM    119  CA  PRO A   9      81.740  65.620  42.410  1.00  0.00           C
ATOM    120  HA  PRO A   9      80.930  64.970  42.680  1.00  0.00           H
ATOM    121  CB  PRO A   9      83.040  64.950  42.060  1.00  0.00           C
ATOM    122  HB1 PRO A   9      82.910  63.890  41.750  1.00  0.00           H
ATOM    123  HB2 PRO A   9      83.660  64.680  42.950  1.00  0.00           H
ATOM    124  CG  PRO A   9      83.600  65.720  40.870  1.00  0.00           C
ATOM    125  HG1 PRO A   9      84.110  66.680  41.110  1.00  0.00           H
ATOM    126  HG2 PRO A   9      84.370  65.130  40.320  1.00  0.00           H
ATOM    127  C   PRO A   9      81.730  66.730  43.450  1.00  0.00           C
ATOM    128  O   PRO A   9      82.290  67.790  43.190  1.00  0.00           O
ATOM    129  N   ARG A  10      81.090  66.510  44.640  1.00  0.00           N
ATOM    130  HN  ARG A  10      80.840  65.570  44.860  1.00  0.00           H
ATOM    131  CA  ARG A  10      80.970  67.500  45.680  1.00  0.00           C
ATOM    132  HA  ARG A  10      80.800  68.490  45.270  1.00  0.00           H
ATOM    133  CB  ARG A  10      79.620  67.250  46.390  1.00  0.00           C
ATOM    134  HB1 ARG A  10      79.470  67.800  47.350  1.00  0.00           H
ATOM    135  HB2 ARG A  10      79.500  66.170  46.620  1.00  0.00           H
ATOM    136  CG  ARG A  10      78.330  67.620  45.510  1.00  0.00           C
ATOM    137  HG1 ARG A  10      78.330  67.270  44.460  1.00  0.00           H
ATOM    138  HG2 ARG A  10      78.420  68.720  45.360  1.00  0.00           H
ATOM    139  CD  ARG A  10      76.960  67.320  46.110  1.00  0.00           C
ATOM    140  HD1 ARG A  10      76.190  67.910  45.570  1.00  0.00           H
ATOM    141  HD2 ARG A  10      76.900  67.640  47.170  1.00  0.00           H
ATOM    142  NE  ARG A  10      76.840  65.820  45.940  1.00  0.00           N
ATOM    143  HE  ARG A  10      77.660  65.260  45.860  1.00  0.00           H
ATOM    144  CZ  ARG A  10      75.760  65.080  45.770  1.00  0.00           C
ATOM    145  NH1 ARG A  10      74.590  65.700  45.990  1.00  0.00           N
ATOM    146 HH11 ARG A  10      74.520  66.670  46.220  1.00  0.00           H
ATOM    147 HH12 ARG A  10      73.800  65.100  45.920  1.00  0.00           H
ATOM    148  NH2 ARG A  10      75.850  63.940  45.220  1.00  0.00           N
ATOM    149 HH21 ARG A  10      76.740  63.660  44.870  1.00  0.00           H
ATOM    150 HH22 ARG A  10      75.010  63.460  44.950  1.00  0.00           H
ATOM    151  C   ARG A  10      82.170  67.520  46.580  1.00  0.00           C
ATOM    152  O   ARG A  10      82.840  66.470  46.890  1.00  0.00           O
ATOM    153  N   GLY A  11      82.580  68.720  47.000  1.00  0.00           N
ATOM    154  HN  GLY A  11      82.060  69.550  46.800  1.00  0.00           H
ATOM    155  CA  GLY A  11      83.600  69.120  47.940  1.00  0.00           C
ATOM    156  HA1 GLY A  11      83.770  70.130  47.620  1.00  0.00           H
ATOM    157  HA2 GLY A  11      84.410  68.410  47.810  1.00  0.00           H
ATOM    158  C   GLY A  11      83.390  69.010  49.490  1.00  0.00           C
ATOM    159  O   GLY A  11      82.450  68.440  50.030  1.00  0.00           O
ATOM    160  N   PRO A  12      84.440  69.420  50.240  1.00  0.00           N
ATOM    161  CD  PRO A  12      85.660  70.060  49.690  1.00  0.00           C
ATOM    162  HD1 PRO A  12      85.390  71.130  49.600  1.00  0.00           H
ATOM    163  HD2 PRO A  12      85.970  69.450  48.810  1.00  0.00           H
ATOM    164  CA  PRO A  12      84.530  69.370  51.710  1.00  0.00           C
ATOM    165  HA  PRO A  12      84.600  68.310  51.930  1.00  0.00           H
ATOM    166  CB  PRO A  12      85.810  70.230  52.050  1.00  0.00           C
ATOM    167  HB1 PRO A  12      86.250  70.060  53.060  1.00  0.00           H
ATOM    168  HB2 PRO A  12      85.570  71.310  51.990  1.00  0.00           H
ATOM    169  CG  PRO A  12      86.710  69.870  50.840  1.00  0.00           C
ATOM    170  HG1 PRO A  12      87.670  70.420  50.710  1.00  0.00           H
ATOM    171  HG2 PRO A  12      86.880  68.770  50.940  1.00  0.00           H
ATOM    172  C   PRO A  12      83.380  69.910  52.490  1.00  0.00           C
ATOM    173  O   PRO A  12      82.490  70.630  51.920  1.00  0.00           O
ATOM    174  N   GLY A  13      83.210  69.530  53.760  1.00  0.00           N
ATOM    175  HN  GLY A  13      83.880  68.940  54.200  1.00  0.00           H
ATOM    176  CA  GLY A  13      82.070  69.680  54.640  1.00  0.00           C
ATOM    177  HA1 GLY A  13      82.410  69.250  55.570  1.00  0.00           H
ATOM    178  HA2 GLY A  13      81.250  69.270  54.060  1.00  0.00           H
ATOM    179  C   GLY A  13      81.730  71.100  55.040  1.00  0.00           C
ATOM    180  O   GLY A  13      82.600  71.900  55.180  1.00  0.00           O
ATOM    181  N   GLU A  14      80.410  71.350  55.350  1.00  0.00           N
ATOM    182  HN  GLU A  14      79.760  70.620  55.150  1.00  0.00           H
ATOM    183  CA  GLU A  14      79.940  72.670  55.730  1.00  0.00           C
ATOM    184  HA  GLU A  14      80.230  73.280  54.890  1.00  0.00           H
ATOM    185  CB  GLU A  14      78.440  72.720  55.740  1.00  0.00           C
ATOM    186  HB1 GLU A  14      77.920  72.010  56.420  1.00  0.00           H
ATOM    187  HB2 GLU A  14      78.180  72.340  54.730  1.00  0.00           H
ATOM    188  CG  GLU A  14      77.810  74.110  55.990  1.00  0.00           C
ATOM    189  HG1 GLU A  14      78.260  74.890  55.330  1.00  0.00           H
ATOM    190  HG2 GLU A  14      78.030  74.510  57.000  1.00  0.00           H
ATOM    191  CD  GLU A  14      76.330  74.060  55.560  1.00  0.00           C
ATOM    192  OE1 GLU A  14      76.080  74.320  54.370  1.00  0.00           O
ATOM    193  OE2 GLU A  14      75.460  73.630  56.400  1.00  0.00           O
ATOM    194  C   GLU A  14      80.540  73.330  56.980  1.00  0.00           C
ATOM    195  O   GLU A  14      80.860  72.690  58.020  1.00  0.00           O
ATOM    196  N   SER A  15      80.730  74.630  56.940  1.00  0.00           N
ATOM    197  HN  SER A  15      80.370  75.110  56.140  1.00  0.00           H
ATOM    198  CA  SER A  15      81.220  75.440  58.110  1.00  0.00           C
ATOM    199  HA  SER A  15      82.100  74.930  58.480  1.00  0.00           H
ATOM    200  CB  SER A  15      81.660  76.830  57.640  1.00  0.00           C
ATOM    201  HB1 SER A  15      80.950  77.430  57.040  1.00  0.00           H
ATOM    202  HB2 SER A  15      82.450  76.550  56.920  1.00  0.00           H
ATOM    203  OG  SER A  15      82.050  77.560  58.780  1.00  0.00           O
ATOM    204  HG1 SER A  15      82.890  77.280  59.140  1.00  0.00           H
ATOM    205  C   SER A  15      80.250  75.440  59.250  1.00  0.00           C
ATOM    206  O   SER A  15      79.030  75.530  59.130  1.00  0.00           O
ATOM    207  N   ARG A  16      80.820  75.360  60.490  1.00  0.00           N
ATOM    208  HN  ARG A  16      81.810  75.370  60.590  1.00  0.00           H
ATOM    209  CA  ARG A  16      80.120  75.700  61.770  1.00  0.00           C
ATOM    210  HA  ARG A  16      79.060  75.670  61.570  1.00  0.00           H
ATOM    211  CB  ARG A  16      80.530  74.730  62.850  1.00  0.00           C
ATOM    212  HB1 ARG A  16      80.240  75.110  63.850  1.00  0.00           H
ATOM    213  HB2 ARG A  16      81.610  74.490  62.740  1.00  0.00           H
ATOM    214  CG  ARG A  16      79.950  73.300  62.740  1.00  0.00           C
ATOM    215  HG1 ARG A  16      78.850  73.390  62.910  1.00  0.00           H
ATOM    216  HG2 ARG A  16      80.140  72.680  63.640  1.00  0.00           H
ATOM    217  CD  ARG A  16      80.170  72.430  61.440  1.00  0.00           C
ATOM    218  HD1 ARG A  16      81.230  72.230  61.190  1.00  0.00           H
ATOM    219  HD2 ARG A  16      79.670  72.850  60.530  1.00  0.00           H
ATOM    220  NE  ARG A  16      79.700  71.030  61.710  1.00  0.00           N
ATOM    221  HE  ARG A  16      79.650  70.660  62.640  1.00  0.00           H
ATOM    222  CZ  ARG A  16      79.100  70.300  60.790  1.00  0.00           C
ATOM    223  NH1 ARG A  16      78.890  70.660  59.500  1.00  0.00           N
ATOM    224 HH11 ARG A  16      79.240  71.520  59.150  1.00  0.00           H
ATOM    225 HH12 ARG A  16      78.580  69.930  58.890  1.00  0.00           H
ATOM    226  NH2 ARG A  16      78.680  69.080  61.040  1.00  0.00           N
ATOM    227 HH21 ARG A  16      78.670  68.650  61.950  1.00  0.00           H
ATOM    228 HH22 ARG A  16      78.120  68.590  60.370  1.00  0.00           H
ATOM    229  C   ARG A  16      80.350  77.150  62.230  1.00  0.00           C
ATOM    230  O   ARG A  16      79.960  77.490  63.370  1.00  0.00           O
ATOM    231  N   ALA A  17      80.890  78.020  61.370  1.00  0.00           N
ATOM    232  HN  ALA A  17      81.090  77.750  60.430  1.00  0.00           H
ATOM    233  CA  ALA A  17      81.020  79.370  61.720  1.00  0.00           C
ATOM    234  HA  ALA A  17      81.370  79.490  62.740  1.00  0.00           H
ATOM    235  CB  ALA A  17      82.070  80.050  60.880  1.00  0.00           C
ATOM    236  HB1 ALA A  17      83.060  79.560  60.980  1.00  0.00           H
ATOM    237  HB2 ALA A  17      82.190  81.100  61.230  1.00  0.00           H
ATOM    238  HB3 ALA A  17      81.800  80.070  59.800  1.00  0.00           H
ATOM    239  C   ALA A  17      79.740  80.180  61.650  1.00  0.00           C
ATOM    240  O   ALA A  17      78.830  79.880  60.840  1.00  0.00           O
ATOM    241  N   GLY A  18      79.710  81.270  62.440  1.00  0.00           N
ATOM    242  HN  GLY A  18      80.460  81.380  63.090  1.00  0.00           H
ATOM    243  CA  GLY A  18      78.540  82.120  62.620  1.00  0.00           C
ATOM    244  HA1 GLY A  18      78.090  82.300  61.660  1.00  0.00           H
ATOM    245  HA2 GLY A  18      78.870  83.020  63.120  1.00  0.00           H
ATOM    246  C   GLY A  18      77.550  81.500  63.480  1.00  0.00           C
ATOM    247  O   GLY A  18      77.690  80.410  63.980  1.00  0.00           O
ATOM    248  N   PRO A  19      76.450  82.200  63.750  1.00  0.00           N
ATOM    249  CD  PRO A  19      76.130  83.560  63.220  1.00  0.00           C
ATOM    250  HD1 PRO A  19      76.470  83.800  62.200  1.00  0.00           H
ATOM    251  HD2 PRO A  19      76.410  84.420  63.870  1.00  0.00           H
ATOM    252  CA  PRO A  19      75.370  81.580  64.440  1.00  0.00           C
ATOM    253  HA  PRO A  19      75.730  81.480  65.450  1.00  0.00           H
ATOM    254  CB  PRO A  19      74.240  82.640  64.340  1.00  0.00           C
ATOM    255  HB1 PRO A  19      74.320  83.290  65.240  1.00  0.00           H
ATOM    256  HB2 PRO A  19      73.240  82.170  64.260  1.00  0.00           H
ATOM    257  CG  PRO A  19      74.650  83.450  63.110  1.00  0.00           C
ATOM    258  HG1 PRO A  19      74.370  82.920  62.180  1.00  0.00           H
ATOM    259  HG2 PRO A  19      74.180  84.450  63.050  1.00  0.00           H
ATOM    260  C   PRO A  19      74.930  80.150  63.960  1.00  0.00           C
ATOM    261  O   PRO A  19      75.040  79.840  62.750  1.00  0.00           O
ATOM    262  N   ALA A  20      74.450  79.360  64.950  1.00  0.00           N
ATOM    263  HN  ALA A  20      74.360  79.660  65.900  1.00  0.00           H
ATOM    264  CA  ALA A  20      74.090  77.970  64.760  1.00  0.00           C
ATOM    265  HA  ALA A  20      74.890  77.490  64.200  1.00  0.00           H
ATOM    266  CB  ALA A  20      73.990  77.300  66.150  1.00  0.00           C
ATOM    267  HB1 ALA A  20      74.970  77.380  66.680  1.00  0.00           H
ATOM    268  HB2 ALA A  20      73.700  76.250  65.940  1.00  0.00           H
ATOM    269  HB3 ALA A  20      73.260  77.780  66.830  1.00  0.00           H
ATOM    270  C   ALA A  20      72.800  77.730  63.930  1.00  0.00           C
ATOM    271  O   ALA A  20      72.560  76.620  63.440  1.00  0.00           O
ATOM    272  N   ALA A  21      72.100  78.840  63.740  1.00  0.00           N
ATOM    273  HN  ALA A  21      72.280  79.600  64.360  1.00  0.00           H
ATOM    274  CA  ALA A  21      71.010  78.910  62.870  1.00  0.00           C
ATOM    275  HA  ALA A  21      70.950  78.060  62.190  1.00  0.00           H
ATOM    276  CB  ALA A  21      69.660  79.100  63.620  1.00  0.00           C
ATOM    277  HB1 ALA A  21      68.790  78.580  63.180  1.00  0.00           H
ATOM    278  HB2 ALA A  21      69.540  80.140  64.000  1.00  0.00           H
ATOM    279  HB3 ALA A  21      69.790  78.630  64.620  1.00  0.00           H
ATOM    280  C   ALA A  21      71.060  80.110  61.970  1.00  0.00           C
ATOM    281  O   ALA A  21      71.400  81.180  62.420  1.00  0.00           O
ATOM    282  N   ARG A  22      70.780  79.980  60.660  1.00  0.00           N
ATOM    283  HN  ARG A  22      70.350  79.140  60.340  1.00  0.00           H
ATOM    284  CA  ARG A  22      70.710  81.130  59.790  1.00  0.00           C
ATOM    285  HA  ARG A  22      71.580  81.720  60.020  1.00  0.00           H
ATOM    286  CB  ARG A  22      70.760  80.700  58.300  1.00  0.00           C
ATOM    287  HB1 ARG A  22      70.630  81.520  57.560  1.00  0.00           H
ATOM    288  HB2 ARG A  22      69.970  79.960  58.050  1.00  0.00           H
ATOM    289  CG  ARG A  22      72.110  79.950  57.970  1.00  0.00           C
ATOM    290  HG1 ARG A  22      72.160  79.720  56.880  1.00  0.00           H
ATOM    291  HG2 ARG A  22      72.250  78.970  58.470  1.00  0.00           H
ATOM    292  CD  ARG A  22      73.380  80.760  58.350  1.00  0.00           C
ATOM    293  HD1 ARG A  22      74.210  80.050  58.150  1.00  0.00           H
ATOM    294  HD2 ARG A  22      73.310  81.060  59.410  1.00  0.00           H
ATOM    295  NE  ARG A  22      73.440  81.940  57.380  1.00  0.00           N
ATOM    296  HE  ARG A  22      73.110  81.830  56.450  1.00  0.00           H
ATOM    297  CZ  ARG A  22      73.600  83.250  57.720  1.00  0.00           C
ATOM    298  NH1 ARG A  22      74.120  83.520  58.950  1.00  0.00           N
ATOM    299 HH11 ARG A  22      74.670  82.810  59.400  1.00  0.00           H
ATOM    300 HH12 ARG A  22      74.360  84.450  59.230  1.00  0.00           H
ATOM    301  NH2 ARG A  22      73.290  84.240  56.900  1.00  0.00           N
ATOM    302 HH21 ARG A  22      72.820  84.030  56.040  1.00  0.00           H
ATOM    303 HH22 ARG A  22      73.510  85.180  57.160  1.00  0.00           H
ATOM    304  C   ARG A  22      69.560  82.110  60.030  1.00  0.00           C
ATOM    305  O   ARG A  22      68.520  81.580  60.340  1.00  0.00           O
ATOM    306  N   PRO A  23      69.680  83.430  59.930  1.00  0.00           N
ATOM    307  CD  PRO A  23      70.940  84.190  59.760  1.00  0.00           C
ATOM    308  HD1 PRO A  23      71.180  84.320  58.680  1.00  0.00           H
ATOM    309  HD2 PRO A  23      71.700  83.700  60.390  1.00  0.00           H
ATOM    310  CA  PRO A  23      68.560  84.360  60.070  1.00  0.00           C
ATOM    311  HA  PRO A  23      68.210  84.170  61.070  1.00  0.00           H
ATOM    312  CB  PRO A  23      69.210  85.770  59.860  1.00  0.00           C
ATOM    313  HB1 PRO A  23      68.740  86.540  60.520  1.00  0.00           H
ATOM    314  HB2 PRO A  23      69.290  86.080  58.800  1.00  0.00           H
ATOM    315  CG  PRO A  23      70.690  85.590  60.340  1.00  0.00           C
ATOM    316  HG1 PRO A  23      71.330  86.390  59.910  1.00  0.00           H
ATOM    317  HG2 PRO A  23      70.680  85.700  61.450  1.00  0.00           H
ATOM    318  C   PRO A  23      67.490  84.060  59.080  1.00  0.00           C
ATOM    319  O   PRO A  23      67.820  83.570  57.970  1.00  0.00           O
ATOM    320  N   PRO A  24      66.250  84.400  59.370  1.00  0.00           N
ATOM    321  CD  PRO A  24      65.740  84.860  60.690  1.00  0.00           C
ATOM    322  HD1 PRO A  24      66.060  85.920  60.770  1.00  0.00           H
ATOM    323  HD2 PRO A  24      66.180  84.280  61.530  1.00  0.00           H
ATOM    324  CA  PRO A  24      65.150  84.280  58.420  1.00  0.00           C
ATOM    325  HA  PRO A  24      65.140  83.210  58.290  1.00  0.00           H
ATOM    326  CB  PRO A  24      63.950  84.860  59.110  1.00  0.00           C
ATOM    327  HB1 PRO A  24      62.950  84.440  58.860  1.00  0.00           H
ATOM    328  HB2 PRO A  24      63.980  85.890  58.710  1.00  0.00           H
ATOM    329  CG  PRO A  24      64.220  84.700  60.550  1.00  0.00           C
ATOM    330  HG1 PRO A  24      63.620  85.400  61.180  1.00  0.00           H
ATOM    331  HG2 PRO A  24      63.920  83.650  60.770  1.00  0.00           H
ATOM    332  C   PRO A  24      65.360  84.930  57.010  1.00  0.00           C
ATOM    333  O   PRO A  24      65.920  86.040  56.920  1.00  0.00           O
ATOM    334  N   GLU A  25      64.850  84.180  55.980  1.00  0.00           N
ATOM    335  HN  GLU A  25      64.520  83.290  56.300  1.00  0.00           H
ATOM    336  CA  GLU A  25      64.740  84.620  54.600  1.00  0.00           C
ATOM    337  HA  GLU A  25      65.700  85.010  54.310  1.00  0.00           H
ATOM    338  CB  GLU A  25      64.370  83.430  53.680  1.00  0.00           C
ATOM    339  HB1 GLU A  25      64.240  83.790  52.640  1.00  0.00           H
ATOM    340  HB2 GLU A  25      63.350  83.060  53.910  1.00  0.00           H
ATOM    341  CG  GLU A  25      65.320  82.190  53.710  1.00  0.00           C
ATOM    342  HG1 GLU A  25      64.820  81.470  53.020  1.00  0.00           H
ATOM    343  HG2 GLU A  25      65.370  81.620  54.660  1.00  0.00           H
ATOM    344  CD  GLU A  25      66.690  82.480  53.220  1.00  0.00           C
ATOM    345  OE1 GLU A  25      66.930  82.860  52.060  1.00  0.00           O
ATOM    346  OE2 GLU A  25      67.630  82.380  54.050  1.00  0.00           O
ATOM    347  C   GLU A  25      63.690  85.640  54.510  1.00  0.00           C
ATOM    348  O   GLU A  25      62.790  85.710  55.350  1.00  0.00           O
ATOM    349  N   PRO A  26      63.700  86.560  53.540  1.00  0.00           N
ATOM    350  CD  PRO A  26      64.630  86.630  52.430  1.00  0.00           C
ATOM    351  HD1 PRO A  26      64.510  85.780  51.730  1.00  0.00           H
ATOM    352  HD2 PRO A  26      65.680  86.610  52.790  1.00  0.00           H
ATOM    353  CA  PRO A  26      62.480  87.350  53.250  1.00  0.00           C
ATOM    354  HA  PRO A  26      62.460  88.140  53.980  1.00  0.00           H
ATOM    355  CB  PRO A  26      62.720  87.920  51.840  1.00  0.00           C
ATOM    356  HB1 PRO A  26      62.380  88.960  51.700  1.00  0.00           H
ATOM    357  HB2 PRO A  26      62.430  87.150  51.080  1.00  0.00           H
ATOM    358  CG  PRO A  26      64.280  87.990  51.760  1.00  0.00           C
ATOM    359  HG1 PRO A  26      64.650  87.980  50.710  1.00  0.00           H
ATOM    360  HG2 PRO A  26      64.700  88.860  52.290  1.00  0.00           H
ATOM    361  C   PRO A  26      61.060  86.640  53.200  1.00  0.00           C
ATOM    362  O   PRO A  26      60.910  85.430  53.090  1.00  0.00           O
ATOM    363  N   THR A  27      60.040  87.490  53.290  1.00  0.00           N
ATOM    364  HN  THR A  27      60.230  88.460  53.400  1.00  0.00           H
ATOM    365  CA  THR A  27      58.580  87.250  53.450  1.00  0.00           C
ATOM    366  HA  THR A  27      58.500  86.490  54.210  1.00  0.00           H
ATOM    367  CB  THR A  27      57.740  88.310  54.020  1.00  0.00           C
ATOM    368  HB  THR A  27      56.730  88.020  54.380  1.00  0.00           H
ATOM    369  OG1 THR A  27      57.450  89.430  53.100  1.00  0.00           O
ATOM    370  HG1 THR A  27      58.260  89.830  52.780  1.00  0.00           H
ATOM    371  CG2 THR A  27      58.430  88.780  55.290  1.00  0.00           C
ATOM    372 HG21 THR A  27      59.280  89.400  54.940  1.00  0.00           H
ATOM    373 HG22 THR A  27      58.710  87.960  55.980  1.00  0.00           H
ATOM    374 HG23 THR A  27      57.840  89.510  55.870  1.00  0.00           H
ATOM    375  C   THR A  27      58.050  86.590  52.250  1.00  0.00           C
ATOM    376  O   THR A  27      58.300  86.970  51.100  1.00  0.00           O
ATOM    377  N   ALA A  28      57.290  85.510  52.490  1.00  0.00           N
ATOM    378  HN  ALA A  28      57.250  85.170  53.430  1.00  0.00           H
ATOM    379  CA  ALA A  28      56.510  84.820  51.490  1.00  0.00           C
ATOM    380  HA  ALA A  28      57.210  84.490  50.740  1.00  0.00           H
ATOM    381  CB  ALA A  28      55.860  83.570  52.210  1.00  0.00           C
ATOM    382  HB1 ALA A  28      56.710  82.990  52.650  1.00  0.00           H
ATOM    383  HB2 ALA A  28      55.460  82.860  51.450  1.00  0.00           H
ATOM    384  HB3 ALA A  28      55.130  83.900  52.970  1.00  0.00           H
ATOM    385  C   ALA A  28      55.430  85.620  50.760  1.00  0.00           C
ATOM    386  O   ALA A  28      54.870  86.660  51.160  1.00  0.00           O
ATOM    387  N   GLU A  29      55.050  85.210  49.520  1.00  0.00           N
ATOM    388  HN  GLU A  29      55.440  84.330  49.250  1.00  0.00           H
ATOM    389  CA  GLU A  29      54.130  85.820  48.530  1.00  0.00           C
ATOM    390  HA  GLU A  29      54.460  86.840  48.460  1.00  0.00           H
ATOM    391  CB  GLU A  29      54.100  84.980  47.200  1.00  0.00           C
ATOM    392  HB1 GLU A  29      53.310  85.380  46.530  1.00  0.00           H
ATOM    393  HB2 GLU A  29      53.810  83.920  47.330  1.00  0.00           H
ATOM    394  CG  GLU A  29      55.390  85.240  46.380  1.00  0.00           C
ATOM    395  HG1 GLU A  29      56.340  84.960  46.890  1.00  0.00           H
ATOM    396  HG2 GLU A  29      55.350  86.340  46.220  1.00  0.00           H
ATOM    397  CD  GLU A  29      55.220  84.570  45.100  1.00  0.00           C
ATOM    398  OE1 GLU A  29      56.250  83.870  44.740  1.00  0.00           O
ATOM    399  OE2 GLU A  29      54.180  84.640  44.410  1.00  0.00           O
ATOM    400  C   GLU A  29      52.660  85.930  48.980  1.00  0.00           C
ATOM    401  O   GLU A  29      52.110  84.940  49.490  1.00  0.00           O
ATOM    402  N   ARG A  30      51.970  87.100  48.700  1.00  0.00           N
ATOM    403  HN  ARG A  30      52.500  87.870  48.360  1.00  0.00           H
ATOM    404  CA  ARG A  30      50.540  87.250  48.940  1.00  0.00           C
ATOM    405  HA  ARG A  30      50.060  86.310  49.160  1.00  0.00           H
ATOM    406  CB  ARG A  30      50.140  88.370  49.960  1.00  0.00           C
ATOM    407  HB1 ARG A  30      49.030  88.480  49.980  1.00  0.00           H
ATOM    408  HB2 ARG A  30      50.550  89.340  49.610  1.00  0.00           H
ATOM    409  CG  ARG A  30      50.630  88.190  51.410  1.00  0.00           C
ATOM    410  HG1 ARG A  30      50.220  87.220  51.780  1.00  0.00           H
ATOM    411  HG2 ARG A  30      50.080  88.870  52.100  1.00  0.00           H
ATOM    412  CD  ARG A  30      52.110  88.310  51.660  1.00  0.00           C
ATOM    413  HD1 ARG A  30      52.670  87.610  51.000  1.00  0.00           H
ATOM    414  HD2 ARG A  30      52.410  87.960  52.670  1.00  0.00           H
ATOM    415  NE  ARG A  30      52.540  89.740  51.450  1.00  0.00           N
ATOM    416  HE  ARG A  30      51.840  90.370  51.120  1.00  0.00           H
ATOM    417  CZ  ARG A  30      53.790  90.130  51.750  1.00  0.00           C
ATOM    418  NH1 ARG A  30      54.770  89.360  52.130  1.00  0.00           N
ATOM    419 HH11 ARG A  30      54.730  88.390  51.880  1.00  0.00           H
ATOM    420 HH12 ARG A  30      55.700  89.710  52.050  1.00  0.00           H
ATOM    421  NH2 ARG A  30      54.110  91.390  51.540  1.00  0.00           N
ATOM    422 HH21 ARG A  30      53.440  91.950  51.050  1.00  0.00           H
ATOM    423 HH22 ARG A  30      55.030  91.730  51.710  1.00  0.00           H
ATOM    424  C   ARG A  30      49.980  87.640  47.620  1.00  0.00           C
ATOM    425  O   ARG A  30      50.590  88.390  46.860  1.00  0.00           O
ATOM    426  N   ALA A  31      48.790  87.100  47.190  1.00  0.00           N
ATOM    427  HN  ALA A  31      48.430  86.330  47.700  1.00  0.00           H
ATOM    428  CA  ALA A  31      48.160  87.300  45.860  1.00  0.00           C
ATOM    429  HA  ALA A  31      48.400  88.320  45.570  1.00  0.00           H
ATOM    430  CB  ALA A  31      48.600  86.110  44.900  1.00  0.00           C
ATOM    431  HB1 ALA A  31      47.970  85.210  45.090  1.00  0.00           H
ATOM    432  HB2 ALA A  31      49.650  85.820  45.090  1.00  0.00           H
ATOM    433  HB3 ALA A  31      48.530  86.290  43.800  1.00  0.00           H
ATOM    434  C   ALA A  31      46.680  87.370  45.980  1.00  0.00           C
ATOM    435  O   ALA A  31      46.050  86.990  46.940  1.00  0.00           O
ATOM    436  N   HSD A  32      46.050  87.860  44.910  1.00  0.00           N
ATOM    437  HN  HSD A  32      46.580  88.180  44.130  1.00  0.00           H
ATOM    438  CA  HSD A  32      44.680  87.790  44.550  1.00  0.00           C
ATOM    439  HA  HSD A  32      44.120  88.620  44.960  1.00  0.00           H
ATOM    440  CB  HSD A  32      44.630  88.070  42.960  1.00  0.00           C
ATOM    441  HB1 HSD A  32      45.480  87.580  42.450  1.00  0.00           H
ATOM    442  HB2 HSD A  32      44.980  89.120  42.970  1.00  0.00           H
ATOM    443  ND1 HSD A  32      43.000  86.630  41.650  1.00  0.00           N
ATOM    444  HD1 HSD A  32      43.600  85.830  41.610  1.00  0.00           H
ATOM    445  CG  HSD A  32      43.330  87.840  42.260  1.00  0.00           C
ATOM    446  CE1 HSD A  32      41.790  86.780  41.100  1.00  0.00           C
ATOM    447  HE1 HSD A  32      41.340  85.980  40.520  1.00  0.00           H
ATOM    448  NE2 HSD A  32      41.360  87.990  41.330  1.00  0.00           N
ATOM    449  CD2 HSD A  32      42.360  88.700  42.010  1.00  0.00           C
ATOM    450  HD2 HSD A  32      42.140  89.750  42.190  1.00  0.00           H
ATOM    451  C   HSD A  32      43.920  86.510  44.950  1.00  0.00           C
ATOM    452  O   HSD A  32      44.330  85.370  44.910  1.00  0.00           O
ATOM    453  N   SER A  33      42.680  86.710  45.460  1.00  0.00           N
ATOM    454  HN  SER A  33      42.330  87.630  45.330  1.00  0.00           H
ATOM    455  CA  SER A  33      41.970  85.730  46.280  1.00  0.00           C
ATOM    456  HA  SER A  33      42.640  85.150  46.890  1.00  0.00           H
ATOM    457  CB  SER A  33      41.050  86.710  47.190  1.00  0.00           C
ATOM    458  HB1 SER A  33      40.620  86.080  48.000  1.00  0.00           H
ATOM    459  HB2 SER A  33      40.310  87.210  46.520  1.00  0.00           H
ATOM    460  OG  SER A  33      41.780  87.690  47.920  1.00  0.00           O
ATOM    461  HG1 SER A  33      42.020  88.280  47.200  1.00  0.00           H
ATOM    462  C   SER A  33      41.230  84.730  45.480  1.00  0.00           C
ATOM    463  O   SER A  33      40.990  84.880  44.280  1.00  0.00           O
ATOM    464  N   VAL A  34      40.940  83.590  46.090  1.00  0.00           N
ATOM    465  HN  VAL A  34      41.070  83.590  47.080  1.00  0.00           H
ATOM    466  CA  VAL A  34      40.290  82.410  45.510  1.00  0.00           C
ATOM    467  HA  VAL A  34      40.530  82.520  44.470  1.00  0.00           H
ATOM    468  CB  VAL A  34      40.820  81.080  46.050  1.00  0.00           C
ATOM    469  HB  VAL A  34      41.910  81.040  45.870  1.00  0.00           H
ATOM    470  CG1 VAL A  34      40.550  81.040  47.540  1.00  0.00           C
ATOM    471 HG11 VAL A  34      40.860  80.020  47.840  1.00  0.00           H
ATOM    472 HG12 VAL A  34      39.510  81.260  47.880  1.00  0.00           H
ATOM    473 HG13 VAL A  34      41.260  81.780  47.960  1.00  0.00           H
ATOM    474  CG2 VAL A  34      40.160  79.920  45.320  1.00  0.00           C
ATOM    475 HG21 VAL A  34      39.070  79.880  45.560  1.00  0.00           H
ATOM    476 HG22 VAL A  34      40.580  78.930  45.590  1.00  0.00           H
ATOM    477 HG23 VAL A  34      40.300  80.020  44.220  1.00  0.00           H
ATOM    478  C   VAL A  34      38.740  82.590  45.610  1.00  0.00           C
ATOM    479  O   VAL A  34      38.210  83.040  46.640  1.00  0.00           O
ATOM    480  N   ASP A  35      38.020  82.200  44.550  1.00  0.00           N
ATOM    481  HN  ASP A  35      38.440  81.700  43.790  1.00  0.00           H
ATOM    482  CA  ASP A  35      36.560  82.380  44.580  1.00  0.00           C
ATOM    483  HA  ASP A  35      36.340  83.320  45.080  1.00  0.00           H
ATOM    484  CB  ASP A  35      35.900  82.420  43.180  1.00  0.00           C
ATOM    485  HB1 ASP A  35      34.800  82.600  43.250  1.00  0.00           H
ATOM    486  HB2 ASP A  35      35.990  81.440  42.650  1.00  0.00           H
ATOM    487  CG  ASP A  35      36.500  83.510  42.350  1.00  0.00           C
ATOM    488  OD1 ASP A  35      36.590  83.310  41.140  1.00  0.00           O
ATOM    489  OD2 ASP A  35      36.850  84.580  42.860  1.00  0.00           O
ATOM    490  C   ASP A  35      35.920  81.250  45.410  1.00  0.00           C
ATOM    491  O   ASP A  35      36.500  80.140  45.460  1.00  0.00           O
ATOM    492  N   PRO A  36      34.730  81.420  46.080  1.00  0.00           N
ATOM    493  CD  PRO A  36      34.060  82.750  46.170  1.00  0.00           C
ATOM    494  HD1 PRO A  36      33.340  83.040  45.380  1.00  0.00           H
ATOM    495  HD2 PRO A  36      34.860  83.520  46.210  1.00  0.00           H
ATOM    496  CA  PRO A  36      34.330  80.540  47.180  1.00  0.00           C
ATOM    497  HA  PRO A  36      35.140  80.490  47.890  1.00  0.00           H
ATOM    498  CB  PRO A  36      33.060  81.230  47.740  1.00  0.00           C
ATOM    499  HB1 PRO A  36      32.890  81.060  48.830  1.00  0.00           H
ATOM    500  HB2 PRO A  36      32.190  81.000  47.100  1.00  0.00           H
ATOM    501  CG  PRO A  36      33.330  82.720  47.530  1.00  0.00           C
ATOM    502  HG1 PRO A  36      32.500  83.450  47.460  1.00  0.00           H
ATOM    503  HG2 PRO A  36      34.010  83.190  48.280  1.00  0.00           H
ATOM    504  C   PRO A  36      34.080  79.100  46.720  1.00  0.00           C
ATOM    505  O   PRO A  36      34.620  78.200  47.320  1.00  0.00           O
ATOM    506  N   ARG A  37      33.380  78.870  45.600  1.00  0.00           N
ATOM    507  HN  ARG A  37      32.970  79.620  45.090  1.00  0.00           H
ATOM    508  CA  ARG A  37      33.180  77.500  44.910  1.00  0.00           C
ATOM    509  HA  ARG A  37      32.700  76.730  45.500  1.00  0.00           H
ATOM    510  CB  ARG A  37      32.270  77.650  43.720  1.00  0.00           C
ATOM    511  HB1 ARG A  37      32.800  78.200  42.910  1.00  0.00           H
ATOM    512  HB2 ARG A  37      31.560  78.450  44.020  1.00  0.00           H
ATOM    513  CG  ARG A  37      31.590  76.380  43.210  1.00  0.00           C
ATOM    514  HG1 ARG A  37      32.300  75.610  42.830  1.00  0.00           H
ATOM    515  HG2 ARG A  37      30.980  76.630  42.320  1.00  0.00           H
ATOM    516  CD  ARG A  37      30.530  75.770  44.100  1.00  0.00           C
ATOM    517  HD1 ARG A  37      30.990  75.520  45.080  1.00  0.00           H
ATOM    518  HD2 ARG A  37      30.200  74.830  43.600  1.00  0.00           H
ATOM    519  NE  ARG A  37      29.430  76.770  44.340  1.00  0.00           N
ATOM    520  HE  ARG A  37      29.560  77.740  44.140  1.00  0.00           H
ATOM    521  CZ  ARG A  37      28.210  76.460  44.730  1.00  0.00           C
ATOM    522  NH1 ARG A  37      27.970  75.220  45.160  1.00  0.00           N
ATOM    523 HH11 ARG A  37      28.740  74.600  45.300  1.00  0.00           H
ATOM    524 HH12 ARG A  37      27.070  74.820  45.350  1.00  0.00           H
ATOM    525  NH2 ARG A  37      27.380  77.430  44.720  1.00  0.00           N
ATOM    526 HH21 ARG A  37      27.840  78.260  44.410  1.00  0.00           H
ATOM    527 HH22 ARG A  37      26.540  77.240  45.230  1.00  0.00           H
ATOM    528  C   ARG A  37      34.520  76.880  44.540  1.00  0.00           C
ATOM    529  O   ARG A  37      34.660  75.690  44.740  1.00  0.00           O
ATOM    530  N   ASP A  38      35.430  77.670  43.980  1.00  0.00           N
ATOM    531  HN  ASP A  38      35.180  78.630  43.860  1.00  0.00           H
ATOM    532  CA  ASP A  38      36.790  77.320  43.740  1.00  0.00           C
ATOM    533  HA  ASP A  38      36.750  76.430  43.130  1.00  0.00           H
ATOM    534  CB  ASP A  38      37.570  78.540  43.040  1.00  0.00           C
ATOM    535  HB1 ASP A  38      38.660  78.690  43.190  1.00  0.00           H
ATOM    536  HB2 ASP A  38      37.100  79.470  43.430  1.00  0.00           H
ATOM    537  CG  ASP A  38      37.340  78.600  41.570  1.00  0.00           C
ATOM    538  OD1 ASP A  38      36.810  77.680  40.980  1.00  0.00           O
ATOM    539  OD2 ASP A  38      37.770  79.720  41.060  1.00  0.00           O
ATOM    540  C   ASP A  38      37.530  76.920  44.910  1.00  0.00           C
ATOM    541  O   ASP A  38      38.400  76.040  44.860  1.00  0.00           O
ATOM    542  N   ALA A  39      37.310  77.580  46.070  1.00  0.00           N
ATOM    543  HN  ALA A  39      36.700  78.380  46.080  1.00  0.00           H
ATOM    544  CA  ALA A  39      38.000  77.100  47.270  1.00  0.00           C
ATOM    545  HA  ALA A  39      39.010  76.840  47.020  1.00  0.00           H
ATOM    546  CB  ALA A  39      38.260  78.240  48.260  1.00  0.00           C
ATOM    547  HB1 ALA A  39      38.530  79.170  47.710  1.00  0.00           H
ATOM    548  HB2 ALA A  39      39.050  78.060  49.010  1.00  0.00           H
ATOM    549  HB3 ALA A  39      37.330  78.510  48.810  1.00  0.00           H
ATOM    550  C   ALA A  39      37.310  76.010  47.990  1.00  0.00           C
ATOM    551  O   ALA A  39      37.970  75.240  48.700  1.00  0.00           O
ATOM    552  N   TRP A  40      35.990  75.810  47.760  1.00  0.00           N
ATOM    553  HN  TRP A  40      35.410  76.450  47.270  1.00  0.00           H
ATOM    554  CA  TRP A  40      35.420  74.510  48.040  1.00  0.00           C
ATOM    555  HA  TRP A  40      35.570  74.260  49.080  1.00  0.00           H
ATOM    556  CB  TRP A  40      33.890  74.600  47.850  1.00  0.00           C
ATOM    557  HB1 TRP A  40      33.740  75.020  46.830  1.00  0.00           H
ATOM    558  HB2 TRP A  40      33.470  75.280  48.620  1.00  0.00           H
ATOM    559  CG  TRP A  40      33.170  73.360  48.050  1.00  0.00           C
ATOM    560  CD1 TRP A  40      32.720  72.570  47.050  1.00  0.00           C
ATOM    561  HD1 TRP A  40      32.950  72.690  46.000  1.00  0.00           H
ATOM    562  NE1 TRP A  40      32.140  71.460  47.630  1.00  0.00           N
ATOM    563  HE1 TRP A  40      32.140  70.540  47.290  1.00  0.00           H
ATOM    564  CE2 TRP A  40      32.130  71.610  49.020  1.00  0.00           C
ATOM    565  CD2 TRP A  40      32.780  72.830  49.300  1.00  0.00           C
ATOM    566  CE3 TRP A  40      32.940  73.310  50.660  1.00  0.00           C
ATOM    567  HE3 TRP A  40      33.460  74.230  50.890  1.00  0.00           H
ATOM    568  CZ3 TRP A  40      32.500  72.490  51.660  1.00  0.00           C
ATOM    569  HZ3 TRP A  40      32.570  72.720  52.720  1.00  0.00           H
ATOM    570  CZ2 TRP A  40      31.650  70.840  50.030  1.00  0.00           C
ATOM    571  HZ2 TRP A  40      31.180  69.890  49.810  1.00  0.00           H
ATOM    572  CH2 TRP A  40      31.980  71.220  51.310  1.00  0.00           C
ATOM    573  HH2 TRP A  40      31.730  70.530  52.100  1.00  0.00           H
ATOM    574  C   TRP A  40      36.130  73.350  47.360  1.00  0.00           C
ATOM    575  O   TRP A  40      36.370  72.410  48.060  1.00  0.00           O
ATOM    576  N   MET A  41      36.430  73.390  46.050  1.00  0.00           N
ATOM    577  HN  MET A  41      36.060  74.200  45.610  1.00  0.00           H
ATOM    578  CA  MET A  41      37.100  72.380  45.310  1.00  0.00           C
ATOM    579  HA  MET A  41      36.660  71.410  45.530  1.00  0.00           H
ATOM    580  CB  MET A  41      37.030  72.700  43.760  1.00  0.00           C
ATOM    581  HB1 MET A  41      37.540  71.950  43.120  1.00  0.00           H
ATOM    582  HB2 MET A  41      37.410  73.730  43.620  1.00  0.00           H
ATOM    583  CG  MET A  41      35.520  72.790  43.270  1.00  0.00           C
ATOM    584  HG1 MET A  41      35.480  72.940  42.170  1.00  0.00           H
ATOM    585  HG2 MET A  41      34.990  73.590  43.820  1.00  0.00           H
ATOM    586  SD  MET A  41      34.460  71.410  43.530  1.00  0.00           S
ATOM    587  CE  MET A  41      32.850  72.000  42.900  1.00  0.00           C
ATOM    588  HE1 MET A  41      32.550  72.930  43.430  1.00  0.00           H
ATOM    589  HE2 MET A  41      31.980  71.330  43.070  1.00  0.00           H
ATOM    590  HE3 MET A  41      32.960  72.140  41.810  1.00  0.00           H
ATOM    591  C   MET A  41      38.490  72.060  45.820  1.00  0.00           C
ATOM    592  O   MET A  41      38.710  70.920  46.090  1.00  0.00           O
ATOM    593  N   LEU A  42      39.260  73.120  46.210  1.00  0.00           N
ATOM    594  HN  LEU A  42      38.900  74.030  46.020  1.00  0.00           H
ATOM    595  CA  LEU A  42      40.550  72.990  46.950  1.00  0.00           C
ATOM    596  HA  LEU A  42      41.090  72.340  46.270  1.00  0.00           H
ATOM    597  CB  LEU A  42      41.260  74.410  47.080  1.00  0.00           C
ATOM    598  HB1 LEU A  42      40.630  74.980  47.800  1.00  0.00           H
ATOM    599  HB2 LEU A  42      41.160  74.830  46.060  1.00  0.00           H
ATOM    600  CG  LEU A  42      42.790  74.270  47.540  1.00  0.00           C
ATOM    601  HG  LEU A  42      43.210  73.370  47.040  1.00  0.00           H
ATOM    602  CD1 LEU A  42      43.580  75.430  46.920  1.00  0.00           C
ATOM    603 HD11 LEU A  42      44.620  75.260  47.280  1.00  0.00           H
ATOM    604 HD12 LEU A  42      43.290  76.420  47.350  1.00  0.00           H
ATOM    605 HD13 LEU A  42      43.390  75.340  45.830  1.00  0.00           H
ATOM    606  CD2 LEU A  42      43.150  74.260  49.020  1.00  0.00           C
ATOM    607 HD21 LEU A  42      44.120  73.730  49.070  1.00  0.00           H
ATOM    608 HD22 LEU A  42      42.360  73.770  49.640  1.00  0.00           H
ATOM    609 HD23 LEU A  42      43.160  75.320  49.380  1.00  0.00           H
ATOM    610  C   LEU A  42      40.440  72.250  48.210  1.00  0.00           C
ATOM    611  O   LEU A  42      41.310  71.400  48.530  1.00  0.00           O
ATOM    612  N   PHE A  43      39.430  72.500  48.980  1.00  0.00           N
ATOM    613  HN  PHE A  43      38.820  73.260  48.770  1.00  0.00           H
ATOM    614  CA  PHE A  43      39.110  71.910  50.280  1.00  0.00           C
ATOM    615  HA  PHE A  43      40.040  72.020  50.830  1.00  0.00           H
ATOM    616  CB  PHE A  43      38.040  72.810  51.010  1.00  0.00           C
ATOM    617  HB1 PHE A  43      37.130  72.990  50.410  1.00  0.00           H
ATOM    618  HB2 PHE A  43      38.570  73.770  51.190  1.00  0.00           H
ATOM    619  CG  PHE A  43      37.470  72.310  52.280  1.00  0.00           C
ATOM    620  CD1 PHE A  43      36.280  71.550  52.190  1.00  0.00           C
ATOM    621  HD1 PHE A  43      35.930  71.330  51.200  1.00  0.00           H
ATOM    622  CE1 PHE A  43      35.550  71.170  53.330  1.00  0.00           C
ATOM    623  HE1 PHE A  43      34.590  70.680  53.290  1.00  0.00           H
ATOM    624  CZ  PHE A  43      36.050  71.550  54.610  1.00  0.00           C
ATOM    625  HZ  PHE A  43      35.490  71.300  55.500  1.00  0.00           H
ATOM    626  CD2 PHE A  43      38.000  72.560  53.610  1.00  0.00           C
ATOM    627  HD2 PHE A  43      38.880  73.170  53.760  1.00  0.00           H
ATOM    628  CE2 PHE A  43      37.310  72.190  54.760  1.00  0.00           C
ATOM    629  HE2 PHE A  43      37.720  72.460  55.730  1.00  0.00           H
ATOM    630  C   PHE A  43      38.760  70.480  50.220  1.00  0.00           C
ATOM    631  O   PHE A  43      39.410  69.640  50.830  1.00  0.00           O
ATOM    632  N   VAL A  44      37.830  70.130  49.320  1.00  0.00           N
ATOM    633  HN  VAL A  44      37.330  70.890  48.920  1.00  0.00           H
ATOM    634  CA  VAL A  44      37.500  68.810  48.910  1.00  0.00           C
ATOM    635  HA  VAL A  44      37.260  68.330  49.850  1.00  0.00           H
ATOM    636  CB  VAL A  44      36.210  68.860  48.050  1.00  0.00           C
ATOM    637  HB  VAL A  44      36.430  69.530  47.180  1.00  0.00           H
ATOM    638  CG1 VAL A  44      35.870  67.470  47.580  1.00  0.00           C
ATOM    639 HG11 VAL A  44      36.740  66.970  47.110  1.00  0.00           H
ATOM    640 HG12 VAL A  44      35.100  67.620  46.790  1.00  0.00           H
ATOM    641 HG13 VAL A  44      35.460  66.810  48.370  1.00  0.00           H
ATOM    642  CG2 VAL A  44      35.060  69.430  48.950  1.00  0.00           C
ATOM    643 HG21 VAL A  44      35.260  70.520  49.090  1.00  0.00           H
ATOM    644 HG22 VAL A  44      34.950  68.910  49.920  1.00  0.00           H
ATOM    645 HG23 VAL A  44      34.140  69.340  48.340  1.00  0.00           H
ATOM    646  C   VAL A  44      38.680  68.070  48.220  1.00  0.00           C
ATOM    647  O   VAL A  44      38.890  66.870  48.550  1.00  0.00           O
ATOM    648  N   ARG A  45      39.570  68.710  47.440  1.00  0.00           N
ATOM    649  HN  ARG A  45      39.440  69.680  47.230  1.00  0.00           H
ATOM    650  CA  ARG A  45      40.820  68.080  47.030  1.00  0.00           C
ATOM    651  HA  ARG A  45      40.620  67.100  46.640  1.00  0.00           H
ATOM    652  CB  ARG A  45      41.420  69.050  45.970  1.00  0.00           C
ATOM    653  HB1 ARG A  45      41.170  70.080  46.300  1.00  0.00           H
ATOM    654  HB2 ARG A  45      40.740  68.920  45.110  1.00  0.00           H
ATOM    655  CG  ARG A  45      42.810  68.950  45.520  1.00  0.00           C
ATOM    656  HG1 ARG A  45      43.450  68.910  46.430  1.00  0.00           H
ATOM    657  HG2 ARG A  45      43.130  69.860  44.980  1.00  0.00           H
ATOM    658  CD  ARG A  45      43.160  67.710  44.570  1.00  0.00           C
ATOM    659  HD1 ARG A  45      42.620  67.960  43.630  1.00  0.00           H
ATOM    660  HD2 ARG A  45      42.960  66.740  45.070  1.00  0.00           H
ATOM    661  NE  ARG A  45      44.650  67.770  44.280  1.00  0.00           N
ATOM    662  HE  ARG A  45      45.080  68.600  44.640  1.00  0.00           H
ATOM    663  CZ  ARG A  45      45.070  67.250  43.130  1.00  0.00           C
ATOM    664  NH1 ARG A  45      44.510  66.100  42.680  1.00  0.00           N
ATOM    665 HH11 ARG A  45      44.070  65.490  43.340  1.00  0.00           H
ATOM    666 HH12 ARG A  45      44.700  65.910  41.720  1.00  0.00           H
ATOM    667  NH2 ARG A  45      46.140  67.720  42.490  1.00  0.00           N
ATOM    668 HH21 ARG A  45      46.430  67.300  41.630  1.00  0.00           H
ATOM    669 HH22 ARG A  45      46.580  68.510  42.910  1.00  0.00           H
ATOM    670  C   ARG A  45      41.760  67.800  48.200  1.00  0.00           C
ATOM    671  O   ARG A  45      42.490  66.760  48.220  1.00  0.00           O
ATOM    672  N   GLN A  46      41.890  68.670  49.220  1.00  0.00           N
ATOM    673  HN  GLN A  46      41.420  69.540  49.130  1.00  0.00           H
ATOM    674  CA  GLN A  46      42.770  68.500  50.380  1.00  0.00           C
ATOM    675  HA  GLN A  46      43.730  68.160  50.000  1.00  0.00           H
ATOM    676  CB  GLN A  46      42.930  69.820  51.170  1.00  0.00           C
ATOM    677  HB1 GLN A  46      43.340  69.530  52.160  1.00  0.00           H
ATOM    678  HB2 GLN A  46      41.890  70.170  51.380  1.00  0.00           H
ATOM    679  CG  GLN A  46      43.780  70.940  50.500  1.00  0.00           C
ATOM    680  HG1 GLN A  46      44.510  71.260  51.270  1.00  0.00           H
ATOM    681  HG2 GLN A  46      43.230  71.830  50.130  1.00  0.00           H
ATOM    682  CD  GLN A  46      44.650  70.470  49.320  1.00  0.00           C
ATOM    683  OE1 GLN A  46      45.790  69.950  49.450  1.00  0.00           O
ATOM    684  NE2 GLN A  46      44.220  70.930  48.130  1.00  0.00           N
ATOM    685 HE21 GLN A  46      44.820  70.880  47.330  1.00  0.00           H
ATOM    686 HE22 GLN A  46      43.290  71.300  48.110  1.00  0.00           H
ATOM    687  C   GLN A  46      42.380  67.400  51.370  1.00  0.00           C
ATOM    688  O   GLN A  46      43.270  66.880  52.050  1.00  0.00           O
ATOM    689  N   SER A  47      41.090  66.990  51.400  1.00  0.00           N
ATOM    690  HN  SER A  47      40.510  67.650  50.930  1.00  0.00           H
ATOM    691  CA  SER A  47      40.510  65.840  52.080  1.00  0.00           C
ATOM    692  HA  SER A  47      40.600  65.980  53.140  1.00  0.00           H
ATOM    693  CB  SER A  47      38.980  65.650  51.680  1.00  0.00           C
ATOM    694  HB1 SER A  47      38.870  65.210  50.660  1.00  0.00           H
ATOM    695  HB2 SER A  47      38.410  66.600  51.790  1.00  0.00           H
ATOM    696  OG  SER A  47      38.250  64.770  52.570  1.00  0.00           O
ATOM    697  HG1 SER A  47      38.230  63.910  52.150  1.00  0.00           H
ATOM    698  C   SER A  47      41.250  64.600  51.750  1.00  0.00           C
ATOM    699  O   SER A  47      41.600  63.750  52.620  1.00  0.00           O
ATOM    700  N   ASP A  48      41.580  64.430  50.470  1.00  0.00           N
ATOM    701  HN  ASP A  48      41.410  65.020  49.680  1.00  0.00           H
ATOM    702  CA  ASP A  48      42.040  63.160  50.010  1.00  0.00           C
ATOM    703  HA  ASP A  48      41.510  62.380  50.540  1.00  0.00           H
ATOM    704  CB  ASP A  48      41.800  62.990  48.440  1.00  0.00           C
ATOM    705  HB1 ASP A  48      42.360  62.140  48.000  1.00  0.00           H
ATOM    706  HB2 ASP A  48      42.250  63.880  47.970  1.00  0.00           H
ATOM    707  CG  ASP A  48      40.330  62.800  48.280  1.00  0.00           C
ATOM    708  OD1 ASP A  48      39.840  62.910  47.120  1.00  0.00           O
ATOM    709  OD2 ASP A  48      39.600  62.530  49.220  1.00  0.00           O
ATOM    710  C   ASP A  48      43.560  62.970  50.240  1.00  0.00           C
ATOM    711  O   ASP A  48      44.140  61.930  50.000  1.00  0.00           O
ATOM    712  N   LYS A  49      44.260  64.020  50.650  1.00  0.00           N
ATOM    713  HN  LYS A  49      43.790  64.880  50.840  1.00  0.00           H
ATOM    714  CA  LYS A  49      45.710  64.040  50.840  1.00  0.00           C
ATOM    715  HA  LYS A  49      46.290  63.580  50.050  1.00  0.00           H
ATOM    716  CB  LYS A  49      46.280  65.490  50.990  1.00  0.00           C
ATOM    717  HB1 LYS A  49      47.390  65.510  51.090  1.00  0.00           H
ATOM    718  HB2 LYS A  49      45.850  65.960  51.890  1.00  0.00           H
ATOM    719  CG  LYS A  49      45.740  66.320  49.730  1.00  0.00           C
ATOM    720  HG1 LYS A  49      46.200  67.310  49.930  1.00  0.00           H
ATOM    721  HG2 LYS A  49      44.630  66.300  49.780  1.00  0.00           H
ATOM    722  CD  LYS A  49      46.200  65.880  48.380  1.00  0.00           C
ATOM    723  HD1 LYS A  49      45.650  64.970  48.030  1.00  0.00           H
ATOM    724  HD2 LYS A  49      47.230  65.470  48.420  1.00  0.00           H
ATOM    725  CE  LYS A  49      46.050  66.840  47.230  1.00  0.00           C
ATOM    726  HE1 LYS A  49      45.040  67.270  47.110  1.00  0.00           H
ATOM    727  HE2 LYS A  49      46.290  66.360  46.260  1.00  0.00           H
ATOM    728  NZ  LYS A  49      46.930  68.050  47.350  1.00  0.00           N
ATOM    729  HZ1 LYS A  49      46.710  68.820  46.680  1.00  0.00           H
ATOM    730  HZ2 LYS A  49      47.950  67.860  47.240  1.00  0.00           H
ATOM    731  HZ3 LYS A  49      46.870  68.500  48.280  1.00  0.00           H
ATOM    732  C   LYS A  49      46.080  63.290  52.090  1.00  0.00           C
ATOM    733  O   LYS A  49      45.380  63.430  53.100  1.00  0.00           O
ATOM    734  N   GLY A  50      47.150  62.470  52.100  1.00  0.00           N
ATOM    735  HN  GLY A  50      47.900  62.450  51.440  1.00  0.00           H
ATOM    736  CA  GLY A  50      47.500  61.590  53.220  1.00  0.00           C
ATOM    737  HA1 GLY A  50      48.270  60.950  52.820  1.00  0.00           H
ATOM    738  HA2 GLY A  50      46.650  61.100  53.680  1.00  0.00           H
ATOM    739  C   GLY A  50      48.250  62.390  54.340  1.00  0.00           C
ATOM    740  O   GLY A  50      48.470  61.900  55.490  1.00  0.00           O
ATOM    741  N   VAL A  51      48.660  63.620  54.110  1.00  0.00           N
ATOM    742  HN  VAL A  51      48.860  63.940  53.190  1.00  0.00           H
ATOM    743  CA  VAL A  51      49.090  64.530  55.160  1.00  0.00           C
ATOM    744  HA  VAL A  51      49.710  63.950  55.830  1.00  0.00           H
ATOM    745  CB  VAL A  51      49.890  65.640  54.540  1.00  0.00           C
ATOM    746  HB  VAL A  51      50.220  66.310  55.360  1.00  0.00           H
ATOM    747  CG1 VAL A  51      51.210  65.110  53.910  1.00  0.00           C
ATOM    748 HG11 VAL A  51      51.890  65.970  53.730  1.00  0.00           H
ATOM    749 HG12 VAL A  51      51.090  64.560  52.950  1.00  0.00           H
ATOM    750 HG13 VAL A  51      51.720  64.410  54.600  1.00  0.00           H
ATOM    751  CG2 VAL A  51      49.080  66.490  53.510  1.00  0.00           C
ATOM    752 HG21 VAL A  51      49.770  67.270  53.110  1.00  0.00           H
ATOM    753 HG22 VAL A  51      48.130  66.860  53.930  1.00  0.00           H
ATOM    754 HG23 VAL A  51      48.970  65.860  52.600  1.00  0.00           H
ATOM    755  C   VAL A  51      48.000  64.980  56.060  1.00  0.00           C
ATOM    756  O   VAL A  51      48.160  65.610  57.120  1.00  0.00           O
ATOM    757  N   ASN A  52      46.750  64.570  55.740  1.00  0.00           N
ATOM    758  HN  ASN A  52      46.550  63.900  55.030  1.00  0.00           H
ATOM    759  CA  ASN A  52      45.540  65.030  56.380  1.00  0.00           C
ATOM    760  HA  ASN A  52      45.760  65.420  57.360  1.00  0.00           H
ATOM    761  CB  ASN A  52      44.740  65.960  55.510  1.00  0.00           C
ATOM    762  HB1 ASN A  52      43.730  66.030  55.970  1.00  0.00           H
ATOM    763  HB2 ASN A  52      44.520  65.510  54.520  1.00  0.00           H
ATOM    764  CG  ASN A  52      45.420  67.360  55.320  1.00  0.00           C
ATOM    765  OD1 ASN A  52      46.150  67.840  56.180  1.00  0.00           O
ATOM    766  ND2 ASN A  52      45.020  68.020  54.300  1.00  0.00           N
ATOM    767 HD21 ASN A  52      45.210  69.000  54.270  1.00  0.00           H
ATOM    768 HD22 ASN A  52      44.650  67.560  53.500  1.00  0.00           H
ATOM    769  C   ASN A  52      44.730  63.760  56.830  1.00  0.00           C
ATOM    770  O   ASN A  52      43.520  63.870  56.980  1.00  0.00           O
ATOM    771  N   GLY A  53      45.360  62.540  56.960  1.00  0.00           N
ATOM    772  HN  GLY A  53      46.350  62.570  56.840  1.00  0.00           H
ATOM    773  CA  GLY A  53      44.650  61.400  57.420  1.00  0.00           C
ATOM    774  HA1 GLY A  53      45.270  60.610  57.030  1.00  0.00           H
ATOM    775  HA2 GLY A  53      43.640  61.250  57.080  1.00  0.00           H
ATOM    776  C   GLY A  53      44.640  61.240  58.870  1.00  0.00           C
ATOM    777  O   GLY A  53      44.490  62.260  59.610  1.00  0.00           O
ATOM    778  N   LYS A  54      44.710  60.050  59.460  1.00  0.00           N
ATOM    779  HN  LYS A  54      44.930  59.190  59.000  1.00  0.00           H
ATOM    780  CA  LYS A  54      44.700  59.830  60.870  1.00  0.00           C
ATOM    781  HA  LYS A  54      43.710  60.030  61.250  1.00  0.00           H
ATOM    782  CB  LYS A  54      44.980  58.320  61.320  1.00  0.00           C
ATOM    783  HB1 LYS A  54      45.090  58.280  62.430  1.00  0.00           H
ATOM    784  HB2 LYS A  54      45.970  58.000  60.930  1.00  0.00           H
ATOM    785  CG  LYS A  54      43.800  57.380  60.920  1.00  0.00           C
ATOM    786  HG1 LYS A  54      44.040  56.350  61.250  1.00  0.00           H
ATOM    787  HG2 LYS A  54      43.780  57.340  59.810  1.00  0.00           H
ATOM    788  CD  LYS A  54      42.430  57.700  61.470  1.00  0.00           C
ATOM    789  HD1 LYS A  54      41.950  58.510  60.890  1.00  0.00           H
ATOM    790  HD2 LYS A  54      42.390  57.980  62.550  1.00  0.00           H
ATOM    791  CE  LYS A  54      41.400  56.540  61.420  1.00  0.00           C
ATOM    792  HE1 LYS A  54      41.750  55.530  61.740  1.00  0.00           H
ATOM    793  HE2 LYS A  54      41.190  56.350  60.350  1.00  0.00           H
ATOM    794  NZ  LYS A  54      40.060  56.720  62.070  1.00  0.00           N
ATOM    795  HZ1 LYS A  54      39.700  57.700  62.040  1.00  0.00           H
ATOM    796  HZ2 LYS A  54      40.140  56.460  63.080  1.00  0.00           H
ATOM    797  HZ3 LYS A  54      39.430  55.980  61.710  1.00  0.00           H
ATOM    798  C   LYS A  54      45.830  60.680  61.600  1.00  0.00           C
ATOM    799  O   LYS A  54      46.970  60.810  61.130  1.00  0.00           O
ATOM    800  N   LYS A  55      45.460  61.250  62.760  1.00  0.00           N
ATOM    801  HN  LYS A  55      44.490  61.190  62.970  1.00  0.00           H
ATOM    802  CA  LYS A  55      46.340  61.920  63.680  1.00  0.00           C
ATOM    803  HA  LYS A  55      47.000  62.540  63.090  1.00  0.00           H
ATOM    804  CB  LYS A  55      45.510  62.860  64.720  1.00  0.00           C
ATOM    805  HB1 LYS A  55      46.250  63.440  65.310  1.00  0.00           H
ATOM    806  HB2 LYS A  55      44.950  62.210  65.420  1.00  0.00           H
ATOM    807  CG  LYS A  55      44.550  63.800  63.990  1.00  0.00           C
ATOM    808  HG1 LYS A  55      43.840  63.120  63.480  1.00  0.00           H
ATOM    809  HG2 LYS A  55      44.880  64.430  63.130  1.00  0.00           H
ATOM    810  CD  LYS A  55      43.760  64.670  65.050  1.00  0.00           C
ATOM    811  HD1 LYS A  55      43.700  63.970  65.910  1.00  0.00           H
ATOM    812  HD2 LYS A  55      42.780  65.020  64.670  1.00  0.00           H
ATOM    813  CE  LYS A  55      44.550  65.820  65.610  1.00  0.00           C
ATOM    814  HE1 LYS A  55      45.400  65.450  66.220  1.00  0.00           H
ATOM    815  HE2 LYS A  55      43.850  66.340  66.300  1.00  0.00           H
ATOM    816  NZ  LYS A  55      44.950  66.720  64.570  1.00  0.00           N
ATOM    817  HZ1 LYS A  55      45.530  66.180  63.900  1.00  0.00           H
ATOM    818  HZ2 LYS A  55      45.500  67.420  65.100  1.00  0.00           H
ATOM    819  HZ3 LYS A  55      44.130  67.180  64.110  1.00  0.00           H
ATOM    820  C   LYS A  55      47.330  60.880  64.350  1.00  0.00           C
ATOM    821  O   LYS A  55      46.920  59.640  64.460  1.00  0.00           O
ATOM    822  N   ARG A  56      48.600  61.290  64.490  1.00  0.00           N
ATOM    823  HN  ARG A  56      49.030  62.160  64.240  1.00  0.00           H
ATOM    824  CA  ARG A  56      49.580  60.380  64.970  1.00  0.00           C
ATOM    825  HA  ARG A  56      50.400  61.070  65.120  1.00  0.00           H
ATOM    826  CB  ARG A  56      49.510  59.780  66.390  1.00  0.00           C
ATOM    827  HB1 ARG A  56      50.350  59.050  66.430  1.00  0.00           H
ATOM    828  HB2 ARG A  56      48.570  59.200  66.330  1.00  0.00           H
ATOM    829  CG  ARG A  56      49.640  60.810  67.560  1.00  0.00           C
ATOM    830  HG1 ARG A  56      49.880  60.260  68.490  1.00  0.00           H
ATOM    831  HG2 ARG A  56      48.640  61.270  67.700  1.00  0.00           H
ATOM    832  CD  ARG A  56      50.510  62.060  67.370  1.00  0.00           C
ATOM    833  HD1 ARG A  56      50.120  62.860  66.710  1.00  0.00           H
ATOM    834  HD2 ARG A  56      51.520  61.650  67.130  1.00  0.00           H
ATOM    835  NE  ARG A  56      50.640  62.610  68.730  1.00  0.00           N
ATOM    836  HE  ARG A  56      50.050  62.350  69.500  1.00  0.00           H
ATOM    837  CZ  ARG A  56      51.490  63.560  69.020  1.00  0.00           C
ATOM    838  NH1 ARG A  56      52.280  64.090  68.130  1.00  0.00           N
ATOM    839 HH11 ARG A  56      52.090  63.930  67.160  1.00  0.00           H
ATOM    840 HH12 ARG A  56      52.980  64.760  68.390  1.00  0.00           H
ATOM    841  NH2 ARG A  56      51.620  64.030  70.260  1.00  0.00           N
ATOM    842 HH21 ARG A  56      51.360  63.540  71.100  1.00  0.00           H
ATOM    843 HH22 ARG A  56      52.470  64.540  70.380  1.00  0.00           H
ATOM    844  C   ARG A  56      50.080  59.510  63.860  1.00  0.00           C
ATOM    845  O   ARG A  56      50.370  58.310  64.100  1.00  0.00           O
ATOM    846  N   SER A  57      50.190  60.080  62.720  1.00  0.00           N
ATOM    847  HN  SER A  57      49.960  61.030  62.530  1.00  0.00           H
ATOM    848  CA  SER A  57      50.790  59.460  61.530  1.00  0.00           C
ATOM    849  HA  SER A  57      51.110  58.460  61.790  1.00  0.00           H
ATOM    850  CB  SER A  57      49.820  59.170  60.390  1.00  0.00           C
ATOM    851  HB1 SER A  57      48.930  58.690  60.870  1.00  0.00           H
ATOM    852  HB2 SER A  57      50.170  58.460  59.620  1.00  0.00           H
ATOM    853  OG  SER A  57      49.330  60.360  59.840  1.00  0.00           O
ATOM    854  HG1 SER A  57      48.540  60.590  60.330  1.00  0.00           H
ATOM    855  C   SER A  57      51.930  60.290  60.990  1.00  0.00           C
ATOM    856  O   SER A  57      51.870  61.500  61.090  1.00  0.00           O
ATOM    857  N   ARG A  58      52.940  59.680  60.370  1.00  0.00           N
ATOM    858  HN  ARG A  58      52.910  58.680  60.300  1.00  0.00           H
ATOM    859  CA  ARG A  58      54.160  60.360  59.910  1.00  0.00           C
ATOM    860  HA  ARG A  58      54.490  60.880  60.800  1.00  0.00           H
ATOM    861  CB  ARG A  58      55.280  59.320  59.580  1.00  0.00           C
ATOM    862  HB1 ARG A  58      56.170  59.960  59.420  1.00  0.00           H
ATOM    863  HB2 ARG A  58      55.090  58.760  58.640  1.00  0.00           H
ATOM    864  CG  ARG A  58      55.770  58.350  60.650  1.00  0.00           C
ATOM    865  HG1 ARG A  58      56.390  57.550  60.190  1.00  0.00           H
ATOM    866  HG2 ARG A  58      54.950  57.750  61.110  1.00  0.00           H
ATOM    867  CD  ARG A  58      56.360  59.160  61.820  1.00  0.00           C
ATOM    868  HD1 ARG A  58      55.630  59.940  62.130  1.00  0.00           H
ATOM    869  HD2 ARG A  58      57.350  59.540  61.510  1.00  0.00           H
ATOM    870  NE  ARG A  58      56.460  58.210  62.990  1.00  0.00           N
ATOM    871  HE  ARG A  58      55.950  57.350  63.020  1.00  0.00           H
ATOM    872  CZ  ARG A  58      56.860  58.610  64.210  1.00  0.00           C
ATOM    873  NH1 ARG A  58      57.260  59.830  64.450  1.00  0.00           N
ATOM    874 HH11 ARG A  58      57.120  60.540  63.770  1.00  0.00           H
ATOM    875 HH12 ARG A  58      57.240  60.070  65.420  1.00  0.00           H
ATOM    876  NH2 ARG A  58      56.630  57.720  65.160  1.00  0.00           N
ATOM    877 HH21 ARG A  58      56.050  56.960  64.870  1.00  0.00           H
ATOM    878 HH22 ARG A  58      56.710  57.940  66.130  1.00  0.00           H
ATOM    879  C   ARG A  58      53.900  61.240  58.720  1.00  0.00           C
ATOM    880  O   ARG A  58      52.800  61.220  58.140  1.00  0.00           O
ATOM    881  N   GLY A  59      54.730  62.250  58.470  1.00  0.00           N
ATOM    882  HN  GLY A  59      55.580  62.180  58.980  1.00  0.00           H
ATOM    883  CA  GLY A  59      54.650  63.230  57.350  1.00  0.00           C
ATOM    884  HA1 GLY A  59      55.520  63.850  57.540  1.00  0.00           H
ATOM    885  HA2 GLY A  59      53.700  63.710  57.520  1.00  0.00           H
ATOM    886  C   GLY A  59      54.730  62.660  56.030  1.00  0.00           C
ATOM    887  O   GLY A  59      53.860  62.890  55.220  1.00  0.00           O
ATOM    888  N   LYS A  60      55.770  61.820  55.820  1.00  0.00           N
ATOM    889  HN  LYS A  60      56.510  61.850  56.490  1.00  0.00           H
ATOM    890  CA  LYS A  60      56.030  60.860  54.780  1.00  0.00           C
ATOM    891  HA  LYS A  60      55.050  60.750  54.350  1.00  0.00           H
ATOM    892  CB  LYS A  60      57.050  61.370  53.810  1.00  0.00           C
ATOM    893  HB1 LYS A  60      56.490  62.260  53.450  1.00  0.00           H
ATOM    894  HB2 LYS A  60      57.140  60.650  52.970  1.00  0.00           H
ATOM    895  CG  LYS A  60      58.360  61.950  54.390  1.00  0.00           C
ATOM    896  HG1 LYS A  60      58.150  62.700  55.180  1.00  0.00           H
ATOM    897  HG2 LYS A  60      58.790  62.490  53.520  1.00  0.00           H
ATOM    898  CD  LYS A  60      59.450  60.900  54.910  1.00  0.00           C
ATOM    899  HD1 LYS A  60      59.340  59.920  54.410  1.00  0.00           H
ATOM    900  HD2 LYS A  60      59.240  60.800  56.000  1.00  0.00           H
ATOM    901  CE  LYS A  60      60.870  61.470  54.740  1.00  0.00           C
ATOM    902  HE1 LYS A  60      61.570  60.770  55.220  1.00  0.00           H
ATOM    903  HE2 LYS A  60      61.140  62.450  55.200  1.00  0.00           H
ATOM    904  NZ  LYS A  60      61.190  61.520  53.270  1.00  0.00           N
ATOM    905  HZ1 LYS A  60      62.120  61.990  53.250  1.00  0.00           H
ATOM    906  HZ2 LYS A  60      60.590  62.160  52.730  1.00  0.00           H
ATOM    907  HZ3 LYS A  60      61.170  60.660  52.690  1.00  0.00           H
ATOM    908  C   LYS A  60      56.450  59.530  55.320  1.00  0.00           C
ATOM    909  O   LYS A  60      56.970  59.490  56.400  1.00  0.00           O
ATOM    910  N   ALA A  61      56.230  58.450  54.580  1.00  0.00           N
ATOM    911  HN  ALA A  61      55.770  58.450  53.690  1.00  0.00           H
ATOM    912  CA  ALA A  61      56.460  57.130  55.060  1.00  0.00           C
ATOM    913  HA  ALA A  61      55.900  56.920  55.960  1.00  0.00           H
ATOM    914  CB  ALA A  61      55.870  56.110  54.030  1.00  0.00           C
ATOM    915  HB1 ALA A  61      56.490  55.190  53.980  1.00  0.00           H
ATOM    916  HB2 ALA A  61      55.870  56.540  53.010  1.00  0.00           H
ATOM    917  HB3 ALA A  61      54.830  55.890  54.350  1.00  0.00           H
ATOM    918  C   ALA A  61      57.920  56.740  55.350  1.00  0.00           C
ATOM    919  O   ALA A  61      58.900  57.200  54.790  1.00  0.00           O
ATOM    920  N   LYS A  62      58.100  55.930  56.410  1.00  0.00           N
ATOM    921  HN  LYS A  62      57.400  55.430  56.910  1.00  0.00           H
ATOM    922  CA  LYS A  62      59.420  55.750  56.940  1.00  0.00           C
ATOM    923  HA  LYS A  62      60.090  56.490  56.530  1.00  0.00           H
ATOM    924  CB  LYS A  62      59.610  55.720  58.450  1.00  0.00           C
ATOM    925  HB1 LYS A  62      59.260  56.730  58.760  1.00  0.00           H
ATOM    926  HB2 LYS A  62      60.680  55.620  58.740  1.00  0.00           H
ATOM    927  CG  LYS A  62      58.730  54.640  59.070  1.00  0.00           C
ATOM    928  HG1 LYS A  62      58.740  53.720  58.450  1.00  0.00           H
ATOM    929  HG2 LYS A  62      57.680  54.950  59.230  1.00  0.00           H
ATOM    930  CD  LYS A  62      59.330  54.180  60.460  1.00  0.00           C
ATOM    931  HD1 LYS A  62      59.120  55.040  61.130  1.00  0.00           H
ATOM    932  HD2 LYS A  62      60.440  54.110  60.400  1.00  0.00           H
ATOM    933  CE  LYS A  62      58.790  52.820  60.970  1.00  0.00           C
ATOM    934  HE1 LYS A  62      59.710  52.450  61.480  1.00  0.00           H
ATOM    935  HE2 LYS A  62      58.550  52.130  60.130  1.00  0.00           H
ATOM    936  NZ  LYS A  62      57.770  52.960  61.970  1.00  0.00           N
ATOM    937  HZ1 LYS A  62      57.690  52.030  62.440  1.00  0.00           H
ATOM    938  HZ2 LYS A  62      56.910  53.160  61.420  1.00  0.00           H
ATOM    939  HZ3 LYS A  62      57.930  53.670  62.710  1.00  0.00           H
ATOM    940  C   LYS A  62      60.030  54.530  56.280  1.00  0.00           C
ATOM    941  O   LYS A  62      61.140  54.140  56.630  1.00  0.00           O
ATOM    942  N   LYS A  63      59.240  53.830  55.440  1.00  0.00           N
ATOM    943  HN  LYS A  63      58.370  54.260  55.200  1.00  0.00           H
ATOM    944  CA  LYS A  63      59.520  52.670  54.660  1.00  0.00           C
ATOM    945  HA  LYS A  63      59.580  51.790  55.290  1.00  0.00           H
ATOM    946  CB  LYS A  63      58.470  52.400  53.530  1.00  0.00           C
ATOM    947  HB1 LYS A  63      58.650  51.470  52.950  1.00  0.00           H
ATOM    948  HB2 LYS A  63      58.490  53.210  52.760  1.00  0.00           H
ATOM    949  CG  LYS A  63      56.920  52.160  53.990  1.00  0.00           C
ATOM    950  HG1 LYS A  63      56.380  51.750  53.110  1.00  0.00           H
ATOM    951  HG2 LYS A  63      56.500  53.140  54.300  1.00  0.00           H
ATOM    952  CD  LYS A  63      56.720  51.100  55.070  1.00  0.00           C
ATOM    953  HD1 LYS A  63      57.470  51.260  55.880  1.00  0.00           H
ATOM    954  HD2 LYS A  63      57.100  50.090  54.780  1.00  0.00           H
ATOM    955  CE  LYS A  63      55.240  50.930  55.560  1.00  0.00           C
ATOM    956  HE1 LYS A  63      54.910  51.970  55.750  1.00  0.00           H
ATOM    957  HE2 LYS A  63      55.160  50.340  56.500  1.00  0.00           H
ATOM    958  NZ  LYS A  63      54.310  50.430  54.520  1.00  0.00           N
ATOM    959  HZ1 LYS A  63      54.820  49.610  54.120  1.00  0.00           H
ATOM    960  HZ2 LYS A  63      54.080  51.250  53.930  1.00  0.00           H
ATOM    961  HZ3 LYS A  63      53.450  50.130  55.030  1.00  0.00           H
ATOM    962  C   LYS A  63      60.820  52.690  53.930  1.00  0.00           C
ATOM    963  O   LYS A  63      61.280  53.760  53.550  1.00  0.00           O
ATOM    964  N   LEU A  64      61.590  51.620  53.820  1.00  0.00           N
ATOM    965  HN  LEU A  64      61.240  50.830  54.310  1.00  0.00           H
ATOM    966  CA  LEU A  64      62.990  51.810  53.460  1.00  0.00           C
ATOM    967  HA  LEU A  64      63.360  52.800  53.660  1.00  0.00           H
ATOM    968  CB  LEU A  64      63.980  50.850  54.200  1.00  0.00           C
ATOM    969  HB1 LEU A  64      64.990  51.040  53.790  1.00  0.00           H
ATOM    970  HB2 LEU A  64      63.710  49.800  53.970  1.00  0.00           H
ATOM    971  CG  LEU A  64      63.970  50.940  55.780  1.00  0.00           C
ATOM    972  HG  LEU A  64      62.910  50.730  56.040  1.00  0.00           H
ATOM    973  CD1 LEU A  64      64.730  49.670  56.210  1.00  0.00           C
ATOM    974 HD11 LEU A  64      64.700  49.660  57.320  1.00  0.00           H
ATOM    975 HD12 LEU A  64      65.750  49.940  55.850  1.00  0.00           H
ATOM    976 HD13 LEU A  64      64.400  48.660  55.880  1.00  0.00           H
ATOM    977  CD2 LEU A  64      64.540  52.290  56.330  1.00  0.00           C
ATOM    978 HD21 LEU A  64      65.440  52.650  55.790  1.00  0.00           H
ATOM    979 HD22 LEU A  64      64.740  52.160  57.410  1.00  0.00           H
ATOM    980 HD23 LEU A  64      63.800  53.100  56.180  1.00  0.00           H
ATOM    981  C   LEU A  64      63.160  51.660  51.980  1.00  0.00           C
ATOM    982  O   LEU A  64      62.920  50.570  51.480  1.00  0.00           O
ATOM    983  N   LYS A  65      63.630  52.680  51.240  1.00  0.00           N
ATOM    984  HN  LYS A  65      64.070  53.440  51.710  1.00  0.00           H
ATOM    985  CA  LYS A  65      63.780  52.690  49.810  1.00  0.00           C
ATOM    986  HA  LYS A  65      62.800  52.490  49.410  1.00  0.00           H
ATOM    987  CB  LYS A  65      64.140  54.050  49.190  1.00  0.00           C
ATOM    988  HB1 LYS A  65      64.510  53.970  48.140  1.00  0.00           H
ATOM    989  HB2 LYS A  65      64.860  54.630  49.810  1.00  0.00           H
ATOM    990  CG  LYS A  65      62.910  54.950  49.090  1.00  0.00           C
ATOM    991  HG1 LYS A  65      62.210  54.550  48.330  1.00  0.00           H
ATOM    992  HG2 LYS A  65      63.300  55.870  48.600  1.00  0.00           H
ATOM    993  CD  LYS A  65      62.070  55.200  50.380  1.00  0.00           C
ATOM    994  HD1 LYS A  65      62.590  55.620  51.270  1.00  0.00           H
ATOM    995  HD2 LYS A  65      61.590  54.240  50.650  1.00  0.00           H
ATOM    996  CE  LYS A  65      60.880  56.110  50.120  1.00  0.00           C
ATOM    997  HE1 LYS A  65      60.290  56.140  51.060  1.00  0.00           H
ATOM    998  HE2 LYS A  65      60.260  55.730  49.280  1.00  0.00           H
ATOM    999  NZ  LYS A  65      61.280  57.560  49.860  1.00  0.00           N
ATOM   1000  HZ1 LYS A  65      61.780  57.750  48.970  1.00  0.00           H
ATOM   1001  HZ2 LYS A  65      61.810  58.080  50.580  1.00  0.00           H
ATOM   1002  HZ3 LYS A  65      60.360  58.060  49.800  1.00  0.00           H
ATOM   1003  C   LYS A  65      64.670  51.610  49.250  1.00  0.00           C
ATOM   1004  O   LYS A  65      64.440  51.170  48.120  1.00  0.00           O
ATOM   1005  N   PHE A  66      65.750  51.260  49.930  1.00  0.00           N
ATOM   1006  HN  PHE A  66      65.740  51.660  50.840  1.00  0.00           H
ATOM   1007  CA  PHE A  66      66.760  50.270  49.570  1.00  0.00           C
ATOM   1008  HA  PHE A  66      66.710  50.040  48.520  1.00  0.00           H
ATOM   1009  CB  PHE A  66      68.230  50.710  49.880  1.00  0.00           C
ATOM   1010  HB1 PHE A  66      68.920  50.020  49.360  1.00  0.00           H
ATOM   1011  HB2 PHE A  66      68.390  50.720  50.980  1.00  0.00           H
ATOM   1012  CG  PHE A  66      68.510  52.090  49.260  1.00  0.00           C
ATOM   1013  CD1 PHE A  66      68.780  52.160  47.880  1.00  0.00           C
ATOM   1014  HD1 PHE A  66      68.910  51.200  47.410  1.00  0.00           H
ATOM   1015  CE1 PHE A  66      69.150  53.330  47.190  1.00  0.00           C
ATOM   1016  HE1 PHE A  66      69.490  53.300  46.170  1.00  0.00           H
ATOM   1017  CZ  PHE A  66      69.220  54.510  47.960  1.00  0.00           C
ATOM   1018  HZ  PHE A  66      69.550  55.450  47.530  1.00  0.00           H
ATOM   1019  CD2 PHE A  66      68.630  53.260  50.010  1.00  0.00           C
ATOM   1020  HD2 PHE A  66      68.570  53.390  51.080  1.00  0.00           H
ATOM   1021  CE2 PHE A  66      69.050  54.470  49.360  1.00  0.00           C
ATOM   1022  HE2 PHE A  66      69.050  55.350  49.980  1.00  0.00           H
ATOM   1023  C   PHE A  66      66.480  48.870  50.220  1.00  0.00           C
ATOM   1024  O   PHE A  66      67.190  47.900  50.050  1.00  0.00           O
ATOM   1025  N   GLY A  67      65.390  48.860  51.040  1.00  0.00           N
ATOM   1026  HN  GLY A  67      64.730  49.610  51.070  1.00  0.00           H
ATOM   1027  CA  GLY A  67      65.120  47.700  51.890  1.00  0.00           C
ATOM   1028  HA1 GLY A  67      65.390  46.810  51.340  1.00  0.00           H
ATOM   1029  HA2 GLY A  67      64.100  47.690  52.260  1.00  0.00           H
ATOM   1030  C   GLY A  67      66.010  47.610  53.080  1.00  0.00           C
ATOM   1031  O   GLY A  67      66.910  48.430  53.400  1.00  0.00           O
ATOM   1032  N   LEU A  68      65.870  46.470  53.820  1.00  0.00           N
ATOM   1033  HN  LEU A  68      65.110  45.830  53.740  1.00  0.00           H
ATOM   1034  CA  LEU A  68      66.840  46.060  54.750  1.00  0.00           C
ATOM   1035  HA  LEU A  68      67.150  46.920  55.320  1.00  0.00           H
ATOM   1036  CB  LEU A  68      66.260  45.080  55.800  1.00  0.00           C
ATOM   1037  HB1 LEU A  68      66.990  44.780  56.580  1.00  0.00           H
ATOM   1038  HB2 LEU A  68      65.920  44.140  55.310  1.00  0.00           H
ATOM   1039  CG  LEU A  68      65.110  45.670  56.590  1.00  0.00           C
ATOM   1040  HG  LEU A  68      64.270  46.110  56.010  1.00  0.00           H
ATOM   1041  CD1 LEU A  68      64.490  44.390  57.270  1.00  0.00           C
ATOM   1042 HD11 LEU A  68      64.340  43.540  56.570  1.00  0.00           H
ATOM   1043 HD12 LEU A  68      63.550  44.650  57.790  1.00  0.00           H
ATOM   1044 HD13 LEU A  68      65.100  43.970  58.100  1.00  0.00           H
ATOM   1045  CD2 LEU A  68      65.640  46.630  57.660  1.00  0.00           C
ATOM   1046 HD21 LEU A  68      66.190  46.050  58.430  1.00  0.00           H
ATOM   1047 HD22 LEU A  68      64.820  47.160  58.180  1.00  0.00           H
ATOM   1048 HD23 LEU A  68      66.350  47.380  57.240  1.00  0.00           H
ATOM   1049  C   LEU A  68      68.000  45.390  54.000  1.00  0.00           C
ATOM   1050  O   LEU A  68      67.900  45.270  52.790  1.00  0.00           O
ATOM   1051  N   PRO A  69      69.150  45.070  54.550  1.00  0.00           N
ATOM   1052  CD  PRO A  69      69.640  45.730  55.730  1.00  0.00           C
ATOM   1053  HD1 PRO A  69      69.100  45.220  56.560  1.00  0.00           H
ATOM   1054  HD2 PRO A  69      69.530  46.830  55.680  1.00  0.00           H
ATOM   1055  CA  PRO A  69      70.200  44.160  53.950  1.00  0.00           C
ATOM   1056  HA  PRO A  69      70.580  44.700  53.100  1.00  0.00           H
ATOM   1057  CB  PRO A  69      71.220  43.990  55.040  1.00  0.00           C
ATOM   1058  HB1 PRO A  69      72.210  43.810  54.570  1.00  0.00           H
ATOM   1059  HB2 PRO A  69      71.120  43.140  55.740  1.00  0.00           H
ATOM   1060  CG  PRO A  69      71.130  45.300  55.880  1.00  0.00           C
ATOM   1061  HG1 PRO A  69      71.460  45.000  56.900  1.00  0.00           H
ATOM   1062  HG2 PRO A  69      71.790  46.120  55.530  1.00  0.00           H
ATOM   1063  C   PRO A  69      69.630  42.900  53.480  1.00  0.00           C
ATOM   1064  O   PRO A  69      68.600  42.450  54.050  1.00  0.00           O
ATOM   1065  N   GLY A  70      70.170  42.220  52.390  1.00  0.00           N
ATOM   1066  HN  GLY A  70      70.930  42.680  51.930  1.00  0.00           H
ATOM   1067  CA  GLY A  70      69.830  40.950  51.880  1.00  0.00           C
ATOM   1068  HA1 GLY A  70      69.640  40.350  52.750  1.00  0.00           H
ATOM   1069  HA2 GLY A  70      70.650  40.520  51.310  1.00  0.00           H
ATOM   1070  C   GLY A  70      68.650  40.890  51.030  1.00  0.00           C
ATOM   1071  O   GLY A  70      67.950  41.930  50.930  1.00  0.00           O
ATOM   1072  N   PRO A  71      68.390  39.780  50.280  1.00  0.00           N
ATOM   1073  CD  PRO A  71      69.250  38.590  50.230  1.00  0.00           C
ATOM   1074  HD1 PRO A  71      69.250  38.100  51.220  1.00  0.00           H
ATOM   1075  HD2 PRO A  71      70.290  38.900  50.000  1.00  0.00           H
ATOM   1076  CA  PRO A  71      67.110  39.540  49.390  1.00  0.00           C
ATOM   1077  HA  PRO A  71      67.290  40.180  48.540  1.00  0.00           H
ATOM   1078  CB  PRO A  71      67.180  38.160  49.020  1.00  0.00           C
ATOM   1079  HB1 PRO A  71      66.830  37.920  47.990  1.00  0.00           H
ATOM   1080  HB2 PRO A  71      66.660  37.510  49.760  1.00  0.00           H
ATOM   1081  CG  PRO A  71      68.650  37.800  49.120  1.00  0.00           C
ATOM   1082  HG1 PRO A  71      68.780  36.700  49.180  1.00  0.00           H
ATOM   1083  HG2 PRO A  71      69.080  38.210  48.180  1.00  0.00           H
ATOM   1084  C   PRO A  71      65.740  39.980  49.860  1.00  0.00           C
ATOM   1085  O   PRO A  71      65.430  39.670  50.980  1.00  0.00           O
ATOM   1086  N   PRO A  72      64.810  40.720  49.160  1.00  0.00           N
ATOM   1087  CD  PRO A  72      64.920  41.120  47.770  1.00  0.00           C
ATOM   1088  HD1 PRO A  72      65.340  40.300  47.140  1.00  0.00           H
ATOM   1089  HD2 PRO A  72      65.570  42.010  47.640  1.00  0.00           H
ATOM   1090  CA  PRO A  72      63.470  40.980  49.660  1.00  0.00           C
ATOM   1091  HA  PRO A  72      63.510  41.340  50.680  1.00  0.00           H
ATOM   1092  CB  PRO A  72      62.900  41.970  48.640  1.00  0.00           C
ATOM   1093  HB1 PRO A  72      63.090  43.040  48.870  1.00  0.00           H
ATOM   1094  HB2 PRO A  72      61.790  41.910  48.610  1.00  0.00           H
ATOM   1095  CG  PRO A  72      63.480  41.440  47.360  1.00  0.00           C
ATOM   1096  HG1 PRO A  72      63.020  40.580  46.850  1.00  0.00           H
ATOM   1097  HG2 PRO A  72      63.440  42.280  46.620  1.00  0.00           H
ATOM   1098  C   PRO A  72      62.570  39.780  49.720  1.00  0.00           C
ATOM   1099  O   PRO A  72      62.620  38.940  48.820  1.00  0.00           O
ATOM   1100  N   GLY A  73      61.770  39.650  50.780  1.00  0.00           N
ATOM   1101  HN  GLY A  73      61.700  40.430  51.400  1.00  0.00           H
ATOM   1102  CA  GLY A  73      60.970  38.480  51.140  1.00  0.00           C
ATOM   1103  HA1 GLY A  73      60.980  38.440  52.220  1.00  0.00           H
ATOM   1104  HA2 GLY A  73      61.410  37.600  50.690  1.00  0.00           H
ATOM   1105  C   GLY A  73      59.540  38.530  50.560  1.00  0.00           C
ATOM   1106  O   GLY A  73      59.230  39.330  49.680  1.00  0.00           O
ATOM   1107  N   PRO A  74      58.600  37.640  50.940  1.00  0.00           N
ATOM   1108  CD  PRO A  74      58.810  36.640  51.970  1.00  0.00           C
ATOM   1109  HD1 PRO A  74      59.250  37.000  52.920  1.00  0.00           H
ATOM   1110  HD2 PRO A  74      59.540  35.900  51.580  1.00  0.00           H
ATOM   1111  CA  PRO A  74      57.200  37.660  50.400  1.00  0.00           C
ATOM   1112  HA  PRO A  74      57.320  37.860  49.350  1.00  0.00           H
ATOM   1113  CB  PRO A  74      56.640  36.280  50.940  1.00  0.00           C
ATOM   1114  HB1 PRO A  74      56.990  35.480  50.250  1.00  0.00           H
ATOM   1115  HB2 PRO A  74      55.540  36.240  51.070  1.00  0.00           H
ATOM   1116  CG  PRO A  74      57.420  36.080  52.320  1.00  0.00           C
ATOM   1117  HG1 PRO A  74      56.850  36.660  53.070  1.00  0.00           H
ATOM   1118  HG2 PRO A  74      57.430  34.980  52.470  1.00  0.00           H
ATOM   1119  C   PRO A  74      56.380  38.800  51.080  1.00  0.00           C
ATOM   1120  O   PRO A  74      56.810  39.370  52.070  1.00  0.00           O
ATOM   1121  N   PRO A  75      55.200  39.280  50.500  1.00  0.00           N
ATOM   1122  CD  PRO A  75      54.870  38.850  49.120  1.00  0.00           C
ATOM   1123  HD1 PRO A  75      54.190  37.970  49.220  1.00  0.00           H
ATOM   1124  HD2 PRO A  75      55.750  38.540  48.520  1.00  0.00           H
ATOM   1125  CA  PRO A  75      54.420  40.350  50.950  1.00  0.00           C
ATOM   1126  HA  PRO A  75      55.120  41.160  51.030  1.00  0.00           H
ATOM   1127  CB  PRO A  75      53.300  40.450  49.820  1.00  0.00           C
ATOM   1128  HB1 PRO A  75      52.940  41.500  49.760  1.00  0.00           H
ATOM   1129  HB2 PRO A  75      52.450  39.770  50.050  1.00  0.00           H
ATOM   1130  CG  PRO A  75      53.900  39.960  48.500  1.00  0.00           C
ATOM   1131  HG1 PRO A  75      53.190  39.510  47.780  1.00  0.00           H
ATOM   1132  HG2 PRO A  75      54.480  40.800  48.050  1.00  0.00           H
ATOM   1133  C   PRO A  75      53.910  40.050  52.350  1.00  0.00           C
ATOM   1134  O   PRO A  75      53.230  39.060  52.510  1.00  0.00           O
ATOM   1135  N   GLY A  76      54.160  40.930  53.360  1.00  0.00           N
ATOM   1136  HN  GLY A  76      54.800  41.680  53.200  1.00  0.00           H
ATOM   1137  CA  GLY A  76      53.660  40.790  54.710  1.00  0.00           C
ATOM   1138  HA1 GLY A  76      54.390  41.220  55.390  1.00  0.00           H
ATOM   1139  HA2 GLY A  76      53.520  39.720  54.850  1.00  0.00           H
ATOM   1140  C   GLY A  76      52.330  41.440  54.880  1.00  0.00           C
ATOM   1141  O   GLY A  76      51.590  41.310  53.900  1.00  0.00           O
ATOM   1142  N   PRO A  77      51.850  42.040  56.000  1.00  0.00           N
ATOM   1143  CD  PRO A  77      52.700  42.200  57.140  1.00  0.00           C
ATOM   1144  HD1 PRO A  77      53.470  42.970  56.890  1.00  0.00           H
ATOM   1145  HD2 PRO A  77      53.260  41.260  57.290  1.00  0.00           H
ATOM   1146  CA  PRO A  77      50.550  42.530  56.270  1.00  0.00           C
ATOM   1147  HA  PRO A  77      49.870  41.690  56.260  1.00  0.00           H
ATOM   1148  CB  PRO A  77      50.640  43.200  57.670  1.00  0.00           C
ATOM   1149  HB1 PRO A  77      49.720  43.130  58.300  1.00  0.00           H
ATOM   1150  HB2 PRO A  77      50.950  44.270  57.610  1.00  0.00           H
ATOM   1151  CG  PRO A  77      51.830  42.520  58.290  1.00  0.00           C
ATOM   1152  HG1 PRO A  77      52.280  43.210  59.040  1.00  0.00           H
ATOM   1153  HG2 PRO A  77      51.460  41.600  58.790  1.00  0.00           H
ATOM   1154  C   PRO A  77      49.940  43.460  55.270  1.00  0.00           C
ATOM   1155  O   PRO A  77      50.580  44.350  54.750  1.00  0.00           O
ATOM   1156  N   GLN A  78      48.600  43.310  54.930  1.00  0.00           N
ATOM   1157  HN  GLN A  78      48.150  42.530  55.350  1.00  0.00           H
ATOM   1158  CA  GLN A  78      47.810  44.370  54.290  1.00  0.00           C
ATOM   1159  HA  GLN A  78      48.370  44.690  53.420  1.00  0.00           H
ATOM   1160  CB  GLN A  78      46.440  43.790  53.790  1.00  0.00           C
ATOM   1161  HB1 GLN A  78      45.880  44.610  53.300  1.00  0.00           H
ATOM   1162  HB2 GLN A  78      45.730  43.590  54.620  1.00  0.00           H
ATOM   1163  CG  GLN A  78      46.510  42.530  52.880  1.00  0.00           C
ATOM   1164  HG1 GLN A  78      45.730  42.520  52.090  1.00  0.00           H
ATOM   1165  HG2 GLN A  78      46.360  41.620  53.500  1.00  0.00           H
ATOM   1166  CD  GLN A  78      47.820  42.530  52.020  1.00  0.00           C
ATOM   1167  OE1 GLN A  78      48.070  43.450  51.240  1.00  0.00           O
ATOM   1168  NE2 GLN A  78      48.630  41.480  52.180  1.00  0.00           N
ATOM   1169 HE21 GLN A  78      49.300  41.310  51.460  1.00  0.00           H
ATOM   1170 HE22 GLN A  78      48.270  40.720  52.730  1.00  0.00           H
ATOM   1171  C   GLN A  78      47.580  45.530  55.200  1.00  0.00           C
ATOM   1172  O   GLN A  78      47.720  45.420  56.430  1.00  0.00           O
ATOM   1173  N   GLY A  79      47.210  46.720  54.600  1.00  0.00           N
ATOM   1174  HN  GLY A  79      47.180  46.880  53.620  1.00  0.00           H
ATOM   1175  CA  GLY A  79      46.930  47.960  55.390  1.00  0.00           C
ATOM   1176  HA1 GLY A  79      46.640  48.770  54.740  1.00  0.00           H
ATOM   1177  HA2 GLY A  79      47.870  48.120  55.900  1.00  0.00           H
ATOM   1178  C   GLY A  79      45.910  47.820  56.510  1.00  0.00           C
ATOM   1179  O   GLY A  79      45.220  46.790  56.710  1.00  0.00           O
ATOM   1180  N   PRO A  80      45.640  48.900  57.220  1.00  0.00           N
ATOM   1181  CD  PRO A  80      46.590  50.050  57.200  1.00  0.00           C
ATOM   1182  HD1 PRO A  80      46.680  50.590  56.230  1.00  0.00           H
ATOM   1183  HD2 PRO A  80      47.590  49.730  57.580  1.00  0.00           H
ATOM   1184  CA  PRO A  80      44.540  49.150  58.150  1.00  0.00           C
ATOM   1185  HA  PRO A  80      44.770  48.650  59.070  1.00  0.00           H
ATOM   1186  CB  PRO A  80      44.570  50.650  58.370  1.00  0.00           C
ATOM   1187  HB1 PRO A  80      44.090  50.890  59.340  1.00  0.00           H
ATOM   1188  HB2 PRO A  80      43.970  51.140  57.570  1.00  0.00           H
ATOM   1189  CG  PRO A  80      46.050  51.080  58.180  1.00  0.00           C
ATOM   1190  HG1 PRO A  80      46.120  52.120  57.800  1.00  0.00           H
ATOM   1191  HG2 PRO A  80      46.600  50.950  59.130  1.00  0.00           H
ATOM   1192  C   PRO A  80      43.180  48.600  57.750  1.00  0.00           C
ATOM   1193  O   PRO A  80      42.890  48.740  56.560  1.00  0.00           O
ATOM   1194  N   PRO A  81      42.310  48.040  58.640  1.00  0.00           N
ATOM   1195  CD  PRO A  81      42.570  47.770  60.080  1.00  0.00           C
ATOM   1196  HD1 PRO A  81      42.150  48.550  60.760  1.00  0.00           H
ATOM   1197  HD2 PRO A  81      43.660  47.660  60.300  1.00  0.00           H
ATOM   1198  CA  PRO A  81      41.100  47.300  58.240  1.00  0.00           C
ATOM   1199  HA  PRO A  81      41.420  46.620  57.460  1.00  0.00           H
ATOM   1200  CB  PRO A  81      40.590  46.590  59.510  1.00  0.00           C
ATOM   1201  HB1 PRO A  81      40.150  45.600  59.290  1.00  0.00           H
ATOM   1202  HB2 PRO A  81      39.810  47.150  60.060  1.00  0.00           H
ATOM   1203  CG  PRO A  81      41.840  46.420  60.330  1.00  0.00           C
ATOM   1204  HG1 PRO A  81      41.760  46.120  61.400  1.00  0.00           H
ATOM   1205  HG2 PRO A  81      42.520  45.670  59.880  1.00  0.00           H
ATOM   1206  C   PRO A  81      40.020  48.150  57.600  1.00  0.00           C
ATOM   1207  O   PRO A  81      39.330  48.920  58.280  1.00  0.00           O
ATOM   1208  N   GLY A  82      39.670  47.910  56.290  1.00  0.00           N
ATOM   1209  HN  GLY A  82      40.250  47.340  55.700  1.00  0.00           H
ATOM   1210  CA  GLY A  82      38.430  48.440  55.620  1.00  0.00           C
ATOM   1211  HA1 GLY A  82      38.580  48.220  54.570  1.00  0.00           H
ATOM   1212  HA2 GLY A  82      38.260  49.470  55.880  1.00  0.00           H
ATOM   1213  C   GLY A  82      37.160  47.690  55.970  1.00  0.00           C
ATOM   1214  O   GLY A  82      37.110  46.980  57.000  1.00  0.00           O
ATOM   1215  N   PRO A  83      36.040  47.850  55.220  1.00  0.00           N
ATOM   1216  CD  PRO A  83      36.040  48.710  53.990  1.00  0.00           C
ATOM   1217  HD1 PRO A  83      36.750  48.200  53.300  1.00  0.00           H
ATOM   1218  HD2 PRO A  83      36.450  49.720  54.200  1.00  0.00           H
ATOM   1219  CA  PRO A  83      34.710  47.280  55.400  1.00  0.00           C
ATOM   1220  HA  PRO A  83      34.160  47.900  56.090  1.00  0.00           H
ATOM   1221  CB  PRO A  83      33.910  47.420  54.120  1.00  0.00           C
ATOM   1222  HB1 PRO A  83      32.830  47.620  54.280  1.00  0.00           H
ATOM   1223  HB2 PRO A  83      34.130  46.520  53.510  1.00  0.00           H
ATOM   1224  CG  PRO A  83      34.520  48.700  53.550  1.00  0.00           C
ATOM   1225  HG1 PRO A  83      34.550  48.720  52.440  1.00  0.00           H
ATOM   1226  HG2 PRO A  83      34.070  49.640  53.930  1.00  0.00           H
ATOM   1227  C   PRO A  83      34.570  45.850  55.940  1.00  0.00           C
ATOM   1228  O   PRO A  83      35.160  44.940  55.350  1.00  0.00           O
ATOM   1229  N   ILE A  84      33.880  45.700  57.090  1.00  0.00           N
ATOM   1230  HN  ILE A  84      33.420  46.490  57.500  1.00  0.00           H
ATOM   1231  CA  ILE A  84      33.590  44.440  57.730  1.00  0.00           C
ATOM   1232  HA  ILE A  84      34.410  43.760  57.540  1.00  0.00           H
ATOM   1233  CB  ILE A  84      33.520  44.650  59.230  1.00  0.00           C
ATOM   1234  HB  ILE A  84      32.650  45.320  59.380  1.00  0.00           H
ATOM   1235  CG2 ILE A  84      33.120  43.380  60.040  1.00  0.00           C
ATOM   1236 HG21 ILE A  84      32.080  43.030  59.840  1.00  0.00           H
ATOM   1237 HG22 ILE A  84      33.280  43.580  61.120  1.00  0.00           H
ATOM   1238 HG23 ILE A  84      33.930  42.670  59.750  1.00  0.00           H
ATOM   1239  CG1 ILE A  84      34.850  45.310  59.760  1.00  0.00           C
ATOM   1240 HG11 ILE A  84      34.730  45.270  60.870  1.00  0.00           H
ATOM   1241 HG12 ILE A  84      34.860  46.410  59.630  1.00  0.00           H
ATOM   1242  CD  ILE A  84      36.140  44.620  59.310  1.00  0.00           C
ATOM   1243  HD1 ILE A  84      36.120  43.600  59.740  1.00  0.00           H
ATOM   1244  HD2 ILE A  84      37.020  45.210  59.630  1.00  0.00           H
ATOM   1245  HD3 ILE A  84      36.290  44.750  58.220  1.00  0.00           H
ATOM   1246  C   ILE A  84      32.280  43.870  57.130  1.00  0.00           C
ATOM   1247  O   ILE A  84      32.140  42.680  56.810  1.00  0.00           O
ATOM   1248  N   ILE A  85      31.330  44.800  56.840  1.00  0.00           N
ATOM   1249  HN  ILE A  85      31.390  45.770  57.040  1.00  0.00           H
ATOM   1250  CA  ILE A  85      30.290  44.610  55.890  1.00  0.00           C
ATOM   1251  HA  ILE A  85      29.690  43.830  56.320  1.00  0.00           H
ATOM   1252  CB  ILE A  85      29.370  45.800  55.840  1.00  0.00           C
ATOM   1253  HB  ILE A  85      29.090  45.990  56.900  1.00  0.00           H
ATOM   1254  CG2 ILE A  85      29.970  47.110  55.250  1.00  0.00           C
ATOM   1255 HG21 ILE A  85      30.930  47.300  55.780  1.00  0.00           H
ATOM   1256 HG22 ILE A  85      29.280  47.950  55.470  1.00  0.00           H
ATOM   1257 HG23 ILE A  85      30.210  47.030  54.170  1.00  0.00           H
ATOM   1258  CG1 ILE A  85      28.130  45.500  54.970  1.00  0.00           C
ATOM   1259 HG11 ILE A  85      27.830  44.440  55.110  1.00  0.00           H
ATOM   1260 HG12 ILE A  85      28.360  45.650  53.900  1.00  0.00           H
ATOM   1261  CD  ILE A  85      26.890  46.250  55.420  1.00  0.00           C
ATOM   1262  HD1 ILE A  85      26.950  47.360  55.350  1.00  0.00           H
ATOM   1263  HD2 ILE A  85      26.680  45.980  56.480  1.00  0.00           H
ATOM   1264  HD3 ILE A  85      25.990  46.070  54.800  1.00  0.00           H
ATOM   1265  C   ILE A  85      30.740  44.180  54.490  1.00  0.00           C
ATOM   1266  O   ILE A  85      31.550  44.840  53.860  1.00  0.00           O
ATOM   1267  N   PRO A  86      30.300  43.000  53.970  1.00  0.00           N
ATOM   1268  CD  PRO A  86      29.580  42.010  54.650  1.00  0.00           C
ATOM   1269  HD1 PRO A  86      28.500  42.250  54.600  1.00  0.00           H
ATOM   1270  HD2 PRO A  86      29.790  41.940  55.740  1.00  0.00           H
ATOM   1271  CA  PRO A  86      30.550  42.540  52.610  1.00  0.00           C
ATOM   1272  HA  PRO A  86      31.620  42.490  52.460  1.00  0.00           H
ATOM   1273  CB  PRO A  86      29.960  41.160  52.430  1.00  0.00           C
ATOM   1274  HB1 PRO A  86      30.510  40.400  51.840  1.00  0.00           H
ATOM   1275  HB2 PRO A  86      28.920  41.260  52.040  1.00  0.00           H
ATOM   1276  CG  PRO A  86      29.910  40.730  53.870  1.00  0.00           C
ATOM   1277  HG1 PRO A  86      29.170  39.910  53.980  1.00  0.00           H
ATOM   1278  HG2 PRO A  86      30.940  40.360  54.080  1.00  0.00           H
ATOM   1279  C   PRO A  86      30.070  43.510  51.510  1.00  0.00           C
ATOM   1280  O   PRO A  86      29.210  44.320  51.780  1.00  0.00           O
ATOM   1281  N   PRO A  87      30.600  43.450  50.290  1.00  0.00           N
ATOM   1282  CD  PRO A  87      31.580  42.480  49.880  1.00  0.00           C
ATOM   1283  HD1 PRO A  87      31.340  41.430  50.170  1.00  0.00           H
ATOM   1284  HD2 PRO A  87      32.480  42.720  50.480  1.00  0.00           H
ATOM   1285  CA  PRO A  87      30.590  44.610  49.370  1.00  0.00           C
ATOM   1286  HA  PRO A  87      30.890  45.490  49.920  1.00  0.00           H
ATOM   1287  CB  PRO A  87      31.690  44.260  48.410  1.00  0.00           C
ATOM   1288  HB1 PRO A  87      32.610  44.730  48.820  1.00  0.00           H
ATOM   1289  HB2 PRO A  87      31.570  44.620  47.360  1.00  0.00           H
ATOM   1290  CG  PRO A  87      31.770  42.710  48.440  1.00  0.00           C
ATOM   1291  HG1 PRO A  87      30.930  42.240  47.880  1.00  0.00           H
ATOM   1292  HG2 PRO A  87      32.720  42.280  48.050  1.00  0.00           H
ATOM   1293  C   PRO A  87      29.240  44.880  48.770  1.00  0.00           C
ATOM   1294  O   PRO A  87      28.830  46.060  48.660  1.00  0.00           O
ATOM   1295  N   GLU A  88      28.530  43.860  48.310  1.00  0.00           N
ATOM   1296  HN  GLU A  88      28.880  42.930  48.280  1.00  0.00           H
ATOM   1297  CA  GLU A  88      27.170  44.120  47.690  1.00  0.00           C
ATOM   1298  HA  GLU A  88      27.200  45.040  47.110  1.00  0.00           H
ATOM   1299  CB  GLU A  88      26.720  43.010  46.660  1.00  0.00           C
ATOM   1300  HB1 GLU A  88      26.810  42.000  47.120  1.00  0.00           H
ATOM   1301  HB2 GLU A  88      27.400  43.050  45.790  1.00  0.00           H
ATOM   1302  CG  GLU A  88      25.210  43.110  46.120  1.00  0.00           C
ATOM   1303  HG1 GLU A  88      25.230  44.110  45.650  1.00  0.00           H
ATOM   1304  HG2 GLU A  88      24.440  42.980  46.920  1.00  0.00           H
ATOM   1305  CD  GLU A  88      24.830  42.030  45.120  1.00  0.00           C
ATOM   1306  OE1 GLU A  88      24.580  40.920  45.660  1.00  0.00           O
ATOM   1307  OE2 GLU A  88      24.820  42.210  43.910  1.00  0.00           O
ATOM   1308  C   GLU A  88      26.060  44.430  48.670  1.00  0.00           C
ATOM   1309  O   GLU A  88      25.080  45.070  48.330  1.00  0.00           O
ATOM   1310  N   ALA A  89      26.230  43.970  49.950  1.00  0.00           N
ATOM   1311  HN  ALA A  89      26.990  43.330  50.080  1.00  0.00           H
ATOM   1312  CA  ALA A  89      25.560  44.400  51.150  1.00  0.00           C
ATOM   1313  HA  ALA A  89      24.500  44.270  51.050  1.00  0.00           H
ATOM   1314  CB  ALA A  89      25.990  43.520  52.390  1.00  0.00           C
ATOM   1315  HB1 ALA A  89      25.740  42.450  52.230  1.00  0.00           H
ATOM   1316  HB2 ALA A  89      25.590  43.980  53.320  1.00  0.00           H
ATOM   1317  HB3 ALA A  89      27.090  43.670  52.400  1.00  0.00           H
ATOM   1318  C   ALA A  89      25.810  45.850  51.530  1.00  0.00           C
ATOM   1319  O   ALA A  89      24.870  46.660  51.790  1.00  0.00           O
ATOM   1320  N   LEU A  90      27.070  46.340  51.520  1.00  0.00           N
ATOM   1321  HN  LEU A  90      27.860  45.730  51.550  1.00  0.00           H
ATOM   1322  CA  LEU A  90      27.380  47.750  51.630  1.00  0.00           C
ATOM   1323  HA  LEU A  90      26.930  48.120  52.540  1.00  0.00           H
ATOM   1324  CB  LEU A  90      28.950  47.800  51.630  1.00  0.00           C
ATOM   1325  HB1 LEU A  90      29.400  47.420  50.680  1.00  0.00           H
ATOM   1326  HB2 LEU A  90      29.150  47.090  52.460  1.00  0.00           H
ATOM   1327  CG  LEU A  90      29.580  49.150  51.730  1.00  0.00           C
ATOM   1328  HG  LEU A  90      29.260  49.900  50.980  1.00  0.00           H
ATOM   1329  CD1 LEU A  90      29.450  49.760  53.120  1.00  0.00           C
ATOM   1330 HD11 LEU A  90      29.730  50.830  53.260  1.00  0.00           H
ATOM   1331 HD12 LEU A  90      30.090  49.180  53.820  1.00  0.00           H
ATOM   1332 HD13 LEU A  90      28.380  49.770  53.420  1.00  0.00           H
ATOM   1333  CD2 LEU A  90      31.070  48.870  51.510  1.00  0.00           C
ATOM   1334 HD21 LEU A  90      31.490  48.090  52.180  1.00  0.00           H
ATOM   1335 HD22 LEU A  90      31.760  49.730  51.670  1.00  0.00           H
ATOM   1336 HD23 LEU A  90      31.320  48.620  50.460  1.00  0.00           H
ATOM   1337  C   LEU A  90      26.820  48.620  50.550  1.00  0.00           C
ATOM   1338  O   LEU A  90      26.240  49.690  50.750  1.00  0.00           O
ATOM   1339  N   LEU A  91      26.800  48.170  49.280  1.00  0.00           N
ATOM   1340  HN  LEU A  91      27.260  47.320  49.030  1.00  0.00           H
ATOM   1341  CA  LEU A  91      26.190  48.890  48.150  1.00  0.00           C
ATOM   1342  HA  LEU A  91      26.660  49.870  48.180  1.00  0.00           H
ATOM   1343  CB  LEU A  91      26.460  48.150  46.790  1.00  0.00           C
ATOM   1344  HB1 LEU A  91      26.020  47.140  46.900  1.00  0.00           H
ATOM   1345  HB2 LEU A  91      27.560  48.020  46.740  1.00  0.00           H
ATOM   1346  CG  LEU A  91      25.820  48.810  45.530  1.00  0.00           C
ATOM   1347  HG  LEU A  91      24.710  48.870  45.620  1.00  0.00           H
ATOM   1348  CD1 LEU A  91      26.320  50.230  45.310  1.00  0.00           C
ATOM   1349 HD11 LEU A  91      25.900  50.550  44.330  1.00  0.00           H
ATOM   1350 HD12 LEU A  91      27.430  50.190  45.290  1.00  0.00           H
ATOM   1351 HD13 LEU A  91      26.070  50.910  46.150  1.00  0.00           H
ATOM   1352  CD2 LEU A  91      26.180  47.940  44.310  1.00  0.00           C
ATOM   1353 HD21 LEU A  91      25.970  48.430  43.340  1.00  0.00           H
ATOM   1354 HD22 LEU A  91      25.640  46.970  44.320  1.00  0.00           H
ATOM   1355 HD23 LEU A  91      27.260  47.670  44.270  1.00  0.00           H
ATOM   1356  C   LEU A  91      24.730  49.240  48.390  1.00  0.00           C
ATOM   1357  O   LEU A  91      24.310  50.340  48.150  1.00  0.00           O
ATOM   1358  N   LYS A  92      23.960  48.210  48.920  1.00  0.00           N
ATOM   1359  HN  LYS A  92      24.430  47.340  48.900  1.00  0.00           H
ATOM   1360  CA  LYS A  92      22.560  48.320  49.300  1.00  0.00           C
ATOM   1361  HA  LYS A  92      22.040  48.790  48.480  1.00  0.00           H
ATOM   1362  CB  LYS A  92      21.910  46.940  49.610  1.00  0.00           C
ATOM   1363  HB1 LYS A  92      20.990  47.090  50.220  1.00  0.00           H
ATOM   1364  HB2 LYS A  92      22.690  46.370  50.160  1.00  0.00           H
ATOM   1365  CG  LYS A  92      21.410  46.190  48.340  1.00  0.00           C
ATOM   1366  HG1 LYS A  92      21.440  45.090  48.430  1.00  0.00           H
ATOM   1367  HG2 LYS A  92      22.130  46.250  47.490  1.00  0.00           H
ATOM   1368  CD  LYS A  92      20.070  46.740  47.840  1.00  0.00           C
ATOM   1369  HD1 LYS A  92      20.080  47.850  47.800  1.00  0.00           H
ATOM   1370  HD2 LYS A  92      19.280  46.570  48.610  1.00  0.00           H
ATOM   1371  CE  LYS A  92      19.540  46.200  46.510  1.00  0.00           C
ATOM   1372  HE1 LYS A  92      18.480  46.520  46.400  1.00  0.00           H
ATOM   1373  HE2 LYS A  92      19.730  45.110  46.430  1.00  0.00           H
ATOM   1374  NZ  LYS A  92      20.290  46.920  45.410  1.00  0.00           N
ATOM   1375  HZ1 LYS A  92      21.200  46.500  45.140  1.00  0.00           H
ATOM   1376  HZ2 LYS A  92      20.390  47.930  45.670  1.00  0.00           H
ATOM   1377  HZ3 LYS A  92      19.740  46.930  44.530  1.00  0.00           H
ATOM   1378  C   LYS A  92      22.420  49.400  50.420  1.00  0.00           C
ATOM   1379  O   LYS A  92      21.460  50.190  50.410  1.00  0.00           O
ATOM   1380  N   GLU A  93      23.370  49.340  51.420  1.00  0.00           N
ATOM   1381  HN  GLU A  93      24.080  48.670  51.610  1.00  0.00           H
ATOM   1382  CA  GLU A  93      23.290  50.220  52.510  1.00  0.00           C
ATOM   1383  HA  GLU A  93      22.290  50.220  52.940  1.00  0.00           H
ATOM   1384  CB  GLU A  93      24.280  49.910  53.700  1.00  0.00           C
ATOM   1385  HB1 GLU A  93      24.210  50.690  54.490  1.00  0.00           H
ATOM   1386  HB2 GLU A  93      25.310  49.700  53.360  1.00  0.00           H
ATOM   1387  CG  GLU A  93      23.870  48.550  54.460  1.00  0.00           C
ATOM   1388  HG1 GLU A  93      24.660  48.350  55.220  1.00  0.00           H
ATOM   1389  HG2 GLU A  93      23.880  47.730  53.710  1.00  0.00           H
ATOM   1390  CD  GLU A  93      22.490  48.500  54.970  1.00  0.00           C
ATOM   1391  OE1 GLU A  93      22.200  49.320  55.930  1.00  0.00           O
ATOM   1392  OE2 GLU A  93      21.690  47.700  54.540  1.00  0.00           O
ATOM   1393  C   GLU A  93      23.590  51.630  51.960  1.00  0.00           C
ATOM   1394  O   GLU A  93      23.020  52.630  52.410  1.00  0.00           O
ATOM   1395  N   PHE A  94      24.560  51.890  51.040  1.00  0.00           N
ATOM   1396  HN  PHE A  94      25.170  51.140  50.810  1.00  0.00           H
ATOM   1397  CA  PHE A  94      24.850  53.170  50.390  1.00  0.00           C
ATOM   1398  HA  PHE A  94      25.200  53.890  51.110  1.00  0.00           H
ATOM   1399  CB  PHE A  94      26.060  53.180  49.340  1.00  0.00           C
ATOM   1400  HB1 PHE A  94      25.790  52.420  48.570  1.00  0.00           H
ATOM   1401  HB2 PHE A  94      26.890  52.740  49.930  1.00  0.00           H
ATOM   1402  CG  PHE A  94      26.320  54.580  48.790  1.00  0.00           C
ATOM   1403  CD1 PHE A  94      26.570  55.670  49.680  1.00  0.00           C
ATOM   1404  HD1 PHE A  94      26.350  55.620  50.740  1.00  0.00           H
ATOM   1405  CE1 PHE A  94      26.970  56.890  49.220  1.00  0.00           C
ATOM   1406  HE1 PHE A  94      27.050  57.740  49.890  1.00  0.00           H
ATOM   1407  CZ  PHE A  94      27.230  57.030  47.840  1.00  0.00           C
ATOM   1408  HZ  PHE A  94      27.670  57.940  47.460  1.00  0.00           H
ATOM   1409  CD2 PHE A  94      26.540  54.720  47.390  1.00  0.00           C
ATOM   1410  HD2 PHE A  94      26.510  53.880  46.720  1.00  0.00           H
ATOM   1411  CE2 PHE A  94      27.030  55.960  46.940  1.00  0.00           C
ATOM   1412  HE2 PHE A  94      27.370  55.990  45.920  1.00  0.00           H
ATOM   1413  C   PHE A  94      23.580  53.750  49.680  1.00  0.00           C
ATOM   1414  O   PHE A  94      23.280  54.930  49.830  1.00  0.00           O
ATOM   1415  N   GLN A  95      22.780  52.920  48.970  1.00  0.00           N
ATOM   1416  HN  GLN A  95      23.080  51.990  48.800  1.00  0.00           H
ATOM   1417  CA  GLN A  95      21.490  53.240  48.330  1.00  0.00           C
ATOM   1418  HA  GLN A  95      21.550  54.080  47.640  1.00  0.00           H
ATOM   1419  CB  GLN A  95      21.030  52.020  47.490  1.00  0.00           C
ATOM   1420  HB1 GLN A  95      19.990  52.140  47.110  1.00  0.00           H
ATOM   1421  HB2 GLN A  95      20.990  51.090  48.080  1.00  0.00           H
ATOM   1422  CG  GLN A  95      21.940  51.880  46.220  1.00  0.00           C
ATOM   1423  HG1 GLN A  95      23.000  51.840  46.530  1.00  0.00           H
ATOM   1424  HG2 GLN A  95      21.780  52.830  45.670  1.00  0.00           H
ATOM   1425  CD  GLN A  95      21.620  50.650  45.320  1.00  0.00           C
ATOM   1426  OE1 GLN A  95      20.900  49.730  45.720  1.00  0.00           O
ATOM   1427  NE2 GLN A  95      22.050  50.700  44.100  1.00  0.00           N
ATOM   1428 HE21 GLN A  95      21.660  50.000  43.500  1.00  0.00           H
ATOM   1429 HE22 GLN A  95      22.440  51.570  43.820  1.00  0.00           H
ATOM   1430  C   GLN A  95      20.520  53.740  49.360  1.00  0.00           C
ATOM   1431  O   GLN A  95      19.750  54.640  49.050  1.00  0.00           O
ATOM   1432  N   LEU A  96      20.560  53.150  50.610  1.00  0.00           N
ATOM   1433  HN  LEU A  96      21.100  52.370  50.930  1.00  0.00           H
ATOM   1434  CA  LEU A  96      19.640  53.540  51.710  1.00  0.00           C
ATOM   1435  HA  LEU A  96      18.650  53.780  51.340  1.00  0.00           H
ATOM   1436  CB  LEU A  96      19.610  52.470  52.810  1.00  0.00           C
ATOM   1437  HB1 LEU A  96      19.080  52.810  53.730  1.00  0.00           H
ATOM   1438  HB2 LEU A  96      20.650  52.100  52.930  1.00  0.00           H
ATOM   1439  CG  LEU A  96      18.850  51.260  52.230  1.00  0.00           C
ATOM   1440  HG  LEU A  96      19.160  51.160  51.160  1.00  0.00           H
ATOM   1441  CD1 LEU A  96      19.260  50.040  52.970  1.00  0.00           C
ATOM   1442 HD11 LEU A  96      19.340  50.090  54.080  1.00  0.00           H
ATOM   1443 HD12 LEU A  96      20.320  49.810  52.730  1.00  0.00           H
ATOM   1444 HD13 LEU A  96      18.620  49.160  52.760  1.00  0.00           H
ATOM   1445  CD2 LEU A  96      17.290  51.450  52.330  1.00  0.00           C
ATOM   1446 HD21 LEU A  96      16.870  50.550  51.840  1.00  0.00           H
ATOM   1447 HD22 LEU A  96      17.010  52.330  51.710  1.00  0.00           H
ATOM   1448 HD23 LEU A  96      16.990  51.440  53.400  1.00  0.00           H
ATOM   1449  C   LEU A  96      20.110  54.870  52.300  1.00  0.00           C
ATOM   1450  O   LEU A  96      19.280  55.750  52.660  1.00  0.00           O
ATOM   1451  N   LEU A  97      21.480  55.140  52.330  1.00  0.00           N
ATOM   1452  HN  LEU A  97      22.090  54.400  52.090  1.00  0.00           H
ATOM   1453  CA  LEU A  97      22.120  56.450  52.660  1.00  0.00           C
ATOM   1454  HA  LEU A  97      21.650  56.770  53.570  1.00  0.00           H
ATOM   1455  CB  LEU A  97      23.650  56.330  52.930  1.00  0.00           C
ATOM   1456  HB1 LEU A  97      24.030  57.370  53.060  1.00  0.00           H
ATOM   1457  HB2 LEU A  97      24.200  55.950  52.040  1.00  0.00           H
ATOM   1458  CG  LEU A  97      24.010  55.540  54.180  1.00  0.00           C
ATOM   1459  HG  LEU A  97      23.500  54.550  54.230  1.00  0.00           H
ATOM   1460  CD1 LEU A  97      25.490  55.240  54.030  1.00  0.00           C
ATOM   1461 HD11 LEU A  97      25.890  54.680  54.910  1.00  0.00           H
ATOM   1462 HD12 LEU A  97      26.120  56.140  53.910  1.00  0.00           H
ATOM   1463 HD13 LEU A  97      25.610  54.750  53.050  1.00  0.00           H
ATOM   1464  CD2 LEU A  97      23.720  56.310  55.480  1.00  0.00           C
ATOM   1465 HD21 LEU A  97      24.290  57.250  55.370  1.00  0.00           H
ATOM   1466 HD22 LEU A  97      24.050  55.770  56.390  1.00  0.00           H
ATOM   1467 HD23 LEU A  97      22.700  56.730  55.650  1.00  0.00           H
ATOM   1468  C   LEU A  97      21.840  57.570  51.700  1.00  0.00           C
ATOM   1469  O   LEU A  97      21.470  58.690  52.030  1.00  0.00           O
ATOM   1470  N   LEU A  98      21.850  57.230  50.320  1.00  0.00           N
ATOM   1471  HN  LEU A  98      22.230  56.340  50.090  1.00  0.00           H
ATOM   1472  CA  LEU A  98      21.410  58.140  49.220  1.00  0.00           C
ATOM   1473  HA  LEU A  98      21.910  59.090  49.320  1.00  0.00           H
ATOM   1474  CB  LEU A  98      21.690  57.750  47.790  1.00  0.00           C
ATOM   1475  HB1 LEU A  98      21.390  58.590  47.120  1.00  0.00           H
ATOM   1476  HB2 LEU A  98      20.990  56.930  47.500  1.00  0.00           H
ATOM   1477  CG  LEU A  98      23.120  57.250  47.530  1.00  0.00           C
ATOM   1478  HG  LEU A  98      23.500  56.600  48.350  1.00  0.00           H
ATOM   1479  CD1 LEU A  98      23.260  56.420  46.270  1.00  0.00           C
ATOM   1480 HD11 LEU A  98      22.620  56.940  45.520  1.00  0.00           H
ATOM   1481 HD12 LEU A  98      22.920  55.380  46.450  1.00  0.00           H
ATOM   1482 HD13 LEU A  98      24.300  56.440  45.870  1.00  0.00           H
ATOM   1483  CD2 LEU A  98      24.020  58.540  47.490  1.00  0.00           C
ATOM   1484 HD21 LEU A  98      23.780  59.210  46.640  1.00  0.00           H
ATOM   1485 HD22 LEU A  98      25.100  58.280  47.460  1.00  0.00           H
ATOM   1486 HD23 LEU A  98      23.870  59.110  48.430  1.00  0.00           H
ATOM   1487  C   LEU A  98      19.870  58.390  49.270  1.00  0.00           C
ATOM   1488  O   LEU A  98      19.340  59.520  49.140  1.00  0.00           O
ATOM   1489  N   LYS A  99      19.040  57.380  49.640  1.00  0.00           N
ATOM   1490  HN  LYS A  99      19.270  56.410  49.740  1.00  0.00           H
ATOM   1491  CA  LYS A  99      17.690  57.680  49.990  1.00  0.00           C
ATOM   1492  HA  LYS A  99      17.320  58.190  49.110  1.00  0.00           H
ATOM   1493  CB  LYS A  99      16.950  56.340  49.940  1.00  0.00           C
ATOM   1494  HB1 LYS A  99      16.010  56.520  50.500  1.00  0.00           H
ATOM   1495  HB2 LYS A  99      17.490  55.480  50.380  1.00  0.00           H
ATOM   1496  CG  LYS A  99      16.700  55.870  48.520  1.00  0.00           C
ATOM   1497  HG1 LYS A  99      17.610  55.320  48.220  1.00  0.00           H
ATOM   1498  HG2 LYS A  99      16.620  56.740  47.830  1.00  0.00           H
ATOM   1499  CD  LYS A  99      15.420  54.970  48.370  1.00  0.00           C
ATOM   1500  HD1 LYS A  99      14.500  55.590  48.260  1.00  0.00           H
ATOM   1501  HD2 LYS A  99      15.350  54.310  49.270  1.00  0.00           H
ATOM   1502  CE  LYS A  99      15.420  53.980  47.190  1.00  0.00           C
ATOM   1503  HE1 LYS A  99      14.420  53.580  46.930  1.00  0.00           H
ATOM   1504  HE2 LYS A  99      16.010  53.060  47.350  1.00  0.00           H
ATOM   1505  NZ  LYS A  99      15.890  54.610  45.890  1.00  0.00           N
ATOM   1506  HZ1 LYS A  99      15.210  55.300  45.520  1.00  0.00           H
ATOM   1507  HZ2 LYS A  99      15.920  53.810  45.220  1.00  0.00           H
ATOM   1508  HZ3 LYS A  99      16.820  55.050  46.030  1.00  0.00           H
ATOM   1509  C   LYS A  99      17.420  58.580  51.170  1.00  0.00           C
ATOM   1510  O   LYS A  99      16.690  59.550  51.010  1.00  0.00           O
ATOM   1511  N   GLY A 100      18.190  58.460  52.240  1.00  0.00           N
ATOM   1512  HN  GLY A 100      18.740  57.680  52.510  1.00  0.00           H
ATOM   1513  CA  GLY A 100      18.180  59.460  53.300  1.00  0.00           C
ATOM   1514  HA1 GLY A 100      18.950  59.210  54.010  1.00  0.00           H
ATOM   1515  HA2 GLY A 100      17.180  59.580  53.700  1.00  0.00           H
ATOM   1516  C   GLY A 100      18.500  60.860  52.940  1.00  0.00           C
ATOM   1517  O   GLY A 100      18.000  61.710  53.640  1.00  0.00           O
ATOM   1518  N   ALA A 101      19.370  61.040  51.900  1.00  0.00           N
ATOM   1519  HN  ALA A 101      19.760  60.270  51.400  1.00  0.00           H
ATOM   1520  CA  ALA A 101      19.760  62.380  51.520  1.00  0.00           C
ATOM   1521  HA  ALA A 101      19.990  62.980  52.390  1.00  0.00           H
ATOM   1522  CB  ALA A 101      21.060  62.220  50.770  1.00  0.00           C
ATOM   1523  HB1 ALA A 101      21.680  61.400  51.190  1.00  0.00           H
ATOM   1524  HB2 ALA A 101      21.780  63.060  50.880  1.00  0.00           H
ATOM   1525  HB3 ALA A 101      21.050  62.010  49.680  1.00  0.00           H
ATOM   1526  C   ALA A 101      18.620  63.090  50.780  1.00  0.00           C
ATOM   1527  O   ALA A 101      18.320  64.280  50.860  1.00  0.00           O
ATOM   1528  N   VAL A 102      17.840  62.270  50.120  1.00  0.00           N
ATOM   1529  HN  VAL A 102      18.150  61.330  50.010  1.00  0.00           H
ATOM   1530  CA  VAL A 102      16.500  62.600  49.560  1.00  0.00           C
ATOM   1531  HA  VAL A 102      16.670  63.560  49.100  1.00  0.00           H
ATOM   1532  CB  VAL A 102      16.070  61.600  48.500  1.00  0.00           C
ATOM   1533  HB  VAL A 102      16.050  60.620  49.020  1.00  0.00           H
ATOM   1534  CG1 VAL A 102      14.760  62.060  47.830  1.00  0.00           C
ATOM   1535 HG11 VAL A 102      14.850  63.000  47.260  1.00  0.00           H
ATOM   1536 HG12 VAL A 102      13.870  62.140  48.500  1.00  0.00           H
ATOM   1537 HG13 VAL A 102      14.500  61.240  47.130  1.00  0.00           H
ATOM   1538  CG2 VAL A 102      17.050  61.480  47.320  1.00  0.00           C
ATOM   1539 HG21 VAL A 102      16.810  62.180  46.500  1.00  0.00           H
ATOM   1540 HG22 VAL A 102      16.900  60.450  46.930  1.00  0.00           H
ATOM   1541 HG23 VAL A 102      18.070  61.720  47.680  1.00  0.00           H
ATOM   1542  C   VAL A 102      15.440  62.890  50.620  1.00  0.00           C
ATOM   1543  O   VAL A 102      14.760  63.880  50.600  1.00  0.00           O
ATOM   1544  N   ARG A 103      15.400  62.070  51.680  1.00  0.00           N
ATOM   1545  HN  ARG A 103      15.920  61.220  51.590  1.00  0.00           H
ATOM   1546  CA  ARG A 103      14.610  62.230  52.850  1.00  0.00           C
ATOM   1547  HA  ARG A 103      13.620  62.370  52.470  1.00  0.00           H
ATOM   1548  CB  ARG A 103      14.590  60.950  53.670  1.00  0.00           C
ATOM   1549  HB1 ARG A 103      14.110  61.160  54.650  1.00  0.00           H
ATOM   1550  HB2 ARG A 103      15.650  60.620  53.780  1.00  0.00           H
ATOM   1551  CG  ARG A 103      13.850  59.890  52.910  1.00  0.00           C
ATOM   1552  HG1 ARG A 103      13.900  60.080  51.810  1.00  0.00           H
ATOM   1553  HG2 ARG A 103      12.760  59.910  53.100  1.00  0.00           H
ATOM   1554  CD  ARG A 103      14.170  58.360  53.000  1.00  0.00           C
ATOM   1555  HD1 ARG A 103      13.850  58.100  54.030  1.00  0.00           H
ATOM   1556  HD2 ARG A 103      15.260  58.130  52.890  1.00  0.00           H
ATOM   1557  NE  ARG A 103      13.320  57.700  51.980  1.00  0.00           N
ATOM   1558  HE  ARG A 103      12.680  58.300  51.490  1.00  0.00           H
ATOM   1559  CZ  ARG A 103      13.410  56.470  51.550  1.00  0.00           C
ATOM   1560  NH1 ARG A 103      14.170  55.570  52.080  1.00  0.00           N
ATOM   1561 HH11 ARG A 103      14.730  55.780  52.880  1.00  0.00           H
ATOM   1562 HH12 ARG A 103      14.190  54.610  51.780  1.00  0.00           H
ATOM   1563  NH2 ARG A 103      12.590  56.110  50.600  1.00  0.00           N
ATOM   1564 HH21 ARG A 103      11.970  56.790  50.210  1.00  0.00           H
ATOM   1565 HH22 ARG A 103      12.550  55.200  50.190  1.00  0.00           H
ATOM   1566  C   ARG A 103      14.810  63.440  53.660  1.00  0.00           C
ATOM   1567  O   ARG A 103      13.850  63.930  54.190  1.00  0.00           O
ATOM   1568  N   GLN A 104      16.080  63.890  53.850  1.00  0.00           N
ATOM   1569  HN  GLN A 104      16.760  63.220  53.550  1.00  0.00           H
ATOM   1570  CA  GLN A 104      16.440  65.110  54.490  1.00  0.00           C
ATOM   1571  HA  GLN A 104      15.830  65.210  55.380  1.00  0.00           H
ATOM   1572  CB  GLN A 104      17.960  65.130  54.780  1.00  0.00           C
ATOM   1573  HB1 GLN A 104      18.300  66.140  55.080  1.00  0.00           H
ATOM   1574  HB2 GLN A 104      18.480  64.730  53.880  1.00  0.00           H
ATOM   1575  CG  GLN A 104      18.300  64.140  55.920  1.00  0.00           C
ATOM   1576  HG1 GLN A 104      19.340  64.240  56.300  1.00  0.00           H
ATOM   1577  HG2 GLN A 104      18.060  63.210  55.370  1.00  0.00           H
ATOM   1578  CD  GLN A 104      17.450  64.360  57.120  1.00  0.00           C
ATOM   1579  OE1 GLN A 104      17.660  65.320  57.880  1.00  0.00           O
ATOM   1580  NE2 GLN A 104      16.430  63.500  57.350  1.00  0.00           N
ATOM   1581 HE21 GLN A 104      15.930  63.600  58.210  1.00  0.00           H
ATOM   1582 HE22 GLN A 104      16.450  62.620  56.860  1.00  0.00           H
ATOM   1583  C   GLN A 104      15.970  66.300  53.740  1.00  0.00           C
ATOM   1584  O   GLN A 104      15.390  67.200  54.410  1.00  0.00           O
ATOM   1585  N   ARG A 105      16.250  66.250  52.430  1.00  0.00           N
ATOM   1586  HN  ARG A 105      16.750  65.460  52.080  1.00  0.00           H
ATOM   1587  CA  ARG A 105      15.880  67.200  51.450  1.00  0.00           C
ATOM   1588  HA  ARG A 105      16.200  68.180  51.770  1.00  0.00           H
ATOM   1589  CB  ARG A 105      16.570  66.980  50.030  1.00  0.00           C
ATOM   1590  HB1 ARG A 105      16.210  65.970  49.700  1.00  0.00           H
ATOM   1591  HB2 ARG A 105      17.670  66.990  50.180  1.00  0.00           H
ATOM   1592  CG  ARG A 105      16.060  67.950  48.960  1.00  0.00           C
ATOM   1593  HG1 ARG A 105      14.970  67.810  48.770  1.00  0.00           H
ATOM   1594  HG2 ARG A 105      16.500  67.580  48.010  1.00  0.00           H
ATOM   1595  CD  ARG A 105      16.460  69.450  49.050  1.00  0.00           C
ATOM   1596  HD1 ARG A 105      17.530  69.470  49.350  1.00  0.00           H
ATOM   1597  HD2 ARG A 105      15.740  69.920  49.760  1.00  0.00           H
ATOM   1598  NE  ARG A 105      16.290  70.040  47.740  1.00  0.00           N
ATOM   1599  HE  ARG A 105      16.060  69.490  46.930  1.00  0.00           H
ATOM   1600  CZ  ARG A 105      16.340  71.330  47.530  1.00  0.00           C
ATOM   1601  NH1 ARG A 105      16.560  72.140  48.560  1.00  0.00           N
ATOM   1602 HH11 ARG A 105      16.630  71.860  49.520  1.00  0.00           H
ATOM   1603 HH12 ARG A 105      16.500  73.110  48.330  1.00  0.00           H
ATOM   1604  NH2 ARG A 105      16.130  71.870  46.330  1.00  0.00           N
ATOM   1605 HH21 ARG A 105      16.090  71.300  45.510  1.00  0.00           H
ATOM   1606 HH22 ARG A 105      16.420  72.820  46.250  1.00  0.00           H
ATOM   1607  C   ARG A 105      14.390  67.450  51.340  1.00  0.00           C
ATOM   1608  O   ARG A 105      13.930  68.580  51.200  1.00  0.00           O
ATOM   1609  N   GLU A 106      13.550  66.360  51.450  1.00  0.00           N
ATOM   1610  HN  GLU A 106      13.940  65.460  51.590  1.00  0.00           H
ATOM   1611  CA  GLU A 106      12.150  66.460  51.560  1.00  0.00           C
ATOM   1612  HA  GLU A 106      11.670  66.920  50.710  1.00  0.00           H
ATOM   1613  CB  GLU A 106      11.650  65.010  51.720  1.00  0.00           C
ATOM   1614  HB1 GLU A 106      10.640  64.870  52.150  1.00  0.00           H
ATOM   1615  HB2 GLU A 106      12.340  64.490  52.420  1.00  0.00           H
ATOM   1616  CG  GLU A 106      11.410  64.160  50.430  1.00  0.00           C
ATOM   1617  HG1 GLU A 106      12.370  64.150  49.870  1.00  0.00           H
ATOM   1618  HG2 GLU A 106      10.820  64.640  49.610  1.00  0.00           H
ATOM   1619  CD  GLU A 106      10.990  62.750  50.620  1.00  0.00           C
ATOM   1620  OE1 GLU A 106       9.970  62.520  51.300  1.00  0.00           O
ATOM   1621  OE2 GLU A 106      11.730  61.850  50.130  1.00  0.00           O
ATOM   1622  C   GLU A 106      11.550  67.250  52.650  1.00  0.00           C
ATOM   1623  O   GLU A 106      10.510  67.800  52.360  1.00  0.00           O
ATOM   1624  N   ARG A 107      12.080  67.260  53.900  1.00  0.00           N
ATOM   1625  HN  ARG A 107      12.980  66.850  54.000  1.00  0.00           H
ATOM   1626  CA  ARG A 107      11.660  68.050  55.010  1.00  0.00           C
ATOM   1627  HA  ARG A 107      10.650  67.780  55.280  1.00  0.00           H
ATOM   1628  CB  ARG A 107      12.510  67.640  56.180  1.00  0.00           C
ATOM   1629  HB1 ARG A 107      12.060  67.930  57.150  1.00  0.00           H
ATOM   1630  HB2 ARG A 107      13.570  67.950  56.000  1.00  0.00           H
ATOM   1631  CG  ARG A 107      12.600  66.140  56.360  1.00  0.00           C
ATOM   1632  HG1 ARG A 107      13.270  66.000  57.230  1.00  0.00           H
ATOM   1633  HG2 ARG A 107      13.100  65.710  55.460  1.00  0.00           H
ATOM   1634  CD  ARG A 107      11.290  65.300  56.510  1.00  0.00           C
ATOM   1635  HD1 ARG A 107      10.670  65.470  55.600  1.00  0.00           H
ATOM   1636  HD2 ARG A 107      10.690  65.470  57.430  1.00  0.00           H
ATOM   1637  NE  ARG A 107      11.680  63.850  56.480  1.00  0.00           N
ATOM   1638  HE  ARG A 107      12.190  63.310  57.140  1.00  0.00           H
ATOM   1639  CZ  ARG A 107      11.390  63.040  55.480  1.00  0.00           C
ATOM   1640  NH1 ARG A 107      10.590  63.360  54.390  1.00  0.00           N
ATOM   1641 HH11 ARG A 107      10.110  64.230  54.430  1.00  0.00           H
ATOM   1642 HH12 ARG A 107      10.440  62.790  53.570  1.00  0.00           H
ATOM   1643  NH2 ARG A 107      11.730  61.820  55.600  1.00  0.00           N
ATOM   1644 HH21 ARG A 107      12.360  61.580  56.340  1.00  0.00           H
ATOM   1645 HH22 ARG A 107      11.530  61.310  54.770  1.00  0.00           H
ATOM   1646  C   ARG A 107      11.720  69.600  54.790  1.00  0.00           C
ATOM   1647  O   ARG A 107      12.590  70.040  54.040  1.00  0.00           O
ATOM   1648  N   ALA A 108      10.780  70.360  55.340  1.00  0.00           N
ATOM   1649  HN  ALA A 108      10.080  69.840  55.830  1.00  0.00           H
ATOM   1650  CA  ALA A 108      10.610  71.790  55.120  1.00  0.00           C
ATOM   1651  HA  ALA A 108      10.570  72.020  54.070  1.00  0.00           H
ATOM   1652  CB  ALA A 108       9.380  72.210  55.900  1.00  0.00           C
ATOM   1653  HB1 ALA A 108       8.470  71.930  55.330  1.00  0.00           H
ATOM   1654  HB2 ALA A 108       9.330  73.320  55.860  1.00  0.00           H
ATOM   1655  HB3 ALA A 108       9.380  71.710  56.900  1.00  0.00           H
ATOM   1656  C   ALA A 108      11.870  72.470  55.680  1.00  0.00           C
ATOM   1657  O   ALA A 108      12.720  73.130  55.030  1.00  0.00           O
ATOM   1658  N   GLU A 109      12.200  72.120  56.950  1.00  0.00           N
ATOM   1659  HN  GLU A 109      11.610  71.740  57.660  1.00  0.00           H
ATOM   1660  CA  GLU A 109      13.520  72.170  57.500  1.00  0.00           C
ATOM   1661  HA  GLU A 109      14.060  72.870  56.870  1.00  0.00           H
ATOM   1662  CB  GLU A 109      13.410  72.910  58.810  1.00  0.00           C
ATOM   1663  HB1 GLU A 109      14.260  72.720  59.500  1.00  0.00           H
ATOM   1664  HB2 GLU A 109      12.550  72.440  59.330  1.00  0.00           H
ATOM   1665  CG  GLU A 109      13.070  74.440  58.580  1.00  0.00           C
ATOM   1666  HG1 GLU A 109      12.290  74.560  57.810  1.00  0.00           H
ATOM   1667  HG2 GLU A 109      13.940  75.040  58.230  1.00  0.00           H
ATOM   1668  CD  GLU A 109      12.680  75.060  59.920  1.00  0.00           C
ATOM   1669  OE1 GLU A 109      11.520  75.490  60.040  1.00  0.00           O
ATOM   1670  OE2 GLU A 109      13.530  74.930  60.850  1.00  0.00           O
ATOM   1671  C   GLU A 109      14.250  70.860  57.580  1.00  0.00           C
ATOM   1672  O   GLU A 109      13.820  70.040  58.430  1.00  0.00           O
ATOM   1673  N   PRO A 110      15.290  70.500  56.880  1.00  0.00           N
ATOM   1674  CD  PRO A 110      15.630  71.180  55.620  1.00  0.00           C
ATOM   1675  HD1 PRO A 110      15.810  72.260  55.810  1.00  0.00           H
ATOM   1676  HD2 PRO A 110      14.720  71.170  54.990  1.00  0.00           H
ATOM   1677  CA  PRO A 110      16.190  69.320  57.150  1.00  0.00           C
ATOM   1678  HA  PRO A 110      15.670  68.400  56.940  1.00  0.00           H
ATOM   1679  CB  PRO A 110      17.380  69.580  56.240  1.00  0.00           C
ATOM   1680  HB1 PRO A 110      17.680  68.570  55.900  1.00  0.00           H
ATOM   1681  HB2 PRO A 110      18.190  70.040  56.840  1.00  0.00           H
ATOM   1682  CG  PRO A 110      16.880  70.410  55.060  1.00  0.00           C
ATOM   1683  HG1 PRO A 110      17.590  71.120  54.580  1.00  0.00           H
ATOM   1684  HG2 PRO A 110      16.530  69.670  54.300  1.00  0.00           H
ATOM   1685  C   PRO A 110      16.610  69.260  58.630  1.00  0.00           C
ATOM   1686  O   PRO A 110      16.740  70.360  59.200  1.00  0.00           O
ATOM   1687  N   GLU A 111      16.900  68.080  59.260  1.00  0.00           N
ATOM   1688  HN  GLU A 111      17.150  67.290  58.710  1.00  0.00           H
ATOM   1689  CA  GLU A 111      17.310  67.940  60.600  1.00  0.00           C
ATOM   1690  HA  GLU A 111      16.590  68.480  61.190  1.00  0.00           H
ATOM   1691  CB  GLU A 111      17.200  66.530  61.210  1.00  0.00           C
ATOM   1692  HB1 GLU A 111      17.490  66.500  62.280  1.00  0.00           H
ATOM   1693  HB2 GLU A 111      17.800  65.840  60.580  1.00  0.00           H
ATOM   1694  CG  GLU A 111      15.710  66.000  61.170  1.00  0.00           C
ATOM   1695  HG1 GLU A 111      15.170  66.300  60.250  1.00  0.00           H
ATOM   1696  HG2 GLU A 111      15.040  66.420  61.950  1.00  0.00           H
ATOM   1697  CD  GLU A 111      15.720  64.500  61.290  1.00  0.00           C
ATOM   1698  OE1 GLU A 111      16.250  63.950  62.320  1.00  0.00           O
ATOM   1699  OE2 GLU A 111      15.060  63.820  60.430  1.00  0.00           O
ATOM   1700  C   GLU A 111      18.780  68.450  60.910  1.00  0.00           C
ATOM   1701  O   GLU A 111      19.650  68.180  60.040  1.00  0.00           O
ATOM   1702  N   PRO A 112      19.160  69.030  62.030  1.00  0.00           N
ATOM   1703  CD  PRO A 112      18.230  69.210  63.140  1.00  0.00           C
ATOM   1704  HD1 PRO A 112      17.260  68.670  63.190  1.00  0.00           H
ATOM   1705  HD2 PRO A 112      17.910  70.270  63.150  1.00  0.00           H
ATOM   1706  CA  PRO A 112      20.470  69.260  62.520  1.00  0.00           C
ATOM   1707  HA  PRO A 112      20.710  70.020  61.790  1.00  0.00           H
ATOM   1708  CB  PRO A 112      20.390  69.720  63.990  1.00  0.00           C
ATOM   1709  HB1 PRO A 112      20.390  70.820  63.880  1.00  0.00           H
ATOM   1710  HB2 PRO A 112      21.240  69.500  64.670  1.00  0.00           H
ATOM   1711  CG  PRO A 112      19.150  69.020  64.440  1.00  0.00           C
ATOM   1712  HG1 PRO A 112      19.380  67.950  64.590  1.00  0.00           H
ATOM   1713  HG2 PRO A 112      18.640  69.460  65.330  1.00  0.00           H
ATOM   1714  C   PRO A 112      21.430  68.110  62.380  1.00  0.00           C
ATOM   1715  O   PRO A 112      21.050  66.920  62.470  1.00  0.00           O
ATOM   1716  N   CYS A 113      22.730  68.390  62.150  1.00  0.00           N
ATOM   1717  HN  CYS A 113      23.070  69.320  62.260  1.00  0.00           H
ATOM   1718  CA  CYS A 113      23.800  67.420  61.830  1.00  0.00           C
ATOM   1719  HA  CYS A 113      23.450  66.890  60.950  1.00  0.00           H
ATOM   1720  CB  CYS A 113      25.150  68.030  61.600  1.00  0.00           C
ATOM   1721  HB1 CYS A 113      25.790  67.170  61.290  1.00  0.00           H
ATOM   1722  HB2 CYS A 113      25.370  68.570  62.540  1.00  0.00           H
ATOM   1723  SG  CYS A 113      25.070  69.430  60.400  1.00  0.00           S
ATOM   1724  HG1 CYS A 113      25.910  69.040  59.460  1.00  0.00           H
ATOM   1725  C   CYS A 113      24.000  66.380  62.940  1.00  0.00           C
ATOM   1726  O   CYS A 113      24.220  66.740  64.090  1.00  0.00           O
ATOM   1727  N   THR A 114      24.000  65.070  62.600  1.00  0.00           N
ATOM   1728  HN  THR A 114      23.720  64.780  61.690  1.00  0.00           H
ATOM   1729  CA  THR A 114      24.260  63.900  63.490  1.00  0.00           C
ATOM   1730  HA  THR A 114      23.850  64.250  64.420  1.00  0.00           H
ATOM   1731  CB  THR A 114      23.470  62.600  63.150  1.00  0.00           C
ATOM   1732  HB  THR A 114      22.480  62.980  62.810  1.00  0.00           H
ATOM   1733  OG1 THR A 114      23.310  61.780  64.250  1.00  0.00           O
ATOM   1734  HG1 THR A 114      22.600  62.210  64.730  1.00  0.00           H
ATOM   1735  CG2 THR A 114      24.180  61.840  62.030  1.00  0.00           C
ATOM   1736 HG21 THR A 114      25.180  61.410  62.280  1.00  0.00           H
ATOM   1737 HG22 THR A 114      24.430  62.480  61.160  1.00  0.00           H
ATOM   1738 HG23 THR A 114      23.520  61.040  61.650  1.00  0.00           H
ATOM   1739  C   THR A 114      25.810  63.780  63.630  1.00  0.00           C
ATOM   1740  O   THR A 114      26.480  64.380  62.740  1.00  0.00           O
ATOM   1741  N   CYS A 115      26.310  63.010  64.650  1.00  0.00           N
ATOM   1742  HN  CYS A 115      25.640  62.490  65.180  1.00  0.00           H
ATOM   1743  CA  CYS A 115      27.730  62.910  64.930  1.00  0.00           C
ATOM   1744  HA  CYS A 115      28.090  63.920  64.850  1.00  0.00           H
ATOM   1745  CB  CYS A 115      28.150  62.400  66.350  1.00  0.00           C
ATOM   1746  HB1 CYS A 115      27.600  61.450  66.420  1.00  0.00           H
ATOM   1747  HB2 CYS A 115      27.870  63.090  67.170  1.00  0.00           H
ATOM   1748  SG  CYS A 115      29.990  62.160  66.650  1.00  0.00           S
ATOM   1749  HG1 CYS A 115      30.170  63.100  67.570  1.00  0.00           H
ATOM   1750  C   CYS A 115      28.390  62.060  63.860  1.00  0.00           C
ATOM   1751  O   CYS A 115      27.820  61.020  63.480  1.00  0.00           O
ATOM   1752  N   GLY A 116      29.660  62.310  63.490  1.00  0.00           N
ATOM   1753  HN  GLY A 116      30.270  62.990  63.890  1.00  0.00           H
ATOM   1754  CA  GLY A 116      30.400  61.500  62.550  1.00  0.00           C
ATOM   1755  HA1 GLY A 116      31.380  61.930  62.630  1.00  0.00           H
ATOM   1756  HA2 GLY A 116      29.850  61.730  61.650  1.00  0.00           H
ATOM   1757  C   GLY A 116      30.560  60.020  62.740  1.00  0.00           C
ATOM   1758  O   GLY A 116      30.770  59.520  63.880  1.00  0.00           O
ATOM   1759  N   PRO A 117      30.490  59.090  61.760  1.00  0.00           N
ATOM   1760  CD  PRO A 117      29.750  59.310  60.520  1.00  0.00           C
ATOM   1761  HD1 PRO A 117      30.270  60.130  59.970  1.00  0.00           H
ATOM   1762  HD2 PRO A 117      28.710  59.670  60.680  1.00  0.00           H
ATOM   1763  CA  PRO A 117      31.000  57.680  61.840  1.00  0.00           C
ATOM   1764  HA  PRO A 117      30.290  57.110  62.420  1.00  0.00           H
ATOM   1765  CB  PRO A 117      31.060  57.360  60.280  1.00  0.00           C
ATOM   1766  HB1 PRO A 117      31.100  56.250  60.250  1.00  0.00           H
ATOM   1767  HB2 PRO A 117      32.020  57.740  59.870  1.00  0.00           H
ATOM   1768  CG  PRO A 117      29.770  58.040  59.790  1.00  0.00           C
ATOM   1769  HG1 PRO A 117      29.790  58.100  58.680  1.00  0.00           H
ATOM   1770  HG2 PRO A 117      28.870  57.460  60.090  1.00  0.00           H
ATOM   1771  C   PRO A 117      32.330  57.430  62.530  1.00  0.00           C
ATOM   1772  O   PRO A 117      33.180  58.340  62.450  1.00  0.00           O
ATOM   1773  N   ALA A 118      32.440  56.270  63.250  1.00  0.00           N
ATOM   1774  HN  ALA A 118      31.710  55.590  63.160  1.00  0.00           H
ATOM   1775  CA  ALA A 118      33.560  55.880  64.060  1.00  0.00           C
ATOM   1776  HA  ALA A 118      34.170  56.760  64.240  1.00  0.00           H
ATOM   1777  CB  ALA A 118      33.170  55.490  65.530  1.00  0.00           C
ATOM   1778  HB1 ALA A 118      34.070  55.440  66.170  1.00  0.00           H
ATOM   1779  HB2 ALA A 118      32.570  54.550  65.550  1.00  0.00           H
ATOM   1780  HB3 ALA A 118      32.600  56.340  65.970  1.00  0.00           H
ATOM   1781  C   ALA A 118      34.510  54.900  63.480  1.00  0.00           C
ATOM   1782  O   ALA A 118      35.620  55.300  63.130  1.00  0.00           O
ATOM   1783  N   GLY A 119      34.300  53.620  63.330  1.00  0.00           N
ATOM   1784  HN  GLY A 119      33.500  53.250  63.790  1.00  0.00           H
ATOM   1785  CA  GLY A 119      35.210  52.670  62.790  1.00  0.00           C
ATOM   1786  HA1 GLY A 119      34.930  51.710  63.210  1.00  0.00           H
ATOM   1787  HA2 GLY A 119      36.210  52.910  63.120  1.00  0.00           H
ATOM   1788  C   GLY A 119      35.250  52.570  61.260  1.00  0.00           C
ATOM   1789  O   GLY A 119      34.940  53.620  60.600  1.00  0.00           O
ATOM   1790  N   PRO A 120      35.440  51.370  60.660  1.00  0.00           N
ATOM   1791  CD  PRO A 120      36.020  50.230  61.320  1.00  0.00           C
ATOM   1792  HD1 PRO A 120      35.420  50.000  62.230  1.00  0.00           H
ATOM   1793  HD2 PRO A 120      37.080  50.510  61.510  1.00  0.00           H
ATOM   1794  CA  PRO A 120      35.040  51.110  59.250  1.00  0.00           C
ATOM   1795  HA  PRO A 120      35.210  52.000  58.670  1.00  0.00           H
ATOM   1796  CB  PRO A 120      35.930  49.900  58.960  1.00  0.00           C
ATOM   1797  HB1 PRO A 120      36.940  50.330  58.760  1.00  0.00           H
ATOM   1798  HB2 PRO A 120      35.640  49.110  58.240  1.00  0.00           H
ATOM   1799  CG  PRO A 120      36.060  49.140  60.270  1.00  0.00           C
ATOM   1800  HG1 PRO A 120      35.110  48.560  60.330  1.00  0.00           H
ATOM   1801  HG2 PRO A 120      36.950  48.480  60.310  1.00  0.00           H
ATOM   1802  C   PRO A 120      33.610  50.700  59.220  1.00  0.00           C
ATOM   1803  O   PRO A 120      33.050  50.480  60.320  1.00  0.00           O
ATOM   1804  N   VAL A 121      32.960  50.590  58.090  1.00  0.00           N
ATOM   1805  HN  VAL A 121      33.430  50.740  57.220  1.00  0.00           H
ATOM   1806  CA  VAL A 121      31.600  50.210  58.010  1.00  0.00           C
ATOM   1807  HA  VAL A 121      31.100  50.860  58.710  1.00  0.00           H
ATOM   1808  CB  VAL A 121      30.880  50.460  56.620  1.00  0.00           C
ATOM   1809  HB  VAL A 121      31.240  49.780  55.820  1.00  0.00           H
ATOM   1810  CG1 VAL A 121      29.320  50.240  56.790  1.00  0.00           C
ATOM   1811 HG11 VAL A 121      28.710  50.270  55.860  1.00  0.00           H
ATOM   1812 HG12 VAL A 121      28.900  51.000  57.480  1.00  0.00           H
ATOM   1813 HG13 VAL A 121      29.080  49.210  57.110  1.00  0.00           H
ATOM   1814  CG2 VAL A 121      31.330  51.850  56.100  1.00  0.00           C
ATOM   1815 HG21 VAL A 121      31.060  52.560  56.910  1.00  0.00           H
ATOM   1816 HG22 VAL A 121      30.630  52.080  55.270  1.00  0.00           H
ATOM   1817 HG23 VAL A 121      32.400  51.880  55.810  1.00  0.00           H
ATOM   1818  C   VAL A 121      31.420  48.750  58.410  1.00  0.00           C
ATOM   1819  O   VAL A 121      32.240  47.960  57.880  1.00  0.00           O
ATOM   1820  N   ALA A 122      30.510  48.340  59.350  1.00  0.00           N
ATOM   1821  HN  ALA A 122      30.460  47.360  59.530  1.00  0.00           H
ATOM   1822  CA  ALA A 122      29.510  49.200  59.980  1.00  0.00           C
ATOM   1823  HA  ALA A 122      28.940  49.760  59.260  1.00  0.00           H
ATOM   1824  CB  ALA A 122      28.510  48.190  60.640  1.00  0.00           C
ATOM   1825  HB1 ALA A 122      28.950  47.660  61.510  1.00  0.00           H
ATOM   1826  HB2 ALA A 122      28.270  47.450  59.850  1.00  0.00           H
ATOM   1827  HB3 ALA A 122      27.560  48.700  60.900  1.00  0.00           H
ATOM   1828  C   ALA A 122      30.050  50.110  61.050  1.00  0.00           C
ATOM   1829  O   ALA A 122      30.730  49.630  61.980  1.00  0.00           O
ATOM   1830  N   ALA A 123      29.900  51.420  60.890  1.00  0.00           N
ATOM   1831  HN  ALA A 123      29.140  51.710  60.310  1.00  0.00           H
ATOM   1832  CA  ALA A 123      30.760  52.460  61.440  1.00  0.00           C
ATOM   1833  HA  ALA A 123      31.680  52.000  61.770  1.00  0.00           H
ATOM   1834  CB  ALA A 123      31.250  53.430  60.340  1.00  0.00           C
ATOM   1835  HB1 ALA A 123      30.350  53.860  59.850  1.00  0.00           H
ATOM   1836  HB2 ALA A 123      31.830  52.810  59.630  1.00  0.00           H
ATOM   1837  HB3 ALA A 123      31.860  54.280  60.710  1.00  0.00           H
ATOM   1838  C   ALA A 123      30.210  53.160  62.640  1.00  0.00           C
ATOM   1839  O   ALA A 123      30.750  54.150  63.090  1.00  0.00           O
ATOM   1840  N   SER A 124      29.130  52.650  63.220  1.00  0.00           N
ATOM   1841  HN  SER A 124      28.470  52.130  62.690  1.00  0.00           H
ATOM   1842  CA  SER A 124      28.870  53.140  64.580  1.00  0.00           C
ATOM   1843  HA  SER A 124      29.250  54.140  64.710  1.00  0.00           H
ATOM   1844  CB  SER A 124      27.330  53.050  64.950  1.00  0.00           C
ATOM   1845  HB1 SER A 124      27.050  51.990  64.770  1.00  0.00           H
ATOM   1846  HB2 SER A 124      26.800  53.800  64.320  1.00  0.00           H
ATOM   1847  OG  SER A 124      27.150  53.490  66.300  1.00  0.00           O
ATOM   1848  HG1 SER A 124      26.210  53.420  66.430  1.00  0.00           H
ATOM   1849  C   SER A 124      29.710  52.370  65.530  1.00  0.00           C
ATOM   1850  O   SER A 124      30.100  52.810  66.560  1.00  0.00           O
ATOM   1851  N   LEU A 125      30.100  51.160  65.080  1.00  0.00           N
ATOM   1852  HN  LEU A 125      29.830  50.940  64.150  1.00  0.00           H
ATOM   1853  CA  LEU A 125      30.970  50.290  65.860  1.00  0.00           C
ATOM   1854  HA  LEU A 125      30.610  50.220  66.870  1.00  0.00           H
ATOM   1855  CB  LEU A 125      31.010  48.940  65.160  1.00  0.00           C
ATOM   1856  HB1 LEU A 125      31.470  48.150  65.780  1.00  0.00           H
ATOM   1857  HB2 LEU A 125      31.560  49.010  64.190  1.00  0.00           H
ATOM   1858  CG  LEU A 125      29.660  48.360  64.800  1.00  0.00           C
ATOM   1859  HG  LEU A 125      29.120  48.940  64.020  1.00  0.00           H
ATOM   1860  CD1 LEU A 125      29.920  46.980  64.240  1.00  0.00           C
ATOM   1861 HD11 LEU A 125      28.970  46.410  64.230  1.00  0.00           H
ATOM   1862 HD12 LEU A 125      30.640  46.430  64.890  1.00  0.00           H
ATOM   1863 HD13 LEU A 125      30.420  46.980  63.250  1.00  0.00           H
ATOM   1864  CD2 LEU A 125      28.680  48.250  66.000  1.00  0.00           C
ATOM   1865 HD21 LEU A 125      28.450  49.230  66.480  1.00  0.00           H
ATOM   1866 HD22 LEU A 125      29.140  47.560  66.740  1.00  0.00           H
ATOM   1867 HD23 LEU A 125      27.740  47.830  65.610  1.00  0.00           H
ATOM   1868  C   LEU A 125      32.370  50.910  65.940  1.00  0.00           C
ATOM   1869  O   LEU A 125      32.800  51.840  65.200  1.00  0.00           O
ATOM   1870  N   ALA A 126      33.250  50.360  66.810  1.00  0.00           N
ATOM   1871  HN  ALA A 126      33.120  49.490  67.280  1.00  0.00           H
ATOM   1872  CA  ALA A 126      34.430  51.080  67.240  1.00  0.00           C
ATOM   1873  HA  ALA A 126      34.020  52.080  67.290  1.00  0.00           H
ATOM   1874  CB  ALA A 126      34.870  50.510  68.590  1.00  0.00           C
ATOM   1875  HB1 ALA A 126      33.970  50.760  69.190  1.00  0.00           H
ATOM   1876  HB2 ALA A 126      35.770  51.070  68.920  1.00  0.00           H
ATOM   1877  HB3 ALA A 126      35.170  49.440  68.690  1.00  0.00           H
ATOM   1878  C   ALA A 126      35.560  50.960  66.150  1.00  0.00           C
ATOM   1879  O   ALA A 126      35.580  50.040  65.320  1.00  0.00           O
ATOM   1880  N   PRO A 127      36.500  51.980  66.160  1.00  0.00           N
ATOM   1881  CD  PRO A 127      36.330  53.280  66.770  1.00  0.00           C
ATOM   1882  HD1 PRO A 127      36.240  53.220  67.870  1.00  0.00           H
ATOM   1883  HD2 PRO A 127      35.350  53.650  66.390  1.00  0.00           H
ATOM   1884  CA  PRO A 127      37.790  51.860  65.440  1.00  0.00           C
ATOM   1885  HA  PRO A 127      37.630  52.100  64.400  1.00  0.00           H
ATOM   1886  CB  PRO A 127      38.660  52.980  66.020  1.00  0.00           C
ATOM   1887  HB1 PRO A 127      39.510  53.430  65.470  1.00  0.00           H
ATOM   1888  HB2 PRO A 127      39.020  52.590  67.000  1.00  0.00           H
ATOM   1889  CG  PRO A 127      37.540  54.030  66.300  1.00  0.00           C
ATOM   1890  HG1 PRO A 127      37.980  54.800  66.970  1.00  0.00           H
ATOM   1891  HG2 PRO A 127      37.270  54.510  65.330  1.00  0.00           H
ATOM   1892  C   PRO A 127      38.450  50.510  65.620  1.00  0.00           C
ATOM   1893  O   PRO A 127      38.510  49.950  66.750  1.00  0.00           O
ATOM   1894  N   VAL A 128      38.980  49.940  64.540  1.00  0.00           N
ATOM   1895  HN  VAL A 128      39.170  50.330  63.640  1.00  0.00           H
ATOM   1896  CA  VAL A 128      39.280  48.530  64.460  1.00  0.00           C
ATOM   1897  HA  VAL A 128      39.230  48.180  65.480  1.00  0.00           H
ATOM   1898  CB  VAL A 128      38.460  47.670  63.500  1.00  0.00           C
ATOM   1899  HB  VAL A 128      38.440  48.140  62.490  1.00  0.00           H
ATOM   1900  CG1 VAL A 128      38.950  46.250  63.520  1.00  0.00           C
ATOM   1901 HG11 VAL A 128      39.930  46.050  63.040  1.00  0.00           H
ATOM   1902 HG12 VAL A 128      38.230  45.520  63.110  1.00  0.00           H
ATOM   1903 HG13 VAL A 128      39.110  45.940  64.570  1.00  0.00           H
ATOM   1904  CG2 VAL A 128      36.960  47.740  63.830  1.00  0.00           C
ATOM   1905 HG21 VAL A 128      36.840  47.180  64.780  1.00  0.00           H
ATOM   1906 HG22 VAL A 128      36.360  47.220  63.050  1.00  0.00           H
ATOM   1907 HG23 VAL A 128      36.640  48.800  63.770  1.00  0.00           H
ATOM   1908  C   VAL A 128      40.820  48.380  64.220  1.00  0.00           C
ATOM   1909  O   VAL A 128      41.300  48.650  63.140  1.00  0.00           O
ATOM   1910  N   SER A 129      41.650  47.840  65.100  1.00  0.00           N
ATOM   1911  HN  SER A 129      42.580  47.760  64.740  1.00  0.00           H
ATOM   1912  CA  SER A 129      41.440  47.390  66.450  1.00  0.00           C
ATOM   1913  HA  SER A 129      40.400  47.350  66.750  1.00  0.00           H
ATOM   1914  CB  SER A 129      42.100  45.970  66.480  1.00  0.00           C
ATOM   1915  HB1 SER A 129      41.380  45.260  66.030  1.00  0.00           H
ATOM   1916  HB2 SER A 129      42.060  45.620  67.540  1.00  0.00           H
ATOM   1917  OG  SER A 129      43.350  45.790  65.850  1.00  0.00           O
ATOM   1918  HG1 SER A 129      43.970  46.460  66.170  1.00  0.00           H
ATOM   1919  C   SER A 129      42.110  48.390  67.370  1.00  0.00           C
ATOM   1920  O   SER A 129      43.330  48.330  67.480  1.00  0.00           O
ATOM   1921  N   ALA A 130      41.370  49.230  68.170  1.00  0.00           N
ATOM   1922  HN  ALA A 130      40.380  49.220  68.250  1.00  0.00           H
ATOM   1923  CA  ALA A 130      41.920  50.440  68.860  1.00  0.00           C
ATOM   1924  HA  ALA A 130      41.010  50.930  69.180  1.00  0.00           H
ATOM   1925  CB  ALA A 130      42.750  49.970  70.120  1.00  0.00           C
ATOM   1926  HB1 ALA A 130      42.220  49.140  70.640  1.00  0.00           H
ATOM   1927  HB2 ALA A 130      42.840  50.830  70.810  1.00  0.00           H
ATOM   1928  HB3 ALA A 130      43.760  49.640  69.780  1.00  0.00           H
ATOM   1929  C   ALA A 130      42.580  51.410  67.920  1.00  0.00           C
ATOM   1930  O   ALA A 130      42.480  51.330  66.680  1.00  0.00           O
ATOM   1931  N   THR A 131      43.330  52.430  68.460  1.00  0.00           N
ATOM   1932  HN  THR A 131      43.570  52.400  69.420  1.00  0.00           H
ATOM   1933  CA  THR A 131      43.790  53.600  67.730  1.00  0.00           C
ATOM   1934  HA  THR A 131      42.860  53.920  67.280  1.00  0.00           H
ATOM   1935  CB  THR A 131      44.370  54.670  68.600  1.00  0.00           C
ATOM   1936  HB  THR A 131      43.650  54.760  69.430  1.00  0.00           H
ATOM   1937  OG1 THR A 131      44.380  55.900  68.040  1.00  0.00           O
ATOM   1938  HG1 THR A 131      44.580  56.530  68.730  1.00  0.00           H
ATOM   1939  CG2 THR A 131      45.740  54.340  69.290  1.00  0.00           C
ATOM   1940 HG21 THR A 131      45.780  53.280  69.620  1.00  0.00           H
ATOM   1941 HG22 THR A 131      46.070  54.890  70.190  1.00  0.00           H
ATOM   1942 HG23 THR A 131      46.500  54.530  68.510  1.00  0.00           H
ATOM   1943  C   THR A 131      44.670  53.280  66.590  1.00  0.00           C
ATOM   1944  O   THR A 131      45.550  52.410  66.640  1.00  0.00           O
ATOM   1945  N   ALA A 132      44.480  53.990  65.500  1.00  0.00           N
ATOM   1946  HN  ALA A 132      43.820  54.730  65.460  1.00  0.00           H
ATOM   1947  CA  ALA A 132      45.260  53.710  64.300  1.00  0.00           C
ATOM   1948  HA  ALA A 132      45.620  52.690  64.330  1.00  0.00           H
ATOM   1949  CB  ALA A 132      44.410  53.980  63.050  1.00  0.00           C
ATOM   1950  HB1 ALA A 132      43.670  53.180  62.870  1.00  0.00           H
ATOM   1951  HB2 ALA A 132      45.030  53.950  62.130  1.00  0.00           H
ATOM   1952  HB3 ALA A 132      43.900  54.950  63.190  1.00  0.00           H
ATOM   1953  C   ALA A 132      46.500  54.580  64.240  1.00  0.00           C
ATOM   1954  O   ALA A 132      47.410  54.450  63.440  1.00  0.00           O
ATOM   1955  N   GLY A 133      46.610  55.500  65.200  1.00  0.00           N
ATOM   1956  HN  GLY A 133      45.940  55.590  65.930  1.00  0.00           H
ATOM   1957  CA  GLY A 133      47.830  56.260  65.360  1.00  0.00           C
ATOM   1958  HA1 GLY A 133      47.650  57.040  66.080  1.00  0.00           H
ATOM   1959  HA2 GLY A 133      48.170  56.640  64.410  1.00  0.00           H
ATOM   1960  C   GLY A 133      48.970  55.490  65.890  1.00  0.00           C
ATOM   1961  O   GLY A 133      48.830  54.440  66.610  1.00  0.00           O
ATOM   1962  N   GLU A 134      50.170  55.950  65.580  1.00  0.00           N
ATOM   1963  HN  GLU A 134      50.190  56.780  65.030  1.00  0.00           H
ATOM   1964  CA  GLU A 134      51.320  55.480  66.350  1.00  0.00           C
ATOM   1965  HA  GLU A 134      51.310  54.400  66.410  1.00  0.00           H
ATOM   1966  CB  GLU A 134      52.710  55.780  65.710  1.00  0.00           C
ATOM   1967  HB1 GLU A 134      53.490  55.830  66.490  1.00  0.00           H
ATOM   1968  HB2 GLU A 134      52.540  56.760  65.210  1.00  0.00           H
ATOM   1969  CG  GLU A 134      53.090  54.790  64.560  1.00  0.00           C
ATOM   1970  HG1 GLU A 134      52.320  54.710  63.760  1.00  0.00           H
ATOM   1971  HG2 GLU A 134      53.310  53.810  65.040  1.00  0.00           H
ATOM   1972  CD  GLU A 134      54.350  55.400  63.910  1.00  0.00           C
ATOM   1973  OE1 GLU A 134      55.450  55.430  64.570  1.00  0.00           O
ATOM   1974  OE2 GLU A 134      54.300  55.910  62.730  1.00  0.00           O
ATOM   1975  C   GLU A 134      51.320  55.940  67.770  1.00  0.00           C
ATOM   1976  O   GLU A 134      50.610  56.880  68.180  1.00  0.00           O
ATOM   1977  N   ASP A 135      52.100  55.300  68.680  1.00  0.00           N
ATOM   1978  HN  ASP A 135      52.540  54.440  68.420  1.00  0.00           H
ATOM   1979  CA  ASP A 135      52.140  55.550  70.120  1.00  0.00           C
ATOM   1980  HA  ASP A 135      51.140  55.390  70.490  1.00  0.00           H
ATOM   1981  CB  ASP A 135      52.930  54.550  70.970  1.00  0.00           C
ATOM   1982  HB1 ASP A 135      52.910  54.990  71.990  1.00  0.00           H
ATOM   1983  HB2 ASP A 135      54.010  54.530  70.710  1.00  0.00           H
ATOM   1984  CG  ASP A 135      52.350  53.240  71.140  1.00  0.00           C
ATOM   1985  OD1 ASP A 135      52.830  52.420  72.010  1.00  0.00           O
ATOM   1986  OD2 ASP A 135      51.490  52.870  70.340  1.00  0.00           O
ATOM   1987  C   ASP A 135      52.550  56.990  70.450  1.00  0.00           C
ATOM   1988  O   ASP A 135      53.380  57.530  69.750  1.00  0.00           O
ATOM   1989  N   ASP A 136      51.950  57.540  71.470  1.00  0.00           N
ATOM   1990  HN  ASP A 136      51.240  56.940  71.850  1.00  0.00           H
ATOM   1991  CA  ASP A 136      52.090  58.890  71.970  1.00  0.00           C
ATOM   1992  HA  ASP A 136      52.950  59.410  71.580  1.00  0.00           H
ATOM   1993  CB  ASP A 136      50.790  59.680  71.470  1.00  0.00           C
ATOM   1994  HB1 ASP A 136      49.830  59.230  71.790  1.00  0.00           H
ATOM   1995  HB2 ASP A 136      50.760  59.560  70.360  1.00  0.00           H
ATOM   1996  CG  ASP A 136      50.760  61.150  71.630  1.00  0.00           C
ATOM   1997  OD1 ASP A 136      51.760  61.770  72.140  1.00  0.00           O
ATOM   1998  OD2 ASP A 136      49.650  61.720  71.310  1.00  0.00           O
ATOM   1999  C   ASP A 136      52.150  58.800  73.430  1.00  0.00           C
ATOM   2000  O   ASP A 136      51.110  58.500  74.010  1.00  0.00           O
ATOM   2001  N   ASP A 137      53.260  59.210  74.140  1.00  0.00           N
ATOM   2002  HN  ASP A 137      53.120  59.270  75.120  1.00  0.00           H
ATOM   2003  CA  ASP A 137      54.570  59.530  73.750  1.00  0.00           C
ATOM   2004  HA  ASP A 137      54.710  60.590  73.580  1.00  0.00           H
ATOM   2005  CB  ASP A 137      55.340  59.310  74.980  1.00  0.00           C
ATOM   2006  HB1 ASP A 137      56.410  59.570  74.820  1.00  0.00           H
ATOM   2007  HB2 ASP A 137      55.310  58.220  75.230  1.00  0.00           H
ATOM   2008  CG  ASP A 137      54.820  60.180  76.130  1.00  0.00           C
ATOM   2009  OD1 ASP A 137      55.230  59.850  77.280  1.00  0.00           O
ATOM   2010  OD2 ASP A 137      54.000  61.100  75.930  1.00  0.00           O
ATOM   2011  C   ASP A 137      55.170  58.650  72.660  1.00  0.00           C
ATOM   2012  O   ASP A 137      54.920  57.500  72.640  1.00  0.00           O
ATOM   2013  N   ASP A 138      56.040  59.220  71.780  1.00  0.00           N
ATOM   2014  HN  ASP A 138      56.130  60.210  71.800  1.00  0.00           H
ATOM   2015  CA  ASP A 138      56.600  58.510  70.640  1.00  0.00           C
ATOM   2016  HA  ASP A 138      55.890  57.750  70.350  1.00  0.00           H
ATOM   2017  CB  ASP A 138      56.560  59.510  69.430  1.00  0.00           C
ATOM   2018  HB1 ASP A 138      57.210  60.400  69.570  1.00  0.00           H
ATOM   2019  HB2 ASP A 138      55.470  59.740  69.410  1.00  0.00           H
ATOM   2020  CG  ASP A 138      56.930  58.880  68.110  1.00  0.00           C
ATOM   2021  OD1 ASP A 138      56.770  57.650  67.960  1.00  0.00           O
ATOM   2022  OD2 ASP A 138      57.260  59.690  67.190  1.00  0.00           O
ATOM   2023  C   ASP A 138      58.010  57.930  70.970  1.00  0.00           C
ATOM   2024  O   ASP A 138      59.060  58.610  70.980  1.00  0.00           O
ATOM   2025  N   VAL A 139      58.030  56.640  71.280  1.00  0.00           N
ATOM   2026  HN  VAL A 139      57.100  56.280  71.300  1.00  0.00           H
ATOM   2027  CA  VAL A 139      59.210  55.790  71.420  1.00  0.00           C
ATOM   2028  HA  VAL A 139      59.760  56.180  72.260  1.00  0.00           H
ATOM   2029  CB  VAL A 139      58.730  54.440  71.700  1.00  0.00           C
ATOM   2030  HB  VAL A 139      59.550  53.700  71.850  1.00  0.00           H
ATOM   2031  CG1 VAL A 139      57.820  54.290  72.950  1.00  0.00           C
ATOM   2032 HG11 VAL A 139      58.400  54.700  73.810  1.00  0.00           H
ATOM   2033 HG12 VAL A 139      57.770  53.210  73.220  1.00  0.00           H
ATOM   2034 HG13 VAL A 139      56.800  54.720  72.960  1.00  0.00           H
ATOM   2035  CG2 VAL A 139      57.910  53.850  70.560  1.00  0.00           C
ATOM   2036 HG21 VAL A 139      57.730  52.780  70.760  1.00  0.00           H
ATOM   2037 HG22 VAL A 139      58.290  53.930  69.520  1.00  0.00           H
ATOM   2038 HG23 VAL A 139      56.900  54.300  70.650  1.00  0.00           H
ATOM   2039  C   VAL A 139      60.340  55.780  70.320  1.00  0.00           C
ATOM   2040  O   VAL A 139      60.140  56.230  69.220  1.00  0.00           O
ATOM   2041  N   VAL A 140      61.570  55.280  70.720  1.00  0.00           N
ATOM   2042  HN  VAL A 140      61.660  54.940  71.650  1.00  0.00           H
ATOM   2043  CA  VAL A 140      62.700  55.020  69.880  1.00  0.00           C
ATOM   2044  HA  VAL A 140      62.950  55.860  69.250  1.00  0.00           H
ATOM   2045  CB  VAL A 140      63.990  54.760  70.630  1.00  0.00           C
ATOM   2046  HB  VAL A 140      63.800  53.790  71.130  1.00  0.00           H
ATOM   2047  CG1 VAL A 140      65.210  54.610  69.730  1.00  0.00           C
ATOM   2048 HG11 VAL A 140      66.130  54.660  70.350  1.00  0.00           H
ATOM   2049 HG12 VAL A 140      65.170  55.320  68.870  1.00  0.00           H
ATOM   2050 HG13 VAL A 140      65.240  53.580  69.320  1.00  0.00           H
ATOM   2051  CG2 VAL A 140      64.210  55.840  71.710  1.00  0.00           C
ATOM   2052 HG21 VAL A 140      65.170  55.680  72.230  1.00  0.00           H
ATOM   2053 HG22 VAL A 140      63.360  55.690  72.400  1.00  0.00           H
ATOM   2054 HG23 VAL A 140      64.110  56.900  71.390  1.00  0.00           H
ATOM   2055  C   VAL A 140      62.260  53.900  68.830  1.00  0.00           C
ATOM   2056  O   VAL A 140      61.650  52.920  69.210  1.00  0.00           O
ATOM   2057  N   GLY A 141      62.520  54.020  67.510  1.00  0.00           N
ATOM   2058  HN  GLY A 141      63.150  54.740  67.210  1.00  0.00           H
ATOM   2059  CA  GLY A 141      62.040  53.040  66.450  1.00  0.00           C
ATOM   2060  HA1 GLY A 141      62.430  53.470  65.540  1.00  0.00           H
ATOM   2061  HA2 GLY A 141      60.970  52.900  66.460  1.00  0.00           H
ATOM   2062  C   GLY A 141      62.620  51.650  66.620  1.00  0.00           C
ATOM   2063  O   GLY A 141      62.830  51.140  67.680  1.00  0.00           O
ATOM   2064  N   ASP A 142      62.690  51.030  65.430  1.00  0.00           N
ATOM   2065  HN  ASP A 142      62.440  51.480  64.570  1.00  0.00           H
ATOM   2066  CA  ASP A 142      63.430  49.770  65.170  1.00  0.00           C
ATOM   2067  HA  ASP A 142      62.930  49.030  65.770  1.00  0.00           H
ATOM   2068  CB  ASP A 142      63.120  49.430  63.640  1.00  0.00           C
ATOM   2069  HB1 ASP A 142      63.710  48.530  63.360  1.00  0.00           H
ATOM   2070  HB2 ASP A 142      63.460  50.240  62.960  1.00  0.00           H
ATOM   2071  CG  ASP A 142      61.690  49.150  63.290  1.00  0.00           C
ATOM   2072  OD1 ASP A 142      61.400  48.970  62.080  1.00  0.00           O
ATOM   2073  OD2 ASP A 142      60.870  48.910  64.210  1.00  0.00           O
ATOM   2074  C   ASP A 142      64.900  49.720  65.470  1.00  0.00           C
ATOM   2075  O   ASP A 142      65.590  50.800  65.660  1.00  0.00           O
ATOM   2076  N   VAL A 143      65.500  48.530  65.550  1.00  0.00           N
ATOM   2077  HN  VAL A 143      65.040  47.670  65.380  1.00  0.00           H
ATOM   2078  CA  VAL A 143      66.880  48.380  65.900  1.00  0.00           C
ATOM   2079  HA  VAL A 143      67.280  49.320  66.250  1.00  0.00           H
ATOM   2080  CB  VAL A 143      67.060  47.380  67.100  1.00  0.00           C
ATOM   2081  HB  VAL A 143      66.890  46.380  66.630  1.00  0.00           H
ATOM   2082  CG1 VAL A 143      68.420  47.360  67.710  1.00  0.00           C
ATOM   2083 HG11 VAL A 143      68.530  46.550  68.470  1.00  0.00           H
ATOM   2084 HG12 VAL A 143      68.780  48.300  68.180  1.00  0.00           H
ATOM   2085 HG13 VAL A 143      69.150  47.060  66.930  1.00  0.00           H
ATOM   2086  CG2 VAL A 143      66.040  47.690  68.200  1.00  0.00           C
ATOM   2087 HG21 VAL A 143      66.220  48.730  68.550  1.00  0.00           H
ATOM   2088 HG22 VAL A 143      66.230  46.970  69.020  1.00  0.00           H
ATOM   2089 HG23 VAL A 143      65.020  47.530  67.800  1.00  0.00           H
ATOM   2090  C   VAL A 143      67.690  48.000  64.680  1.00  0.00           C
ATOM   2091  O   VAL A 143      67.260  47.270  63.830  1.00  0.00           O
ATOM   2092  N   LEU A 144      68.870  48.570  64.520  1.00  0.00           N
ATOM   2093  HN  LEU A 144      69.310  49.140  65.210  1.00  0.00           H
ATOM   2094  CA  LEU A 144      69.840  48.210  63.470  1.00  0.00           C
ATOM   2095  HA  LEU A 144      69.340  47.670  62.680  1.00  0.00           H
ATOM   2096  CB  LEU A 144      70.280  49.560  62.730  1.00  0.00           C
ATOM   2097  HB1 LEU A 144      71.180  49.360  62.110  1.00  0.00           H
ATOM   2098  HB2 LEU A 144      70.500  50.210  63.610  1.00  0.00           H
ATOM   2099  CG  LEU A 144      69.230  50.260  61.900  1.00  0.00           C
ATOM   2100  HG  LEU A 144      68.270  50.330  62.450  1.00  0.00           H
ATOM   2101  CD1 LEU A 144      69.660  51.770  61.580  1.00  0.00           C
ATOM   2102 HD11 LEU A 144      69.940  52.240  62.540  1.00  0.00           H
ATOM   2103 HD12 LEU A 144      68.800  52.320  61.150  1.00  0.00           H
ATOM   2104 HD13 LEU A 144      70.530  51.830  60.890  1.00  0.00           H
ATOM   2105  CD2 LEU A 144      68.920  49.590  60.540  1.00  0.00           C
ATOM   2106 HD21 LEU A 144      69.750  49.630  59.800  1.00  0.00           H
ATOM   2107 HD22 LEU A 144      68.100  50.140  60.030  1.00  0.00           H
ATOM   2108 HD23 LEU A 144      68.710  48.510  60.690  1.00  0.00           H
ATOM   2109  C   LEU A 144      70.990  47.370  63.990  1.00  0.00           C
ATOM   2110  O   LEU A 144      71.490  47.570  65.100  1.00  0.00           O
ATOM   2111  N   ALA A 145      71.370  46.320  63.250  1.00  0.00           N
ATOM   2112  HN  ALA A 145      70.960  46.040  62.390  1.00  0.00           H
ATOM   2113  CA  ALA A 145      72.560  45.600  63.610  1.00  0.00           C
ATOM   2114  HA  ALA A 145      72.580  45.380  64.660  1.00  0.00           H
ATOM   2115  CB  ALA A 145      72.460  44.270  62.830  1.00  0.00           C
ATOM   2116  HB1 ALA A 145      71.690  43.580  63.250  1.00  0.00           H
ATOM   2117  HB2 ALA A 145      73.450  43.770  62.790  1.00  0.00           H
ATOM   2118  HB3 ALA A 145      72.230  44.570  61.790  1.00  0.00           H
ATOM   2119  C   ALA A 145      73.900  46.340  63.370  1.00  0.00           C
ATOM   2120  O   ALA A 145      74.200  46.820  62.280  1.00  0.00           O
ATOM   2121  N   LEU A 146      74.840  46.370  64.370  1.00  0.00           N
ATOM   2122  HN  LEU A 146      74.600  46.040  65.280  1.00  0.00           H
ATOM   2123  CA  LEU A 146      76.060  47.180  64.220  1.00  0.00           C
ATOM   2124  HA  LEU A 146      76.330  47.120  63.180  1.00  0.00           H
ATOM   2125  CB  LEU A 146      75.810  48.680  64.660  1.00  0.00           C
ATOM   2126  HB1 LEU A 146      75.520  48.640  65.730  1.00  0.00           H
ATOM   2127  HB2 LEU A 146      75.020  49.110  64.010  1.00  0.00           H
ATOM   2128  CG  LEU A 146      77.120  49.550  64.580  1.00  0.00           C
ATOM   2129  HG  LEU A 146      77.910  49.100  65.210  1.00  0.00           H
ATOM   2130  CD1 LEU A 146      77.740  49.820  63.200  1.00  0.00           C
ATOM   2131 HD11 LEU A 146      78.090  48.900  62.690  1.00  0.00           H
ATOM   2132 HD12 LEU A 146      78.560  50.540  63.400  1.00  0.00           H
ATOM   2133 HD13 LEU A 146      77.020  50.310  62.500  1.00  0.00           H
ATOM   2134  CD2 LEU A 146      76.950  50.950  65.230  1.00  0.00           C
ATOM   2135 HD21 LEU A 146      77.960  51.290  65.540  1.00  0.00           H
ATOM   2136 HD22 LEU A 146      76.320  50.960  66.150  1.00  0.00           H
ATOM   2137 HD23 LEU A 146      76.480  51.670  64.520  1.00  0.00           H
ATOM   2138  C   LEU A 146      77.180  46.360  64.980  1.00  0.00           C
ATOM   2139  O   LEU A 146      76.890  45.450  65.790  1.00  0.00           O
ATOM   2140  N   LEU A 147      78.470  46.700  64.760  1.00  0.00           N
ATOM   2141  HN  LEU A 147      78.620  47.340  64.010  1.00  0.00           H
ATOM   2142  CA  LEU A 147      79.530  46.290  65.640  1.00  0.00           C
ATOM   2143  HA  LEU A 147      79.100  46.140  66.620  1.00  0.00           H
ATOM   2144  CB  LEU A 147      80.210  45.040  65.050  1.00  0.00           C
ATOM   2145  HB1 LEU A 147      80.820  45.240  64.150  1.00  0.00           H
ATOM   2146  HB2 LEU A 147      79.340  44.410  64.760  1.00  0.00           H
ATOM   2147  CG  LEU A 147      81.210  44.360  66.080  1.00  0.00           C
ATOM   2148  HG  LEU A 147      82.010  45.090  66.320  1.00  0.00           H
ATOM   2149  CD1 LEU A 147      80.470  43.980  67.340  1.00  0.00           C
ATOM   2150 HD11 LEU A 147      79.430  43.740  67.060  1.00  0.00           H
ATOM   2151 HD12 LEU A 147      80.430  44.830  68.050  1.00  0.00           H
ATOM   2152 HD13 LEU A 147      80.900  43.080  67.840  1.00  0.00           H
ATOM   2153  CD2 LEU A 147      81.880  43.150  65.420  1.00  0.00           C
ATOM   2154 HD21 LEU A 147      81.270  42.370  64.930  1.00  0.00           H
ATOM   2155 HD22 LEU A 147      82.420  42.690  66.280  1.00  0.00           H
ATOM   2156 HD23 LEU A 147      82.600  43.530  64.670  1.00  0.00           H
ATOM   2157  C   LEU A 147      80.510  47.440  65.660  1.00  0.00           C
ATOM   2158  O   LEU A 147      80.910  47.930  64.650  1.00  0.00           O
ATOM   2159  N   ALA A 148      80.830  47.970  66.880  1.00  0.00           N
ATOM   2160  HN  ALA A 148      80.490  47.590  67.730  1.00  0.00           H
ATOM   2161  CA  ALA A 148      81.390  49.280  66.970  1.00  0.00           C
ATOM   2162  HA  ALA A 148      82.020  49.440  66.100  1.00  0.00           H
ATOM   2163  CB  ALA A 148      80.340  50.460  67.090  1.00  0.00           C
ATOM   2164  HB1 ALA A 148      80.850  51.390  67.420  1.00  0.00           H
ATOM   2165  HB2 ALA A 148      79.450  50.330  67.740  1.00  0.00           H
ATOM   2166  HB3 ALA A 148      79.760  50.570  66.160  1.00  0.00           H
ATOM   2167  C   ALA A 148      82.370  49.340  68.220  1.00  0.00           C
ATOM   2168  O   ALA A 148      83.220  50.210  68.170  1.00  0.00           O
ATOM   2169  N   ALA A 149      82.330  48.400  69.170  1.00  0.00           N
ATOM   2170  HN  ALA A 149      81.570  47.750  69.130  1.00  0.00           H
ATOM   2171  CA  ALA A 149      83.310  48.300  70.220  1.00  0.00           C
ATOM   2172  HA  ALA A 149      83.740  49.250  70.460  1.00  0.00           H
ATOM   2173  CB  ALA A 149      82.610  47.780  71.530  1.00  0.00           C
ATOM   2174  HB1 ALA A 149      81.870  48.530  71.880  1.00  0.00           H
ATOM   2175  HB2 ALA A 149      83.350  47.690  72.350  1.00  0.00           H
ATOM   2176  HB3 ALA A 149      82.100  46.840  71.230  1.00  0.00           H
ATOM   2177  C   ALA A 149      84.280  47.250  69.850  1.00  0.00           C
ATOM   2178  O   ALA A 149      83.860  46.080  69.550  1.00  0.00           O
ATOM   2179  N   PRO A 150      85.610  47.480  69.720  1.00  0.00           N
ATOM   2180  CD  PRO A 150      86.250  48.750  69.980  1.00  0.00           C
ATOM   2181  HD1 PRO A 150      86.140  49.170  71.000  1.00  0.00           H
ATOM   2182  HD2 PRO A 150      85.820  49.580  69.370  1.00  0.00           H
ATOM   2183  CA  PRO A 150      86.540  46.460  69.170  1.00  0.00           C
ATOM   2184  HA  PRO A 150      86.200  46.020  68.240  1.00  0.00           H
ATOM   2185  CB  PRO A 150      87.770  47.270  68.880  1.00  0.00           C
ATOM   2186  HB1 PRO A 150      87.810  47.540  67.810  1.00  0.00           H
ATOM   2187  HB2 PRO A 150      88.690  46.670  69.050  1.00  0.00           H
ATOM   2188  CG  PRO A 150      87.720  48.610  69.570  1.00  0.00           C
ATOM   2189  HG1 PRO A 150      88.410  48.610  70.440  1.00  0.00           H
ATOM   2190  HG2 PRO A 150      88.100  49.450  68.950  1.00  0.00           H
ATOM   2191  C   PRO A 150      86.860  45.430  70.180  1.00  0.00           C
ATOM   2192  O   PRO A 150      87.250  44.300  69.840  1.00  0.00           O
ATOM   2193  N   LEU A 151      86.540  45.690  71.470  1.00  0.00           N
ATOM   2194  HN  LEU A 151      86.160  46.610  71.600  1.00  0.00           H
ATOM   2195  CA  LEU A 151      86.830  44.950  72.670  1.00  0.00           C
ATOM   2196  HA  LEU A 151      86.960  43.930  72.330  1.00  0.00           H
ATOM   2197  CB  LEU A 151      87.990  45.560  73.500  1.00  0.00           C
ATOM   2198  HB1 LEU A 151      88.250  45.010  74.430  1.00  0.00           H
ATOM   2199  HB2 LEU A 151      87.610  46.560  73.800  1.00  0.00           H
ATOM   2200  CG  LEU A 151      89.270  45.600  72.640  1.00  0.00           C
ATOM   2201  HG  LEU A 151      89.080  46.160  71.700  1.00  0.00           H
ATOM   2202  CD1 LEU A 151      90.360  46.430  73.340  1.00  0.00           C
ATOM   2203 HD11 LEU A 151      91.280  46.620  72.740  1.00  0.00           H
ATOM   2204 HD12 LEU A 151      90.770  46.070  74.310  1.00  0.00           H
ATOM   2205 HD13 LEU A 151      89.830  47.410  73.450  1.00  0.00           H
ATOM   2206  CD2 LEU A 151      89.840  44.250  72.200  1.00  0.00           C
ATOM   2207 HD21 LEU A 151      89.150  43.640  71.590  1.00  0.00           H
ATOM   2208 HD22 LEU A 151      90.210  43.750  73.120  1.00  0.00           H
ATOM   2209 HD23 LEU A 151      90.820  44.470  71.730  1.00  0.00           H
ATOM   2210  C   LEU A 151      85.620  44.890  73.600  1.00  0.00           C
ATOM   2211  O   LEU A 151      84.720  45.720  73.620  1.00  0.00           O
ATOM   2212  N   ALA A 152      85.760  43.960  74.460  1.00  0.00           N
ATOM   2213  HN  ALA A 152      86.460  43.260  74.310  1.00  0.00           H
ATOM   2214  CA  ALA A 152      84.950  43.730  75.660  1.00  0.00           C
ATOM   2215  HA  ALA A 152      83.930  43.730  75.300  1.00  0.00           H
ATOM   2216  CB  ALA A 152      85.160  42.350  76.200  1.00  0.00           C
ATOM   2217  HB1 ALA A 152      84.830  42.150  77.240  1.00  0.00           H
ATOM   2218  HB2 ALA A 152      86.250  42.130  76.230  1.00  0.00           H
ATOM   2219  HB3 ALA A 152      84.820  41.500  75.580  1.00  0.00           H
ATOM   2220  C   ALA A 152      85.090  44.790  76.790  1.00  0.00           C
ATOM   2221  O   ALA A 152      86.130  45.480  76.760  1.00  0.00           O
ATOM   2222  N   PRO A 153      84.090  44.980  77.700  1.00  0.00           N
ATOM   2223  CD  PRO A 153      82.920  44.090  77.810  1.00  0.00           C
ATOM   2224  HD1 PRO A 153      83.190  43.230  78.460  1.00  0.00           H
ATOM   2225  HD2 PRO A 153      82.490  43.640  76.900  1.00  0.00           H
ATOM   2226  CA  PRO A 153      84.030  46.210  78.520  1.00  0.00           C
ATOM   2227  HA  PRO A 153      83.720  46.990  77.850  1.00  0.00           H
ATOM   2228  CB  PRO A 153      82.910  45.780  79.490  1.00  0.00           C
ATOM   2229  HB1 PRO A 153      82.350  46.670  79.860  1.00  0.00           H
ATOM   2230  HB2 PRO A 153      83.300  45.200  80.350  1.00  0.00           H
ATOM   2231  CG  PRO A 153      81.920  44.940  78.610  1.00  0.00           C
ATOM   2232  HG1 PRO A 153      81.250  44.330  79.250  1.00  0.00           H
ATOM   2233  HG2 PRO A 153      81.220  45.580  78.040  1.00  0.00           H
ATOM   2234  C   PRO A 153      85.310  46.710  79.210  1.00  0.00           C
ATOM   2235  O   PRO A 153      86.030  45.880  79.810  1.00  0.00           O
ATOM   2236  N   GLY A 154      85.660  48.000  79.130  1.00  0.00           N
ATOM   2237  HN  GLY A 154      85.070  48.710  78.760  1.00  0.00           H
ATOM   2238  CA  GLY A 154      86.940  48.450  79.750  1.00  0.00           C
ATOM   2239  HA1 GLY A 154      87.410  49.150  79.080  1.00  0.00           H
ATOM   2240  HA2 GLY A 154      87.430  47.570  80.120  1.00  0.00           H
ATOM   2241  C   GLY A 154      86.610  49.150  81.070  1.00  0.00           C
ATOM   2242  O   GLY A 154      85.460  49.090  81.520  1.00  0.00           O
ATOM   2243  N   PRO A 155      87.460  49.840  81.780  1.00  0.00           N
ATOM   2244  CD  PRO A 155      88.930  49.620  81.640  1.00  0.00           C
ATOM   2245  HD1 PRO A 155      89.430  49.960  80.710  1.00  0.00           H
ATOM   2246  HD2 PRO A 155      89.260  48.580  81.880  1.00  0.00           H
ATOM   2247  CA  PRO A 155      87.170  51.010  82.610  1.00  0.00           C
ATOM   2248  HA  PRO A 155      86.690  50.650  83.510  1.00  0.00           H
ATOM   2249  CB  PRO A 155      88.500  51.680  82.870  1.00  0.00           C
ATOM   2250  HB1 PRO A 155      88.490  52.440  83.690  1.00  0.00           H
ATOM   2251  HB2 PRO A 155      88.760  52.330  82.010  1.00  0.00           H
ATOM   2252  CG  PRO A 155      89.430  50.460  82.920  1.00  0.00           C
ATOM   2253  HG1 PRO A 155      90.510  50.750  82.870  1.00  0.00           H
ATOM   2254  HG2 PRO A 155      89.230  49.930  83.870  1.00  0.00           H
ATOM   2255  C   PRO A 155      86.120  51.990  82.040  1.00  0.00           C
ATOM   2256  O   PRO A 155      86.260  52.300  80.890  1.00  0.00           O
ATOM   2257  N   ARG A 156      85.230  52.550  82.880  1.00  0.00           N
ATOM   2258  HN  ARG A 156      85.230  52.290  83.850  1.00  0.00           H
ATOM   2259  CA  ARG A 156      84.170  53.520  82.510  1.00  0.00           C
ATOM   2260  HA  ARG A 156      83.650  53.760  83.420  1.00  0.00           H
ATOM   2261  CB  ARG A 156      84.760  54.830  82.000  1.00  0.00           C
ATOM   2262  HB1 ARG A 156      83.920  55.430  81.590  1.00  0.00           H
ATOM   2263  HB2 ARG A 156      85.360  54.640  81.090  1.00  0.00           H
ATOM   2264  CG  ARG A 156      85.470  55.770  83.030  1.00  0.00           C
ATOM   2265  HG1 ARG A 156      86.200  55.230  83.670  1.00  0.00           H
ATOM   2266  HG2 ARG A 156      84.660  56.100  83.710  1.00  0.00           H
ATOM   2267  CD  ARG A 156      85.920  57.080  82.350  1.00  0.00           C
ATOM   2268  HD1 ARG A 156      85.070  57.650  81.910  1.00  0.00           H
ATOM   2269  HD2 ARG A 156      86.630  56.730  81.570  1.00  0.00           H
ATOM   2270  NE  ARG A 156      86.680  57.920  83.280  1.00  0.00           N
ATOM   2271  HE  ARG A 156      86.740  57.460  84.170  1.00  0.00           H
ATOM   2272  CZ  ARG A 156      87.130  59.170  83.220  1.00  0.00           C
ATOM   2273  NH1 ARG A 156      87.180  59.890  82.090  1.00  0.00           N
ATOM   2274 HH11 ARG A 156      86.600  59.590  81.340  1.00  0.00           H
ATOM   2275 HH12 ARG A 156      87.460  60.850  82.010  1.00  0.00           H
ATOM   2276  NH2 ARG A 156      87.700  59.690  84.300  1.00  0.00           N
ATOM   2277 HH21 ARG A 156      87.460  59.180  85.130  1.00  0.00           H
ATOM   2278 HH22 ARG A 156      88.200  60.550  84.170  1.00  0.00           H
ATOM   2279  C   ARG A 156      83.100  53.030  81.530  1.00  0.00           C
ATOM   2280  O   ARG A 156      83.300  52.240  80.670  1.00  0.00           O
ATOM   2281  N   ALA A 157      81.780  53.510  81.700  1.00  0.00           N
ATOM   2282  HN  ALA A 157      81.490  54.100  82.450  1.00  0.00           H
ATOM   2283  CA  ALA A 157      80.720  53.220  80.710  1.00  0.00           C
ATOM   2284  HA  ALA A 157      80.440  52.170  80.740  1.00  0.00           H
ATOM   2285  CB  ALA A 157      79.650  54.250  81.110  1.00  0.00           C
ATOM   2286  HB1 ALA A 157      80.050  55.240  80.810  1.00  0.00           H
ATOM   2287  HB2 ALA A 157      79.380  54.230  82.190  1.00  0.00           H
ATOM   2288  HB3 ALA A 157      78.740  54.050  80.520  1.00  0.00           H
ATOM   2289  C   ALA A 157      81.140  53.550  79.240  1.00  0.00           C
ATOM   2290  O   ALA A 157      81.840  54.570  79.050  1.00  0.00           O
ATOM   2291  N   PRO A 158      80.840  52.680  78.240  1.00  0.00           N
ATOM   2292  CD  PRO A 158      80.310  51.340  78.380  1.00  0.00           C
ATOM   2293  HD1 PRO A 158      79.230  51.450  78.640  1.00  0.00           H
ATOM   2294  HD2 PRO A 158      80.860  50.780  79.170  1.00  0.00           H
ATOM   2295  CA  PRO A 158      81.420  52.820  76.890  1.00  0.00           C
ATOM   2296  HA  PRO A 158      82.470  52.590  76.850  1.00  0.00           H
ATOM   2297  CB  PRO A 158      80.500  51.830  76.070  1.00  0.00           C
ATOM   2298  HB1 PRO A 158      80.960  51.610  75.080  1.00  0.00           H
ATOM   2299  HB2 PRO A 158      79.430  52.110  75.940  1.00  0.00           H
ATOM   2300  CG  PRO A 158      80.470  50.620  77.020  1.00  0.00           C
ATOM   2301  HG1 PRO A 158      79.660  49.880  76.880  1.00  0.00           H
ATOM   2302  HG2 PRO A 158      81.440  50.070  77.030  1.00  0.00           H
ATOM   2303  C   PRO A 158      81.290  54.230  76.260  1.00  0.00           C
ATOM   2304  O   PRO A 158      80.200  54.790  76.290  1.00  0.00           O
ATOM   2305  N   ARG A 159      82.430  54.820  75.730  1.00  0.00           N
ATOM   2306  HN  ARG A 159      83.340  54.530  76.030  1.00  0.00           H
ATOM   2307  CA  ARG A 159      82.410  55.990  74.860  1.00  0.00           C
ATOM   2308  HA  ARG A 159      81.440  56.470  74.950  1.00  0.00           H
ATOM   2309  CB  ARG A 159      83.450  56.990  75.390  1.00  0.00           C
ATOM   2310  HB1 ARG A 159      83.930  57.450  74.500  1.00  0.00           H
ATOM   2311  HB2 ARG A 159      84.200  56.360  75.920  1.00  0.00           H
ATOM   2312  CG  ARG A 159      83.000  57.960  76.470  1.00  0.00           C
ATOM   2313  HG1 ARG A 159      82.170  58.660  76.220  1.00  0.00           H
ATOM   2314  HG2 ARG A 159      83.920  58.570  76.630  1.00  0.00           H
ATOM   2315  CD  ARG A 159      82.520  57.340  77.820  1.00  0.00           C
ATOM   2316  HD1 ARG A 159      83.170  56.580  78.310  1.00  0.00           H
ATOM   2317  HD2 ARG A 159      81.580  56.760  77.730  1.00  0.00           H
ATOM   2318  NE  ARG A 159      82.320  58.480  78.730  1.00  0.00           N
ATOM   2319  HE  ARG A 159      82.220  59.430  78.420  1.00  0.00           H
ATOM   2320  CZ  ARG A 159      82.000  58.310  80.050  1.00  0.00           C
ATOM   2321  NH1 ARG A 159      81.830  57.120  80.490  1.00  0.00           N
ATOM   2322 HH11 ARG A 159      82.130  56.350  79.920  1.00  0.00           H
ATOM   2323 HH12 ARG A 159      81.710  57.010  81.480  1.00  0.00           H
ATOM   2324  NH2 ARG A 159      81.760  59.380  80.820  1.00  0.00           N
ATOM   2325 HH21 ARG A 159      81.990  60.300  80.500  1.00  0.00           H
ATOM   2326 HH22 ARG A 159      81.470  59.270  81.770  1.00  0.00           H
ATOM   2327  C   ARG A 159      82.520  55.740  73.410  1.00  0.00           C
ATOM   2328  O   ARG A 159      82.290  56.600  72.560  1.00  0.00           O
ATOM   2329  N   VAL A 160      82.880  54.500  73.060  1.00  0.00           N
ATOM   2330  HN  VAL A 160      83.000  53.730  73.680  1.00  0.00           H
ATOM   2331  CA  VAL A 160      83.270  54.110  71.710  1.00  0.00           C
ATOM   2332  HA  VAL A 160      83.740  53.140  71.780  1.00  0.00           H
ATOM   2333  CB  VAL A 160      82.040  53.930  70.780  1.00  0.00           C
ATOM   2334  HB  VAL A 160      81.510  54.880  70.560  1.00  0.00           H
ATOM   2335  CG1 VAL A 160      82.410  53.170  69.560  1.00  0.00           C
ATOM   2336 HG11 VAL A 160      82.570  52.080  69.710  1.00  0.00           H
ATOM   2337 HG12 VAL A 160      83.350  53.510  69.080  1.00  0.00           H
ATOM   2338 HG13 VAL A 160      81.630  53.230  68.770  1.00  0.00           H
ATOM   2339  CG2 VAL A 160      81.010  53.080  71.580  1.00  0.00           C
ATOM   2340 HG21 VAL A 160      81.500  52.200  72.040  1.00  0.00           H
ATOM   2341 HG22 VAL A 160      80.150  52.810  70.920  1.00  0.00           H
ATOM   2342 HG23 VAL A 160      80.670  53.730  72.410  1.00  0.00           H
ATOM   2343  C   VAL A 160      84.270  55.110  71.080  1.00  0.00           C
ATOM   2344  O   VAL A 160      83.910  56.110  70.470  1.00  0.00           O
ATOM   2345  N   GLU A 161      85.580  54.880  71.430  1.00  0.00           N
ATOM   2346  HN  GLU A 161      85.940  54.030  71.790  1.00  0.00           H
ATOM   2347  CA  GLU A 161      86.570  55.840  71.330  1.00  0.00           C
ATOM   2348  HA  GLU A 161      86.200  56.850  71.390  1.00  0.00           H
ATOM   2349  CB  GLU A 161      87.440  55.750  72.660  1.00  0.00           C
ATOM   2350  HB1 GLU A 161      88.340  56.390  72.670  1.00  0.00           H
ATOM   2351  HB2 GLU A 161      87.850  54.720  72.810  1.00  0.00           H
ATOM   2352  CG  GLU A 161      86.580  56.010  73.930  1.00  0.00           C
ATOM   2353  HG1 GLU A 161      85.830  55.210  74.090  1.00  0.00           H
ATOM   2354  HG2 GLU A 161      86.130  57.020  73.940  1.00  0.00           H
ATOM   2355  CD  GLU A 161      87.500  56.010  75.110  1.00  0.00           C
ATOM   2356  OE1 GLU A 161      87.940  57.110  75.540  1.00  0.00           O
ATOM   2357  OE2 GLU A 161      87.780  54.870  75.560  1.00  0.00           O
ATOM   2358  C   GLU A 161      87.470  55.710  70.090  1.00  0.00           C
ATOM   2359  O   GLU A 161      88.340  56.500  69.840  1.00  0.00           O
ATOM   2360  N   ALA A 162      87.290  54.630  69.270  1.00  0.00           N
ATOM   2361  HN  ALA A 162      86.770  53.820  69.520  1.00  0.00           H
ATOM   2362  CA  ALA A 162      88.100  54.460  68.080  1.00  0.00           C
ATOM   2363  HA  ALA A 162      88.850  55.230  68.030  1.00  0.00           H
ATOM   2364  CB  ALA A 162      88.960  53.170  68.080  1.00  0.00           C
ATOM   2365  HB1 ALA A 162      89.580  53.000  67.170  1.00  0.00           H
ATOM   2366  HB2 ALA A 162      88.420  52.250  68.400  1.00  0.00           H
ATOM   2367  HB3 ALA A 162      89.820  53.350  68.760  1.00  0.00           H
ATOM   2368  C   ALA A 162      87.290  54.390  66.850  1.00  0.00           C
ATOM   2369  O   ALA A 162      87.820  54.420  65.730  1.00  0.00           O
ATOM   2370  N   ALA A 163      85.960  54.260  66.880  1.00  0.00           N
ATOM   2371  HN  ALA A 163      85.470  54.250  67.750  1.00  0.00           H
ATOM   2372  CA  ALA A 163      85.100  54.000  65.790  1.00  0.00           C
ATOM   2373  HA  ALA A 163      85.500  53.180  65.220  1.00  0.00           H
ATOM   2374  CB  ALA A 163      83.870  53.390  66.480  1.00  0.00           C
ATOM   2375  HB1 ALA A 163      83.400  52.620  65.830  1.00  0.00           H
ATOM   2376  HB2 ALA A 163      83.210  54.170  66.910  1.00  0.00           H
ATOM   2377  HB3 ALA A 163      84.210  52.820  67.380  1.00  0.00           H
ATOM   2378  C   ALA A 163      84.780  55.160  64.950  1.00  0.00           C
ATOM   2379  O   ALA A 163      85.040  56.340  65.220  1.00  0.00           O
ATOM   2380  N   PHE A 164      84.300  54.870  63.770  1.00  0.00           N
ATOM   2381  HN  PHE A 164      84.160  53.910  63.550  1.00  0.00           H
ATOM   2382  CA  PHE A 164      83.880  55.810  62.850  1.00  0.00           C
ATOM   2383  HA  PHE A 164      83.500  56.680  63.350  1.00  0.00           H
ATOM   2384  CB  PHE A 164      85.080  56.370  61.980  1.00  0.00           C
ATOM   2385  HB1 PHE A 164      85.850  56.830  62.640  1.00  0.00           H
ATOM   2386  HB2 PHE A 164      84.650  57.270  61.480  1.00  0.00           H
ATOM   2387  CG  PHE A 164      85.740  55.410  60.990  1.00  0.00           C
ATOM   2388  CD1 PHE A 164      86.760  54.520  61.340  1.00  0.00           C
ATOM   2389  HD1 PHE A 164      87.210  54.420  62.320  1.00  0.00           H
ATOM   2390  CE1 PHE A 164      87.270  53.590  60.440  1.00  0.00           C
ATOM   2391  HE1 PHE A 164      88.100  52.950  60.710  1.00  0.00           H
ATOM   2392  CZ  PHE A 164      86.840  53.540  59.180  1.00  0.00           C
ATOM   2393  HZ  PHE A 164      87.260  52.750  58.570  1.00  0.00           H
ATOM   2394  CD2 PHE A 164      85.320  55.470  59.690  1.00  0.00           C
ATOM   2395  HD2 PHE A 164      84.540  56.150  59.400  1.00  0.00           H
ATOM   2396  CE2 PHE A 164      85.830  54.480  58.840  1.00  0.00           C
ATOM   2397  HE2 PHE A 164      85.710  54.570  57.770  1.00  0.00           H
ATOM   2398  C   PHE A 164      82.730  55.160  62.110  1.00  0.00           C
ATOM   2399  O   PHE A 164      82.690  53.900  61.970  1.00  0.00           O
ATOM   2400  N   LEU A 165      81.800  55.990  61.560  1.00  0.00           N
ATOM   2401  HN  LEU A 165      81.930  56.950  61.770  1.00  0.00           H
ATOM   2402  CA  LEU A 165      80.800  55.540  60.700  1.00  0.00           C
ATOM   2403  HA  LEU A 165      81.140  54.610  60.260  1.00  0.00           H
ATOM   2404  CB  LEU A 165      79.440  55.320  61.490  1.00  0.00           C
ATOM   2405  HB1 LEU A 165      78.930  56.290  61.670  1.00  0.00           H
ATOM   2406  HB2 LEU A 165      79.620  54.770  62.440  1.00  0.00           H
ATOM   2407  CG  LEU A 165      78.500  54.490  60.590  1.00  0.00           C
ATOM   2408  HG  LEU A 165      78.220  55.000  59.640  1.00  0.00           H
ATOM   2409  CD1 LEU A 165      78.980  53.050  60.360  1.00  0.00           C
ATOM   2410 HD11 LEU A 165      78.170  52.520  59.810  1.00  0.00           H
ATOM   2411 HD12 LEU A 165      79.250  52.450  61.250  1.00  0.00           H
ATOM   2412 HD13 LEU A 165      79.830  53.070  59.640  1.00  0.00           H
ATOM   2413  CD2 LEU A 165      77.050  54.290  61.260  1.00  0.00           C
ATOM   2414 HD21 LEU A 165      76.680  55.280  61.620  1.00  0.00           H
ATOM   2415 HD22 LEU A 165      77.080  53.430  61.970  1.00  0.00           H
ATOM   2416 HD23 LEU A 165      76.410  53.990  60.410  1.00  0.00           H
ATOM   2417  C   LEU A 165      80.700  56.600  59.680  1.00  0.00           C
ATOM   2418  O   LEU A 165      80.230  57.730  59.950  1.00  0.00           O
ATOM   2419  N   CYS A 166      81.090  56.320  58.460  1.00  0.00           N
ATOM   2420  HN  CYS A 166      81.250  55.400  58.100  1.00  0.00           H
ATOM   2421  CA  CYS A 166      81.110  57.460  57.500  1.00  0.00           C
ATOM   2422  HA  CYS A 166      80.380  58.210  57.730  1.00  0.00           H
ATOM   2423  CB  CYS A 166      82.580  58.080  57.400  1.00  0.00           C
ATOM   2424  HB1 CYS A 166      82.490  58.980  56.760  1.00  0.00           H
ATOM   2425  HB2 CYS A 166      83.260  57.330  56.930  1.00  0.00           H
ATOM   2426  SG  CYS A 166      83.190  58.610  59.000  1.00  0.00           S
ATOM   2427  HG1 CYS A 166      82.110  59.050  59.630  1.00  0.00           H
ATOM   2428  C   CYS A 166      80.700  57.030  55.990  1.00  0.00           C
ATOM   2429  O   CYS A 166      80.600  55.830  55.730  1.00  0.00           O
ATOM   2430  N   ARG A 167      80.410  57.970  55.050  1.00  0.00           N
ATOM   2431  HN  ARG A 167      80.470  58.930  55.320  1.00  0.00           H
ATOM   2432  CA  ARG A 167      79.610  57.780  53.870  1.00  0.00           C
ATOM   2433  HA  ARG A 167      79.320  56.750  53.730  1.00  0.00           H
ATOM   2434  CB  ARG A 167      78.420  58.810  53.860  1.00  0.00           C
ATOM   2435  HB1 ARG A 167      77.760  58.750  52.970  1.00  0.00           H
ATOM   2436  HB2 ARG A 167      78.940  59.790  53.760  1.00  0.00           H
ATOM   2437  CG  ARG A 167      77.490  58.780  55.060  1.00  0.00           C
ATOM   2438  HG1 ARG A 167      76.590  59.420  54.910  1.00  0.00           H
ATOM   2439  HG2 ARG A 167      78.110  59.180  55.890  1.00  0.00           H
ATOM   2440  CD  ARG A 167      77.000  57.350  55.430  1.00  0.00           C
ATOM   2441  HD1 ARG A 167      77.890  56.690  55.520  1.00  0.00           H
ATOM   2442  HD2 ARG A 167      76.390  56.950  54.600  1.00  0.00           H
ATOM   2443  NE  ARG A 167      76.310  57.430  56.750  1.00  0.00           N
ATOM   2444  HE  ARG A 167      76.200  58.310  57.200  1.00  0.00           H
ATOM   2445  CZ  ARG A 167      75.800  56.370  57.320  1.00  0.00           C
ATOM   2446  NH1 ARG A 167      75.830  55.120  56.900  1.00  0.00           N
ATOM   2447 HH11 ARG A 167      76.230  55.030  55.990  1.00  0.00           H
ATOM   2448 HH12 ARG A 167      75.450  54.410  57.480  1.00  0.00           H
ATOM   2449  NH2 ARG A 167      75.250  56.470  58.560  1.00  0.00           N
ATOM   2450 HH21 ARG A 167      75.390  57.370  58.970  1.00  0.00           H
ATOM   2451 HH22 ARG A 167      74.820  55.700  59.030  1.00  0.00           H
ATOM   2452  C   ARG A 167      80.370  58.170  52.660  1.00  0.00           C
ATOM   2453  O   ARG A 167      81.360  58.840  52.740  1.00  0.00           O
ATOM   2454  N   LEU A 168      79.780  57.810  51.440  1.00  0.00           N
ATOM   2455  HN  LEU A 168      78.940  57.280  51.350  1.00  0.00           H
ATOM   2456  CA  LEU A 168      80.420  58.180  50.220  1.00  0.00           C
ATOM   2457  HA  LEU A 168      81.500  58.170  50.280  1.00  0.00           H
ATOM   2458  CB  LEU A 168      79.940  57.290  49.060  1.00  0.00           C
ATOM   2459  HB1 LEU A 168      80.440  57.510  48.100  1.00  0.00           H
ATOM   2460  HB2 LEU A 168      78.850  57.500  48.940  1.00  0.00           H
ATOM   2461  CG  LEU A 168      80.050  55.790  49.210  1.00  0.00           C
ATOM   2462  HG  LEU A 168      79.300  55.380  49.920  1.00  0.00           H
ATOM   2463  CD1 LEU A 168      79.650  55.110  47.890  1.00  0.00           C
ATOM   2464 HD11 LEU A 168      78.640  55.340  47.490  1.00  0.00           H
ATOM   2465 HD12 LEU A 168      79.730  54.020  48.090  1.00  0.00           H
ATOM   2466 HD13 LEU A 168      80.360  55.440  47.110  1.00  0.00           H
ATOM   2467  CD2 LEU A 168      81.490  55.390  49.540  1.00  0.00           C
ATOM   2468 HD21 LEU A 168      81.620  54.330  49.820  1.00  0.00           H
ATOM   2469 HD22 LEU A 168      81.960  55.890  50.420  1.00  0.00           H
ATOM   2470 HD23 LEU A 168      82.160  55.700  48.700  1.00  0.00           H
ATOM   2471  C   LEU A 168      80.030  59.660  49.900  1.00  0.00           C
ATOM   2472  O   LEU A 168      78.850  60.030  49.890  1.00  0.00           O
ATOM   2473  N   ARG A 169      81.050  60.480  49.490  1.00  0.00           N
ATOM   2474  HN  ARG A 169      81.910  60.020  49.260  1.00  0.00           H
ATOM   2475  CA  ARG A 169      80.880  61.870  49.150  1.00  0.00           C
ATOM   2476  HA  ARG A 169      80.250  62.350  49.880  1.00  0.00           H
ATOM   2477  CB  ARG A 169      82.280  62.590  49.210  1.00  0.00           C
ATOM   2478  HB1 ARG A 169      83.010  62.190  48.470  1.00  0.00           H
ATOM   2479  HB2 ARG A 169      82.700  62.290  50.190  1.00  0.00           H
ATOM   2480  CG  ARG A 169      82.450  64.070  48.960  1.00  0.00           C
ATOM   2481  HG1 ARG A 169      82.300  64.260  47.880  1.00  0.00           H
ATOM   2482  HG2 ARG A 169      83.500  64.280  49.240  1.00  0.00           H
ATOM   2483  CD  ARG A 169      81.720  65.090  49.790  1.00  0.00           C
ATOM   2484  HD1 ARG A 169      82.050  66.090  49.450  1.00  0.00           H
ATOM   2485  HD2 ARG A 169      81.830  65.000  50.900  1.00  0.00           H
ATOM   2486  NE  ARG A 169      80.260  64.970  49.410  1.00  0.00           N
ATOM   2487  HE  ARG A 169      79.910  64.310  48.740  1.00  0.00           H
ATOM   2488  CZ  ARG A 169      79.440  65.970  49.590  1.00  0.00           C
ATOM   2489  NH1 ARG A 169      79.700  67.100  50.250  1.00  0.00           N
ATOM   2490 HH11 ARG A 169      80.610  67.280  50.620  1.00  0.00           H
ATOM   2491 HH12 ARG A 169      78.950  67.710  50.500  1.00  0.00           H
ATOM   2492  NH2 ARG A 169      78.140  65.820  49.240  1.00  0.00           N
ATOM   2493 HH21 ARG A 169      77.690  64.940  49.110  1.00  0.00           H
ATOM   2494 HH22 ARG A 169      77.560  66.570  49.540  1.00  0.00           H
ATOM   2495  C   ARG A 169      80.280  62.110  47.740  1.00  0.00           C
ATOM   2496  O   ARG A 169      79.570  63.090  47.420  1.00  0.00           O
ATOM   2497  N   ARG A 170      80.510  61.080  46.930  1.00  0.00           N
ATOM   2498  HN  ARG A 170      80.970  60.280  47.300  1.00  0.00           H
ATOM   2499  CA  ARG A 170      80.140  61.080  45.550  1.00  0.00           C
ATOM   2500  HA  ARG A 170      79.180  61.590  45.550  1.00  0.00           H
ATOM   2501  CB  ARG A 170      81.090  61.870  44.580  1.00  0.00           C
ATOM   2502  HB1 ARG A 170      81.000  62.870  45.040  1.00  0.00           H
ATOM   2503  HB2 ARG A 170      80.630  61.980  43.580  1.00  0.00           H
ATOM   2504  CG  ARG A 170      82.510  61.370  44.390  1.00  0.00           C
ATOM   2505  HG1 ARG A 170      82.750  61.020  45.420  1.00  0.00           H
ATOM   2506  HG2 ARG A 170      83.160  62.190  44.030  1.00  0.00           H
ATOM   2507  CD  ARG A 170      82.640  60.130  43.410  1.00  0.00           C
ATOM   2508  HD1 ARG A 170      82.630  60.570  42.390  1.00  0.00           H
ATOM   2509  HD2 ARG A 170      81.890  59.310  43.510  1.00  0.00           H
ATOM   2510  NE  ARG A 170      84.050  59.500  43.600  1.00  0.00           N
ATOM   2511  HE  ARG A 170      84.820  59.890  43.100  1.00  0.00           H
ATOM   2512  CZ  ARG A 170      84.140  58.190  43.960  1.00  0.00           C
ATOM   2513  NH1 ARG A 170      83.250  57.550  44.640  1.00  0.00           N
ATOM   2514 HH11 ARG A 170      83.620  56.800  45.190  1.00  0.00           H
ATOM   2515 HH12 ARG A 170      82.410  58.000  44.930  1.00  0.00           H
ATOM   2516  NH2 ARG A 170      85.270  57.530  43.730  1.00  0.00           N
ATOM   2517 HH21 ARG A 170      85.970  57.950  43.160  1.00  0.00           H
ATOM   2518 HH22 ARG A 170      85.080  56.570  43.520  1.00  0.00           H
ATOM   2519  C   ARG A 170      79.980  59.590  45.230  1.00  0.00           C
ATOM   2520  O   ARG A 170      80.750  58.740  45.650  1.00  0.00           O
ATOM   2521  N   ASP A 171      78.950  59.230  44.520  1.00  0.00           N
ATOM   2522  HN  ASP A 171      78.350  59.890  44.090  1.00  0.00           H
ATOM   2523  CA  ASP A 171      78.560  57.900  44.260  1.00  0.00           C
ATOM   2524  HA  ASP A 171      78.440  57.510  45.260  1.00  0.00           H
ATOM   2525  CB  ASP A 171      77.100  57.950  43.630  1.00  0.00           C
ATOM   2526  HB1 ASP A 171      76.700  56.920  43.690  1.00  0.00           H
ATOM   2527  HB2 ASP A 171      77.220  58.180  42.550  1.00  0.00           H
ATOM   2528  CG  ASP A 171      76.070  58.890  44.220  1.00  0.00           C
ATOM   2529  OD1 ASP A 171      76.280  60.100  44.280  1.00  0.00           O
ATOM   2530  OD2 ASP A 171      75.060  58.370  44.590  1.00  0.00           O
ATOM   2531  C   ASP A 171      79.610  57.040  43.540  1.00  0.00           C
ATOM   2532  O   ASP A 171      80.360  57.630  42.720  1.00  0.00           O
ATOM   2533  N   ALA A 172      79.730  55.730  43.870  1.00  0.00           N
ATOM   2534  HN  ALA A 172      79.070  55.400  44.540  1.00  0.00           H
ATOM   2535  CA  ALA A 172      80.760  54.910  43.200  1.00  0.00           C
ATOM   2536  HA  ALA A 172      81.540  55.550  42.820  1.00  0.00           H
ATOM   2537  CB  ALA A 172      81.280  53.970  44.240  1.00  0.00           C
ATOM   2538  HB1 ALA A 172      82.090  53.340  43.820  1.00  0.00           H
ATOM   2539  HB2 ALA A 172      80.460  53.490  44.800  1.00  0.00           H
ATOM   2540  HB3 ALA A 172      81.810  54.610  44.990  1.00  0.00           H
ATOM   2541  C   ALA A 172      80.100  54.190  42.060  1.00  0.00           C
ATOM   2542  O   ALA A 172      78.920  53.870  42.110  1.00  0.00           O
ATOM   2543  N   LEU A 173      80.870  53.930  41.010  1.00  0.00           N
ATOM   2544  HN  LEU A 173      81.670  54.510  40.900  1.00  0.00           H
ATOM   2545  CA  LEU A 173      80.460  52.930  39.930  1.00  0.00           C
ATOM   2546  HA  LEU A 173      79.470  52.570  40.160  1.00  0.00           H
ATOM   2547  CB  LEU A 173      80.550  53.640  38.570  1.00  0.00           C
ATOM   2548  HB1 LEU A 173      81.430  54.330  38.500  1.00  0.00           H
ATOM   2549  HB2 LEU A 173      79.710  54.360  38.500  1.00  0.00           H
ATOM   2550  CG  LEU A 173      80.540  52.780  37.330  1.00  0.00           C
ATOM   2551  HG  LEU A 173      81.380  52.060  37.270  1.00  0.00           H
ATOM   2552  CD1 LEU A 173      79.250  52.090  37.120  1.00  0.00           C
ATOM   2553 HD11 LEU A 173      79.080  51.170  37.710  1.00  0.00           H
ATOM   2554 HD12 LEU A 173      79.180  51.730  36.070  1.00  0.00           H
ATOM   2555 HD13 LEU A 173      78.390  52.780  37.280  1.00  0.00           H
ATOM   2556  CD2 LEU A 173      80.820  53.790  36.260  1.00  0.00           C
ATOM   2557 HD21 LEU A 173      81.800  54.320  36.310  1.00  0.00           H
ATOM   2558 HD22 LEU A 173      79.980  54.510  36.310  1.00  0.00           H
ATOM   2559 HD23 LEU A 173      80.770  53.260  35.280  1.00  0.00           H
ATOM   2560  C   LEU A 173      81.300  51.640  40.060  1.00  0.00           C
ATOM   2561  O   LEU A 173      82.540  51.590  40.020  1.00  0.00           O
ATOM   2562  N   VAL A 174      80.570  50.540  40.060  1.00  0.00           N
ATOM   2563  HN  VAL A 174      79.600  50.710  40.230  1.00  0.00           H
ATOM   2564  CA  VAL A 174      81.120  49.200  39.910  1.00  0.00           C
ATOM   2565  HA  VAL A 174      82.190  49.140  40.040  1.00  0.00           H
ATOM   2566  CB  VAL A 174      80.740  48.310  41.100  1.00  0.00           C
ATOM   2567  HB  VAL A 174      79.640  48.150  41.110  1.00  0.00           H
ATOM   2568  CG1 VAL A 174      81.430  46.920  40.930  1.00  0.00           C
ATOM   2569 HG11 VAL A 174      81.080  46.260  40.100  1.00  0.00           H
ATOM   2570 HG12 VAL A 174      81.240  46.330  41.850  1.00  0.00           H
ATOM   2571 HG13 VAL A 174      82.510  47.060  40.740  1.00  0.00           H
ATOM   2572  CG2 VAL A 174      81.270  48.880  42.440  1.00  0.00           C
ATOM   2573 HG21 VAL A 174      81.900  49.800  42.470  1.00  0.00           H
ATOM   2574 HG22 VAL A 174      81.850  48.220  43.110  1.00  0.00           H
ATOM   2575 HG23 VAL A 174      80.320  49.050  43.000  1.00  0.00           H
ATOM   2576  C   VAL A 174      80.610  48.600  38.660  1.00  0.00           C
ATOM   2577  O   VAL A 174      79.440  48.210  38.550  1.00  0.00           O
ATOM   2578  N   GLU A 175      81.440  48.510  37.600  1.00  0.00           N
ATOM   2579  HN  GLU A 175      82.350  48.910  37.600  1.00  0.00           H
ATOM   2580  CA  GLU A 175      81.040  47.840  36.350  1.00  0.00           C
ATOM   2581  HA  GLU A 175      80.140  48.350  36.050  1.00  0.00           H
ATOM   2582  CB  GLU A 175      82.200  47.900  35.250  1.00  0.00           C
ATOM   2583  HB1 GLU A 175      82.050  47.070  34.530  1.00  0.00           H
ATOM   2584  HB2 GLU A 175      83.230  47.750  35.620  1.00  0.00           H
ATOM   2585  CG  GLU A 175      82.280  49.330  34.590  1.00  0.00           C
ATOM   2586  HG1 GLU A 175      82.580  50.070  35.360  1.00  0.00           H
ATOM   2587  HG2 GLU A 175      81.320  49.600  34.110  1.00  0.00           H
ATOM   2588  CD  GLU A 175      83.290  49.380  33.510  1.00  0.00           C
ATOM   2589  OE1 GLU A 175      83.020  49.660  32.340  1.00  0.00           O
ATOM   2590  OE2 GLU A 175      84.490  49.360  33.850  1.00  0.00           O
ATOM   2591  C   GLU A 175      80.580  46.340  36.460  1.00  0.00           C
ATOM   2592  O   GLU A 175      80.780  45.670  37.430  1.00  0.00           O
ATOM   2593  N   ARG A 176      79.830  45.890  35.470  1.00  0.00           N
ATOM   2594  HN  ARG A 176      79.410  46.550  34.840  1.00  0.00           H
ATOM   2595  CA  ARG A 176      79.670  44.460  35.130  1.00  0.00           C
ATOM   2596  HA  ARG A 176      78.890  44.070  35.750  1.00  0.00           H
ATOM   2597  CB  ARG A 176      79.210  44.320  33.630  1.00  0.00           C
ATOM   2598  HB1 ARG A 176      78.190  44.760  33.530  1.00  0.00           H
ATOM   2599  HB2 ARG A 176      79.220  43.230  33.400  1.00  0.00           H
ATOM   2600  CG  ARG A 176      80.150  45.000  32.610  1.00  0.00           C
ATOM   2601  HG1 ARG A 176      81.200  44.610  32.610  1.00  0.00           H
ATOM   2602  HG2 ARG A 176      80.140  46.090  32.810  1.00  0.00           H
ATOM   2603  CD  ARG A 176      79.580  44.920  31.180  1.00  0.00           C
ATOM   2604  HD1 ARG A 176      80.320  45.480  30.580  1.00  0.00           H
ATOM   2605  HD2 ARG A 176      78.570  45.370  31.090  1.00  0.00           H
ATOM   2606  NE  ARG A 176      79.380  43.470  30.790  1.00  0.00           N
ATOM   2607  HE  ARG A 176      79.880  42.760  31.280  1.00  0.00           H
ATOM   2608  CZ  ARG A 176      78.680  43.050  29.710  1.00  0.00           C
ATOM   2609  NH1 ARG A 176      78.190  43.910  28.860  1.00  0.00           N
ATOM   2610 HH11 ARG A 176      78.010  44.780  29.310  1.00  0.00           H
ATOM   2611 HH12 ARG A 176      77.600  43.690  28.080  1.00  0.00           H
ATOM   2612  NH2 ARG A 176      78.730  41.750  29.430  1.00  0.00           N
ATOM   2613 HH21 ARG A 176      78.620  41.510  28.470  1.00  0.00           H
ATOM   2614 HH22 ARG A 176      79.440  41.230  29.910  1.00  0.00           H
ATOM   2615  C   ARG A 176      80.980  43.590  35.340  1.00  0.00           C
ATOM   2616  O   ARG A 176      82.060  43.960  34.980  1.00  0.00           O
ATOM   2617  N   ARG A 177      80.690  42.530  36.100  1.00  0.00           N
ATOM   2618  HN  ARG A 177      79.730  42.340  36.230  1.00  0.00           H
ATOM   2619  CA  ARG A 177      81.610  41.630  36.750  1.00  0.00           C
ATOM   2620  HA  ARG A 177      81.060  41.200  37.570  1.00  0.00           H
ATOM   2621  CB  ARG A 177      81.800  40.300  35.860  1.00  0.00           C
ATOM   2622  HB1 ARG A 177      82.720  39.800  36.230  1.00  0.00           H
ATOM   2623  HB2 ARG A 177      82.020  40.670  34.830  1.00  0.00           H
ATOM   2624  CG  ARG A 177      80.580  39.400  35.860  1.00  0.00           C
ATOM   2625  HG1 ARG A 177      79.650  39.800  35.410  1.00  0.00           H
ATOM   2626  HG2 ARG A 177      80.210  39.150  36.880  1.00  0.00           H
ATOM   2627  CD  ARG A 177      80.950  38.190  35.080  1.00  0.00           C
ATOM   2628  HD1 ARG A 177      81.820  37.680  35.550  1.00  0.00           H
ATOM   2629  HD2 ARG A 177      81.190  38.310  34.010  1.00  0.00           H
ATOM   2630  NE  ARG A 177      79.680  37.370  35.120  1.00  0.00           N
ATOM   2631  HE  ARG A 177      78.880  37.690  35.620  1.00  0.00           H
ATOM   2632  CZ  ARG A 177      79.500  36.240  34.500  1.00  0.00           C
ATOM   2633  NH1 ARG A 177      80.380  35.640  33.780  1.00  0.00           N
ATOM   2634 HH11 ARG A 177      80.060  34.710  33.610  1.00  0.00           H
ATOM   2635 HH12 ARG A 177      81.190  36.210  33.580  1.00  0.00           H
ATOM   2636  NH2 ARG A 177      78.490  35.530  34.850  1.00  0.00           N
ATOM   2637 HH21 ARG A 177      77.770  36.090  35.280  1.00  0.00           H
ATOM   2638 HH22 ARG A 177      78.260  34.750  34.270  1.00  0.00           H
ATOM   2639  C   ARG A 177      82.840  42.200  37.390  1.00  0.00           C
ATOM   2640  O   ARG A 177      83.920  41.590  37.430  1.00  0.00           O
ATOM   2641  N   ALA A 178      82.820  43.430  37.890  1.00  0.00           N
ATOM   2642  HN  ALA A 178      81.960  43.910  38.070  1.00  0.00           H
ATOM   2643  CA  ALA A 178      83.980  44.170  38.250  1.00  0.00           C
ATOM   2644  HA  ALA A 178      84.910  43.790  37.860  1.00  0.00           H
ATOM   2645  CB  ALA A 178      84.000  45.570  37.540  1.00  0.00           C
ATOM   2646  HB1 ALA A 178      84.990  46.080  37.660  1.00  0.00           H
ATOM   2647  HB2 ALA A 178      83.310  46.330  37.950  1.00  0.00           H
ATOM   2648  HB3 ALA A 178      83.740  45.520  36.460  1.00  0.00           H
ATOM   2649  C   ALA A 178      84.120  44.350  39.800  1.00  0.00           C
ATOM   2650  O   ALA A 178      83.130  44.300  40.570  1.00  0.00           O
ATOM   2651  N   LEU A 179      85.370  44.470  40.220  1.00  0.00           N
ATOM   2652  HN  LEU A 179      86.130  44.530  39.580  1.00  0.00           H
ATOM   2653  CA  LEU A 179      85.720  44.720  41.600  1.00  0.00           C
ATOM   2654  HA  LEU A 179      84.790  44.720  42.150  1.00  0.00           H
ATOM   2655  CB  LEU A 179      86.880  43.840  42.100  1.00  0.00           C
ATOM   2656  HB1 LEU A 179      87.620  43.800  41.270  1.00  0.00           H
ATOM   2657  HB2 LEU A 179      86.480  42.800  42.160  1.00  0.00           H
ATOM   2658  CG  LEU A 179      87.690  44.170  43.360  1.00  0.00           C
ATOM   2659  HG  LEU A 179      88.190  45.150  43.340  1.00  0.00           H
ATOM   2660  CD1 LEU A 179      86.820  44.050  44.650  1.00  0.00           C
ATOM   2661 HD11 LEU A 179      86.250  43.100  44.570  1.00  0.00           H
ATOM   2662 HD12 LEU A 179      86.170  44.940  44.740  1.00  0.00           H
ATOM   2663 HD13 LEU A 179      87.530  44.050  45.500  1.00  0.00           H
ATOM   2664  CD2 LEU A 179      88.820  43.130  43.550  1.00  0.00           C
ATOM   2665 HD21 LEU A 179      89.270  43.230  44.560  1.00  0.00           H
ATOM   2666 HD22 LEU A 179      89.630  43.350  42.820  1.00  0.00           H
ATOM   2667 HD23 LEU A 179      88.470  42.090  43.440  1.00  0.00           H
ATOM   2668  C   LEU A 179      86.210  46.120  41.700  1.00  0.00           C
ATOM   2669  O   LEU A 179      87.000  46.510  40.830  1.00  0.00           O
ATOM   2670  N   HSD A 180      85.790  46.950  42.730  1.00  0.00           N
ATOM   2671  HN  HSD A 180      85.280  46.570  43.500  1.00  0.00           H
ATOM   2672  CA  HSD A 180      86.050  48.390  42.850  1.00  0.00           C
ATOM   2673  HA  HSD A 180      87.040  48.520  42.430  1.00  0.00           H
ATOM   2674  CB  HSD A 180      84.890  49.140  42.110  1.00  0.00           C
ATOM   2675  HB1 HSD A 180      84.770  50.150  42.570  1.00  0.00           H
ATOM   2676  HB2 HSD A 180      83.960  48.560  42.310  1.00  0.00           H
ATOM   2677  ND1 HSD A 180      85.640  50.410  40.100  1.00  0.00           N
ATOM   2678  HD1 HSD A 180      86.050  51.180  40.600  1.00  0.00           H
ATOM   2679  CG  HSD A 180      85.160  49.240  40.660  1.00  0.00           C
ATOM   2680  CE1 HSD A 180      85.750  50.190  38.800  1.00  0.00           C
ATOM   2681  HE1 HSD A 180      86.050  51.000  38.130  1.00  0.00           H
ATOM   2682  NE2 HSD A 180      85.280  49.000  38.400  1.00  0.00           N
ATOM   2683  CD2 HSD A 180      84.880  48.410  39.640  1.00  0.00           C
ATOM   2684  HD2 HSD A 180      84.360  47.470  39.520  1.00  0.00           H
ATOM   2685  C   HSD A 180      86.120  48.950  44.270  1.00  0.00           C
ATOM   2686  O   HSD A 180      85.340  48.590  45.150  1.00  0.00           O
ATOM   2687  N   GLU A 181      87.020  49.910  44.490  1.00  0.00           N
ATOM   2688  HN  GLU A 181      87.610  50.130  43.720  1.00  0.00           H
ATOM   2689  CA  GLU A 181      87.250  50.720  45.670  1.00  0.00           C
ATOM   2690  HA  GLU A 181      86.900  50.210  46.560  1.00  0.00           H
ATOM   2691  CB  GLU A 181      88.710  51.010  46.010  1.00  0.00           C
ATOM   2692  HB1 GLU A 181      89.270  50.070  45.840  1.00  0.00           H
ATOM   2693  HB2 GLU A 181      88.860  51.350  47.060  1.00  0.00           H
ATOM   2694  CG  GLU A 181      89.280  52.070  45.050  1.00  0.00           C
ATOM   2695  HG1 GLU A 181      88.830  53.090  45.050  1.00  0.00           H
ATOM   2696  HG2 GLU A 181      89.210  51.650  44.020  1.00  0.00           H
ATOM   2697  CD  GLU A 181      90.690  52.430  45.300  1.00  0.00           C
ATOM   2698  OE1 GLU A 181      91.150  52.510  46.490  1.00  0.00           O
ATOM   2699  OE2 GLU A 181      91.470  52.640  44.270  1.00  0.00           O
ATOM   2700  C   GLU A 181      86.360  52.020  45.520  1.00  0.00           C
ATOM   2701  O   GLU A 181      86.270  52.590  44.470  1.00  0.00           O
ATOM   2702  N   LEU A 182      85.600  52.350  46.590  1.00  0.00           N
ATOM   2703  HN  LEU A 182      85.820  51.970  47.490  1.00  0.00           H
ATOM   2704  CA  LEU A 182      84.480  53.280  46.500  1.00  0.00           C
ATOM   2705  HA  LEU A 182      84.210  53.220  45.450  1.00  0.00           H
ATOM   2706  CB  LEU A 182      83.230  52.840  47.350  1.00  0.00           C
ATOM   2707  HB1 LEU A 182      82.370  53.530  47.270  1.00  0.00           H
ATOM   2708  HB2 LEU A 182      83.510  52.880  48.420  1.00  0.00           H
ATOM   2709  CG  LEU A 182      82.910  51.350  47.140  1.00  0.00           C
ATOM   2710  HG  LEU A 182      83.810  50.810  47.510  1.00  0.00           H
ATOM   2711  CD1 LEU A 182      81.770  50.900  47.980  1.00  0.00           C
ATOM   2712 HD11 LEU A 182      80.800  51.360  47.680  1.00  0.00           H
ATOM   2713 HD12 LEU A 182      81.900  51.020  49.080  1.00  0.00           H
ATOM   2714 HD13 LEU A 182      81.670  49.830  47.690  1.00  0.00           H
ATOM   2715  CD2 LEU A 182      82.570  50.890  45.730  1.00  0.00           C
ATOM   2716 HD21 LEU A 182      81.540  51.240  45.520  1.00  0.00           H
ATOM   2717 HD22 LEU A 182      82.640  49.780  45.730  1.00  0.00           H
ATOM   2718 HD23 LEU A 182      83.230  51.280  44.930  1.00  0.00           H
ATOM   2719  C   LEU A 182      84.760  54.750  46.800  1.00  0.00           C
ATOM   2720  O   LEU A 182      83.940  55.670  46.600  1.00  0.00           O
ATOM   2721  N   GLY A 183      85.980  55.090  47.280  1.00  0.00           N
ATOM   2722  HN  GLY A 183      86.610  54.380  47.590  1.00  0.00           H
ATOM   2723  CA  GLY A 183      86.450  56.420  47.310  1.00  0.00           C
ATOM   2724  HA1 GLY A 183      86.150  56.950  46.430  1.00  0.00           H
ATOM   2725  HA2 GLY A 183      87.530  56.320  47.330  1.00  0.00           H
ATOM   2726  C   GLY A 183      86.050  57.150  48.590  1.00  0.00           C
ATOM   2727  O   GLY A 183      85.640  56.610  49.600  1.00  0.00           O
ATOM   2728  N   VAL A 184      86.530  58.420  48.430  1.00  0.00           N
ATOM   2729  HN  VAL A 184      87.160  58.620  47.680  1.00  0.00           H
ATOM   2730  CA  VAL A 184      86.280  59.590  49.270  1.00  0.00           C
ATOM   2731  HA  VAL A 184      87.190  59.610  49.850  1.00  0.00           H
ATOM   2732  CB  VAL A 184      86.280  60.830  48.440  1.00  0.00           C
ATOM   2733  HB  VAL A 184      87.180  60.880  47.780  1.00  0.00           H
ATOM   2734  CG1 VAL A 184      85.260  60.740  47.320  1.00  0.00           C
ATOM   2735 HG11 VAL A 184      85.200  61.760  46.880  1.00  0.00           H
ATOM   2736 HG12 VAL A 184      84.240  60.430  47.630  1.00  0.00           H
ATOM   2737 HG13 VAL A 184      85.570  60.020  46.520  1.00  0.00           H
ATOM   2738  CG2 VAL A 184      86.080  62.090  49.320  1.00  0.00           C
ATOM   2739 HG21 VAL A 184      85.040  62.120  49.720  1.00  0.00           H
ATOM   2740 HG22 VAL A 184      86.170  62.970  48.650  1.00  0.00           H
ATOM   2741 HG23 VAL A 184      86.780  62.140  50.180  1.00  0.00           H
ATOM   2742  C   VAL A 184      85.110  59.560  50.200  1.00  0.00           C
ATOM   2743  O   VAL A 184      83.870  59.410  49.800  1.00  0.00           O
ATOM   2744  N   TYR A 185      85.380  59.730  51.520  1.00  0.00           N
ATOM   2745  HN  TYR A 185      86.300  60.060  51.740  1.00  0.00           H
ATOM   2746  CA  TYR A 185      84.460  59.870  52.630  1.00  0.00           C
ATOM   2747  HA  TYR A 185      83.520  59.360  52.450  1.00  0.00           H
ATOM   2748  CB  TYR A 185      85.130  59.280  53.920  1.00  0.00           C
ATOM   2749  HB1 TYR A 185      84.550  59.380  54.860  1.00  0.00           H
ATOM   2750  HB2 TYR A 185      86.140  59.730  54.050  1.00  0.00           H
ATOM   2751  CG  TYR A 185      85.350  57.740  53.920  1.00  0.00           C
ATOM   2752  CD1 TYR A 185      84.650  56.810  53.050  1.00  0.00           C
ATOM   2753  HD1 TYR A 185      84.000  57.190  52.280  1.00  0.00           H
ATOM   2754  CE1 TYR A 185      84.820  55.420  53.150  1.00  0.00           C
ATOM   2755  HE1 TYR A 185      84.220  54.760  52.550  1.00  0.00           H
ATOM   2756  CZ  TYR A 185      85.690  54.910  54.130  1.00  0.00           C
ATOM   2757  OH  TYR A 185      85.830  53.540  54.310  1.00  0.00           O
ATOM   2758  HH  TYR A 185      86.620  53.370  54.820  1.00  0.00           H
ATOM   2759  CD2 TYR A 185      86.180  57.160  54.870  1.00  0.00           C
ATOM   2760  HD2 TYR A 185      86.700  57.850  55.520  1.00  0.00           H
ATOM   2761  CE2 TYR A 185      86.360  55.750  55.050  1.00  0.00           C
ATOM   2762  HE2 TYR A 185      86.950  55.400  55.880  1.00  0.00           H
ATOM   2763  C   TYR A 185      84.000  61.290  53.000  1.00  0.00           C
ATOM   2764  O   TYR A 185      84.570  62.270  52.580  1.00  0.00           O
ATOM   2765  N   TYR A 186      82.850  61.300  53.710  1.00  0.00           N
ATOM   2766  HN  TYR A 186      82.340  60.480  53.960  1.00  0.00           H
ATOM   2767  CA  TYR A 186      82.220  62.510  54.130  1.00  0.00           C
ATOM   2768  HA  TYR A 186      82.910  63.240  54.510  1.00  0.00           H
ATOM   2769  CB  TYR A 186      81.350  62.940  52.940  1.00  0.00           C
ATOM   2770  HB1 TYR A 186      80.630  62.140  52.680  1.00  0.00           H
ATOM   2771  HB2 TYR A 186      81.960  63.100  52.030  1.00  0.00           H
ATOM   2772  CG  TYR A 186      80.520  64.140  53.240  1.00  0.00           C
ATOM   2773  CD1 TYR A 186      79.220  64.080  52.800  1.00  0.00           C
ATOM   2774  HD1 TYR A 186      78.870  63.180  52.300  1.00  0.00           H
ATOM   2775  CE1 TYR A 186      78.300  65.140  53.090  1.00  0.00           C
ATOM   2776  HE1 TYR A 186      77.270  65.040  52.800  1.00  0.00           H
ATOM   2777  CZ  TYR A 186      78.730  66.300  53.680  1.00  0.00           C
ATOM   2778  OH  TYR A 186      77.860  67.430  53.880  1.00  0.00           O
ATOM   2779  HH  TYR A 186      78.380  68.090  54.350  1.00  0.00           H
ATOM   2780  CD2 TYR A 186      80.950  65.290  53.940  1.00  0.00           C
ATOM   2781  HD2 TYR A 186      81.950  65.270  54.350  1.00  0.00           H
ATOM   2782  CE2 TYR A 186      80.060  66.390  54.120  1.00  0.00           C
ATOM   2783  HE2 TYR A 186      80.460  67.300  54.540  1.00  0.00           H
ATOM   2784  C   TYR A 186      81.300  62.120  55.300  1.00  0.00           C
ATOM   2785  O   TYR A 186      81.010  60.930  55.400  1.00  0.00           O
ATOM   2786  N   LEU A 187      80.900  63.070  56.150  1.00  0.00           N
ATOM   2787  HN  LEU A 187      81.400  63.930  56.170  1.00  0.00           H
ATOM   2788  CA  LEU A 187      79.890  62.960  57.110  1.00  0.00           C
ATOM   2789  HA  LEU A 187      79.530  61.940  57.150  1.00  0.00           H
ATOM   2790  CB  LEU A 187      80.460  63.320  58.520  1.00  0.00           C
ATOM   2791  HB1 LEU A 187      79.770  63.540  59.360  1.00  0.00           H
ATOM   2792  HB2 LEU A 187      81.180  64.160  58.410  1.00  0.00           H
ATOM   2793  CG  LEU A 187      81.500  62.290  59.100  1.00  0.00           C
ATOM   2794  HG  LEU A 187      81.200  61.250  58.850  1.00  0.00           H
ATOM   2795  CD1 LEU A 187      82.980  62.470  58.790  1.00  0.00           C
ATOM   2796 HD11 LEU A 187      83.260  62.260  57.740  1.00  0.00           H
ATOM   2797 HD12 LEU A 187      83.510  61.830  59.520  1.00  0.00           H
ATOM   2798 HD13 LEU A 187      83.220  63.540  58.970  1.00  0.00           H
ATOM   2799  CD2 LEU A 187      81.360  62.430  60.620  1.00  0.00           C
ATOM   2800 HD21 LEU A 187      80.410  62.060  61.070  1.00  0.00           H
ATOM   2801 HD22 LEU A 187      81.500  63.500  60.890  1.00  0.00           H
ATOM   2802 HD23 LEU A 187      82.120  61.850  61.200  1.00  0.00           H
ATOM   2803  C   LEU A 187      78.770  63.950  56.830  1.00  0.00           C
ATOM   2804  O   LEU A 187      78.870  65.170  57.010  1.00  0.00           O
ATOM   2805  N   PRO A 188      77.630  63.450  56.340  1.00  0.00           N
ATOM   2806  CD  PRO A 188      77.550  62.200  55.560  1.00  0.00           C
ATOM   2807  HD1 PRO A 188      77.620  61.350  56.270  1.00  0.00           H
ATOM   2808  HD2 PRO A 188      78.390  62.160  54.840  1.00  0.00           H
ATOM   2809  CA  PRO A 188      76.330  64.150  56.420  1.00  0.00           C
ATOM   2810  HA  PRO A 188      76.240  64.840  55.600  1.00  0.00           H
ATOM   2811  CB  PRO A 188      75.380  63.050  56.170  1.00  0.00           C
ATOM   2812  HB1 PRO A 188      74.410  63.440  55.800  1.00  0.00           H
ATOM   2813  HB2 PRO A 188      75.260  62.340  57.010  1.00  0.00           H
ATOM   2814  CG  PRO A 188      76.120  62.290  55.070  1.00  0.00           C
ATOM   2815  HG1 PRO A 188      75.630  61.320  54.800  1.00  0.00           H
ATOM   2816  HG2 PRO A 188      76.050  62.910  54.150  1.00  0.00           H
ATOM   2817  C   PRO A 188      76.130  64.850  57.750  1.00  0.00           C
ATOM   2818  O   PRO A 188      76.480  64.310  58.730  1.00  0.00           O
ATOM   2819  N   ASP A 189      75.540  66.040  57.760  1.00  0.00           N
ATOM   2820  HN  ASP A 189      75.220  66.420  56.890  1.00  0.00           H
ATOM   2821  CA  ASP A 189      75.370  66.830  58.990  1.00  0.00           C
ATOM   2822  HA  ASP A 189      76.110  66.470  59.690  1.00  0.00           H
ATOM   2823  CB  ASP A 189      75.380  68.330  58.690  1.00  0.00           C
ATOM   2824  HB1 ASP A 189      75.280  68.940  59.610  1.00  0.00           H
ATOM   2825  HB2 ASP A 189      74.560  68.740  58.050  1.00  0.00           H
ATOM   2826  CG  ASP A 189      76.700  68.680  58.070  1.00  0.00           C
ATOM   2827  OD1 ASP A 189      76.850  69.720  57.390  1.00  0.00           O
ATOM   2828  OD2 ASP A 189      77.680  68.050  58.660  1.00  0.00           O
ATOM   2829  C   ASP A 189      74.040  66.510  59.600  1.00  0.00           C
ATOM   2830  O   ASP A 189      73.910  66.490  60.850  1.00  0.00           O
ATOM   2831  N   ALA A 190      73.010  66.390  58.760  1.00  0.00           N
ATOM   2832  HN  ALA A 190      73.200  66.410  57.780  1.00  0.00           H
ATOM   2833  CA  ALA A 190      71.670  66.000  59.200  1.00  0.00           C
ATOM   2834  HA  ALA A 190      71.530  66.430  60.180  1.00  0.00           H
ATOM   2835  CB  ALA A 190      70.640  66.590  58.290  1.00  0.00           C
ATOM   2836  HB1 ALA A 190      70.690  66.180  57.260  1.00  0.00           H
ATOM   2837  HB2 ALA A 190      70.770  67.690  58.270  1.00  0.00           H
ATOM   2838  HB3 ALA A 190      69.560  66.480  58.540  1.00  0.00           H
ATOM   2839  C   ALA A 190      71.430  64.520  59.490  1.00  0.00           C
ATOM   2840  O   ALA A 190      70.590  64.170  60.320  1.00  0.00           O
ATOM   2841  N   GLU A 191      72.260  63.680  58.880  1.00  0.00           N
ATOM   2842  HN  GLU A 191      73.030  64.090  58.390  1.00  0.00           H
ATOM   2843  CA  GLU A 191      72.010  62.260  58.780  1.00  0.00           C
ATOM   2844  HA  GLU A 191      71.200  62.050  59.460  1.00  0.00           H
ATOM   2845  CB  GLU A 191      71.750  61.880  57.350  1.00  0.00           C
ATOM   2846  HB1 GLU A 191      71.460  60.810  57.320  1.00  0.00           H
ATOM   2847  HB2 GLU A 191      72.700  61.870  56.770  1.00  0.00           H
ATOM   2848  CG  GLU A 191      70.620  62.730  56.680  1.00  0.00           C
ATOM   2849  HG1 GLU A 191      70.940  63.780  56.470  1.00  0.00           H
ATOM   2850  HG2 GLU A 191      69.630  62.730  57.180  1.00  0.00           H
ATOM   2851  CD  GLU A 191      70.430  62.140  55.260  1.00  0.00           C
ATOM   2852  OE1 GLU A 191      69.940  60.950  55.170  1.00  0.00           O
ATOM   2853  OE2 GLU A 191      70.640  62.840  54.230  1.00  0.00           O
ATOM   2854  C   GLU A 191      73.200  61.500  59.370  1.00  0.00           C
ATOM   2855  O   GLU A 191      74.390  61.610  59.050  1.00  0.00           O
ATOM   2856  N   GLY A 192      72.890  60.640  60.310  1.00  0.00           N
ATOM   2857  HN  GLY A 192      71.950  60.340  60.480  1.00  0.00           H
ATOM   2858  CA  GLY A 192      73.810  60.250  61.370  1.00  0.00           C
ATOM   2859  HA1 GLY A 192      73.250  59.560  61.980  1.00  0.00           H
ATOM   2860  HA2 GLY A 192      74.060  61.120  61.960  1.00  0.00           H
ATOM   2861  C   GLY A 192      75.100  59.570  61.000  1.00  0.00           C
ATOM   2862  O   GLY A 192      75.060  58.410  60.580  1.00  0.00           O
ATOM   2863  N   ALA A 193      76.220  60.260  61.230  1.00  0.00           N
ATOM   2864  HN  ALA A 193      76.050  61.110  61.730  1.00  0.00           H
ATOM   2865  CA  ALA A 193      77.520  59.780  60.920  1.00  0.00           C
ATOM   2866  HA  ALA A 193      77.590  58.700  61.000  1.00  0.00           H
ATOM   2867  CB  ALA A 193      78.080  60.280  59.540  1.00  0.00           C
ATOM   2868  HB1 ALA A 193      77.410  59.800  58.790  1.00  0.00           H
ATOM   2869  HB2 ALA A 193      79.140  60.130  59.250  1.00  0.00           H
ATOM   2870  HB3 ALA A 193      77.840  61.360  59.500  1.00  0.00           H
ATOM   2871  C   ALA A 193      78.420  60.290  62.100  1.00  0.00           C
ATOM   2872  O   ALA A 193      78.110  61.280  62.800  1.00  0.00           O
ATOM   2873  N   PHE A 194      79.630  59.670  62.400  1.00  0.00           N
ATOM   2874  HN  PHE A 194      79.860  58.860  61.860  1.00  0.00           H
ATOM   2875  CA  PHE A 194      80.470  60.200  63.410  1.00  0.00           C
ATOM   2876  HA  PHE A 194      80.510  61.280  63.320  1.00  0.00           H
ATOM   2877  CB  PHE A 194      80.070  59.940  64.880  1.00  0.00           C
ATOM   2878  HB1 PHE A 194      78.990  60.080  65.080  1.00  0.00           H
ATOM   2879  HB2 PHE A 194      80.630  60.590  65.580  1.00  0.00           H
ATOM   2880  CG  PHE A 194      80.340  58.430  65.270  1.00  0.00           C
ATOM   2881  CD1 PHE A 194      79.460  57.460  64.760  1.00  0.00           C
ATOM   2882  HD1 PHE A 194      78.600  57.860  64.240  1.00  0.00           H
ATOM   2883  CE1 PHE A 194      79.690  56.080  64.970  1.00  0.00           C
ATOM   2884  HE1 PHE A 194      79.080  55.320  64.490  1.00  0.00           H
ATOM   2885  CZ  PHE A 194      80.800  55.700  65.730  1.00  0.00           C
ATOM   2886  HZ  PHE A 194      81.010  54.660  65.950  1.00  0.00           H
ATOM   2887  CD2 PHE A 194      81.430  58.010  66.080  1.00  0.00           C
ATOM   2888  HD2 PHE A 194      82.160  58.650  66.570  1.00  0.00           H
ATOM   2889  CE2 PHE A 194      81.680  56.660  66.280  1.00  0.00           C
ATOM   2890  HE2 PHE A 194      82.550  56.360  66.840  1.00  0.00           H
ATOM   2891  C   PHE A 194      81.940  59.810  62.990  1.00  0.00           C
ATOM   2892  O   PHE A 194      82.160  58.940  62.130  1.00  0.00           O
ATOM   2893  N   ARG A 195      82.900  60.400  63.680  1.00  0.00           N
ATOM   2894  HN  ARG A 195      82.710  61.110  64.350  1.00  0.00           H
ATOM   2895  CA  ARG A 195      84.320  59.960  63.680  1.00  0.00           C
ATOM   2896  HA  ARG A 195      84.450  58.890  63.620  1.00  0.00           H
ATOM   2897  CB  ARG A 195      85.280  60.600  62.610  1.00  0.00           C
ATOM   2898  HB1 ARG A 195      84.810  60.330  61.640  1.00  0.00           H
ATOM   2899  HB2 ARG A 195      86.350  60.290  62.640  1.00  0.00           H
ATOM   2900  CG  ARG A 195      85.180  62.130  62.700  1.00  0.00           C
ATOM   2901  HG1 ARG A 195      85.550  62.540  63.660  1.00  0.00           H
ATOM   2902  HG2 ARG A 195      84.130  62.480  62.620  1.00  0.00           H
ATOM   2903  CD  ARG A 195      86.070  62.820  61.680  1.00  0.00           C
ATOM   2904  HD1 ARG A 195      85.590  62.610  60.710  1.00  0.00           H
ATOM   2905  HD2 ARG A 195      87.100  62.400  61.790  1.00  0.00           H
ATOM   2906  NE  ARG A 195      85.980  64.290  61.970  1.00  0.00           N
ATOM   2907  HE  ARG A 195      85.440  64.570  62.770  1.00  0.00           H
ATOM   2908  CZ  ARG A 195      86.560  65.260  61.270  1.00  0.00           C
ATOM   2909  NH1 ARG A 195      87.240  65.090  60.170  1.00  0.00           N
ATOM   2910 HH11 ARG A 195      87.550  64.150  60.000  1.00  0.00           H
ATOM   2911 HH12 ARG A 195      87.710  65.880  59.790  1.00  0.00           H
ATOM   2912  NH2 ARG A 195      86.390  66.460  61.690  1.00  0.00           N
ATOM   2913 HH21 ARG A 195      86.770  67.200  61.140  1.00  0.00           H
ATOM   2914 HH22 ARG A 195      85.910  66.690  62.530  1.00  0.00           H
ATOM   2915  C   ARG A 195      84.910  60.180  65.040  1.00  0.00           C
ATOM   2916  O   ARG A 195      84.250  60.870  65.840  1.00  0.00           O
ATOM   2917  N   ARG A 196      86.060  59.690  65.360  1.00  0.00           N
ATOM   2918  HN  ARG A 196      86.630  59.140  64.750  1.00  0.00           H
ATOM   2919  CA  ARG A 196      86.620  59.840  66.720  1.00  0.00           C
ATOM   2920  HA  ARG A 196      86.160  60.670  67.240  1.00  0.00           H
ATOM   2921  CB  ARG A 196      86.420  58.600  67.590  1.00  0.00           C
ATOM   2922  HB1 ARG A 196      87.070  58.670  68.490  1.00  0.00           H
ATOM   2923  HB2 ARG A 196      86.860  57.740  67.040  1.00  0.00           H
ATOM   2924  CG  ARG A 196      84.900  58.190  67.890  1.00  0.00           C
ATOM   2925  HG1 ARG A 196      85.080  57.220  68.400  1.00  0.00           H
ATOM   2926  HG2 ARG A 196      84.340  58.040  66.950  1.00  0.00           H
ATOM   2927  CD  ARG A 196      84.080  59.180  68.770  1.00  0.00           C
ATOM   2928  HD1 ARG A 196      83.870  60.160  68.310  1.00  0.00           H
ATOM   2929  HD2 ARG A 196      84.750  59.340  69.640  1.00  0.00           H
ATOM   2930  NE  ARG A 196      82.890  58.460  69.230  1.00  0.00           N
ATOM   2931  HE  ARG A 196      83.030  57.490  69.440  1.00  0.00           H
ATOM   2932  CZ  ARG A 196      81.790  58.980  69.800  1.00  0.00           C
ATOM   2933  NH1 ARG A 196      81.380  60.170  69.490  1.00  0.00           N
ATOM   2934 HH11 ARG A 196      81.880  60.720  68.820  1.00  0.00           H
ATOM   2935 HH12 ARG A 196      80.800  60.690  70.110  1.00  0.00           H
ATOM   2936  NH2 ARG A 196      81.140  58.330  70.770  1.00  0.00           N
ATOM   2937 HH21 ARG A 196      80.560  58.960  71.280  1.00  0.00           H
ATOM   2938 HH22 ARG A 196      81.670  57.630  71.260  1.00  0.00           H
ATOM   2939  C   ARG A 196      88.070  60.090  66.610  1.00  0.00           C
ATOM   2940  O   ARG A 196      88.770  59.290  65.940  1.00  0.00           O
ATOM   2941  N   GLY A 197      88.570  61.210  67.210  1.00  0.00           N
ATOM   2942  HN  GLY A 197      87.880  61.670  67.760  1.00  0.00           H
ATOM   2943  CA  GLY A 197      90.000  61.470  67.280  1.00  0.00           C
ATOM   2944  HA1 GLY A 197      90.380  60.570  67.730  1.00  0.00           H
ATOM   2945  HA2 GLY A 197      90.090  62.380  67.860  1.00  0.00           H
ATOM   2946  C   GLY A 197      90.670  61.710  65.960  1.00  0.00           C
ATOM   2947  O   GLY A 197      89.960  61.870  64.920  1.00  0.00           O
ATOM   2948  N   PRO A 198      91.990  61.790  65.900  1.00  0.00           N
ATOM   2949  CD  PRO A 198      92.790  62.140  67.040  1.00  0.00           C
ATOM   2950  HD1 PRO A 198      92.650  61.400  67.860  1.00  0.00           H
ATOM   2951  HD2 PRO A 198      92.590  63.190  67.360  1.00  0.00           H
ATOM   2952  CA  PRO A 198      92.680  61.750  64.600  1.00  0.00           C
ATOM   2953  HA  PRO A 198      92.260  62.410  63.860  1.00  0.00           H
ATOM   2954  CB  PRO A 198      94.100  62.350  64.930  1.00  0.00           C
ATOM   2955  HB1 PRO A 198      94.160  63.450  64.820  1.00  0.00           H
ATOM   2956  HB2 PRO A 198      94.940  61.900  64.370  1.00  0.00           H
ATOM   2957  CG  PRO A 198      94.220  62.100  66.470  1.00  0.00           C
ATOM   2958  HG1 PRO A 198      94.790  61.170  66.690  1.00  0.00           H
ATOM   2959  HG2 PRO A 198      94.890  62.880  66.900  1.00  0.00           H
ATOM   2960  C   PRO A 198      92.740  60.340  64.160  1.00  0.00           C
ATOM   2961  O   PRO A 198      92.480  59.500  64.970  1.00  0.00           O
ATOM   2962  N   GLY A 199      93.000  60.090  62.890  1.00  0.00           N
ATOM   2963  HN  GLY A 199      93.220  60.800  62.230  1.00  0.00           H
ATOM   2964  CA  GLY A 199      93.250  58.840  62.350  1.00  0.00           C
ATOM   2965  HA1 GLY A 199      92.910  58.020  62.960  1.00  0.00           H
ATOM   2966  HA2 GLY A 199      94.310  58.850  62.170  1.00  0.00           H
ATOM   2967  C   GLY A 199      92.570  58.590  60.980  1.00  0.00           C
ATOM   2968  O   GLY A 199      92.970  57.640  60.360  1.00  0.00           O
ATOM   2969  N   LEU A 200      91.580  59.370  60.610  1.00  0.00           N
ATOM   2970  HN  LEU A 200      91.400  60.140  61.210  1.00  0.00           H
ATOM   2971  CA  LEU A 200      90.810  59.260  59.390  1.00  0.00           C
ATOM   2972  HA  LEU A 200      91.170  58.360  58.920  1.00  0.00           H
ATOM   2973  CB  LEU A 200      89.250  59.260  59.690  1.00  0.00           C
ATOM   2974  HB1 LEU A 200      89.010  60.290  60.020  1.00  0.00           H
ATOM   2975  HB2 LEU A 200      89.100  58.520  60.510  1.00  0.00           H
ATOM   2976  CG  LEU A 200      88.340  58.730  58.590  1.00  0.00           C
ATOM   2977  HG  LEU A 200      88.510  59.330  57.670  1.00  0.00           H
ATOM   2978  CD1 LEU A 200      88.430  57.220  58.230  1.00  0.00           C
ATOM   2979 HD11 LEU A 200      87.820  57.030  57.320  1.00  0.00           H
ATOM   2980 HD12 LEU A 200      87.980  56.550  59.000  1.00  0.00           H
ATOM   2981 HD13 LEU A 200      89.510  56.980  58.110  1.00  0.00           H
ATOM   2982  CD2 LEU A 200      86.930  59.140  58.930  1.00  0.00           C
ATOM   2983 HD21 LEU A 200      86.700  58.540  59.840  1.00  0.00           H
ATOM   2984 HD22 LEU A 200      86.280  59.020  58.040  1.00  0.00           H
ATOM   2985 HD23 LEU A 200      86.820  60.200  59.260  1.00  0.00           H
ATOM   2986  C   LEU A 200      91.150  60.330  58.360  1.00  0.00           C
ATOM   2987  O   LEU A 200      91.270  61.480  58.640  1.00  0.00           O
ATOM   2988  N   ASN A 201      91.340  59.890  57.150  1.00  0.00           N
ATOM   2989  HN  ASN A 201      91.220  58.910  56.990  1.00  0.00           H
ATOM   2990  CA  ASN A 201      91.580  60.660  55.970  1.00  0.00           C
ATOM   2991  HA  ASN A 201      91.890  61.670  56.220  1.00  0.00           H
ATOM   2992  CB  ASN A 201      92.710  60.080  55.140  1.00  0.00           C
ATOM   2993  HB1 ASN A 201      92.770  60.480  54.100  1.00  0.00           H
ATOM   2994  HB2 ASN A 201      92.520  58.990  54.980  1.00  0.00           H
ATOM   2995  CG  ASN A 201      94.030  60.180  55.900  1.00  0.00           C
ATOM   2996  OD1 ASN A 201      94.460  59.070  56.290  1.00  0.00           O
ATOM   2997  ND2 ASN A 201      94.590  61.430  56.030  1.00  0.00           N
ATOM   2998 HD21 ASN A 201      94.480  62.150  55.350  1.00  0.00           H
ATOM   2999 HD22 ASN A 201      95.420  61.520  56.580  1.00  0.00           H
ATOM   3000  C   ASN A 201      90.370  60.570  55.070  1.00  0.00           C
ATOM   3001  O   ASN A 201      89.950  59.470  54.610  1.00  0.00           O
ATOM   3002  N   LEU A 202      89.630  61.680  54.990  1.00  0.00           N
ATOM   3003  HN  LEU A 202      89.860  62.540  55.440  1.00  0.00           H
ATOM   3004  CA  LEU A 202      88.350  61.720  54.300  1.00  0.00           C
ATOM   3005  HA  LEU A 202      87.900  60.800  54.640  1.00  0.00           H
ATOM   3006  CB  LEU A 202      87.510  62.960  54.640  1.00  0.00           C
ATOM   3007  HB1 LEU A 202      86.540  62.900  54.100  1.00  0.00           H
ATOM   3008  HB2 LEU A 202      88.060  63.860  54.300  1.00  0.00           H
ATOM   3009  CG  LEU A 202      87.110  63.310  56.140  1.00  0.00           C
ATOM   3010  HG  LEU A 202      88.070  63.220  56.700  1.00  0.00           H
ATOM   3011  CD1 LEU A 202      86.770  64.780  56.240  1.00  0.00           C
ATOM   3012 HD11 LEU A 202      86.040  65.000  55.440  1.00  0.00           H
ATOM   3013 HD12 LEU A 202      87.600  65.480  55.990  1.00  0.00           H
ATOM   3014 HD13 LEU A 202      86.460  64.880  57.310  1.00  0.00           H
ATOM   3015  CD2 LEU A 202      86.110  62.300  56.710  1.00  0.00           C
ATOM   3016 HD21 LEU A 202      85.190  62.510  56.130  1.00  0.00           H
ATOM   3017 HD22 LEU A 202      85.840  62.540  57.770  1.00  0.00           H
ATOM   3018 HD23 LEU A 202      86.410  61.280  56.400  1.00  0.00           H
ATOM   3019  C   LEU A 202      88.510  61.630  52.820  1.00  0.00           C
ATOM   3020  O   LEU A 202      87.870  60.770  52.140  1.00  0.00           O
ATOM   3021  N   THR A 203      89.400  62.420  52.130  1.00  0.00           N
ATOM   3022  HN  THR A 203      89.940  63.010  52.730  1.00  0.00           H
ATOM   3023  CA  THR A 203      89.540  62.500  50.680  1.00  0.00           C
ATOM   3024  HA  THR A 203      88.590  62.820  50.280  1.00  0.00           H
ATOM   3025  CB  THR A 203      90.500  63.690  50.250  1.00  0.00           C
ATOM   3026  HB  THR A 203      91.470  63.260  49.920  1.00  0.00           H
ATOM   3027  OG1 THR A 203      90.700  64.640  51.290  1.00  0.00           O
ATOM   3028  HG1 THR A 203      91.460  65.170  51.030  1.00  0.00           H
ATOM   3029  CG2 THR A 203      89.780  64.310  49.060  1.00  0.00           C
ATOM   3030 HG21 THR A 203      89.540  63.550  48.290  1.00  0.00           H
ATOM   3031 HG22 THR A 203      90.380  65.130  48.590  1.00  0.00           H
ATOM   3032 HG23 THR A 203      88.800  64.750  49.350  1.00  0.00           H
ATOM   3033  C   THR A 203      90.040  61.190  50.060  1.00  0.00           C
ATOM   3034  O   THR A 203      89.590  60.890  49.000  1.00  0.00           O
ATOM   3035  N   SER A 204      91.030  60.520  50.760  1.00  0.00           N
ATOM   3036  HN  SER A 204      91.290  60.830  51.670  1.00  0.00           H
ATOM   3037  CA  SER A 204      91.420  59.190  50.320  1.00  0.00           C
ATOM   3038  HA  SER A 204      91.410  59.150  49.240  1.00  0.00           H
ATOM   3039  CB  SER A 204      92.880  58.810  50.740  1.00  0.00           C
ATOM   3040  HB1 SER A 204      93.650  59.210  50.040  1.00  0.00           H
ATOM   3041  HB2 SER A 204      93.080  57.720  50.670  1.00  0.00           H
ATOM   3042  OG  SER A 204      93.150  59.500  51.970  1.00  0.00           O
ATOM   3043  HG1 SER A 204      93.750  60.240  51.810  1.00  0.00           H
ATOM   3044  C   SER A 204      90.500  58.050  50.800  1.00  0.00           C
ATOM   3045  O   SER A 204      90.720  56.900  50.420  1.00  0.00           O
ATOM   3046  N   GLY A 205      89.450  58.400  51.600  1.00  0.00           N
ATOM   3047  HN  GLY A 205      89.300  59.360  51.800  1.00  0.00           H
ATOM   3048  CA  GLY A 205      88.510  57.420  52.190  1.00  0.00           C
ATOM   3049  HA1 GLY A 205      87.850  57.060  51.420  1.00  0.00           H
ATOM   3050  HA2 GLY A 205      87.870  57.900  52.920  1.00  0.00           H
ATOM   3051  C   GLY A 205      89.080  56.330  53.000  1.00  0.00           C
ATOM   3052  O   GLY A 205      88.710  55.180  52.940  1.00  0.00           O
ATOM   3053  N   GLN A 206      90.170  56.640  53.720  1.00  0.00           N
ATOM   3054  HN  GLN A 206      90.400  57.610  53.700  1.00  0.00           H
ATOM   3055  CA  GLN A 206      91.030  55.770  54.490  1.00  0.00           C
ATOM   3056  HA  GLN A 206      90.720  54.750  54.320  1.00  0.00           H
ATOM   3057  CB  GLN A 206      92.500  55.870  54.100  1.00  0.00           C
ATOM   3058  HB1 GLN A 206      93.180  55.380  54.820  1.00  0.00           H
ATOM   3059  HB2 GLN A 206      92.650  56.970  54.170  1.00  0.00           H
ATOM   3060  CG  GLN A 206      92.890  55.370  52.730  1.00  0.00           C
ATOM   3061  HG1 GLN A 206      94.000  55.380  52.730  1.00  0.00           H
ATOM   3062  HG2 GLN A 206      92.570  56.210  52.070  1.00  0.00           H
ATOM   3063  CD  GLN A 206      92.300  54.030  52.170  1.00  0.00           C
ATOM   3064  OE1 GLN A 206      92.540  52.960  52.810  1.00  0.00           O
ATOM   3065  NE2 GLN A 206      91.590  54.030  51.010  1.00  0.00           N
ATOM   3066 HE21 GLN A 206      91.190  53.180  50.670  1.00  0.00           H
ATOM   3067 HE22 GLN A 206      91.450  54.910  50.560  1.00  0.00           H
ATOM   3068  C   GLN A 206      91.100  56.100  55.960  1.00  0.00           C
ATOM   3069  O   GLN A 206      91.090  57.230  56.390  1.00  0.00           O
ATOM   3070  N   TYR A 207      91.080  55.040  56.840  1.00  0.00           N
ATOM   3071  HN  TYR A 207      91.200  54.070  56.660  1.00  0.00           H
ATOM   3072  CA  TYR A 207      91.510  55.200  58.270  1.00  0.00           C
ATOM   3073  HA  TYR A 207      91.720  56.240  58.490  1.00  0.00           H
ATOM   3074  CB  TYR A 207      90.570  54.390  59.190  1.00  0.00           C
ATOM   3075  HB1 TYR A 207      90.540  53.310  58.910  1.00  0.00           H
ATOM   3076  HB2 TYR A 207      89.530  54.750  59.030  1.00  0.00           H
ATOM   3077  CG  TYR A 207      90.900  54.630  60.680  1.00  0.00           C
ATOM   3078  CD1 TYR A 207      91.500  53.570  61.420  1.00  0.00           C
ATOM   3079  HD1 TYR A 207      91.880  52.700  60.890  1.00  0.00           H
ATOM   3080  CE1 TYR A 207      91.560  53.610  62.770  1.00  0.00           C
ATOM   3081  HE1 TYR A 207      92.030  52.830  63.350  1.00  0.00           H
ATOM   3082  CZ  TYR A 207      91.010  54.670  63.450  1.00  0.00           C
ATOM   3083  OH  TYR A 207      91.100  54.610  64.860  1.00  0.00           O
ATOM   3084  HH  TYR A 207      90.750  55.450  65.160  1.00  0.00           H
ATOM   3085  CD2 TYR A 207      90.450  55.730  61.380  1.00  0.00           C
ATOM   3086  HD2 TYR A 207      89.820  56.460  60.900  1.00  0.00           H
ATOM   3087  CE2 TYR A 207      90.460  55.730  62.770  1.00  0.00           C
ATOM   3088  HE2 TYR A 207      89.900  56.450  63.350  1.00  0.00           H
ATOM   3089  C   TYR A 207      92.910  54.650  58.450  1.00  0.00           C
ATOM   3090  O   TYR A 207      93.260  53.630  57.880  1.00  0.00           O
ATOM   3091  N   ARG A 208      93.720  55.280  59.320  1.00  0.00           N
ATOM   3092  HN  ARG A 208      93.450  56.110  59.800  1.00  0.00           H
ATOM   3093  CA  ARG A 208      95.020  54.710  59.710  1.00  0.00           C
ATOM   3094  HA  ARG A 208      95.240  53.840  59.100  1.00  0.00           H
ATOM   3095  CB  ARG A 208      96.140  55.810  59.410  1.00  0.00           C
ATOM   3096  HB1 ARG A 208      97.130  55.540  59.830  1.00  0.00           H
ATOM   3097  HB2 ARG A 208      95.880  56.770  59.920  1.00  0.00           H
ATOM   3098  CG  ARG A 208      96.370  56.060  57.870  1.00  0.00           C
ATOM   3099  HG1 ARG A 208      95.420  56.090  57.300  1.00  0.00           H
ATOM   3100  HG2 ARG A 208      96.870  55.090  57.660  1.00  0.00           H
ATOM   3101  CD  ARG A 208      97.290  57.260  57.570  1.00  0.00           C
ATOM   3102  HD1 ARG A 208      98.040  57.270  58.390  1.00  0.00           H
ATOM   3103  HD2 ARG A 208      96.790  58.250  57.600  1.00  0.00           H
ATOM   3104  NE  ARG A 208      98.040  56.870  56.320  1.00  0.00           N
ATOM   3105  HE  ARG A 208      99.000  56.590  56.380  1.00  0.00           H
ATOM   3106  CZ  ARG A 208      97.570  56.800  55.150  1.00  0.00           C
ATOM   3107  NH1 ARG A 208      96.470  57.420  54.750  1.00  0.00           N
ATOM   3108 HH11 ARG A 208      96.180  57.340  53.800  1.00  0.00           H
ATOM   3109 HH12 ARG A 208      95.850  57.810  55.430  1.00  0.00           H
ATOM   3110  NH2 ARG A 208      98.360  56.190  54.260  1.00  0.00           N
ATOM   3111 HH21 ARG A 208      99.110  55.630  54.600  1.00  0.00           H
ATOM   3112 HH22 ARG A 208      98.190  56.280  53.280  1.00  0.00           H
ATOM   3113  C   ARG A 208      95.150  54.440  61.170  1.00  0.00           C
ATOM   3114  O   ARG A 208      94.890  55.340  61.960  1.00  0.00           O
ATOM   3115  N   ALA A 209      95.480  53.240  61.560  1.00  0.00           N
ATOM   3116  HN  ALA A 209      95.760  52.560  60.880  1.00  0.00           H
ATOM   3117  CA  ALA A 209      95.340  52.780  62.950  1.00  0.00           C
ATOM   3118  HA  ALA A 209      94.400  53.190  63.310  1.00  0.00           H
ATOM   3119  CB  ALA A 209      95.470  51.280  62.950  1.00  0.00           C
ATOM   3120  HB1 ALA A 209      95.270  50.880  63.960  1.00  0.00           H
ATOM   3121  HB2 ALA A 209      96.410  50.770  62.650  1.00  0.00           H
ATOM   3122  HB3 ALA A 209      94.720  50.750  62.310  1.00  0.00           H
ATOM   3123  C   ALA A 209      96.380  53.300  63.890  1.00  0.00           C
ATOM   3124  O   ALA A 209      97.570  53.160  63.570  1.00  0.00           O
ATOM   3125  N   PRO A 210      96.090  54.030  65.040  1.00  0.00           N
ATOM   3126  CD  PRO A 210      94.800  54.630  65.320  1.00  0.00           C
ATOM   3127  HD1 PRO A 210      94.020  53.840  65.420  1.00  0.00           H
ATOM   3128  HD2 PRO A 210      94.410  55.310  64.530  1.00  0.00           H
ATOM   3129  CA  PRO A 210      97.180  54.660  65.750  1.00  0.00           C
ATOM   3130  HA  PRO A 210      97.820  55.170  65.040  1.00  0.00           H
ATOM   3131  CB  PRO A 210      96.500  55.660  66.660  1.00  0.00           C
ATOM   3132  HB1 PRO A 210      96.740  56.680  66.270  1.00  0.00           H
ATOM   3133  HB2 PRO A 210      96.860  55.650  67.710  1.00  0.00           H
ATOM   3134  CG  PRO A 210      94.980  55.330  66.640  1.00  0.00           C
ATOM   3135  HG1 PRO A 210      94.800  54.680  67.520  1.00  0.00           H
ATOM   3136  HG2 PRO A 210      94.200  56.120  66.730  1.00  0.00           H
ATOM   3137  C   PRO A 210      97.990  53.710  66.580  1.00  0.00           C
ATOM   3138  O   PRO A 210      99.240  53.760  66.550  1.00  0.00           O
ATOM   3139  N   VAL A 211      97.350  52.770  67.390  1.00  0.00           N
ATOM   3140  HN  VAL A 211      96.360  52.740  67.510  1.00  0.00           H
ATOM   3141  CA  VAL A 211      98.020  51.770  68.220  1.00  0.00           C
ATOM   3142  HA  VAL A 211      99.080  51.810  68.060  1.00  0.00           H
ATOM   3143  CB  VAL A 211      97.720  51.950  69.740  1.00  0.00           C
ATOM   3144  HB  VAL A 211      98.220  51.120  70.280  1.00  0.00           H
ATOM   3145  CG1 VAL A 211      98.210  53.420  70.190  1.00  0.00           C
ATOM   3146 HG11 VAL A 211      97.970  53.760  71.220  1.00  0.00           H
ATOM   3147 HG12 VAL A 211      97.710  54.220  69.590  1.00  0.00           H
ATOM   3148 HG13 VAL A 211      99.320  53.450  70.110  1.00  0.00           H
ATOM   3149  CG2 VAL A 211      96.170  51.890  70.120  1.00  0.00           C
ATOM   3150 HG21 VAL A 211      95.800  50.920  69.710  1.00  0.00           H
ATOM   3151 HG22 VAL A 211      95.560  52.760  69.800  1.00  0.00           H
ATOM   3152 HG23 VAL A 211      96.090  51.840  71.220  1.00  0.00           H
ATOM   3153  C   VAL A 211      97.660  50.440  67.720  1.00  0.00           C
ATOM   3154  O   VAL A 211      96.550  50.190  67.220  1.00  0.00           O
ATOM   3155  N   ALA A 212      98.660  49.460  67.640  1.00  0.00           N
ATOM   3156  HN  ALA A 212      99.610  49.710  67.830  1.00  0.00           H
ATOM   3157  CA  ALA A 212      98.350  48.170  66.950  1.00  0.00           C
ATOM   3158  HA  ALA A 212      97.790  48.310  66.030  1.00  0.00           H
ATOM   3159  CB  ALA A 212      99.680  47.470  66.810  1.00  0.00           C
ATOM   3160  HB1 ALA A 212     100.140  47.090  67.740  1.00  0.00           H
ATOM   3161  HB2 ALA A 212     100.360  48.100  66.190  1.00  0.00           H
ATOM   3162  HB3 ALA A 212      99.600  46.520  66.230  1.00  0.00           H
ATOM   3163  C   ALA A 212      97.430  47.400  67.780  1.00  0.00           C
ATOM   3164  O   ALA A 212      97.390  47.540  69.040  1.00  0.00           O
ATOM   3165  N   GLY A 213      96.560  46.560  67.170  1.00  0.00           N
ATOM   3166  HN  GLY A 213      96.560  46.440  66.180  1.00  0.00           H
ATOM   3167  CA  GLY A 213      95.380  46.060  67.890  1.00  0.00           C
ATOM   3168  HA1 GLY A 213      95.160  46.570  68.810  1.00  0.00           H
ATOM   3169  HA2 GLY A 213      95.610  45.040  68.170  1.00  0.00           H
ATOM   3170  C   GLY A 213      94.130  45.960  67.030  1.00  0.00           C
ATOM   3171  O   GLY A 213      94.080  46.110  65.810  1.00  0.00           O
ATOM   3172  N   PHE A 214      93.040  45.480  67.620  1.00  0.00           N
ATOM   3173  HN  PHE A 214      92.960  45.200  68.580  1.00  0.00           H
ATOM   3174  CA  PHE A 214      91.850  45.050  66.850  1.00  0.00           C
ATOM   3175  HA  PHE A 214      92.190  44.720  65.880  1.00  0.00           H
ATOM   3176  CB  PHE A 214      91.130  43.930  67.620  1.00  0.00           C
ATOM   3177  HB1 PHE A 214      90.290  43.520  67.010  1.00  0.00           H
ATOM   3178  HB2 PHE A 214      90.720  44.360  68.560  1.00  0.00           H
ATOM   3179  CG  PHE A 214      91.970  42.730  68.070  1.00  0.00           C
ATOM   3180  CD1 PHE A 214      91.610  42.130  69.290  1.00  0.00           C
ATOM   3181  HD1 PHE A 214      90.810  42.670  69.780  1.00  0.00           H
ATOM   3182  CE1 PHE A 214      92.100  40.930  69.710  1.00  0.00           C
ATOM   3183  HE1 PHE A 214      91.790  40.480  70.640  1.00  0.00           H
ATOM   3184  CZ  PHE A 214      93.100  40.300  68.970  1.00  0.00           C
ATOM   3185  HZ  PHE A 214      93.540  39.340  69.240  1.00  0.00           H
ATOM   3186  CD2 PHE A 214      92.970  42.100  67.340  1.00  0.00           C
ATOM   3187  HD2 PHE A 214      93.200  42.510  66.370  1.00  0.00           H
ATOM   3188  CE2 PHE A 214      93.580  40.890  67.780  1.00  0.00           C
ATOM   3189  HE2 PHE A 214      94.400  40.520  67.170  1.00  0.00           H
ATOM   3190  C   PHE A 214      90.850  46.170  66.630  1.00  0.00           C
ATOM   3191  O   PHE A 214      90.670  46.980  67.550  1.00  0.00           O
ATOM   3192  N   TYR A 215      90.200  46.290  65.470  1.00  0.00           N
ATOM   3193  HN  TYR A 215      90.420  45.510  64.900  1.00  0.00           H
ATOM   3194  CA  TYR A 215      89.380  47.430  65.030  1.00  0.00           C
ATOM   3195  HA  TYR A 215      89.140  48.100  65.840  1.00  0.00           H
ATOM   3196  CB  TYR A 215      90.040  48.520  64.060  1.00  0.00           C
ATOM   3197  HB1 TYR A 215      89.260  49.210  63.670  1.00  0.00           H
ATOM   3198  HB2 TYR A 215      90.440  48.060  63.130  1.00  0.00           H
ATOM   3199  CG  TYR A 215      91.150  49.370  64.730  1.00  0.00           C
ATOM   3200  CD1 TYR A 215      91.000  50.740  65.090  1.00  0.00           C
ATOM   3201  HD1 TYR A 215      90.020  51.170  64.950  1.00  0.00           H
ATOM   3202  CE1 TYR A 215      91.960  51.400  65.800  1.00  0.00           C
ATOM   3203  HE1 TYR A 215      91.740  52.390  66.150  1.00  0.00           H
ATOM   3204  CZ  TYR A 215      93.180  50.800  66.090  1.00  0.00           C
ATOM   3205  OH  TYR A 215      94.220  51.460  66.800  1.00  0.00           O
ATOM   3206  HH  TYR A 215      94.960  50.860  66.920  1.00  0.00           H
ATOM   3207  CD2 TYR A 215      92.450  48.760  64.950  1.00  0.00           C
ATOM   3208  HD2 TYR A 215      92.570  47.790  64.500  1.00  0.00           H
ATOM   3209  CE2 TYR A 215      93.430  49.470  65.620  1.00  0.00           C
ATOM   3210  HE2 TYR A 215      94.420  49.060  65.700  1.00  0.00           H
ATOM   3211  C   TYR A 215      88.070  46.920  64.540  1.00  0.00           C
ATOM   3212  O   TYR A 215      88.020  45.980  63.770  1.00  0.00           O
ATOM   3213  N   ALA A 216      86.990  47.580  65.110  1.00  0.00           N
ATOM   3214  HN  ALA A 216      86.970  48.350  65.750  1.00  0.00           H
ATOM   3215  CA  ALA A 216      85.680  47.250  64.710  1.00  0.00           C
ATOM   3216  HA  ALA A 216      85.690  46.310  64.190  1.00  0.00           H
ATOM   3217  CB  ALA A 216      84.830  47.160  65.960  1.00  0.00           C
ATOM   3218  HB1 ALA A 216      84.920  48.080  66.580  1.00  0.00           H
ATOM   3219  HB2 ALA A 216      85.210  46.480  66.750  1.00  0.00           H
ATOM   3220  HB3 ALA A 216      83.810  46.770  65.720  1.00  0.00           H
ATOM   3221  C   ALA A 216      85.160  48.150  63.690  1.00  0.00           C
ATOM   3222  O   ALA A 216      84.830  49.340  63.930  1.00  0.00           O
ATOM   3223  N   LEU A 217      85.030  47.620  62.430  1.00  0.00           N
ATOM   3224  HN  LEU A 217      85.160  46.640  62.270  1.00  0.00           H
ATOM   3225  CA  LEU A 217      84.850  48.250  61.210  1.00  0.00           C
ATOM   3226  HA  LEU A 217      84.780  49.320  61.270  1.00  0.00           H
ATOM   3227  CB  LEU A 217      85.890  47.930  60.180  1.00  0.00           C
ATOM   3228  HB1 LEU A 217      85.740  48.520  59.250  1.00  0.00           H
ATOM   3229  HB2 LEU A 217      85.900  46.860  59.880  1.00  0.00           H
ATOM   3230  CG  LEU A 217      87.270  48.370  60.690  1.00  0.00           C
ATOM   3231  HG  LEU A 217      87.340  47.880  61.680  1.00  0.00           H
ATOM   3232  CD1 LEU A 217      88.430  47.790  59.840  1.00  0.00           C
ATOM   3233 HD11 LEU A 217      88.340  46.690  60.000  1.00  0.00           H
ATOM   3234 HD12 LEU A 217      89.400  48.060  60.290  1.00  0.00           H
ATOM   3235 HD13 LEU A 217      88.380  48.100  58.770  1.00  0.00           H
ATOM   3236  CD2 LEU A 217      87.460  49.890  60.840  1.00  0.00           C
ATOM   3237 HD21 LEU A 217      87.400  50.350  59.830  1.00  0.00           H
ATOM   3238 HD22 LEU A 217      88.410  50.170  61.350  1.00  0.00           H
ATOM   3239 HD23 LEU A 217      86.610  50.250  61.450  1.00  0.00           H
ATOM   3240  C   LEU A 217      83.460  47.820  60.690  1.00  0.00           C
ATOM   3241  O   LEU A 217      83.100  46.650  60.880  1.00  0.00           O
ATOM   3242  N   ALA A 218      82.630  48.680  60.080  1.00  0.00           N
ATOM   3243  HN  ALA A 218      82.750  49.670  60.100  1.00  0.00           H
ATOM   3244  CA  ALA A 218      81.290  48.400  59.750  1.00  0.00           C
ATOM   3245  HA  ALA A 218      81.300  47.360  59.460  1.00  0.00           H
ATOM   3246  CB  ALA A 218      80.170  48.590  60.860  1.00  0.00           C
ATOM   3247  HB1 ALA A 218      80.560  48.070  61.760  1.00  0.00           H
ATOM   3248  HB2 ALA A 218      79.180  48.150  60.600  1.00  0.00           H
ATOM   3249  HB3 ALA A 218      80.090  49.630  61.270  1.00  0.00           H
ATOM   3250  C   ALA A 218      80.920  49.250  58.590  1.00  0.00           C
ATOM   3251  O   ALA A 218      81.340  50.410  58.420  1.00  0.00           O
ATOM   3252  N   ALA A 219      80.040  48.690  57.740  1.00  0.00           N
ATOM   3253  HN  ALA A 219      79.660  47.780  57.940  1.00  0.00           H
ATOM   3254  CA  ALA A 219      79.660  49.420  56.560  1.00  0.00           C
ATOM   3255  HA  ALA A 219      79.470  50.460  56.740  1.00  0.00           H
ATOM   3256  CB  ALA A 219      80.840  49.490  55.550  1.00  0.00           C
ATOM   3257  HB1 ALA A 219      81.700  50.010  56.020  1.00  0.00           H
ATOM   3258  HB2 ALA A 219      80.530  49.930  54.580  1.00  0.00           H
ATOM   3259  HB3 ALA A 219      81.180  48.440  55.360  1.00  0.00           H
ATOM   3260  C   ALA A 219      78.390  48.760  55.950  1.00  0.00           C
ATOM   3261  O   ALA A 219      78.500  47.640  55.440  1.00  0.00           O
ATOM   3262  N   THR A 220      77.240  49.430  56.030  1.00  0.00           N
ATOM   3263  HN  THR A 220      77.170  50.270  56.560  1.00  0.00           H
ATOM   3264  CA  THR A 220      75.970  49.130  55.290  1.00  0.00           C
ATOM   3265  HA  THR A 220      75.920  48.080  55.070  1.00  0.00           H
ATOM   3266  CB  THR A 220      74.710  49.450  56.110  1.00  0.00           C
ATOM   3267  HB  THR A 220      74.600  50.550  56.240  1.00  0.00           H
ATOM   3268  OG1 THR A 220      74.820  48.890  57.370  1.00  0.00           O
ATOM   3269  HG1 THR A 220      75.180  48.020  57.180  1.00  0.00           H
ATOM   3270  CG2 THR A 220      73.360  48.870  55.540  1.00  0.00           C
ATOM   3271 HG21 THR A 220      72.950  49.430  54.680  1.00  0.00           H
ATOM   3272 HG22 THR A 220      72.580  48.960  56.320  1.00  0.00           H
ATOM   3273 HG23 THR A 220      73.450  47.780  55.350  1.00  0.00           H
ATOM   3274  C   THR A 220      76.070  50.030  54.120  1.00  0.00           C
ATOM   3275  O   THR A 220      76.270  51.200  54.250  1.00  0.00           O
ATOM   3276  N   LEU A 221      75.920  49.560  52.920  1.00  0.00           N
ATOM   3277  HN  LEU A 221      75.690  48.590  52.840  1.00  0.00           H
ATOM   3278  CA  LEU A 221      76.140  50.170  51.630  1.00  0.00           C
ATOM   3279  HA  LEU A 221      76.230  51.240  51.790  1.00  0.00           H
ATOM   3280  CB  LEU A 221      77.420  49.610  50.880  1.00  0.00           C
ATOM   3281  HB1 LEU A 221      77.500  50.050  49.870  1.00  0.00           H
ATOM   3282  HB2 LEU A 221      77.440  48.500  50.750  1.00  0.00           H
ATOM   3283  CG  LEU A 221      78.720  50.040  51.600  1.00  0.00           C
ATOM   3284  HG  LEU A 221      78.660  49.710  52.660  1.00  0.00           H
ATOM   3285  CD1 LEU A 221      79.920  49.520  50.800  1.00  0.00           C
ATOM   3286 HD11 LEU A 221      79.890  48.410  50.840  1.00  0.00           H
ATOM   3287 HD12 LEU A 221      80.880  49.960  51.160  1.00  0.00           H
ATOM   3288 HD13 LEU A 221      79.820  49.860  49.740  1.00  0.00           H
ATOM   3289  CD2 LEU A 221      78.920  51.560  51.580  1.00  0.00           C
ATOM   3290 HD21 LEU A 221      79.020  51.820  50.510  1.00  0.00           H
ATOM   3291 HD22 LEU A 221      79.850  51.820  52.120  1.00  0.00           H
ATOM   3292 HD23 LEU A 221      78.030  52.030  52.060  1.00  0.00           H
ATOM   3293  C   LEU A 221      74.970  49.970  50.750  1.00  0.00           C
ATOM   3294  O   LEU A 221      74.410  48.850  50.640  1.00  0.00           O
ATOM   3295  N   HSD A 222      74.460  51.040  50.120  1.00  0.00           N
ATOM   3296  HN  HSD A 222      74.930  51.920  50.130  1.00  0.00           H
ATOM   3297  CA  HSD A 222      73.190  50.930  49.440  1.00  0.00           C
ATOM   3298  HA  HSD A 222      72.590  50.040  49.600  1.00  0.00           H
ATOM   3299  CB  HSD A 222      72.250  52.010  50.060  1.00  0.00           C
ATOM   3300  HB1 HSD A 222      71.300  52.060  49.490  1.00  0.00           H
ATOM   3301  HB2 HSD A 222      72.820  52.930  49.780  1.00  0.00           H
ATOM   3302  ND1 HSD A 222      70.820  51.180  52.110  1.00  0.00           N
ATOM   3303  HD1 HSD A 222      70.140  50.660  51.580  1.00  0.00           H
ATOM   3304  CG  HSD A 222      71.980  51.740  51.600  1.00  0.00           C
ATOM   3305  CE1 HSD A 222      70.940  51.240  53.430  1.00  0.00           C
ATOM   3306  HE1 HSD A 222      70.340  50.660  54.130  1.00  0.00           H
ATOM   3307  NE2 HSD A 222      72.060  51.820  53.880  1.00  0.00           N
ATOM   3308  CD2 HSD A 222      72.720  52.130  52.690  1.00  0.00           C
ATOM   3309  HD2 HSD A 222      73.570  52.790  52.760  1.00  0.00           H
ATOM   3310  C   HSD A 222      73.410  51.100  47.920  1.00  0.00           C
ATOM   3311  O   HSD A 222      74.160  51.970  47.460  1.00  0.00           O
ATOM   3312  N   VAL A 223      72.900  50.140  47.160  1.00  0.00           N
ATOM   3313  HN  VAL A 223      72.070  49.620  47.350  1.00  0.00           H
ATOM   3314  CA  VAL A 223      73.370  49.750  45.850  1.00  0.00           C
ATOM   3315  HA  VAL A 223      73.990  50.580  45.560  1.00  0.00           H
ATOM   3316  CB  VAL A 223      74.160  48.440  45.960  1.00  0.00           C
ATOM   3317  HB  VAL A 223      73.410  47.620  46.080  1.00  0.00           H
ATOM   3318  CG1 VAL A 223      74.800  48.210  44.670  1.00  0.00           C
ATOM   3319 HG11 VAL A 223      73.950  47.930  44.010  1.00  0.00           H
ATOM   3320 HG12 VAL A 223      75.440  47.310  44.570  1.00  0.00           H
ATOM   3321 HG13 VAL A 223      75.330  49.090  44.250  1.00  0.00           H
ATOM   3322  CG2 VAL A 223      75.190  48.580  47.060  1.00  0.00           C
ATOM   3323 HG21 VAL A 223      74.740  48.820  48.040  1.00  0.00           H
ATOM   3324 HG22 VAL A 223      75.780  49.490  46.820  1.00  0.00           H
ATOM   3325 HG23 VAL A 223      75.840  47.680  47.150  1.00  0.00           H
ATOM   3326  C   VAL A 223      72.310  49.830  44.880  1.00  0.00           C
ATOM   3327  O   VAL A 223      71.290  49.170  45.050  1.00  0.00           O
ATOM   3328  N   ALA A 224      72.470  50.590  43.820  1.00  0.00           N
ATOM   3329  HN  ALA A 224      73.340  51.080  43.710  1.00  0.00           H
ATOM   3330  CA  ALA A 224      71.470  50.770  42.810  1.00  0.00           C
ATOM   3331  HA  ALA A 224      70.550  50.230  43.010  1.00  0.00           H
ATOM   3332  CB  ALA A 224      71.050  52.250  42.790  1.00  0.00           C
ATOM   3333  HB1 ALA A 224      71.050  52.650  43.830  1.00  0.00           H
ATOM   3334  HB2 ALA A 224      70.020  52.380  42.390  1.00  0.00           H
ATOM   3335  HB3 ALA A 224      71.800  52.780  42.170  1.00  0.00           H
ATOM   3336  C   ALA A 224      72.000  50.240  41.470  1.00  0.00           C
ATOM   3337  O   ALA A 224      73.150  49.890  41.320  1.00  0.00           O
ATOM   3338  N   LEU A 225      71.110  50.140  40.500  1.00  0.00           N
ATOM   3339  HN  LEU A 225      70.130  50.360  40.550  1.00  0.00           H
ATOM   3340  CA  LEU A 225      71.510  49.730  39.150  1.00  0.00           C
ATOM   3341  HA  LEU A 225      72.350  49.060  39.200  1.00  0.00           H
ATOM   3342  CB  LEU A 225      70.430  49.140  38.210  1.00  0.00           C
ATOM   3343  HB1 LEU A 225      70.890  48.830  37.250  1.00  0.00           H
ATOM   3344  HB2 LEU A 225      69.740  49.960  37.900  1.00  0.00           H
ATOM   3345  CG  LEU A 225      69.460  48.130  38.790  1.00  0.00           C
ATOM   3346  HG  LEU A 225      68.810  48.660  39.520  1.00  0.00           H
ATOM   3347  CD1 LEU A 225      68.600  47.590  37.620  1.00  0.00           C
ATOM   3348 HD11 LEU A 225      67.990  46.720  37.960  1.00  0.00           H
ATOM   3349 HD12 LEU A 225      69.280  47.250  36.810  1.00  0.00           H
ATOM   3350 HD13 LEU A 225      67.870  48.320  37.210  1.00  0.00           H
ATOM   3351  CD2 LEU A 225      70.130  46.930  39.400  1.00  0.00           C
ATOM   3352 HD21 LEU A 225      70.580  47.240  40.360  1.00  0.00           H
ATOM   3353 HD22 LEU A 225      70.810  46.390  38.700  1.00  0.00           H
ATOM   3354 HD23 LEU A 225      69.270  46.280  39.670  1.00  0.00           H
ATOM   3355  C   LEU A 225      72.120  50.950  38.410  1.00  0.00           C
ATOM   3356  O   LEU A 225      71.720  52.090  38.570  1.00  0.00           O
ATOM   3357  N   GLY A 226      73.010  50.700  37.410  1.00  0.00           N
ATOM   3358  HN  GLY A 226      73.310  49.770  37.220  1.00  0.00           H
ATOM   3359  CA  GLY A 226      73.590  51.740  36.530  1.00  0.00           C
ATOM   3360  HA1 GLY A 226      74.410  51.340  35.950  1.00  0.00           H
ATOM   3361  HA2 GLY A 226      74.050  52.510  37.130  1.00  0.00           H
ATOM   3362  C   GLY A 226      72.700  52.290  35.440  1.00  0.00           C
ATOM   3363  O   GLY A 226      71.490  52.170  35.400  1.00  0.00           O
ATOM   3364  N   GLU A 227      73.410  52.900  34.460  1.00  0.00           N
ATOM   3365  HN  GLU A 227      74.390  53.010  34.610  1.00  0.00           H
ATOM   3366  CA  GLU A 227      72.910  53.340  33.240  1.00  0.00           C
ATOM   3367  HA  GLU A 227      72.100  54.050  33.310  1.00  0.00           H
ATOM   3368  CB  GLU A 227      74.080  53.930  32.390  1.00  0.00           C
ATOM   3369  HB1 GLU A 227      73.530  54.360  31.530  1.00  0.00           H
ATOM   3370  HB2 GLU A 227      74.860  53.180  32.130  1.00  0.00           H
ATOM   3371  CG  GLU A 227      74.750  55.070  33.120  1.00  0.00           C
ATOM   3372  HG1 GLU A 227      75.570  55.410  32.450  1.00  0.00           H
ATOM   3373  HG2 GLU A 227      75.270  54.740  34.040  1.00  0.00           H
ATOM   3374  CD  GLU A 227      73.770  56.180  33.540  1.00  0.00           C
ATOM   3375  OE1 GLU A 227      73.650  56.380  34.780  1.00  0.00           O
ATOM   3376  OE2 GLU A 227      73.140  56.740  32.600  1.00  0.00           O
ATOM   3377  C   GLU A 227      72.270  52.130  32.510  1.00  0.00           C
ATOM   3378  O   GLU A 227      72.810  51.050  32.650  1.00  0.00           O
ATOM   3379  N   PRO A 228      71.160  52.240  31.830  1.00  0.00           N
ATOM   3380  CD  PRO A 228      70.550  53.520  31.460  1.00  0.00           C
ATOM   3381  HD1 PRO A 228      71.180  53.990  30.670  1.00  0.00           H
ATOM   3382  HD2 PRO A 228      70.360  54.120  32.370  1.00  0.00           H
ATOM   3383  CA  PRO A 228      70.350  51.140  31.360  1.00  0.00           C
ATOM   3384  HA  PRO A 228      69.680  51.030  32.200  1.00  0.00           H
ATOM   3385  CB  PRO A 228      69.640  51.740  30.150  1.00  0.00           C
ATOM   3386  HB1 PRO A 228      68.840  51.110  29.710  1.00  0.00           H
ATOM   3387  HB2 PRO A 228      70.360  51.900  29.320  1.00  0.00           H
ATOM   3388  CG  PRO A 228      69.280  53.140  30.750  1.00  0.00           C
ATOM   3389  HG1 PRO A 228      68.820  53.860  30.040  1.00  0.00           H
ATOM   3390  HG2 PRO A 228      68.570  52.980  31.580  1.00  0.00           H
ATOM   3391  C   PRO A 228      71.040  49.810  30.870  1.00  0.00           C
ATOM   3392  O   PRO A 228      71.880  49.940  30.060  1.00  0.00           O
ATOM   3393  N   PRO A 229      70.730  48.560  31.330  1.00  0.00           N
ATOM   3394  CD  PRO A 229      69.840  48.340  32.490  1.00  0.00           C
ATOM   3395  HD1 PRO A 229      68.800  48.590  32.160  1.00  0.00           H
ATOM   3396  HD2 PRO A 229      70.150  48.980  33.340  1.00  0.00           H
ATOM   3397  CA  PRO A 229      71.740  47.470  31.230  1.00  0.00           C
ATOM   3398  HA  PRO A 229      72.700  47.940  31.140  1.00  0.00           H
ATOM   3399  CB  PRO A 229      71.500  46.650  32.490  1.00  0.00           C
ATOM   3400  HB1 PRO A 229      72.030  47.230  33.280  1.00  0.00           H
ATOM   3401  HB2 PRO A 229      71.820  45.590  32.450  1.00  0.00           H
ATOM   3402  CG  PRO A 229      69.990  46.890  32.830  1.00  0.00           C
ATOM   3403  HG1 PRO A 229      69.180  46.390  32.250  1.00  0.00           H
ATOM   3404  HG2 PRO A 229      69.830  46.570  33.880  1.00  0.00           H
ATOM   3405  C   PRO A 229      71.630  46.680  29.980  1.00  0.00           C
ATOM   3406  O   PRO A 229      70.530  46.330  29.560  1.00  0.00           O
ATOM   3407  N   ARG A 230      72.730  46.270  29.360  1.00  0.00           N
ATOM   3408  HN  ARG A 230      73.570  46.560  29.810  1.00  0.00           H
ATOM   3409  CA  ARG A 230      72.730  45.600  28.090  1.00  0.00           C
ATOM   3410  HA  ARG A 230      71.850  45.870  27.530  1.00  0.00           H
ATOM   3411  CB  ARG A 230      74.050  45.870  27.430  1.00  0.00           C
ATOM   3412  HB1 ARG A 230      74.320  45.190  26.590  1.00  0.00           H
ATOM   3413  HB2 ARG A 230      74.820  45.690  28.200  1.00  0.00           H
ATOM   3414  CG  ARG A 230      74.200  47.370  26.860  1.00  0.00           C
ATOM   3415  HG1 ARG A 230      73.450  47.350  26.040  1.00  0.00           H
ATOM   3416  HG2 ARG A 230      75.200  47.430  26.390  1.00  0.00           H
ATOM   3417  CD  ARG A 230      73.750  48.580  27.690  1.00  0.00           C
ATOM   3418  HD1 ARG A 230      74.370  48.520  28.610  1.00  0.00           H
ATOM   3419  HD2 ARG A 230      72.670  48.610  27.950  1.00  0.00           H
ATOM   3420  NE  ARG A 230      74.180  49.790  26.920  1.00  0.00           N
ATOM   3421  HE  ARG A 230      74.610  49.680  26.020  1.00  0.00           H
ATOM   3422  CZ  ARG A 230      73.720  51.020  27.110  1.00  0.00           C
ATOM   3423  NH1 ARG A 230      73.200  51.370  28.210  1.00  0.00           N
ATOM   3424 HH11 ARG A 230      72.800  50.700  28.830  1.00  0.00           H
ATOM   3425 HH12 ARG A 230      73.010  52.360  28.190  1.00  0.00           H
ATOM   3426  NH2 ARG A 230      73.880  51.930  26.180  1.00  0.00           N
ATOM   3427 HH21 ARG A 230      74.320  51.660  25.330  1.00  0.00           H
ATOM   3428 HH22 ARG A 230      73.790  52.900  26.400  1.00  0.00           H
ATOM   3429  C   ARG A 230      72.560  44.090  28.250  1.00  0.00           C
ATOM   3430  O   ARG A 230      72.330  43.350  27.330  1.00  0.00           O
ATOM   3431  N   ARG A 231      72.660  43.670  29.510  1.00  0.00           N
ATOM   3432  HN  ARG A 231      73.020  44.260  30.230  1.00  0.00           H
ATOM   3433  CA  ARG A 231      72.260  42.330  29.970  1.00  0.00           C
ATOM   3434  HA  ARG A 231      72.030  41.660  29.150  1.00  0.00           H
ATOM   3435  CB  ARG A 231      73.380  41.810  30.880  1.00  0.00           C
ATOM   3436  HB1 ARG A 231      73.250  40.750  31.200  1.00  0.00           H
ATOM   3437  HB2 ARG A 231      73.420  42.410  31.810  1.00  0.00           H
ATOM   3438  CG  ARG A 231      74.800  41.890  30.240  1.00  0.00           C
ATOM   3439  HG1 ARG A 231      75.640  41.560  30.880  1.00  0.00           H
ATOM   3440  HG2 ARG A 231      75.090  42.960  30.090  1.00  0.00           H
ATOM   3441  CD  ARG A 231      74.970  41.220  28.870  1.00  0.00           C
ATOM   3442  HD1 ARG A 231      76.000  41.470  28.550  1.00  0.00           H
ATOM   3443  HD2 ARG A 231      74.260  41.590  28.090  1.00  0.00           H
ATOM   3444  NE  ARG A 231      74.810  39.760  29.060  1.00  0.00           N
ATOM   3445  HE  ARG A 231      74.700  39.520  30.030  1.00  0.00           H
ATOM   3446  CZ  ARG A 231      75.110  38.800  28.170  1.00  0.00           C
ATOM   3447  NH1 ARG A 231      75.330  38.920  26.890  1.00  0.00           N
ATOM   3448 HH11 ARG A 231      75.200  39.820  26.470  1.00  0.00           H
ATOM   3449 HH12 ARG A 231      75.210  38.130  26.290  1.00  0.00           H
ATOM   3450  NH2 ARG A 231      75.130  37.580  28.610  1.00  0.00           N
ATOM   3451 HH21 ARG A 231      74.660  37.340  29.460  1.00  0.00           H
ATOM   3452 HH22 ARG A 231      75.540  36.920  27.970  1.00  0.00           H
ATOM   3453  C   ARG A 231      70.910  42.250  30.750  1.00  0.00           C
ATOM   3454  O   ARG A 231      70.470  41.250  31.310  1.00  0.00           O
ATOM   3455  N   GLY A 232      70.240  43.370  30.850  1.00  0.00           N
ATOM   3456  HN  GLY A 232      70.580  44.160  30.340  1.00  0.00           H
ATOM   3457  CA  GLY A 232      69.020  43.480  31.730  1.00  0.00           C
ATOM   3458  HA1 GLY A 232      68.450  42.630  31.400  1.00  0.00           H
ATOM   3459  HA2 GLY A 232      68.570  44.390  31.360  1.00  0.00           H
ATOM   3460  C   GLY A 232      69.300  43.450  33.280  1.00  0.00           C
ATOM   3461  O   GLY A 232      70.370  43.000  33.680  1.00  0.00           O
ATOM   3462  N   PRO A 233      68.390  43.770  34.160  1.00  0.00           N
ATOM   3463  CD  PRO A 233      67.100  44.350  33.750  1.00  0.00           C
ATOM   3464  HD1 PRO A 233      66.410  43.530  33.440  1.00  0.00           H
ATOM   3465  HD2 PRO A 233      67.330  45.080  32.940  1.00  0.00           H
ATOM   3466  CA  PRO A 233      68.480  43.630  35.600  1.00  0.00           C
ATOM   3467  HA  PRO A 233      69.230  44.360  35.870  1.00  0.00           H
ATOM   3468  CB  PRO A 233      67.060  44.050  36.030  1.00  0.00           C
ATOM   3469  HB1 PRO A 233      67.030  44.660  36.960  1.00  0.00           H
ATOM   3470  HB2 PRO A 233      66.300  43.240  36.030  1.00  0.00           H
ATOM   3471  CG  PRO A 233      66.630  45.040  34.970  1.00  0.00           C
ATOM   3472  HG1 PRO A 233      65.540  45.250  34.920  1.00  0.00           H
ATOM   3473  HG2 PRO A 233      67.000  46.080  35.080  1.00  0.00           H
ATOM   3474  C   PRO A 233      69.000  42.330  36.090  1.00  0.00           C
ATOM   3475  O   PRO A 233      68.700  41.400  35.340  1.00  0.00           O
ATOM   3476  N   PRO A 234      69.600  42.200  37.200  1.00  0.00           N
ATOM   3477  CD  PRO A 234      70.040  43.380  38.040  1.00  0.00           C
ATOM   3478  HD1 PRO A 234      69.220  44.020  38.420  1.00  0.00           H
ATOM   3479  HD2 PRO A 234      70.720  44.070  37.490  1.00  0.00           H
ATOM   3480  CA  PRO A 234      70.040  40.960  37.790  1.00  0.00           C
ATOM   3481  HA  PRO A 234      71.050  40.820  37.430  1.00  0.00           H
ATOM   3482  CB  PRO A 234      70.200  41.320  39.240  1.00  0.00           C
ATOM   3483  HB1 PRO A 234      70.870  40.590  39.750  1.00  0.00           H
ATOM   3484  HB2 PRO A 234      69.200  41.300  39.720  1.00  0.00           H
ATOM   3485  CG  PRO A 234      70.800  42.780  39.260  1.00  0.00           C
ATOM   3486  HG1 PRO A 234      70.560  43.300  40.210  1.00  0.00           H
ATOM   3487  HG2 PRO A 234      71.900  42.660  39.130  1.00  0.00           H
ATOM   3488  C   PRO A 234      69.210  39.660  37.680  1.00  0.00           C
ATOM   3489  O   PRO A 234      68.000  39.740  37.660  1.00  0.00           O
ATOM   3490  N   ARG A 235      69.890  38.560  37.430  1.00  0.00           N
ATOM   3491  HN  ARG A 235      70.880  38.540  37.520  1.00  0.00           H
ATOM   3492  CA  ARG A 235      69.320  37.330  36.970  1.00  0.00           C
ATOM   3493  HA  ARG A 235      68.270  37.320  37.200  1.00  0.00           H
ATOM   3494  CB  ARG A 235      69.520  37.210  35.420  1.00  0.00           C
ATOM   3495  HB1 ARG A 235      69.110  38.110  34.910  1.00  0.00           H
ATOM   3496  HB2 ARG A 235      68.870  36.410  34.990  1.00  0.00           H
ATOM   3497  CG  ARG A 235      70.950  36.910  34.920  1.00  0.00           C
ATOM   3498  HG1 ARG A 235      71.270  36.080  35.600  1.00  0.00           H
ATOM   3499  HG2 ARG A 235      71.510  37.830  35.190  1.00  0.00           H
ATOM   3500  CD  ARG A 235      71.210  36.440  33.470  1.00  0.00           C
ATOM   3501  HD1 ARG A 235      70.460  35.630  33.360  1.00  0.00           H
ATOM   3502  HD2 ARG A 235      72.250  36.070  33.310  1.00  0.00           H
ATOM   3503  NE  ARG A 235      70.890  37.570  32.550  1.00  0.00           N
ATOM   3504  HE  ARG A 235      71.010  38.460  33.000  1.00  0.00           H
ATOM   3505  CZ  ARG A 235      70.310  37.650  31.380  1.00  0.00           C
ATOM   3506  NH1 ARG A 235      70.560  36.580  30.610  1.00  0.00           N
ATOM   3507 HH11 ARG A 235      71.090  35.880  31.080  1.00  0.00           H
ATOM   3508 HH12 ARG A 235      70.270  36.610  29.650  1.00  0.00           H
ATOM   3509  NH2 ARG A 235      69.600  38.640  30.910  1.00  0.00           N
ATOM   3510 HH21 ARG A 235      69.310  39.340  31.570  1.00  0.00           H
ATOM   3511 HH22 ARG A 235      69.410  38.730  29.930  1.00  0.00           H
ATOM   3512  C   ARG A 235      69.850  36.100  37.740  1.00  0.00           C
ATOM   3513  O   ARG A 235      70.890  36.190  38.330  1.00  0.00           O
ATOM   3514  N   PRO A 236      69.280  34.910  37.730  1.00  0.00           N
ATOM   3515  CD  PRO A 236      68.070  34.610  36.960  1.00  0.00           C
ATOM   3516  HD1 PRO A 236      68.260  34.730  35.870  1.00  0.00           H
ATOM   3517  HD2 PRO A 236      67.220  35.260  37.260  1.00  0.00           H
ATOM   3518  CA  PRO A 236      69.790  33.680  38.310  1.00  0.00           C
ATOM   3519  HA  PRO A 236      69.460  33.540  39.330  1.00  0.00           H
ATOM   3520  CB  PRO A 236      69.210  32.570  37.470  1.00  0.00           C
ATOM   3521  HB1 PRO A 236      69.140  31.640  38.080  1.00  0.00           H
ATOM   3522  HB2 PRO A 236      69.760  32.280  36.550  1.00  0.00           H
ATOM   3523  CG  PRO A 236      67.830  33.140  37.170  1.00  0.00           C
ATOM   3524  HG1 PRO A 236      67.330  32.660  36.300  1.00  0.00           H
ATOM   3525  HG2 PRO A 236      67.240  32.930  38.080  1.00  0.00           H
ATOM   3526  C   PRO A 236      71.350  33.510  38.250  1.00  0.00           C
ATOM   3527  O   PRO A 236      71.900  33.470  37.150  1.00  0.00           O
ATOM   3528  N   ARG A 237      71.990  33.410  39.390  1.00  0.00           N
ATOM   3529  HN  ARG A 237      71.410  33.380  40.200  1.00  0.00           H
ATOM   3530  CA  ARG A 237      73.390  33.190  39.680  1.00  0.00           C
ATOM   3531  HA  ARG A 237      73.420  32.650  40.610  1.00  0.00           H
ATOM   3532  CB  ARG A 237      74.130  32.180  38.720  1.00  0.00           C
ATOM   3533  HB1 ARG A 237      75.210  32.070  38.980  1.00  0.00           H
ATOM   3534  HB2 ARG A 237      74.080  32.490  37.660  1.00  0.00           H
ATOM   3535  CG  ARG A 237      73.570  30.720  38.870  1.00  0.00           C
ATOM   3536  HG1 ARG A 237      74.190  29.960  38.340  1.00  0.00           H
ATOM   3537  HG2 ARG A 237      72.700  30.660  38.180  1.00  0.00           H
ATOM   3538  CD  ARG A 237      73.130  30.300  40.320  1.00  0.00           C
ATOM   3539  HD1 ARG A 237      72.700  29.280  40.250  1.00  0.00           H
ATOM   3540  HD2 ARG A 237      72.290  30.990  40.540  1.00  0.00           H
ATOM   3541  NE  ARG A 237      74.250  30.270  41.320  1.00  0.00           N
ATOM   3542  HE  ARG A 237      75.130  29.970  40.950  1.00  0.00           H
ATOM   3543  CZ  ARG A 237      74.120  30.330  42.600  1.00  0.00           C
ATOM   3544  NH1 ARG A 237      73.020  30.810  43.110  1.00  0.00           N
ATOM   3545 HH11 ARG A 237      72.170  30.970  42.600  1.00  0.00           H
ATOM   3546 HH12 ARG A 237      72.920  30.540  44.070  1.00  0.00           H
ATOM   3547  NH2 ARG A 237      75.090  29.990  43.470  1.00  0.00           N
ATOM   3548 HH21 ARG A 237      74.970  30.120  44.450  1.00  0.00           H
ATOM   3549 HH22 ARG A 237      75.930  29.550  43.170  1.00  0.00           H
ATOM   3550  C   ARG A 237      74.070  34.500  39.920  1.00  0.00           C
ATOM   3551  O   ARG A 237      75.250  34.500  40.280  1.00  0.00           O
ATOM   3552  N   ASP A 238      73.310  35.700  39.800  1.00  0.00           N
ATOM   3553  HN  ASP A 238      72.370  35.720  39.470  1.00  0.00           H
ATOM   3554  CA  ASP A 238      74.070  36.900  40.040  1.00  0.00           C
ATOM   3555  HA  ASP A 238      75.080  36.800  39.660  1.00  0.00           H
ATOM   3556  CB  ASP A 238      73.370  38.130  39.360  1.00  0.00           C
ATOM   3557  HB1 ASP A 238      73.750  39.110  39.720  1.00  0.00           H
ATOM   3558  HB2 ASP A 238      72.280  38.040  39.510  1.00  0.00           H
ATOM   3559  CG  ASP A 238      73.600  38.060  37.870  1.00  0.00           C
ATOM   3560  OD1 ASP A 238      72.900  38.880  37.190  1.00  0.00           O
ATOM   3561  OD2 ASP A 238      74.630  37.450  37.470  1.00  0.00           O
ATOM   3562  C   ASP A 238      74.220  37.200  41.530  1.00  0.00           C
ATOM   3563  O   ASP A 238      73.360  36.750  42.280  1.00  0.00           O
ATOM   3564  N   HSD A 239      75.330  37.770  41.970  1.00  0.00           N
ATOM   3565  HN  HSD A 239      76.030  38.160  41.370  1.00  0.00           H
ATOM   3566  CA  HSD A 239      75.660  37.980  43.390  1.00  0.00           C
ATOM   3567  HA  HSD A 239      74.720  38.050  43.910  1.00  0.00           H
ATOM   3568  CB  HSD A 239      76.630  36.790  43.820  1.00  0.00           C
ATOM   3569  HB1 HSD A 239      77.060  37.120  44.800  1.00  0.00           H
ATOM   3570  HB2 HSD A 239      77.460  36.710  43.080  1.00  0.00           H
ATOM   3571  ND1 HSD A 239      75.340  34.720  43.140  1.00  0.00           N
ATOM   3572  HD1 HSD A 239      75.280  34.840  42.150  1.00  0.00           H
ATOM   3573  CG  HSD A 239      75.880  35.510  44.130  1.00  0.00           C
ATOM   3574  CE1 HSD A 239      74.940  33.590  43.720  1.00  0.00           C
ATOM   3575  HE1 HSD A 239      74.650  32.660  43.240  1.00  0.00           H
ATOM   3576  NE2 HSD A 239      75.230  33.570  45.030  1.00  0.00           N
ATOM   3577  CD2 HSD A 239      75.850  34.760  45.260  1.00  0.00           C
ATOM   3578  HD2 HSD A 239      76.290  35.050  46.210  1.00  0.00           H
ATOM   3579  C   HSD A 239      76.410  39.300  43.600  1.00  0.00           C
ATOM   3580  O   HSD A 239      76.950  39.840  42.690  1.00  0.00           O
ATOM   3581  N   LEU A 240      76.500  39.880  44.820  1.00  0.00           N
ATOM   3582  HN  LEU A 240      75.980  39.460  45.570  1.00  0.00           H
ATOM   3583  CA  LEU A 240      77.350  40.990  45.150  1.00  0.00           C
ATOM   3584  HA  LEU A 240      78.080  41.190  44.370  1.00  0.00           H
ATOM   3585  CB  LEU A 240      76.430  42.220  45.380  1.00  0.00           C
ATOM   3586  HB1 LEU A 240      75.790  41.820  46.190  1.00  0.00           H
ATOM   3587  HB2 LEU A 240      75.710  42.240  44.540  1.00  0.00           H
ATOM   3588  CG  LEU A 240      77.170  43.600  45.560  1.00  0.00           C
ATOM   3589  HG  LEU A 240      77.770  43.560  46.490  1.00  0.00           H
ATOM   3590  CD1 LEU A 240      78.120  44.020  44.370  1.00  0.00           C
ATOM   3591 HD11 LEU A 240      78.400  45.040  44.710  1.00  0.00           H
ATOM   3592 HD12 LEU A 240      77.470  43.960  43.480  1.00  0.00           H
ATOM   3593 HD13 LEU A 240      78.960  43.290  44.300  1.00  0.00           H
ATOM   3594  CD2 LEU A 240      76.220  44.700  45.880  1.00  0.00           C
ATOM   3595 HD21 LEU A 240      76.750  45.630  46.180  1.00  0.00           H
ATOM   3596 HD22 LEU A 240      75.390  44.420  46.560  1.00  0.00           H
ATOM   3597 HD23 LEU A 240      75.790  45.130  44.950  1.00  0.00           H
ATOM   3598  C   LEU A 240      78.090  40.610  46.360  1.00  0.00           C
ATOM   3599  O   LEU A 240      77.630  39.910  47.270  1.00  0.00           O
ATOM   3600  N   ARG A 241      79.320  41.030  46.530  1.00  0.00           N
ATOM   3601  HN  ARG A 241      79.680  41.700  45.890  1.00  0.00           H
ATOM   3602  CA  ARG A 241      80.300  40.690  47.600  1.00  0.00           C
ATOM   3603  HA  ARG A 241      79.690  40.480  48.460  1.00  0.00           H
ATOM   3604  CB  ARG A 241      81.220  39.510  47.250  1.00  0.00           C
ATOM   3605  HB1 ARG A 241      81.630  39.700  46.230  1.00  0.00           H
ATOM   3606  HB2 ARG A 241      80.710  38.530  47.200  1.00  0.00           H
ATOM   3607  CG  ARG A 241      82.580  39.380  48.060  1.00  0.00           C
ATOM   3608  HG1 ARG A 241      82.290  39.230  49.130  1.00  0.00           H
ATOM   3609  HG2 ARG A 241      83.110  40.330  47.870  1.00  0.00           H
ATOM   3610  CD  ARG A 241      83.310  38.080  47.630  1.00  0.00           C
ATOM   3611  HD1 ARG A 241      83.470  37.890  46.540  1.00  0.00           H
ATOM   3612  HD2 ARG A 241      82.780  37.210  48.060  1.00  0.00           H
ATOM   3613  NE  ARG A 241      84.590  38.130  48.360  1.00  0.00           N
ATOM   3614  HE  ARG A 241      84.580  37.770  49.290  1.00  0.00           H
ATOM   3615  CZ  ARG A 241      85.760  38.150  47.760  1.00  0.00           C
ATOM   3616  NH1 ARG A 241      85.940  38.590  46.530  1.00  0.00           N
ATOM   3617 HH11 ARG A 241      85.190  38.890  45.940  1.00  0.00           H
ATOM   3618 HH12 ARG A 241      86.840  38.510  46.100  1.00  0.00           H
ATOM   3619  NH2 ARG A 241      86.780  37.790  48.500  1.00  0.00           N
ATOM   3620 HH21 ARG A 241      87.730  37.830  48.190  1.00  0.00           H
ATOM   3621 HH22 ARG A 241      86.600  37.380  49.390  1.00  0.00           H
ATOM   3622  C   ARG A 241      81.050  41.950  48.070  1.00  0.00           C
ATOM   3623  O   ARG A 241      81.490  42.770  47.280  1.00  0.00           O
ATOM   3624  N   LEU A 242      80.960  42.120  49.400  1.00  0.00           N
ATOM   3625  HN  LEU A 242      80.560  41.400  49.960  1.00  0.00           H
ATOM   3626  CA  LEU A 242      81.380  43.340  50.140  1.00  0.00           C
ATOM   3627  HA  LEU A 242      81.820  44.040  49.440  1.00  0.00           H
ATOM   3628  CB  LEU A 242      80.200  44.130  50.810  1.00  0.00           C
ATOM   3629  HB1 LEU A 242      79.680  43.310  51.350  1.00  0.00           H
ATOM   3630  HB2 LEU A 242      79.430  44.540  50.120  1.00  0.00           H
ATOM   3631  CG  LEU A 242      80.660  45.190  51.810  1.00  0.00           C
ATOM   3632  HG  LEU A 242      81.020  44.610  52.690  1.00  0.00           H
ATOM   3633  CD1 LEU A 242      81.760  46.230  51.450  1.00  0.00           C
ATOM   3634 HD11 LEU A 242      82.750  45.910  51.070  1.00  0.00           H
ATOM   3635 HD12 LEU A 242      82.070  46.780  52.370  1.00  0.00           H
ATOM   3636 HD13 LEU A 242      81.340  47.000  50.780  1.00  0.00           H
ATOM   3637  CD2 LEU A 242      79.410  45.930  52.330  1.00  0.00           C
ATOM   3638 HD21 LEU A 242      78.740  45.200  52.830  1.00  0.00           H
ATOM   3639 HD22 LEU A 242      78.840  46.530  51.580  1.00  0.00           H
ATOM   3640 HD23 LEU A 242      79.660  46.680  53.110  1.00  0.00           H
ATOM   3641  C   LEU A 242      82.420  43.000  51.130  1.00  0.00           C
ATOM   3642  O   LEU A 242      82.190  42.320  52.120  1.00  0.00           O
ATOM   3643  N   LEU A 243      83.620  43.540  50.870  1.00  0.00           N
ATOM   3644  HN  LEU A 243      83.760  44.100  50.060  1.00  0.00           H
ATOM   3645  CA  LEU A 243      84.770  43.130  51.750  1.00  0.00           C
ATOM   3646  HA  LEU A 243      84.420  42.650  52.650  1.00  0.00           H
ATOM   3647  CB  LEU A 243      85.670  42.090  51.120  1.00  0.00           C
ATOM   3648  HB1 LEU A 243      85.130  41.110  51.100  1.00  0.00           H
ATOM   3649  HB2 LEU A 243      86.470  41.830  51.840  1.00  0.00           H
ATOM   3650  CG  LEU A 243      86.310  42.370  49.760  1.00  0.00           C
ATOM   3651  HG  LEU A 243      86.810  43.350  49.690  1.00  0.00           H
ATOM   3652  CD1 LEU A 243      87.390  41.260  49.520  1.00  0.00           C
ATOM   3653 HD11 LEU A 243      87.860  41.420  48.530  1.00  0.00           H
ATOM   3654 HD12 LEU A 243      86.910  40.260  49.600  1.00  0.00           H
ATOM   3655 HD13 LEU A 243      88.230  41.330  50.240  1.00  0.00           H
ATOM   3656  CD2 LEU A 243      85.450  42.100  48.550  1.00  0.00           C
ATOM   3657 HD21 LEU A 243      85.970  41.990  47.580  1.00  0.00           H
ATOM   3658 HD22 LEU A 243      84.840  42.990  48.280  1.00  0.00           H
ATOM   3659 HD23 LEU A 243      84.790  41.230  48.770  1.00  0.00           H
ATOM   3660  C   LEU A 243      85.610  44.340  52.210  1.00  0.00           C
ATOM   3661  O   LEU A 243      85.760  45.360  51.460  1.00  0.00           O
ATOM   3662  N   ILE A 244      86.230  44.160  53.400  1.00  0.00           N
ATOM   3663  HN  ILE A 244      85.980  43.410  54.010  1.00  0.00           H
ATOM   3664  CA  ILE A 244      87.120  45.160  53.980  1.00  0.00           C
ATOM   3665  HA  ILE A 244      87.000  46.140  53.530  1.00  0.00           H
ATOM   3666  CB  ILE A 244      86.780  45.400  55.420  1.00  0.00           C
ATOM   3667  HB  ILE A 244      86.460  44.450  55.890  1.00  0.00           H
ATOM   3668  CG2 ILE A 244      87.870  46.230  56.150  1.00  0.00           C
ATOM   3669 HG21 ILE A 244      88.110  47.100  55.500  1.00  0.00           H
ATOM   3670 HG22 ILE A 244      88.740  45.590  56.400  1.00  0.00           H
ATOM   3671 HG23 ILE A 244      87.550  46.600  57.150  1.00  0.00           H
ATOM   3672  CG1 ILE A 244      85.470  46.340  55.400  1.00  0.00           C
ATOM   3673 HG11 ILE A 244      84.680  45.800  54.830  1.00  0.00           H
ATOM   3674 HG12 ILE A 244      85.660  47.250  54.780  1.00  0.00           H
ATOM   3675  CD  ILE A 244      84.980  46.760  56.760  1.00  0.00           C
ATOM   3676  HD1 ILE A 244      83.960  47.180  56.710  1.00  0.00           H
ATOM   3677  HD2 ILE A 244      85.570  47.640  57.100  1.00  0.00           H
ATOM   3678  HD3 ILE A 244      85.010  45.940  57.510  1.00  0.00           H
ATOM   3679  C   ILE A 244      88.570  44.620  53.870  1.00  0.00           C
ATOM   3680  O   ILE A 244      88.820  43.470  54.090  1.00  0.00           O
ATOM   3681  N   CYS A 245      89.490  45.510  53.430  1.00  0.00           N
ATOM   3682  HN  CYS A 245      89.230  46.470  53.280  1.00  0.00           H
ATOM   3683  CA  CYS A 245      90.830  45.170  53.020  1.00  0.00           C
ATOM   3684  HA  CYS A 245      91.050  44.200  53.460  1.00  0.00           H
ATOM   3685  CB  CYS A 245      91.080  45.150  51.480  1.00  0.00           C
ATOM   3686  HB1 CYS A 245      92.090  44.770  51.200  1.00  0.00           H
ATOM   3687  HB2 CYS A 245      90.920  46.190  51.140  1.00  0.00           H
ATOM   3688  SG  CYS A 245      89.940  44.030  50.640  1.00  0.00           S
ATOM   3689  HG1 CYS A 245      88.830  44.610  51.080  1.00  0.00           H
ATOM   3690  C   CYS A 245      91.880  46.190  53.460  1.00  0.00           C
ATOM   3691  O   CYS A 245      91.460  47.340  53.810  1.00  0.00           O
ATOM   3692  N   ILE A 246      93.220  45.960  53.440  1.00  0.00           N
ATOM   3693  HN  ILE A 246      93.480  45.020  53.280  1.00  0.00           H
ATOM   3694  CA  ILE A 246      94.170  46.990  53.830  1.00  0.00           C
ATOM   3695  HA  ILE A 246      93.580  47.850  54.130  1.00  0.00           H
ATOM   3696  CB  ILE A 246      95.130  46.500  54.980  1.00  0.00           C
ATOM   3697  HB  ILE A 246      95.760  47.360  55.290  1.00  0.00           H
ATOM   3698  CG2 ILE A 246      94.400  46.180  56.330  1.00  0.00           C
ATOM   3699 HG21 ILE A 246      95.180  45.920  57.080  1.00  0.00           H
ATOM   3700 HG22 ILE A 246      93.810  45.260  56.110  1.00  0.00           H
ATOM   3701 HG23 ILE A 246      93.820  47.020  56.770  1.00  0.00           H
ATOM   3702  CG1 ILE A 246      95.830  45.250  54.670  1.00  0.00           C
ATOM   3703 HG11 ILE A 246      96.310  45.420  53.680  1.00  0.00           H
ATOM   3704 HG12 ILE A 246      95.090  44.430  54.690  1.00  0.00           H
ATOM   3705  CD  ILE A 246      97.050  45.080  55.610  1.00  0.00           C
ATOM   3706  HD1 ILE A 246      97.370  46.070  56.010  1.00  0.00           H
ATOM   3707  HD2 ILE A 246      97.900  44.580  55.100  1.00  0.00           H
ATOM   3708  HD3 ILE A 246      96.780  44.410  56.460  1.00  0.00           H
ATOM   3709  C   ILE A 246      95.010  47.440  52.670  1.00  0.00           C
ATOM   3710  O   ILE A 246      95.080  46.770  51.630  1.00  0.00           O
ATOM   3711  N   GLN A 247      95.690  48.610  52.770  1.00  0.00           N
ATOM   3712  HN  GLN A 247      95.410  49.290  53.440  1.00  0.00           H
ATOM   3713  CA  GLN A 247      96.830  49.050  51.900  1.00  0.00           C
ATOM   3714  HA  GLN A 247      97.270  49.930  52.340  1.00  0.00           H
ATOM   3715  CB  GLN A 247      97.940  47.940  51.960  1.00  0.00           C
ATOM   3716  HB1 GLN A 247      98.870  48.320  51.490  1.00  0.00           H
ATOM   3717  HB2 GLN A 247      97.640  46.980  51.500  1.00  0.00           H
ATOM   3718  CG  GLN A 247      98.650  47.750  53.350  1.00  0.00           C
ATOM   3719  HG1 GLN A 247      99.420  46.950  53.280  1.00  0.00           H
ATOM   3720  HG2 GLN A 247      97.900  47.310  54.040  1.00  0.00           H
ATOM   3721  CD  GLN A 247      99.200  49.010  53.980  1.00  0.00           C
ATOM   3722  OE1 GLN A 247      98.910  49.470  55.060  1.00  0.00           O
ATOM   3723  NE2 GLN A 247     100.070  49.740  53.200  1.00  0.00           N
ATOM   3724 HE21 GLN A 247     100.400  50.650  53.460  1.00  0.00           H
ATOM   3725 HE22 GLN A 247     100.430  49.450  52.310  1.00  0.00           H
ATOM   3726  C   GLN A 247      96.570  49.500  50.480  1.00  0.00           C
ATOM   3727  O   GLN A 247      97.510  49.510  49.630  1.00  0.00           O
ATOM   3728  N   SER A 248      95.220  49.900  50.250  1.00  0.00           N
ATOM   3729  HN  SER A 248      94.590  49.920  51.020  1.00  0.00           H
ATOM   3730  CA  SER A 248      94.690  50.180  48.950  1.00  0.00           C
ATOM   3731  HA  SER A 248      93.620  50.290  49.090  1.00  0.00           H
ATOM   3732  CB  SER A 248      95.190  51.660  48.520  1.00  0.00           C
ATOM   3733  HB1 SER A 248      95.080  51.790  47.420  1.00  0.00           H
ATOM   3734  HB2 SER A 248      96.270  51.720  48.810  1.00  0.00           H
ATOM   3735  OG  SER A 248      94.400  52.610  49.290  1.00  0.00           O
ATOM   3736  HG1 SER A 248      93.480  52.430  49.080  1.00  0.00           H
ATOM   3737  C   SER A 248      94.920  49.120  47.850  1.00  0.00           C
ATOM   3738  O   SER A 248      95.100  49.420  46.670  1.00  0.00           O
ATOM   3739  N   ARG A 249      94.880  47.840  48.170  1.00  0.00           N
ATOM   3740  HN  ARG A 249      94.860  47.560  49.130  1.00  0.00           H
ATOM   3741  CA  ARG A 249      94.800  46.760  47.170  1.00  0.00           C
ATOM   3742  HA  ARG A 249      94.210  47.030  46.300  1.00  0.00           H
ATOM   3743  CB  ARG A 249      96.230  46.340  46.680  1.00  0.00           C
ATOM   3744  HB1 ARG A 249      96.500  47.000  45.830  1.00  0.00           H
ATOM   3745  HB2 ARG A 249      96.190  45.360  46.170  1.00  0.00           H
ATOM   3746  CG  ARG A 249      97.440  46.320  47.650  1.00  0.00           C
ATOM   3747  HG1 ARG A 249      97.530  47.310  48.150  1.00  0.00           H
ATOM   3748  HG2 ARG A 249      98.380  46.240  47.050  1.00  0.00           H
ATOM   3749  CD  ARG A 249      97.460  45.220  48.740  1.00  0.00           C
ATOM   3750  HD1 ARG A 249      97.070  44.320  48.240  1.00  0.00           H
ATOM   3751  HD2 ARG A 249      96.750  45.340  49.580  1.00  0.00           H
ATOM   3752  NE  ARG A 249      98.840  44.970  49.270  1.00  0.00           N
ATOM   3753  HE  ARG A 249      99.610  45.190  48.670  1.00  0.00           H
ATOM   3754  CZ  ARG A 249      99.070  44.510  50.490  1.00  0.00           C
ATOM   3755  NH1 ARG A 249      98.170  44.070  51.380  1.00  0.00           N
ATOM   3756 HH11 ARG A 249      97.190  44.070  51.200  1.00  0.00           H
ATOM   3757 HH12 ARG A 249      98.640  43.860  52.230  1.00  0.00           H
ATOM   3758  NH2 ARG A 249     100.290  44.740  50.980  1.00  0.00           N
ATOM   3759 HH21 ARG A 249     100.970  45.260  50.470  1.00  0.00           H
ATOM   3760 HH22 ARG A 249     100.330  44.350  51.900  1.00  0.00           H
ATOM   3761  C   ARG A 249      94.040  45.650  47.870  1.00  0.00           C
ATOM   3762  O   ARG A 249      94.040  45.460  49.060  1.00  0.00           O
ATOM   3763  N   CYS A 250      93.260  44.880  47.070  1.00  0.00           N
ATOM   3764  HN  CYS A 250      93.430  44.970  46.090  1.00  0.00           H
ATOM   3765  CA  CYS A 250      92.260  43.930  47.630  1.00  0.00           C
ATOM   3766  HA  CYS A 250      91.640  44.520  48.290  1.00  0.00           H
ATOM   3767  CB  CYS A 250      91.340  43.390  46.520  1.00  0.00           C
ATOM   3768  HB1 CYS A 250      91.990  43.030  45.700  1.00  0.00           H
ATOM   3769  HB2 CYS A 250      90.790  44.280  46.130  1.00  0.00           H
ATOM   3770  SG  CYS A 250      90.110  42.060  46.960  1.00  0.00           S
ATOM   3771  HG1 CYS A 250      90.640  41.110  46.200  1.00  0.00           H
ATOM   3772  C   CYS A 250      92.900  42.780  48.390  1.00  0.00           C
ATOM   3773  O   CYS A 250      93.980  42.340  47.960  1.00  0.00           O
ATOM   3774  N   GLN A 251      92.280  42.270  49.450  1.00  0.00           N
ATOM   3775  HN  GLN A 251      91.400  42.660  49.720  1.00  0.00           H
ATOM   3776  CA  GLN A 251      92.750  41.050  50.090  1.00  0.00           C
ATOM   3777  HA  GLN A 251      93.740  41.350  50.410  1.00  0.00           H
ATOM   3778  CB  GLN A 251      91.900  40.720  51.260  1.00  0.00           C
ATOM   3779  HB1 GLN A 251      92.180  39.760  51.740  1.00  0.00           H
ATOM   3780  HB2 GLN A 251      90.830  40.560  51.010  1.00  0.00           H
ATOM   3781  CG  GLN A 251      92.010  41.670  52.510  1.00  0.00           C
ATOM   3782  HG1 GLN A 251      91.440  41.200  53.340  1.00  0.00           H
ATOM   3783  HG2 GLN A 251      91.500  42.610  52.190  1.00  0.00           H
ATOM   3784  CD  GLN A 251      93.390  41.990  53.070  1.00  0.00           C
ATOM   3785  OE1 GLN A 251      93.970  43.020  52.910  1.00  0.00           O
ATOM   3786  NE2 GLN A 251      93.780  41.050  53.920  1.00  0.00           N
ATOM   3787 HE21 GLN A 251      94.550  41.170  54.550  1.00  0.00           H
ATOM   3788 HE22 GLN A 251      93.320  40.160  53.930  1.00  0.00           H
ATOM   3789  C   GLN A 251      93.010  39.850  49.200  1.00  0.00           C
ATOM   3790  O   GLN A 251      92.260  39.400  48.340  1.00  0.00           O
ATOM   3791  N   ARG A 252      94.160  39.210  49.360  1.00  0.00           N
ATOM   3792  HN  ARG A 252      94.750  39.520  50.100  1.00  0.00           H
ATOM   3793  CA  ARG A 252      94.330  37.960  48.730  1.00  0.00           C
ATOM   3794  HA  ARG A 252      94.150  38.080  47.670  1.00  0.00           H
ATOM   3795  CB  ARG A 252      95.850  37.440  48.860  1.00  0.00           C
ATOM   3796  HB1 ARG A 252      96.040  37.330  49.950  1.00  0.00           H
ATOM   3797  HB2 ARG A 252      96.480  38.140  48.280  1.00  0.00           H
ATOM   3798  CG  ARG A 252      96.050  36.020  48.350  1.00  0.00           C
ATOM   3799  HG1 ARG A 252      95.300  35.290  48.710  1.00  0.00           H
ATOM   3800  HG2 ARG A 252      97.110  35.790  48.590  1.00  0.00           H
ATOM   3801  CD  ARG A 252      95.880  35.980  46.790  1.00  0.00           C
ATOM   3802  HD1 ARG A 252      96.650  36.560  46.250  1.00  0.00           H
ATOM   3803  HD2 ARG A 252      94.850  36.350  46.590  1.00  0.00           H
ATOM   3804  NE  ARG A 252      95.990  34.570  46.330  1.00  0.00           N
ATOM   3805  HE  ARG A 252      96.820  34.220  45.910  1.00  0.00           H
ATOM   3806  CZ  ARG A 252      94.940  33.830  46.090  1.00  0.00           C
ATOM   3807  NH1 ARG A 252      93.690  34.170  46.400  1.00  0.00           N
ATOM   3808 HH11 ARG A 252      93.600  34.870  47.110  1.00  0.00           H
ATOM   3809 HH12 ARG A 252      93.090  33.370  46.440  1.00  0.00           H
ATOM   3810  NH2 ARG A 252      95.180  32.670  45.540  1.00  0.00           N
ATOM   3811 HH21 ARG A 252      96.150  32.490  45.360  1.00  0.00           H
ATOM   3812 HH22 ARG A 252      94.440  32.130  45.160  1.00  0.00           H
ATOM   3813  C   ARG A 252      93.260  36.880  49.050  1.00  0.00           C
ATOM   3814  O   ARG A 252      92.600  36.320  48.140  1.00  0.00           O
ATOM   3815  N   ASN A 253      92.970  36.620  50.320  1.00  0.00           N
ATOM   3816  HN  ASN A 253      93.640  36.870  51.010  1.00  0.00           H
ATOM   3817  CA  ASN A 253      91.710  36.040  50.730  1.00  0.00           C
ATOM   3818  HA  ASN A 253      91.080  36.160  49.860  1.00  0.00           H
ATOM   3819  CB  ASN A 253      91.860  34.570  51.210  1.00  0.00           C
ATOM   3820  HB1 ASN A 253      90.900  34.230  51.640  1.00  0.00           H
ATOM   3821  HB2 ASN A 253      92.680  34.530  51.960  1.00  0.00           H
ATOM   3822  CG  ASN A 253      92.180  33.700  50.030  1.00  0.00           C
ATOM   3823  OD1 ASN A 253      93.310  33.350  49.700  1.00  0.00           O
ATOM   3824  ND2 ASN A 253      91.050  33.390  49.220  1.00  0.00           N
ATOM   3825 HD21 ASN A 253      91.330  33.020  48.330  1.00  0.00           H
ATOM   3826 HD22 ASN A 253      90.150  33.630  49.570  1.00  0.00           H
ATOM   3827  C   ASN A 253      91.270  36.980  51.870  1.00  0.00           C
ATOM   3828  O   ASN A 253      92.160  37.460  52.600  1.00  0.00           O
ATOM   3829  N   ALA A 254      89.900  37.260  51.950  1.00  0.00           N
ATOM   3830  HN  ALA A 254      89.340  36.740  51.320  1.00  0.00           H
ATOM   3831  CA  ALA A 254      89.380  38.140  52.940  1.00  0.00           C
ATOM   3832  HA  ALA A 254      90.140  38.770  53.370  1.00  0.00           H
ATOM   3833  CB  ALA A 254      88.250  39.070  52.350  1.00  0.00           C
ATOM   3834  HB1 ALA A 254      88.710  39.480  51.420  1.00  0.00           H
ATOM   3835  HB2 ALA A 254      88.080  39.900  53.070  1.00  0.00           H
ATOM   3836  HB3 ALA A 254      87.270  38.580  52.160  1.00  0.00           H
ATOM   3837  C   ALA A 254      88.810  37.310  54.040  1.00  0.00           C
ATOM   3838  O   ALA A 254      88.250  36.270  53.920  1.00  0.00           O
ATOM   3839  N   SER A 255      89.030  37.790  55.260  1.00  0.00           N
ATOM   3840  HN  SER A 255      89.310  38.740  55.330  1.00  0.00           H
ATOM   3841  CA  SER A 255      88.490  37.210  56.440  1.00  0.00           C
ATOM   3842  HA  SER A 255      88.250  36.180  56.230  1.00  0.00           H
ATOM   3843  CB  SER A 255      89.670  37.200  57.550  1.00  0.00           C
ATOM   3844  HB1 SER A 255      90.550  36.720  57.070  1.00  0.00           H
ATOM   3845  HB2 SER A 255      89.380  36.650  58.470  1.00  0.00           H
ATOM   3846  OG  SER A 255      89.980  38.580  57.840  1.00  0.00           O
ATOM   3847  HG1 SER A 255      89.280  38.960  58.390  1.00  0.00           H
ATOM   3848  C   SER A 255      87.340  37.920  56.930  1.00  0.00           C
ATOM   3849  O   SER A 255      86.670  37.550  57.910  1.00  0.00           O
ATOM   3850  N   LEU A 256      87.010  39.040  56.250  1.00  0.00           N
ATOM   3851  HN  LEU A 256      87.660  39.400  55.580  1.00  0.00           H
ATOM   3852  CA  LEU A 256      85.940  39.890  56.550  1.00  0.00           C
ATOM   3853  HA  LEU A 256      85.190  39.320  57.060  1.00  0.00           H
ATOM   3854  CB  LEU A 256      86.460  41.080  57.410  1.00  0.00           C
ATOM   3855  HB1 LEU A 256      87.250  41.660  56.890  1.00  0.00           H
ATOM   3856  HB2 LEU A 256      86.920  40.750  58.370  1.00  0.00           H
ATOM   3857  CG  LEU A 256      85.360  42.130  57.890  1.00  0.00           C
ATOM   3858  HG  LEU A 256      84.980  42.660  56.990  1.00  0.00           H
ATOM   3859  CD1 LEU A 256      84.200  41.360  58.630  1.00  0.00           C
ATOM   3860 HD11 LEU A 256      83.450  41.010  57.890  1.00  0.00           H
ATOM   3861 HD12 LEU A 256      83.690  42.070  59.310  1.00  0.00           H
ATOM   3862 HD13 LEU A 256      84.490  40.510  59.290  1.00  0.00           H
ATOM   3863  CD2 LEU A 256      86.100  43.120  58.800  1.00  0.00           C
ATOM   3864 HD21 LEU A 256      85.450  43.850  59.320  1.00  0.00           H
ATOM   3865 HD22 LEU A 256      86.900  43.600  58.200  1.00  0.00           H
ATOM   3866 HD23 LEU A 256      86.520  42.530  59.640  1.00  0.00           H
ATOM   3867  C   LEU A 256      85.300  40.370  55.290  1.00  0.00           C
ATOM   3868  O   LEU A 256      85.560  41.470  54.760  1.00  0.00           O
ATOM   3869  N   GLU A 257      84.400  39.510  54.740  1.00  0.00           N
ATOM   3870  HN  GLU A 257      84.120  38.660  55.180  1.00  0.00           H
ATOM   3871  CA  GLU A 257      83.570  39.730  53.570  1.00  0.00           C
ATOM   3872  HA  GLU A 257      83.620  40.760  53.250  1.00  0.00           H
ATOM   3873  CB  GLU A 257      84.050  38.800  52.400  1.00  0.00           C
ATOM   3874  HB1 GLU A 257      85.140  38.980  52.340  1.00  0.00           H
ATOM   3875  HB2 GLU A 257      83.640  39.100  51.420  1.00  0.00           H
ATOM   3876  CG  GLU A 257      83.680  37.310  52.620  1.00  0.00           C
ATOM   3877  HG1 GLU A 257      82.640  37.070  52.320  1.00  0.00           H
ATOM   3878  HG2 GLU A 257      83.840  37.080  53.700  1.00  0.00           H
ATOM   3879  CD  GLU A 257      84.650  36.380  51.940  1.00  0.00           C
ATOM   3880  OE1 GLU A 257      85.390  36.760  51.000  1.00  0.00           O
ATOM   3881  OE2 GLU A 257      84.760  35.220  52.440  1.00  0.00           O
ATOM   3882  C   GLU A 257      82.100  39.320  53.840  1.00  0.00           C
ATOM   3883  O   GLU A 257      81.860  38.540  54.760  1.00  0.00           O
ATOM   3884  N   ALA A 258      81.140  39.920  53.140  1.00  0.00           N
ATOM   3885  HN  ALA A 258      81.470  40.730  52.660  1.00  0.00           H
ATOM   3886  CA  ALA A 258      79.750  39.490  53.090  1.00  0.00           C
ATOM   3887  HA  ALA A 258      79.620  38.620  53.710  1.00  0.00           H
ATOM   3888  CB  ALA A 258      78.910  40.700  53.550  1.00  0.00           C
ATOM   3889  HB1 ALA A 258      78.990  40.750  54.660  1.00  0.00           H
ATOM   3890  HB2 ALA A 258      77.840  40.560  53.290  1.00  0.00           H
ATOM   3891  HB3 ALA A 258      79.330  41.680  53.210  1.00  0.00           H
ATOM   3892  C   ALA A 258      79.490  39.080  51.620  1.00  0.00           C
ATOM   3893  O   ALA A 258      79.920  39.780  50.710  1.00  0.00           O
ATOM   3894  N   ILE A 259      78.760  37.920  51.370  1.00  0.00           N
ATOM   3895  HN  ILE A 259      78.630  37.340  52.170  1.00  0.00           H
ATOM   3896  CA  ILE A 259      78.360  37.390  50.070  1.00  0.00           C
ATOM   3897  HA  ILE A 259      78.700  38.030  49.270  1.00  0.00           H
ATOM   3898  CB  ILE A 259      79.080  36.100  49.670  1.00  0.00           C
ATOM   3899  HB  ILE A 259      78.930  35.350  50.470  1.00  0.00           H
ATOM   3900  CG2 ILE A 259      78.530  35.640  48.260  1.00  0.00           C
ATOM   3901 HG21 ILE A 259      78.490  36.530  47.590  1.00  0.00           H
ATOM   3902 HG22 ILE A 259      77.530  35.210  48.470  1.00  0.00           H
ATOM   3903 HG23 ILE A 259      79.160  34.900  47.720  1.00  0.00           H
ATOM   3904  CG1 ILE A 259      80.560  36.420  49.610  1.00  0.00           C
ATOM   3905 HG11 ILE A 259      81.010  36.960  50.470  1.00  0.00           H
ATOM   3906 HG12 ILE A 259      80.700  36.940  48.630  1.00  0.00           H
ATOM   3907  CD  ILE A 259      81.360  35.070  49.550  1.00  0.00           C
ATOM   3908  HD1 ILE A 259      82.440  35.290  49.420  1.00  0.00           H
ATOM   3909  HD2 ILE A 259      81.190  34.430  48.660  1.00  0.00           H
ATOM   3910  HD3 ILE A 259      81.180  34.500  50.490  1.00  0.00           H
ATOM   3911  C   ILE A 259      76.880  37.170  50.020  1.00  0.00           C
ATOM   3912  O   ILE A 259      76.310  36.470  50.860  1.00  0.00           O
ATOM   3913  N   MET A 260      76.180  37.880  49.110  1.00  0.00           N
ATOM   3914  HN  MET A 260      76.610  38.680  48.690  1.00  0.00           H
ATOM   3915  CA  MET A 260      74.740  37.640  48.860  1.00  0.00           C
ATOM   3916  HA  MET A 260      74.500  36.680  49.290  1.00  0.00           H
ATOM   3917  CB  MET A 260      73.840  38.720  49.620  1.00  0.00           C
ATOM   3918  HB1 MET A 260      74.150  38.630  50.680  1.00  0.00           H
ATOM   3919  HB2 MET A 260      72.780  38.450  49.410  1.00  0.00           H
ATOM   3920  CG  MET A 260      74.170  40.190  49.140  1.00  0.00           C
ATOM   3921  HG1 MET A 260      75.240  40.270  48.840  1.00  0.00           H
ATOM   3922  HG2 MET A 260      74.100  40.830  50.050  1.00  0.00           H
ATOM   3923  SD  MET A 260      73.150  41.000  47.830  1.00  0.00           S
ATOM   3924  CE  MET A 260      71.910  41.830  48.900  1.00  0.00           C
ATOM   3925  HE1 MET A 260      71.750  41.150  49.760  1.00  0.00           H
ATOM   3926  HE2 MET A 260      70.870  41.870  48.510  1.00  0.00           H
ATOM   3927  HE3 MET A 260      72.210  42.850  49.220  1.00  0.00           H
ATOM   3928  C   MET A 260      74.320  37.570  47.350  1.00  0.00           C
ATOM   3929  O   MET A 260      74.920  38.250  46.490  1.00  0.00           O
ATOM   3930  N   GLY A 261      73.170  36.890  47.080  1.00  0.00           N
ATOM   3931  HN  GLY A 261      72.660  36.490  47.840  1.00  0.00           H
ATOM   3932  CA  GLY A 261      72.560  36.860  45.730  1.00  0.00           C
ATOM   3933  HA1 GLY A 261      71.990  35.940  45.710  1.00  0.00           H
ATOM   3934  HA2 GLY A 261      73.350  36.830  44.990  1.00  0.00           H
ATOM   3935  C   GLY A 261      71.640  38.000  45.370  1.00  0.00           C
ATOM   3936  O   GLY A 261      70.970  38.670  46.160  1.00  0.00           O
ATOM   3937  N   LEU A 262      71.580  38.280  44.080  1.00  0.00           N
ATOM   3938  HN  LEU A 262      72.140  37.840  43.380  1.00  0.00           H
ATOM   3939  CA  LEU A 262      70.900  39.370  43.480  1.00  0.00           C
ATOM   3940  HA  LEU A 262      70.500  39.950  44.300  1.00  0.00           H
ATOM   3941  CB  LEU A 262      71.900  40.130  42.620  1.00  0.00           C
ATOM   3942  HB1 LEU A 262      71.340  40.930  42.080  1.00  0.00           H
ATOM   3943  HB2 LEU A 262      72.270  39.450  41.830  1.00  0.00           H
ATOM   3944  CG  LEU A 262      73.090  40.800  43.300  1.00  0.00           C
ATOM   3945  HG  LEU A 262      73.730  40.050  43.810  1.00  0.00           H
ATOM   3946  CD1 LEU A 262      73.980  41.310  42.110  1.00  0.00           C
ATOM   3947 HD11 LEU A 262      74.460  40.570  41.440  1.00  0.00           H
ATOM   3948 HD12 LEU A 262      74.790  41.950  42.530  1.00  0.00           H
ATOM   3949 HD13 LEU A 262      73.410  41.870  41.340  1.00  0.00           H
ATOM   3950  CD2 LEU A 262      72.720  42.000  44.230  1.00  0.00           C
ATOM   3951 HD21 LEU A 262      73.710  42.400  44.570  1.00  0.00           H
ATOM   3952 HD22 LEU A 262      72.100  41.610  45.060  1.00  0.00           H
ATOM   3953 HD23 LEU A 262      72.210  42.760  43.590  1.00  0.00           H
ATOM   3954  C   LEU A 262      69.750  38.890  42.640  1.00  0.00           C
ATOM   3955  O   LEU A 262      69.250  39.580  41.780  1.00  0.00           O
ATOM   3956  N   GLU A 263      69.400  37.610  42.860  1.00  0.00           N
ATOM   3957  HN  GLU A 263      69.820  37.160  43.640  1.00  0.00           H
ATOM   3958  CA  GLU A 263      68.680  36.770  41.920  1.00  0.00           C
ATOM   3959  HA  GLU A 263      69.140  36.830  40.940  1.00  0.00           H
ATOM   3960  CB  GLU A 263      68.630  35.300  42.350  1.00  0.00           C
ATOM   3961  HB1 GLU A 263      67.970  34.650  41.730  1.00  0.00           H
ATOM   3962  HB2 GLU A 263      68.250  35.350  43.390  1.00  0.00           H
ATOM   3963  CG  GLU A 263      70.110  34.670  42.480  1.00  0.00           C
ATOM   3964  HG1 GLU A 263      70.530  35.140  43.390  1.00  0.00           H
ATOM   3965  HG2 GLU A 263      70.790  35.080  41.700  1.00  0.00           H
ATOM   3966  CD  GLU A 263      70.230  33.180  42.730  1.00  0.00           C
ATOM   3967  OE1 GLU A 263      70.840  32.450  41.880  1.00  0.00           O
ATOM   3968  OE2 GLU A 263      69.610  32.650  43.670  1.00  0.00           O
ATOM   3969  C   GLU A 263      67.190  37.200  41.680  1.00  0.00           C
ATOM   3970  O   GLU A 263      66.630  36.980  40.580  1.00  0.00           O
ATOM   3971  N   SER A 264      66.600  37.910  42.670  1.00  0.00           N
ATOM   3972  HN  SER A 264      67.150  37.950  43.500  1.00  0.00           H
ATOM   3973  CA  SER A 264      65.200  38.390  42.800  1.00  0.00           C
ATOM   3974  HA  SER A 264      64.600  37.500  42.670  1.00  0.00           H
ATOM   3975  CB  SER A 264      64.820  38.980  44.190  1.00  0.00           C
ATOM   3976  HB1 SER A 264      64.710  38.240  45.010  1.00  0.00           H
ATOM   3977  HB2 SER A 264      63.780  39.340  44.070  1.00  0.00           H
ATOM   3978  OG  SER A 264      65.700  39.980  44.600  1.00  0.00           O
ATOM   3979  HG1 SER A 264      66.490  39.480  44.820  1.00  0.00           H
ATOM   3980  C   SER A 264      64.890  39.320  41.640  1.00  0.00           C
ATOM   3981  O   SER A 264      63.760  39.260  41.120  1.00  0.00           O
ATOM   3982  N   SER A 265      65.880  40.120  41.180  1.00  0.00           N
ATOM   3983  HN  SER A 265      66.760  39.890  41.590  1.00  0.00           H
ATOM   3984  CA  SER A 265      65.840  40.890  39.970  1.00  0.00           C
ATOM   3985  HA  SER A 265      66.850  40.990  39.600  1.00  0.00           H
ATOM   3986  CB  SER A 265      65.080  40.350  38.740  1.00  0.00           C
ATOM   3987  HB1 SER A 265      65.050  40.980  37.830  1.00  0.00           H
ATOM   3988  HB2 SER A 265      64.030  40.190  39.080  1.00  0.00           H
ATOM   3989  OG  SER A 265      65.600  39.100  38.430  1.00  0.00           O
ATOM   3990  HG1 SER A 265      66.550  39.220  38.330  1.00  0.00           H
ATOM   3991  C   SER A 265      65.400  42.270  40.240  1.00  0.00           C
ATOM   3992  O   SER A 265      65.090  43.060  39.370  1.00  0.00           O
ATOM   3993  N   SER A 266      65.340  42.590  41.530  1.00  0.00           N
ATOM   3994  HN  SER A 266      65.450  41.850  42.190  1.00  0.00           H
ATOM   3995  CA  SER A 266      65.000  43.940  42.080  1.00  0.00           C
ATOM   3996  HA  SER A 266      64.040  44.230  41.670  1.00  0.00           H
ATOM   3997  CB  SER A 266      64.830  44.010  43.620  1.00  0.00           C
ATOM   3998  HB1 SER A 266      64.830  45.050  44.010  1.00  0.00           H
ATOM   3999  HB2 SER A 266      65.670  43.430  44.060  1.00  0.00           H
ATOM   4000  OG  SER A 266      63.600  43.400  43.920  1.00  0.00           O
ATOM   4001  HG1 SER A 266      62.870  43.900  43.560  1.00  0.00           H
ATOM   4002  C   SER A 266      66.010  45.100  41.640  1.00  0.00           C
ATOM   4003  O   SER A 266      67.170  44.870  41.270  1.00  0.00           O
ATOM   4004  N   GLU A 267      65.540  46.340  41.580  1.00  0.00           N
ATOM   4005  HN  GLU A 267      64.640  46.640  41.860  1.00  0.00           H
ATOM   4006  CA  GLU A 267      66.340  47.410  41.030  1.00  0.00           C
ATOM   4007  HA  GLU A 267      66.890  46.980  40.200  1.00  0.00           H
ATOM   4008  CB  GLU A 267      65.500  48.550  40.440  1.00  0.00           C
ATOM   4009  HB1 GLU A 267      66.240  49.370  40.300  1.00  0.00           H
ATOM   4010  HB2 GLU A 267      64.900  48.810  41.330  1.00  0.00           H
ATOM   4011  CG  GLU A 267      64.620  48.170  39.260  1.00  0.00           C
ATOM   4012  HG1 GLU A 267      63.700  47.620  39.550  1.00  0.00           H
ATOM   4013  HG2 GLU A 267      65.150  47.560  38.490  1.00  0.00           H
ATOM   4014  CD  GLU A 267      64.090  49.420  38.540  1.00  0.00           C
ATOM   4015  OE1 GLU A 267      63.510  50.350  39.170  1.00  0.00           O
ATOM   4016  OE2 GLU A 267      64.480  49.650  37.340  1.00  0.00           O
ATOM   4017  C   GLU A 267      67.230  48.010  42.170  1.00  0.00           C
ATOM   4018  O   GLU A 267      68.190  48.710  41.910  1.00  0.00           O
ATOM   4019  N   LEU A 268      66.960  47.740  43.500  1.00  0.00           N
ATOM   4020  HN  LEU A 268      66.220  47.170  43.850  1.00  0.00           H
ATOM   4021  CA  LEU A 268      67.740  48.470  44.540  1.00  0.00           C
ATOM   4022  HA  LEU A 268      68.730  48.690  44.160  1.00  0.00           H
ATOM   4023  CB  LEU A 268      67.080  49.670  45.300  1.00  0.00           C
ATOM   4024  HB1 LEU A 268      67.970  50.140  45.760  1.00  0.00           H
ATOM   4025  HB2 LEU A 268      66.410  49.290  46.100  1.00  0.00           H
ATOM   4026  CG  LEU A 268      66.440  50.780  44.360  1.00  0.00           C
ATOM   4027  HG  LEU A 268      65.760  50.290  43.640  1.00  0.00           H
ATOM   4028  CD1 LEU A 268      65.580  51.760  45.180  1.00  0.00           C
ATOM   4029 HD11 LEU A 268      65.360  52.600  44.490  1.00  0.00           H
ATOM   4030 HD12 LEU A 268      66.130  52.250  46.020  1.00  0.00           H
ATOM   4031 HD13 LEU A 268      64.610  51.360  45.550  1.00  0.00           H
ATOM   4032  CD2 LEU A 268      67.570  51.570  43.700  1.00  0.00           C
ATOM   4033 HD21 LEU A 268      68.080  52.360  44.290  1.00  0.00           H
ATOM   4034 HD22 LEU A 268      67.240  52.210  42.850  1.00  0.00           H
ATOM   4035 HD23 LEU A 268      68.320  50.920  43.210  1.00  0.00           H
ATOM   4036  C   LEU A 268      68.040  47.470  45.600  1.00  0.00           C
ATOM   4037  O   LEU A 268      67.280  46.590  45.860  1.00  0.00           O
ATOM   4038  N   PHE A 269      69.310  47.470  46.020  1.00  0.00           N
ATOM   4039  HN  PHE A 269      70.000  48.060  45.610  1.00  0.00           H
ATOM   4040  CA  PHE A 269      69.800  46.590  46.960  1.00  0.00           C
ATOM   4041  HA  PHE A 269      68.970  46.170  47.510  1.00  0.00           H
ATOM   4042  CB  PHE A 269      70.740  45.490  46.230  1.00  0.00           C
ATOM   4043  HB1 PHE A 269      71.240  44.850  46.990  1.00  0.00           H
ATOM   4044  HB2 PHE A 269      71.580  46.010  45.730  1.00  0.00           H
ATOM   4045  CG  PHE A 269      69.910  44.550  45.310  1.00  0.00           C
ATOM   4046  CD1 PHE A 269      70.020  44.630  43.910  1.00  0.00           C
ATOM   4047  HD1 PHE A 269      70.820  45.200  43.460  1.00  0.00           H
ATOM   4048  CE1 PHE A 269      69.430  43.620  43.120  1.00  0.00           C
ATOM   4049  HE1 PHE A 269      69.720  43.600  42.080  1.00  0.00           H
ATOM   4050  CZ  PHE A 269      68.520  42.650  43.700  1.00  0.00           C
ATOM   4051  HZ  PHE A 269      68.150  41.830  43.100  1.00  0.00           H
ATOM   4052  CD2 PHE A 269      68.960  43.650  45.840  1.00  0.00           C
ATOM   4053  HD2 PHE A 269      68.830  43.660  46.910  1.00  0.00           H
ATOM   4054  CE2 PHE A 269      68.240  42.720  45.030  1.00  0.00           C
ATOM   4055  HE2 PHE A 269      67.630  41.960  45.520  1.00  0.00           H
ATOM   4056  C   PHE A 269      70.530  47.270  48.070  1.00  0.00           C
ATOM   4057  O   PHE A 269      71.080  48.380  47.940  1.00  0.00           O
ATOM   4058  N   THR A 270      70.520  46.610  49.310  1.00  0.00           N
ATOM   4059  HN  THR A 270      70.060  45.740  49.420  1.00  0.00           H
ATOM   4060  CA  THR A 270      71.430  47.030  50.390  1.00  0.00           C
ATOM   4061  HA  THR A 270      72.120  47.790  50.060  1.00  0.00           H
ATOM   4062  CB  THR A 270      70.650  47.490  51.580  1.00  0.00           C
ATOM   4063  HB  THR A 270      69.980  46.670  51.930  1.00  0.00           H
ATOM   4064  OG1 THR A 270      69.740  48.500  51.210  1.00  0.00           O
ATOM   4065  HG1 THR A 270      68.880  48.070  51.140  1.00  0.00           H
ATOM   4066  CG2 THR A 270      71.450  47.950  52.760  1.00  0.00           C
ATOM   4067 HG21 THR A 270      71.940  47.060  53.210  1.00  0.00           H
ATOM   4068 HG22 THR A 270      70.890  48.530  53.520  1.00  0.00           H
ATOM   4069 HG23 THR A 270      72.320  48.540  52.390  1.00  0.00           H
ATOM   4070  C   THR A 270      72.230  45.850  50.710  1.00  0.00           C
ATOM   4071  O   THR A 270      71.610  44.740  50.800  1.00  0.00           O
ATOM   4072  N   ILE A 271      73.530  45.980  50.970  1.00  0.00           N
ATOM   4073  HN  ILE A 271      73.990  46.860  50.870  1.00  0.00           H
ATOM   4074  CA  ILE A 271      74.470  44.920  51.320  1.00  0.00           C
ATOM   4075  HA  ILE A 271      73.890  44.030  51.520  1.00  0.00           H
ATOM   4076  CB  ILE A 271      75.430  44.550  50.190  1.00  0.00           C
ATOM   4077  HB  ILE A 271      74.750  44.290  49.350  1.00  0.00           H
ATOM   4078  CG2 ILE A 271      76.350  45.660  49.660  1.00  0.00           C
ATOM   4079 HG21 ILE A 271      77.220  45.890  50.330  1.00  0.00           H
ATOM   4080 HG22 ILE A 271      75.770  46.590  49.490  1.00  0.00           H
ATOM   4081 HG23 ILE A 271      76.760  45.340  48.680  1.00  0.00           H
ATOM   4082  CG1 ILE A 271      76.240  43.320  50.650  1.00  0.00           C
ATOM   4083 HG11 ILE A 271      75.590  42.580  51.170  1.00  0.00           H
ATOM   4084 HG12 ILE A 271      77.020  43.620  51.380  1.00  0.00           H
ATOM   4085  CD  ILE A 271      77.030  42.590  49.530  1.00  0.00           C
ATOM   4086  HD1 ILE A 271      77.910  43.160  49.180  1.00  0.00           H
ATOM   4087  HD2 ILE A 271      76.400  42.360  48.640  1.00  0.00           H
ATOM   4088  HD3 ILE A 271      77.470  41.630  49.900  1.00  0.00           H
ATOM   4089  C   ILE A 271      75.200  45.410  52.580  1.00  0.00           C
ATOM   4090  O   ILE A 271      75.390  46.630  52.720  1.00  0.00           O
ATOM   4091  N   SER A 272      75.600  44.550  53.510  1.00  0.00           N
ATOM   4092  HN  SER A 272      75.470  43.570  53.450  1.00  0.00           H
ATOM   4093  CA  SER A 272      76.140  45.100  54.790  1.00  0.00           C
ATOM   4094  HA  SER A 272      76.550  46.080  54.580  1.00  0.00           H
ATOM   4095  CB  SER A 272      74.980  45.330  55.790  1.00  0.00           C
ATOM   4096  HB1 SER A 272      74.480  44.400  56.120  1.00  0.00           H
ATOM   4097  HB2 SER A 272      74.300  45.900  55.110  1.00  0.00           H
ATOM   4098  OG  SER A 272      75.440  46.170  56.870  1.00  0.00           O
ATOM   4099  HG1 SER A 272      75.820  45.590  57.530  1.00  0.00           H
ATOM   4100  C   SER A 272      77.200  44.200  55.380  1.00  0.00           C
ATOM   4101  O   SER A 272      77.030  43.040  55.270  1.00  0.00           O
ATOM   4102  N   VAL A 273      78.210  44.800  55.990  1.00  0.00           N
ATOM   4103  HN  VAL A 273      78.350  45.770  55.860  1.00  0.00           H
ATOM   4104  CA  VAL A 273      79.320  44.060  56.570  1.00  0.00           C
ATOM   4105  HA  VAL A 273      78.970  43.050  56.750  1.00  0.00           H
ATOM   4106  CB  VAL A 273      80.560  44.020  55.650  1.00  0.00           C
ATOM   4107  HB  VAL A 273      80.150  43.770  54.650  1.00  0.00           H
ATOM   4108  CG1 VAL A 273      81.270  45.370  55.590  1.00  0.00           C
ATOM   4109 HG11 VAL A 273      82.050  45.450  54.810  1.00  0.00           H
ATOM   4110 HG12 VAL A 273      81.710  45.580  56.590  1.00  0.00           H
ATOM   4111 HG13 VAL A 273      80.530  46.170  55.370  1.00  0.00           H
ATOM   4112  CG2 VAL A 273      81.380  42.780  56.060  1.00  0.00           C
ATOM   4113 HG21 VAL A 273      81.880  42.810  57.050  1.00  0.00           H
ATOM   4114 HG22 VAL A 273      82.150  42.940  55.280  1.00  0.00           H
ATOM   4115 HG23 VAL A 273      80.820  41.850  55.800  1.00  0.00           H
ATOM   4116  C   VAL A 273      79.660  44.640  57.910  1.00  0.00           C
ATOM   4117  O   VAL A 273      79.450  45.840  58.170  1.00  0.00           O
ATOM   4118  N   ASN A 274      80.030  43.790  58.910  1.00  0.00           N
ATOM   4119  HN  ASN A 274      80.160  42.800  58.960  1.00  0.00           H
ATOM   4120  CA  ASN A 274      80.540  44.350  60.160  1.00  0.00           C
ATOM   4121  HA  ASN A 274      81.100  45.230  59.890  1.00  0.00           H
ATOM   4122  CB  ASN A 274      79.460  44.810  61.210  1.00  0.00           C
ATOM   4123  HB1 ASN A 274      78.920  45.660  60.730  1.00  0.00           H
ATOM   4124  HB2 ASN A 274      80.010  45.260  62.060  1.00  0.00           H
ATOM   4125  CG  ASN A 274      78.460  43.730  61.660  1.00  0.00           C
ATOM   4126  OD1 ASN A 274      78.700  42.960  62.600  1.00  0.00           O
ATOM   4127  ND2 ASN A 274      77.240  43.730  61.050  1.00  0.00           N
ATOM   4128 HD21 ASN A 274      76.950  44.480  60.450  1.00  0.00           H
ATOM   4129 HD22 ASN A 274      76.710  42.900  61.240  1.00  0.00           H
ATOM   4130  C   ASN A 274      81.500  43.300  60.650  1.00  0.00           C
ATOM   4131  O   ASN A 274      81.250  42.140  60.380  1.00  0.00           O
ATOM   4132  N   GLY A 275      82.580  43.740  61.360  1.00  0.00           N
ATOM   4133  HN  GLY A 275      82.780  44.710  61.430  1.00  0.00           H
ATOM   4134  CA  GLY A 275      83.510  42.860  62.020  1.00  0.00           C
ATOM   4135  HA1 GLY A 275      84.000  42.160  61.370  1.00  0.00           H
ATOM   4136  HA2 GLY A 275      83.040  42.360  62.860  1.00  0.00           H
ATOM   4137  C   GLY A 275      84.700  43.540  62.590  1.00  0.00           C
ATOM   4138  O   GLY A 275      84.920  44.730  62.480  1.00  0.00           O
ATOM   4139  N   VAL A 276      85.550  42.690  63.280  1.00  0.00           N
ATOM   4140  HN  VAL A 276      85.410  41.710  63.390  1.00  0.00           H
ATOM   4141  CA  VAL A 276      86.760  43.070  63.990  1.00  0.00           C
ATOM   4142  HA  VAL A 276      86.740  44.150  64.020  1.00  0.00           H
ATOM   4143  CB  VAL A 276      86.750  42.440  65.360  1.00  0.00           C
ATOM   4144  HB  VAL A 276      86.200  41.480  65.240  1.00  0.00           H
ATOM   4145  CG1 VAL A 276      88.080  42.080  65.990  1.00  0.00           C
ATOM   4146 HG11 VAL A 276      87.910  41.670  67.000  1.00  0.00           H
ATOM   4147 HG12 VAL A 276      88.700  43.000  66.080  1.00  0.00           H
ATOM   4148 HG13 VAL A 276      88.590  41.350  65.310  1.00  0.00           H
ATOM   4149  CG2 VAL A 276      85.940  43.380  66.310  1.00  0.00           C
ATOM   4150 HG21 VAL A 276      84.960  43.490  65.800  1.00  0.00           H
ATOM   4151 HG22 VAL A 276      86.430  44.370  66.400  1.00  0.00           H
ATOM   4152 HG23 VAL A 276      85.720  42.870  67.270  1.00  0.00           H
ATOM   4153  C   VAL A 276      87.950  42.550  63.150  1.00  0.00           C
ATOM   4154  O   VAL A 276      88.160  41.340  62.900  1.00  0.00           O
ATOM   4155  N   LEU A 277      88.780  43.550  62.720  1.00  0.00           N
ATOM   4156  HN  LEU A 277      88.590  44.510  62.920  1.00  0.00           H
ATOM   4157  CA  LEU A 277      89.990  43.270  61.970  1.00  0.00           C
ATOM   4158  HA  LEU A 277      90.020  42.200  61.810  1.00  0.00           H
ATOM   4159  CB  LEU A 277      90.010  43.970  60.600  1.00  0.00           C
ATOM   4160  HB1 LEU A 277      90.470  44.980  60.550  1.00  0.00           H
ATOM   4161  HB2 LEU A 277      88.960  44.060  60.240  1.00  0.00           H
ATOM   4162  CG  LEU A 277      90.780  43.260  59.460  1.00  0.00           C
ATOM   4163  HG  LEU A 277      91.230  42.320  59.850  1.00  0.00           H
ATOM   4164  CD1 LEU A 277      89.880  43.010  58.240  1.00  0.00           C
ATOM   4165 HD11 LEU A 277      89.130  43.810  58.110  1.00  0.00           H
ATOM   4166 HD12 LEU A 277      89.330  42.050  58.370  1.00  0.00           H
ATOM   4167 HD13 LEU A 277      90.510  42.920  57.320  1.00  0.00           H
ATOM   4168  CD2 LEU A 277      92.000  44.130  59.030  1.00  0.00           C
ATOM   4169 HD21 LEU A 277      92.700  44.170  59.900  1.00  0.00           H
ATOM   4170 HD22 LEU A 277      91.690  45.150  58.700  1.00  0.00           H
ATOM   4171 HD23 LEU A 277      92.570  43.640  58.210  1.00  0.00           H
ATOM   4172  C   LEU A 277      91.240  43.670  62.790  1.00  0.00           C
ATOM   4173  O   LEU A 277      91.150  44.550  63.570  1.00  0.00           O
ATOM   4174  N   TYR A 278      92.300  42.860  62.660  1.00  0.00           N
ATOM   4175  HN  TYR A 278      92.250  42.100  62.020  1.00  0.00           H
ATOM   4176  CA  TYR A 278      93.490  43.190  63.370  1.00  0.00           C
ATOM   4177  HA  TYR A 278      93.300  43.650  64.330  1.00  0.00           H
ATOM   4178  CB  TYR A 278      94.280  41.840  63.680  1.00  0.00           C
ATOM   4179  HB1 TYR A 278      94.520  41.340  62.720  1.00  0.00           H
ATOM   4180  HB2 TYR A 278      93.540  41.260  64.270  1.00  0.00           H
ATOM   4181  CG  TYR A 278      95.660  41.870  64.420  1.00  0.00           C
ATOM   4182  CD1 TYR A 278      96.000  42.940  65.310  1.00  0.00           C
ATOM   4183  HD1 TYR A 278      95.330  43.740  65.590  1.00  0.00           H
ATOM   4184  CE1 TYR A 278      97.280  43.110  65.830  1.00  0.00           C
ATOM   4185  HE1 TYR A 278      97.490  43.970  66.440  1.00  0.00           H
ATOM   4186  CZ  TYR A 278      98.270  42.190  65.630  1.00  0.00           C
ATOM   4187  OH  TYR A 278      99.560  42.340  66.170  1.00  0.00           O
ATOM   4188  HH  TYR A 278      99.610  42.990  66.880  1.00  0.00           H
ATOM   4189  CD2 TYR A 278      96.710  40.890  64.220  1.00  0.00           C
ATOM   4190  HD2 TYR A 278      96.570  40.070  63.520  1.00  0.00           H
ATOM   4191  CE2 TYR A 278      97.970  41.090  64.770  1.00  0.00           C
ATOM   4192  HE2 TYR A 278      98.760  40.410  64.530  1.00  0.00           H
ATOM   4193  C   TYR A 278      94.360  44.050  62.580  1.00  0.00           C
ATOM   4194  O   TYR A 278      94.740  43.770  61.430  1.00  0.00           O
ATOM   4195  N   LEU A 279      94.770  45.180  63.150  1.00  0.00           N
ATOM   4196  HN  LEU A 279      94.630  45.330  64.120  1.00  0.00           H
ATOM   4197  CA  LEU A 279      95.730  45.990  62.420  1.00  0.00           C
ATOM   4198  HA  LEU A 279      96.140  45.520  61.540  1.00  0.00           H
ATOM   4199  CB  LEU A 279      95.240  47.360  61.970  1.00  0.00           C
ATOM   4200  HB1 LEU A 279      96.060  47.780  61.340  1.00  0.00           H
ATOM   4201  HB2 LEU A 279      95.080  48.160  62.710  1.00  0.00           H
ATOM   4202  CG  LEU A 279      93.960  47.240  61.160  1.00  0.00           C
ATOM   4203  HG  LEU A 279      93.150  46.700  61.680  1.00  0.00           H
ATOM   4204  CD1 LEU A 279      93.360  48.680  61.120  1.00  0.00           C
ATOM   4205 HD11 LEU A 279      93.400  49.280  62.050  1.00  0.00           H
ATOM   4206 HD12 LEU A 279      92.290  48.590  60.810  1.00  0.00           H
ATOM   4207 HD13 LEU A 279      93.880  49.210  60.290  1.00  0.00           H
ATOM   4208  CD2 LEU A 279      94.160  46.740  59.740  1.00  0.00           C
ATOM   4209 HD21 LEU A 279      94.540  45.690  59.660  1.00  0.00           H
ATOM   4210 HD22 LEU A 279      95.010  47.320  59.330  1.00  0.00           H
ATOM   4211 HD23 LEU A 279      93.190  46.890  59.230  1.00  0.00           H
ATOM   4212  C   LEU A 279      96.980  46.240  63.230  1.00  0.00           C
ATOM   4213  O   LEU A 279      96.810  46.330  64.410  1.00  0.00           O
ATOM   4214  N   GLN A 280      98.150  46.480  62.540  1.00  0.00           N
ATOM   4215  HN  GLN A 280      98.140  46.310  61.560  1.00  0.00           H
ATOM   4216  CA  GLN A 280      99.380  47.130  63.150  1.00  0.00           C
ATOM   4217  HA  GLN A 280      99.600  46.830  64.170  1.00  0.00           H
ATOM   4218  CB  GLN A 280     100.660  46.880  62.300  1.00  0.00           C
ATOM   4219  HB1 GLN A 280     101.550  47.160  62.900  1.00  0.00           H
ATOM   4220  HB2 GLN A 280     100.600  47.400  61.320  1.00  0.00           H
ATOM   4221  CG  GLN A 280     100.880  45.350  61.990  1.00  0.00           C
ATOM   4222  HG1 GLN A 280     101.900  45.290  61.540  1.00  0.00           H
ATOM   4223  HG2 GLN A 280     100.130  45.010  61.240  1.00  0.00           H
ATOM   4224  CD  GLN A 280     100.900  44.400  63.180  1.00  0.00           C
ATOM   4225  OE1 GLN A 280     101.280  44.830  64.330  1.00  0.00           O
ATOM   4226  NE2 GLN A 280     100.470  43.130  63.020  1.00  0.00           N
ATOM   4227 HE21 GLN A 280     100.200  42.720  63.890  1.00  0.00           H
ATOM   4228 HE22 GLN A 280     100.450  42.640  62.160  1.00  0.00           H
ATOM   4229  C   GLN A 280      99.200  48.650  63.020  1.00  0.00           C
ATOM   4230  O   GLN A 280      98.360  49.150  62.230  1.00  0.00           O
ATOM   4231  N   MET A 281     100.090  49.310  63.730  1.00  0.00           N
ATOM   4232  HN  MET A 281     100.760  48.820  64.270  1.00  0.00           H
ATOM   4233  CA  MET A 281     100.130  50.820  63.780  1.00  0.00           C
ATOM   4234  HA  MET A 281      99.070  50.970  63.970  1.00  0.00           H
ATOM   4235  CB  MET A 281     100.830  51.390  65.110  1.00  0.00           C
ATOM   4236  HB1 MET A 281     100.130  51.330  65.970  1.00  0.00           H
ATOM   4237  HB2 MET A 281     101.050  52.450  64.860  1.00  0.00           H
ATOM   4238  CG  MET A 281     102.230  50.740  65.520  1.00  0.00           C
ATOM   4239  HG1 MET A 281     102.040  49.670  65.760  1.00  0.00           H
ATOM   4240  HG2 MET A 281     102.590  51.170  66.480  1.00  0.00           H
ATOM   4241  SD  MET A 281     103.490  50.650  64.240  1.00  0.00           S
ATOM   4242  CE  MET A 281     103.610  48.930  64.080  1.00  0.00           C
ATOM   4243  HE1 MET A 281     104.570  48.650  63.600  1.00  0.00           H
ATOM   4244  HE2 MET A 281     102.770  48.530  63.470  1.00  0.00           H
ATOM   4245  HE3 MET A 281     103.580  48.490  65.100  1.00  0.00           H
ATOM   4246  C   MET A 281     100.540  51.440  62.440  1.00  0.00           C
ATOM   4247  O   MET A 281     101.500  51.060  61.740  1.00  0.00           O
ATOM   4248  N   GLY A 282      99.750  52.390  61.950  1.00  0.00           N
ATOM   4249  HN  GLY A 282      99.010  52.740  62.510  1.00  0.00           H
ATOM   4250  CA  GLY A 282      99.940  53.000  60.630  1.00  0.00           C
ATOM   4251  HA1 GLY A 282     100.920  53.460  60.620  1.00  0.00           H
ATOM   4252  HA2 GLY A 282      99.210  53.790  60.540  1.00  0.00           H
ATOM   4253  C   GLY A 282      99.680  52.150  59.420  1.00  0.00           C
ATOM   4254  O   GLY A 282      99.970  52.520  58.270  1.00  0.00           O
ATOM   4255  N   GLN A 283      99.010  51.010  59.570  1.00  0.00           N
ATOM   4256  HN  GLN A 283      98.750  50.660  60.460  1.00  0.00           H
ATOM   4257  CA  GLN A 283      98.330  50.410  58.440  1.00  0.00           C
ATOM   4258  HA  GLN A 283      98.880  50.510  57.510  1.00  0.00           H
ATOM   4259  CB  GLN A 283      98.080  48.890  58.620  1.00  0.00           C
ATOM   4260  HB1 GLN A 283      97.460  48.470  57.790  1.00  0.00           H
ATOM   4261  HB2 GLN A 283      97.520  48.680  59.560  1.00  0.00           H
ATOM   4262  CG  GLN A 283      99.400  48.160  58.760  1.00  0.00           C
ATOM   4263  HG1 GLN A 283      99.910  48.440  59.710  1.00  0.00           H
ATOM   4264  HG2 GLN A 283     100.000  48.420  57.860  1.00  0.00           H
ATOM   4265  CD  GLN A 283      99.160  46.670  58.860  1.00  0.00           C
ATOM   4266  OE1 GLN A 283      98.430  46.220  59.750  1.00  0.00           O
ATOM   4267  NE2 GLN A 283      99.870  45.870  58.060  1.00  0.00           N
ATOM   4268 HE21 GLN A 283     100.860  46.000  58.000  1.00  0.00           H
ATOM   4269 HE22 GLN A 283      99.560  44.950  57.860  1.00  0.00           H
ATOM   4270  C   GLN A 283      96.880  50.970  58.140  1.00  0.00           C
ATOM   4271  O   GLN A 283      96.280  51.430  59.080  1.00  0.00           O
ATOM   4272  N   TRP A 284      96.580  51.040  56.840  1.00  0.00           N
ATOM   4273  HN  TRP A 284      97.180  50.640  56.160  1.00  0.00           H
ATOM   4274  CA  TRP A 284      95.430  51.840  56.290  1.00  0.00           C
ATOM   4275  HA  TRP A 284      94.880  52.410  57.020  1.00  0.00           H
ATOM   4276  CB  TRP A 284      95.830  52.970  55.370  1.00  0.00           C
ATOM   4277  HB1 TRP A 284      96.240  53.820  55.970  1.00  0.00           H
ATOM   4278  HB2 TRP A 284      94.890  53.440  54.990  1.00  0.00           H
ATOM   4279  CG  TRP A 284      96.540  52.670  54.120  1.00  0.00           C
ATOM   4280  CD1 TRP A 284      96.060  52.620  52.840  1.00  0.00           C
ATOM   4281  HD1 TRP A 284      95.010  52.440  52.720  1.00  0.00           H
ATOM   4282  NE1 TRP A 284      97.070  52.560  51.940  1.00  0.00           N
ATOM   4283  HE1 TRP A 284      96.990  52.910  51.040  1.00  0.00           H
ATOM   4284  CE2 TRP A 284      98.290  52.660  52.600  1.00  0.00           C
ATOM   4285  CD2 TRP A 284      97.990  52.750  53.950  1.00  0.00           C
ATOM   4286  CE3 TRP A 284      99.050  52.890  54.860  1.00  0.00           C
ATOM   4287  HE3 TRP A 284      98.850  53.060  55.910  1.00  0.00           H
ATOM   4288  CZ3 TRP A 284     100.360  53.100  54.310  1.00  0.00           C
ATOM   4289  HZ3 TRP A 284     101.160  53.360  55.000  1.00  0.00           H
ATOM   4290  CZ2 TRP A 284      99.600  52.840  52.100  1.00  0.00           C
ATOM   4291  HZ2 TRP A 284      99.760  52.940  51.040  1.00  0.00           H
ATOM   4292  CH2 TRP A 284     100.630  53.150  52.990  1.00  0.00           C
ATOM   4293  HH2 TRP A 284     101.660  53.280  52.670  1.00  0.00           H
ATOM   4294  C   TRP A 284      94.410  50.860  55.700  1.00  0.00           C
ATOM   4295  O   TRP A 284      94.770  49.760  55.320  1.00  0.00           O
ATOM   4296  N   THR A 285      93.110  51.260  55.670  1.00  0.00           N
ATOM   4297  HN  THR A 285      92.870  52.150  56.060  1.00  0.00           H
ATOM   4298  CA  THR A 285      92.020  50.270  55.340  1.00  0.00           C
ATOM   4299  HA  THR A 285      92.390  49.550  54.630  1.00  0.00           H
ATOM   4300  CB  THR A 285      91.550  49.340  56.490  1.00  0.00           C
ATOM   4301  HB  THR A 285      92.430  48.710  56.720  1.00  0.00           H
ATOM   4302  OG1 THR A 285      90.460  48.550  56.160  1.00  0.00           O
ATOM   4303  HG1 THR A 285      90.800  47.830  55.630  1.00  0.00           H
ATOM   4304  CG2 THR A 285      91.070  50.090  57.710  1.00  0.00           C
ATOM   4305 HG21 THR A 285      90.090  50.580  57.530  1.00  0.00           H
ATOM   4306 HG22 THR A 285      91.900  50.790  57.950  1.00  0.00           H
ATOM   4307 HG23 THR A 285      90.900  49.400  58.570  1.00  0.00           H
ATOM   4308  C   THR A 285      90.810  50.970  54.730  1.00  0.00           C
ATOM   4309  O   THR A 285      90.450  52.080  55.060  1.00  0.00           O
ATOM   4310  N   SER A 286      90.080  50.210  53.850  1.00  0.00           N
ATOM   4311  HN  SER A 286      90.320  49.250  53.720  1.00  0.00           H
ATOM   4312  CA  SER A 286      88.910  50.660  53.210  1.00  0.00           C
ATOM   4313  HA  SER A 286      88.250  51.190  53.880  1.00  0.00           H
ATOM   4314  CB  SER A 286      89.150  51.520  51.910  1.00  0.00           C
ATOM   4315  HB1 SER A 286      89.790  52.330  52.300  1.00  0.00           H
ATOM   4316  HB2 SER A 286      88.200  51.990  51.580  1.00  0.00           H
ATOM   4317  OG  SER A 286      89.770  50.870  50.850  1.00  0.00           O
ATOM   4318  HG1 SER A 286      89.090  50.330  50.450  1.00  0.00           H
ATOM   4319  C   SER A 286      87.960  49.510  52.770  1.00  0.00           C
ATOM   4320  O   SER A 286      88.530  48.380  52.590  1.00  0.00           O
ATOM   4321  N   VAL A 287      86.650  49.770  52.480  1.00  0.00           N
ATOM   4322  HN  VAL A 287      86.210  50.640  52.680  1.00  0.00           H
ATOM   4323  CA  VAL A 287      85.860  48.860  51.710  1.00  0.00           C
ATOM   4324  HA  VAL A 287      86.050  47.930  52.230  1.00  0.00           H
ATOM   4325  CB  VAL A 287      84.370  49.360  51.670  1.00  0.00           C
ATOM   4326  HB  VAL A 287      83.880  48.650  50.970  1.00  0.00           H
ATOM   4327  CG1 VAL A 287      83.770  49.160  53.120  1.00  0.00           C
ATOM   4328 HG11 VAL A 287      82.680  49.380  53.100  1.00  0.00           H
ATOM   4329 HG12 VAL A 287      84.200  49.860  53.860  1.00  0.00           H
ATOM   4330 HG13 VAL A 287      83.940  48.090  53.360  1.00  0.00           H
ATOM   4331  CG2 VAL A 287      84.090  50.850  51.270  1.00  0.00           C
ATOM   4332 HG21 VAL A 287      84.270  50.880  50.180  1.00  0.00           H
ATOM   4333 HG22 VAL A 287      84.640  51.640  51.810  1.00  0.00           H
ATOM   4334 HG23 VAL A 287      82.980  50.850  51.400  1.00  0.00           H
ATOM   4335  C   VAL A 287      86.320  48.620  50.210  1.00  0.00           C
ATOM   4336  O   VAL A 287      86.830  49.510  49.540  1.00  0.00           O
ATOM   4337  N   PHE A 288      86.170  47.330  49.720  1.00  0.00           N
ATOM   4338  HN  PHE A 288      86.100  46.580  50.380  1.00  0.00           H
ATOM   4339  CA  PHE A 288      86.160  46.970  48.320  1.00  0.00           C
ATOM   4340  HA  PHE A 288      86.220  47.810  47.650  1.00  0.00           H
ATOM   4341  CB  PHE A 288      87.350  46.020  48.000  1.00  0.00           C
ATOM   4342  HB1 PHE A 288      87.160  45.330  47.150  1.00  0.00           H
ATOM   4343  HB2 PHE A 288      87.450  45.320  48.860  1.00  0.00           H
ATOM   4344  CG  PHE A 288      88.670  46.810  47.830  1.00  0.00           C
ATOM   4345  CD1 PHE A 288      89.290  46.820  46.530  1.00  0.00           C
ATOM   4346  HD1 PHE A 288      88.710  46.320  45.760  1.00  0.00           H
ATOM   4347  CE1 PHE A 288      90.550  47.440  46.340  1.00  0.00           C
ATOM   4348  HE1 PHE A 288      91.010  47.460  45.360  1.00  0.00           H
ATOM   4349  CZ  PHE A 288      91.220  47.950  47.410  1.00  0.00           C
ATOM   4350  HZ  PHE A 288      92.270  48.150  47.260  1.00  0.00           H
ATOM   4351  CD2 PHE A 288      89.360  47.480  48.890  1.00  0.00           C
ATOM   4352  HD2 PHE A 288      88.810  47.530  49.820  1.00  0.00           H
ATOM   4353  CE2 PHE A 288      90.640  47.990  48.690  1.00  0.00           C
ATOM   4354  HE2 PHE A 288      91.170  48.400  49.540  1.00  0.00           H
ATOM   4355  C   PHE A 288      84.800  46.320  48.080  1.00  0.00           C
ATOM   4356  O   PHE A 288      84.240  45.700  48.960  1.00  0.00           O
ATOM   4357  N   LEU A 289      84.260  46.500  46.860  1.00  0.00           N
ATOM   4358  HN  LEU A 289      84.760  47.100  46.240  1.00  0.00           H
ATOM   4359  CA  LEU A 289      83.000  45.930  46.490  1.00  0.00           C
ATOM   4360  HA  LEU A 289      82.580  45.240  47.200  1.00  0.00           H
ATOM   4361  CB  LEU A 289      81.980  47.060  46.180  1.00  0.00           C
ATOM   4362  HB1 LEU A 289      82.210  47.590  45.230  1.00  0.00           H
ATOM   4363  HB2 LEU A 289      82.180  47.710  47.050  1.00  0.00           H
ATOM   4364  CG  LEU A 289      80.520  46.550  46.250  1.00  0.00           C
ATOM   4365  HG  LEU A 289      80.400  45.730  45.510  1.00  0.00           H
ATOM   4366  CD1 LEU A 289      80.030  46.040  47.630  1.00  0.00           C
ATOM   4367 HD11 LEU A 289      79.750  46.850  48.340  1.00  0.00           H
ATOM   4368 HD12 LEU A 289      80.780  45.310  48.030  1.00  0.00           H
ATOM   4369 HD13 LEU A 289      79.150  45.400  47.430  1.00  0.00           H
ATOM   4370  CD2 LEU A 289      79.480  47.630  45.790  1.00  0.00           C
ATOM   4371 HD21 LEU A 289      79.560  48.530  46.430  1.00  0.00           H
ATOM   4372 HD22 LEU A 289      78.460  47.320  46.080  1.00  0.00           H
ATOM   4373 HD23 LEU A 289      79.610  47.930  44.730  1.00  0.00           H
ATOM   4374  C   LEU A 289      83.200  45.150  45.190  1.00  0.00           C
ATOM   4375  O   LEU A 289      83.790  45.620  44.190  1.00  0.00           O
ATOM   4376  N   ASP A 290      82.760  43.940  45.220  1.00  0.00           N
ATOM   4377  HN  ASP A 290      82.300  43.460  45.970  1.00  0.00           H
ATOM   4378  CA  ASP A 290      82.990  42.950  44.150  1.00  0.00           C
ATOM   4379  HA  ASP A 290      83.480  43.410  43.310  1.00  0.00           H
ATOM   4380  CB  ASP A 290      83.700  41.760  44.840  1.00  0.00           C
ATOM   4381  HB1 ASP A 290      83.030  41.490  45.680  1.00  0.00           H
ATOM   4382  HB2 ASP A 290      84.630  42.070  45.370  1.00  0.00           H
ATOM   4383  CG  ASP A 290      83.920  40.550  44.030  1.00  0.00           C
ATOM   4384  OD1 ASP A 290      83.990  39.370  44.570  1.00  0.00           O
ATOM   4385  OD2 ASP A 290      84.040  40.650  42.780  1.00  0.00           O
ATOM   4386  C   ASP A 290      81.650  42.510  43.580  1.00  0.00           C
ATOM   4387  O   ASP A 290      80.910  41.880  44.300  1.00  0.00           O
ATOM   4388  N   ASN A 291      81.390  42.850  42.330  1.00  0.00           N
ATOM   4389  HN  ASN A 291      82.150  43.150  41.770  1.00  0.00           H
ATOM   4390  CA  ASN A 291      80.170  42.590  41.620  1.00  0.00           C
ATOM   4391  HA  ASN A 291      79.300  42.340  42.210  1.00  0.00           H
ATOM   4392  CB  ASN A 291      79.760  43.800  40.720  1.00  0.00           C
ATOM   4393  HB1 ASN A 291      80.600  44.110  40.060  1.00  0.00           H
ATOM   4394  HB2 ASN A 291      79.510  44.670  41.360  1.00  0.00           H
ATOM   4395  CG  ASN A 291      78.510  43.630  39.870  1.00  0.00           C
ATOM   4396  OD1 ASN A 291      77.610  42.910  40.210  1.00  0.00           O
ATOM   4397  ND2 ASN A 291      78.460  44.230  38.640  1.00  0.00           N
ATOM   4398 HD21 ASN A 291      79.230  44.800  38.330  1.00  0.00           H
ATOM   4399 HD22 ASN A 291      77.670  44.040  38.060  1.00  0.00           H
ATOM   4400  C   ASN A 291      80.310  41.330  40.810  1.00  0.00           C
ATOM   4401  O   ASN A 291      81.350  41.210  40.190  1.00  0.00           O
ATOM   4402  N   ALA A 292      79.240  40.540  40.650  1.00  0.00           N
ATOM   4403  HN  ALA A 292      78.480  40.560  41.290  1.00  0.00           H
ATOM   4404  CA  ALA A 292      79.260  39.470  39.780  1.00  0.00           C
ATOM   4405  HA  ALA A 292      80.190  39.470  39.230  1.00  0.00           H
ATOM   4406  CB  ALA A 292      79.210  38.130  40.580  1.00  0.00           C
ATOM   4407  HB1 ALA A 292      78.150  37.860  40.780  1.00  0.00           H
ATOM   4408  HB2 ALA A 292      79.550  38.360  41.610  1.00  0.00           H
ATOM   4409  HB3 ALA A 292      79.830  37.350  40.080  1.00  0.00           H
ATOM   4410  C   ALA A 292      78.140  39.420  38.790  1.00  0.00           C
ATOM   4411  O   ALA A 292      78.070  38.550  37.960  1.00  0.00           O
ATOM   4412  N   SER A 293      77.230  40.400  38.780  1.00  0.00           N
ATOM   4413  HN  SER A 293      77.410  41.150  39.410  1.00  0.00           H
ATOM   4414  CA  SER A 293      76.260  40.580  37.770  1.00  0.00           C
ATOM   4415  HA  SER A 293      75.870  39.610  37.500  1.00  0.00           H
ATOM   4416  CB  SER A 293      75.010  41.530  38.040  1.00  0.00           C
ATOM   4417  HB1 SER A 293      75.230  42.620  37.960  1.00  0.00           H
ATOM   4418  HB2 SER A 293      74.680  41.340  39.080  1.00  0.00           H
ATOM   4419  OG  SER A 293      73.860  41.250  37.190  1.00  0.00           O
ATOM   4420  HG1 SER A 293      73.500  40.370  37.350  1.00  0.00           H
ATOM   4421  C   SER A 293      76.960  41.060  36.430  1.00  0.00           C
ATOM   4422  O   SER A 293      78.030  41.680  36.480  1.00  0.00           O
ATOM   4423  N   GLY A 294      76.360  40.760  35.290  1.00  0.00           N
ATOM   4424  HN  GLY A 294      75.640  40.070  35.310  1.00  0.00           H
ATOM   4425  CA  GLY A 294      76.520  41.480  34.020  1.00  0.00           C
ATOM   4426  HA1 GLY A 294      76.150  40.840  33.230  1.00  0.00           H
ATOM   4427  HA2 GLY A 294      77.540  41.730  33.790  1.00  0.00           H
ATOM   4428  C   GLY A 294      75.840  42.800  33.760  1.00  0.00           C
ATOM   4429  O   GLY A 294      76.280  43.490  32.820  1.00  0.00           O
ATOM   4430  N   CYS A 295      74.890  43.170  34.630  1.00  0.00           N
ATOM   4431  HN  CYS A 295      74.550  42.470  35.260  1.00  0.00           H
ATOM   4432  CA  CYS A 295      74.550  44.520  34.920  1.00  0.00           C
ATOM   4433  HA  CYS A 295      74.360  45.030  33.990  1.00  0.00           H
ATOM   4434  CB  CYS A 295      73.260  44.530  35.790  1.00  0.00           C
ATOM   4435  HB1 CYS A 295      73.450  44.090  36.790  1.00  0.00           H
ATOM   4436  HB2 CYS A 295      72.580  43.790  35.310  1.00  0.00           H
ATOM   4437  SG  CYS A 295      72.420  46.160  35.890  1.00  0.00           S
ATOM   4438  HG1 CYS A 295      72.560  46.190  37.200  1.00  0.00           H
ATOM   4439  C   CYS A 295      75.690  45.290  35.580  1.00  0.00           C
ATOM   4440  O   CYS A 295      76.360  44.830  36.440  1.00  0.00           O
ATOM   4441  N   SER A 296      75.960  46.530  35.260  1.00  0.00           N
ATOM   4442  HN  SER A 296      75.610  46.760  34.360  1.00  0.00           H
ATOM   4443  CA  SER A 296      76.780  47.470  36.130  1.00  0.00           C
ATOM   4444  HA  SER A 296      77.520  46.890  36.680  1.00  0.00           H
ATOM   4445  CB  SER A 296      77.490  48.560  35.310  1.00  0.00           C
ATOM   4446  HB1 SER A 296      78.200  49.120  35.960  1.00  0.00           H
ATOM   4447  HB2 SER A 296      76.700  49.260  34.970  1.00  0.00           H
ATOM   4448  OG  SER A 296      78.260  48.020  34.280  1.00  0.00           O
ATOM   4449  HG1 SER A 296      77.690  47.860  33.520  1.00  0.00           H
ATOM   4450  C   SER A 296      75.960  48.160  37.210  1.00  0.00           C
ATOM   4451  O   SER A 296      74.740  48.330  36.950  1.00  0.00           O
ATOM   4452  N   LEU A 297      76.600  48.480  38.290  1.00  0.00           N
ATOM   4453  HN  LEU A 297      77.600  48.460  38.310  1.00  0.00           H
ATOM   4454  CA  LEU A 297      75.970  48.770  39.540  1.00  0.00           C
ATOM   4455  HA  LEU A 297      74.940  48.990  39.280  1.00  0.00           H
ATOM   4456  CB  LEU A 297      76.050  47.750  40.670  1.00  0.00           C
ATOM   4457  HB1 LEU A 297      75.440  47.950  41.570  1.00  0.00           H
ATOM   4458  HB2 LEU A 297      77.100  47.690  41.030  1.00  0.00           H
ATOM   4459  CG  LEU A 297      75.430  46.350  40.190  1.00  0.00           C
ATOM   4460  HG  LEU A 297      76.040  46.160  39.280  1.00  0.00           H
ATOM   4461  CD1 LEU A 297      75.520  45.320  41.310  1.00  0.00           C
ATOM   4462 HD11 LEU A 297      76.570  44.990  41.380  1.00  0.00           H
ATOM   4463 HD12 LEU A 297      74.880  44.430  41.090  1.00  0.00           H
ATOM   4464 HD13 LEU A 297      75.040  45.730  42.220  1.00  0.00           H
ATOM   4465  CD2 LEU A 297      73.870  46.470  39.960  1.00  0.00           C
ATOM   4466 HD21 LEU A 297      73.350  46.860  40.860  1.00  0.00           H
ATOM   4467 HD22 LEU A 297      73.480  45.440  39.800  1.00  0.00           H
ATOM   4468 HD23 LEU A 297      73.690  47.150  39.100  1.00  0.00           H
ATOM   4469  C   LEU A 297      76.590  50.120  40.070  1.00  0.00           C
ATOM   4470  O   LEU A 297      77.630  50.570  39.680  1.00  0.00           O
ATOM   4471  N   THR A 298      75.910  50.750  41.010  1.00  0.00           N
ATOM   4472  HN  THR A 298      75.130  50.260  41.400  1.00  0.00           H
ATOM   4473  CA  THR A 298      76.320  52.040  41.560  1.00  0.00           C
ATOM   4474  HA  THR A 298      77.390  52.110  41.470  1.00  0.00           H
ATOM   4475  CB  THR A 298      75.810  53.240  40.750  1.00  0.00           C
ATOM   4476  HB  THR A 298      76.240  53.170  39.730  1.00  0.00           H
ATOM   4477  OG1 THR A 298      76.300  54.470  41.280  1.00  0.00           O
ATOM   4478  HG1 THR A 298      77.230  54.380  41.490  1.00  0.00           H
ATOM   4479  CG2 THR A 298      74.260  53.310  40.620  1.00  0.00           C
ATOM   4480 HG21 THR A 298      73.860  52.290  40.410  1.00  0.00           H
ATOM   4481 HG22 THR A 298      73.920  54.040  39.850  1.00  0.00           H
ATOM   4482 HG23 THR A 298      73.890  53.560  41.630  1.00  0.00           H
ATOM   4483  C   THR A 298      76.050  52.250  43.050  1.00  0.00           C
ATOM   4484  O   THR A 298      75.110  51.660  43.580  1.00  0.00           O
ATOM   4485  N   VAL A 299      76.780  53.010  43.840  1.00  0.00           N
ATOM   4486  HN  VAL A 299      77.600  53.500  43.540  1.00  0.00           H
ATOM   4487  CA  VAL A 299      76.660  52.860  45.300  1.00  0.00           C
ATOM   4488  HA  VAL A 299      75.860  52.170  45.510  1.00  0.00           H
ATOM   4489  CB  VAL A 299      77.920  52.350  45.950  1.00  0.00           C
ATOM   4490  HB  VAL A 299      78.730  53.100  45.780  1.00  0.00           H
ATOM   4491  CG1 VAL A 299      77.800  52.100  47.410  1.00  0.00           C
ATOM   4492 HG11 VAL A 299      77.160  52.780  48.010  1.00  0.00           H
ATOM   4493 HG12 VAL A 299      78.770  51.870  47.910  1.00  0.00           H
ATOM   4494 HG13 VAL A 299      77.150  51.220  47.600  1.00  0.00           H
ATOM   4495  CG2 VAL A 299      78.430  51.140  45.110  1.00  0.00           C
ATOM   4496 HG21 VAL A 299      78.860  51.410  44.120  1.00  0.00           H
ATOM   4497 HG22 VAL A 299      77.640  50.370  45.020  1.00  0.00           H
ATOM   4498 HG23 VAL A 299      79.230  50.530  45.570  1.00  0.00           H
ATOM   4499  C   VAL A 299      76.320  54.230  45.770  1.00  0.00           C
ATOM   4500  O   VAL A 299      77.070  55.160  45.490  1.00  0.00           O
ATOM   4501  N   ARG A 300      75.220  54.440  46.500  1.00  0.00           N
ATOM   4502  HN  ARG A 300      74.570  53.730  46.740  1.00  0.00           H
ATOM   4503  CA  ARG A 300      74.680  55.760  46.830  1.00  0.00           C
ATOM   4504  HA  ARG A 300      74.750  56.180  45.830  1.00  0.00           H
ATOM   4505  CB  ARG A 300      73.240  55.630  47.150  1.00  0.00           C
ATOM   4506  HB1 ARG A 300      72.920  56.610  47.580  1.00  0.00           H
ATOM   4507  HB2 ARG A 300      73.140  54.880  47.960  1.00  0.00           H
ATOM   4508  CG  ARG A 300      72.370  55.230  45.920  1.00  0.00           C
ATOM   4509  HG1 ARG A 300      71.550  54.560  46.240  1.00  0.00           H
ATOM   4510  HG2 ARG A 300      72.990  54.760  45.120  1.00  0.00           H
ATOM   4511  CD  ARG A 300      71.820  56.490  45.240  1.00  0.00           C
ATOM   4512  HD1 ARG A 300      72.540  57.120  44.670  1.00  0.00           H
ATOM   4513  HD2 ARG A 300      71.460  57.010  46.150  1.00  0.00           H
ATOM   4514  NE  ARG A 300      70.540  56.180  44.520  1.00  0.00           N
ATOM   4515  HE  ARG A 300      69.720  56.210  45.090  1.00  0.00           H
ATOM   4516  CZ  ARG A 300      70.450  55.650  43.300  1.00  0.00           C
ATOM   4517  NH1 ARG A 300      71.470  55.360  42.520  1.00  0.00           N
ATOM   4518 HH11 ARG A 300      72.350  55.710  42.860  1.00  0.00           H
ATOM   4519 HH12 ARG A 300      71.390  55.230  41.530  1.00  0.00           H
ATOM   4520  NH2 ARG A 300      69.300  55.250  42.840  1.00  0.00           N
ATOM   4521 HH21 ARG A 300      68.530  55.220  43.480  1.00  0.00           H
ATOM   4522 HH22 ARG A 300      69.350  54.660  42.040  1.00  0.00           H
ATOM   4523  C   ARG A 300      75.440  56.640  47.800  1.00  0.00           C
ATOM   4524  O   ARG A 300      75.840  56.260  48.840  1.00  0.00           O
ATOM   4525  N   SER A 301      75.580  57.950  47.480  1.00  0.00           N
ATOM   4526  HN  SER A 301      75.390  58.340  46.580  1.00  0.00           H
ATOM   4527  CA  SER A 301      76.040  58.980  48.390  1.00  0.00           C
ATOM   4528  HA  SER A 301      76.980  58.650  48.800  1.00  0.00           H
ATOM   4529  CB  SER A 301      76.400  60.260  47.570  1.00  0.00           C
ATOM   4530  HB1 SER A 301      77.220  59.880  46.920  1.00  0.00           H
ATOM   4531  HB2 SER A 301      76.850  61.060  48.200  1.00  0.00           H
ATOM   4532  OG  SER A 301      75.300  60.800  46.780  1.00  0.00           O
ATOM   4533  HG1 SER A 301      75.500  60.740  45.850  1.00  0.00           H
ATOM   4534  C   SER A 301      75.300  59.440  49.540  1.00  0.00           C
ATOM   4535  O   SER A 301      74.090  59.410  49.470  1.00  0.00           O
ATOM   4536  N   GLY A 302      75.910  59.970  50.600  1.00  0.00           N
ATOM   4537  HN  GLY A 302      76.870  60.240  50.600  1.00  0.00           H
ATOM   4538  CA  GLY A 302      75.210  60.300  51.800  1.00  0.00           C
ATOM   4539  HA1 GLY A 302      74.660  61.220  51.650  1.00  0.00           H
ATOM   4540  HA2 GLY A 302      75.990  60.500  52.520  1.00  0.00           H
ATOM   4541  C   GLY A 302      74.270  59.220  52.310  1.00  0.00           C
ATOM   4542  O   GLY A 302      73.230  59.540  52.840  1.00  0.00           O
ATOM   4543  N   SER A 303      74.630  57.950  52.140  1.00  0.00           N
ATOM   4544  HN  SER A 303      75.490  57.600  51.780  1.00  0.00           H
ATOM   4545  CA  SER A 303      73.780  56.860  52.500  1.00  0.00           C
ATOM   4546  HA  SER A 303      73.180  57.110  53.370  1.00  0.00           H
ATOM   4547  CB  SER A 303      72.850  56.250  51.380  1.00  0.00           C
ATOM   4548  HB1 SER A 303      72.120  55.490  51.700  1.00  0.00           H
ATOM   4549  HB2 SER A 303      73.490  55.730  50.630  1.00  0.00           H
ATOM   4550  OG  SER A 303      72.140  57.230  50.690  1.00  0.00           O
ATOM   4551  HG1 SER A 303      72.810  57.870  50.410  1.00  0.00           H
ATOM   4552  C   SER A 303      74.490  55.640  53.150  1.00  0.00           C
ATOM   4553  OT1 SER A 303      74.170  55.240  54.310  1.00  0.00           O
ATOM   4554  OT2 SER A 303      75.380  55.100  52.490  1.00  0.00           O
ATOM   4555  N   SER B   1      48.710  80.040  79.110  1.00  0.00           N
ATOM   4556  HT1 SER B   1      48.790  79.270  78.410  1.00  0.00           H
ATOM   4557  HT2 SER B   1      47.990  80.730  78.830  1.00  0.00           H
ATOM   4558  HT3 SER B   1      48.540  79.720  80.090  1.00  0.00           H
ATOM   4559  CA  SER B   1      49.950  80.800  79.080  1.00  0.00           C
ATOM   4560  HA  SER B   1      49.890  81.600  79.800  1.00  0.00           H
ATOM   4561  CB  SER B   1      51.140  79.920  79.640  1.00  0.00           C
ATOM   4562  HB1 SER B   1      51.200  79.030  78.980  1.00  0.00           H
ATOM   4563  HB2 SER B   1      51.000  79.610  80.700  1.00  0.00           H
ATOM   4564  OG  SER B   1      52.430  80.530  79.510  1.00  0.00           O
ATOM   4565  HG1 SER B   1      52.750  80.700  80.400  1.00  0.00           H
ATOM   4566  C   SER B   1      50.210  81.480  77.710  1.00  0.00           C
ATOM   4567  O   SER B   1      50.320  82.660  77.590  1.00  0.00           O
ATOM   4568  N   CYS B   2      50.250  80.610  76.650  1.00  0.00           N
ATOM   4569  HN  CYS B   2      50.040  79.640  76.680  1.00  0.00           H
ATOM   4570  CA  CYS B   2      50.220  81.020  75.250  1.00  0.00           C
ATOM   4571  HA  CYS B   2      51.040  81.680  75.010  1.00  0.00           H
ATOM   4572  CB  CYS B   2      50.310  79.780  74.290  1.00  0.00           C
ATOM   4573  HB1 CYS B   2      49.340  79.250  74.420  1.00  0.00           H
ATOM   4574  HB2 CYS B   2      51.120  79.170  74.740  1.00  0.00           H
ATOM   4575  SG  CYS B   2      50.680  80.290  72.530  1.00  0.00           S
ATOM   4576  HG1 CYS B   2      49.470  80.750  72.260  1.00  0.00           H
ATOM   4577  C   CYS B   2      48.960  81.770  74.870  1.00  0.00           C
ATOM   4578  O   CYS B   2      47.830  81.490  75.350  1.00  0.00           O
ATOM   4579  N   LYS B   3      49.030  82.830  74.060  1.00  0.00           N
ATOM   4580  HN  LYS B   3      49.950  83.040  73.730  1.00  0.00           H
ATOM   4581  CA  LYS B   3      47.960  83.820  73.880  1.00  0.00           C
ATOM   4582  HA  LYS B   3      47.370  83.790  74.790  1.00  0.00           H
ATOM   4583  CB  LYS B   3      48.580  85.250  73.690  1.00  0.00           C
ATOM   4584  HB1 LYS B   3      47.800  86.000  73.440  1.00  0.00           H
ATOM   4585  HB2 LYS B   3      49.130  85.240  72.720  1.00  0.00           H
ATOM   4586  CG  LYS B   3      49.480  85.660  74.800  1.00  0.00           C
ATOM   4587  HG1 LYS B   3      50.350  84.980  74.890  1.00  0.00           H
ATOM   4588  HG2 LYS B   3      48.820  85.500  75.680  1.00  0.00           H
ATOM   4589  CD  LYS B   3      50.010  87.140  74.730  1.00  0.00           C
ATOM   4590  HD1 LYS B   3      49.160  87.820  74.490  1.00  0.00           H
ATOM   4591  HD2 LYS B   3      50.740  87.180  73.900  1.00  0.00           H
ATOM   4592  CE  LYS B   3      50.800  87.570  75.970  1.00  0.00           C
ATOM   4593  HE1 LYS B   3      51.740  86.990  75.930  1.00  0.00           H
ATOM   4594  HE2 LYS B   3      50.270  87.420  76.930  1.00  0.00           H
ATOM   4595  NZ  LYS B   3      51.090  88.950  75.820  1.00  0.00           N
ATOM   4596  HZ1 LYS B   3      51.690  88.990  74.970  1.00  0.00           H
ATOM   4597  HZ2 LYS B   3      51.630  89.480  76.540  1.00  0.00           H
ATOM   4598  HZ3 LYS B   3      50.220  89.470  75.600  1.00  0.00           H
ATOM   4599  C   LYS B   3      47.070  83.450  72.760  1.00  0.00           C
ATOM   4600  O   LYS B   3      47.380  83.570  71.580  1.00  0.00           O
ATOM   4601  N   ARG B   4      45.910  83.000  73.130  1.00  0.00           N
ATOM   4602  HN  ARG B   4      45.710  82.900  74.100  1.00  0.00           H
ATOM   4603  CA  ARG B   4      44.910  82.670  72.110  1.00  0.00           C
ATOM   4604  HA  ARG B   4      45.100  82.950  71.080  1.00  0.00           H
ATOM   4605  CB  ARG B   4      44.640  81.120  72.020  1.00  0.00           C
ATOM   4606  HB1 ARG B   4      45.610  80.750  71.620  1.00  0.00           H
ATOM   4607  HB2 ARG B   4      43.770  81.070  71.330  1.00  0.00           H
ATOM   4608  CG  ARG B   4      44.370  80.490  73.390  1.00  0.00           C
ATOM   4609  HG1 ARG B   4      43.580  81.090  73.900  1.00  0.00           H
ATOM   4610  HG2 ARG B   4      45.200  80.630  74.120  1.00  0.00           H
ATOM   4611  CD  ARG B   4      44.100  78.980  73.470  1.00  0.00           C
ATOM   4612  HD1 ARG B   4      44.560  78.590  74.410  1.00  0.00           H
ATOM   4613  HD2 ARG B   4      44.490  78.450  72.580  1.00  0.00           H
ATOM   4614  NE  ARG B   4      42.600  78.710  73.540  1.00  0.00           N
ATOM   4615  HE  ARG B   4      41.960  79.250  73.010  1.00  0.00           H
ATOM   4616  CZ  ARG B   4      42.190  77.430  73.490  1.00  0.00           C
ATOM   4617  NH1 ARG B   4      42.910  76.360  73.740  1.00  0.00           N
ATOM   4618 HH11 ARG B   4      43.850  76.420  74.060  1.00  0.00           H
ATOM   4619 HH12 ARG B   4      42.350  75.610  74.110  1.00  0.00           H
ATOM   4620  NH2 ARG B   4      40.920  77.190  73.280  1.00  0.00           N
ATOM   4621 HH21 ARG B   4      40.270  77.950  73.290  1.00  0.00           H
ATOM   4622 HH22 ARG B   4      40.560  76.250  73.230  1.00  0.00           H
ATOM   4623  C   ARG B   4      43.620  83.440  72.520  1.00  0.00           C
ATOM   4624  O   ARG B   4      43.450  83.910  73.640  1.00  0.00           O
ATOM   4625  N   HSD B   5      42.610  83.620  71.640  1.00  0.00           N
ATOM   4626  HN  HSD B   5      42.680  83.280  70.710  1.00  0.00           H
ATOM   4627  CA  HSD B   5      41.460  84.460  71.890  1.00  0.00           C
ATOM   4628  HA  HSD B   5      41.330  84.540  72.960  1.00  0.00           H
ATOM   4629  CB  HSD B   5      41.730  85.840  71.200  1.00  0.00           C
ATOM   4630  HB1 HSD B   5      41.840  85.600  70.120  1.00  0.00           H
ATOM   4631  HB2 HSD B   5      42.700  86.190  71.610  1.00  0.00           H
ATOM   4632  ND1 HSD B   5      39.460  86.990  70.840  1.00  0.00           N
ATOM   4633  HD1 HSD B   5      39.120  86.360  70.150  1.00  0.00           H
ATOM   4634  CG  HSD B   5      40.700  86.900  71.460  1.00  0.00           C
ATOM   4635  CE1 HSD B   5      38.780  88.010  71.390  1.00  0.00           C
ATOM   4636  HE1 HSD B   5      37.810  88.270  70.980  1.00  0.00           H
ATOM   4637  NE2 HSD B   5      39.470  88.660  72.270  1.00  0.00           N
ATOM   4638  CD2 HSD B   5      40.690  88.010  72.280  1.00  0.00           C
ATOM   4639  HD2 HSD B   5      41.510  88.420  72.870  1.00  0.00           H
ATOM   4640  C   HSD B   5      40.170  83.830  71.230  1.00  0.00           C
ATOM   4641  O   HSD B   5      40.360  83.300  70.060  1.00  0.00           O
ATOM   4642  N   PRO B   6      38.910  83.750  71.680  1.00  0.00           N
ATOM   4643  CD  PRO B   6      38.540  84.380  72.970  1.00  0.00           C
ATOM   4644  HD1 PRO B   6      39.270  85.210  73.080  1.00  0.00           H
ATOM   4645  HD2 PRO B   6      38.460  83.640  73.790  1.00  0.00           H
ATOM   4646  CA  PRO B   6      37.760  83.410  70.870  1.00  0.00           C
ATOM   4647  HA  PRO B   6      37.720  82.330  70.780  1.00  0.00           H
ATOM   4648  CB  PRO B   6      36.580  83.830  71.750  1.00  0.00           C
ATOM   4649  HB1 PRO B   6      36.300  82.960  72.380  1.00  0.00           H
ATOM   4650  HB2 PRO B   6      35.800  84.230  71.070  1.00  0.00           H
ATOM   4651  CG  PRO B   6      37.120  84.890  72.780  1.00  0.00           C
ATOM   4652  HG1 PRO B   6      37.230  85.860  72.230  1.00  0.00           H
ATOM   4653  HG2 PRO B   6      36.550  85.080  73.710  1.00  0.00           H
ATOM   4654  C   PRO B   6      37.730  83.910  69.380  1.00  0.00           C
ATOM   4655  O   PRO B   6      38.070  85.100  69.130  1.00  0.00           O
ATOM   4656  N   LEU B   7      37.120  83.090  68.460  1.00  0.00           N
ATOM   4657  HN  LEU B   7      36.850  82.140  68.620  1.00  0.00           H
ATOM   4658  CA  LEU B   7      36.690  83.420  67.080  1.00  0.00           C
ATOM   4659  HA  LEU B   7      36.640  84.500  67.020  1.00  0.00           H
ATOM   4660  CB  LEU B   7      37.830  82.940  66.150  1.00  0.00           C
ATOM   4661  HB1 LEU B   7      37.950  81.840  66.300  1.00  0.00           H
ATOM   4662  HB2 LEU B   7      38.750  83.400  66.560  1.00  0.00           H
ATOM   4663  CG  LEU B   7      37.650  83.110  64.620  1.00  0.00           C
ATOM   4664  HG  LEU B   7      36.740  82.530  64.360  1.00  0.00           H
ATOM   4665  CD1 LEU B   7      37.460  84.600  64.310  1.00  0.00           C
ATOM   4666 HD11 LEU B   7      37.350  84.780  63.220  1.00  0.00           H
ATOM   4667 HD12 LEU B   7      38.370  85.130  64.670  1.00  0.00           H
ATOM   4668 HD13 LEU B   7      36.570  85.010  64.830  1.00  0.00           H
ATOM   4669  CD2 LEU B   7      38.850  82.530  63.910  1.00  0.00           C
ATOM   4670 HD21 LEU B   7      39.810  82.990  64.220  1.00  0.00           H
ATOM   4671 HD22 LEU B   7      38.800  82.610  62.800  1.00  0.00           H
ATOM   4672 HD23 LEU B   7      38.850  81.450  64.190  1.00  0.00           H
ATOM   4673  C   LEU B   7      35.270  82.850  66.760  1.00  0.00           C
ATOM   4674  O   LEU B   7      34.770  81.880  67.360  1.00  0.00           O
ATOM   4675  N   TYR B   8      34.630  83.380  65.680  1.00  0.00           N
ATOM   4676  HN  TYR B   8      34.980  84.110  65.100  1.00  0.00           H
ATOM   4677  CA  TYR B   8      33.370  82.850  65.210  1.00  0.00           C
ATOM   4678  HA  TYR B   8      33.200  81.820  65.490  1.00  0.00           H
ATOM   4679  CB  TYR B   8      32.220  83.810  65.630  1.00  0.00           C
ATOM   4680  HB1 TYR B   8      32.460  84.760  65.100  1.00  0.00           H
ATOM   4681  HB2 TYR B   8      32.080  83.820  66.730  1.00  0.00           H
ATOM   4682  CG  TYR B   8      30.940  83.170  65.140  1.00  0.00           C
ATOM   4683  CD1 TYR B   8      30.260  83.850  64.080  1.00  0.00           C
ATOM   4684  HD1 TYR B   8      30.740  84.720  63.660  1.00  0.00           H
ATOM   4685  CE1 TYR B   8      29.050  83.380  63.550  1.00  0.00           C
ATOM   4686  HE1 TYR B   8      28.540  83.790  62.690  1.00  0.00           H
ATOM   4687  CZ  TYR B   8      28.580  82.150  64.090  1.00  0.00           C
ATOM   4688  OH  TYR B   8      27.430  81.590  63.420  1.00  0.00           O
ATOM   4689  HH  TYR B   8      27.020  81.070  64.110  1.00  0.00           H
ATOM   4690  CD2 TYR B   8      30.370  82.020  65.660  1.00  0.00           C
ATOM   4691  HD2 TYR B   8      30.860  81.570  66.510  1.00  0.00           H
ATOM   4692  CE2 TYR B   8      29.190  81.470  65.120  1.00  0.00           C
ATOM   4693  HE2 TYR B   8      28.750  80.540  65.440  1.00  0.00           H
ATOM   4694  C   TYR B   8      33.570  82.860  63.680  1.00  0.00           C
ATOM   4695  O   TYR B   8      33.770  83.970  63.110  1.00  0.00           O
ATOM   4696  N   VAL B   9      33.400  81.720  63.000  1.00  0.00           N
ATOM   4697  HN  VAL B   9      33.040  81.000  63.580  1.00  0.00           H
ATOM   4698  CA  VAL B   9      33.450  81.680  61.490  1.00  0.00           C
ATOM   4699  HA  VAL B   9      33.930  82.530  61.030  1.00  0.00           H
ATOM   4700  CB  VAL B   9      34.310  80.480  61.080  1.00  0.00           C
ATOM   4701  HB  VAL B   9      33.960  79.540  61.570  1.00  0.00           H
ATOM   4702  CG1 VAL B   9      34.310  80.340  59.600  1.00  0.00           C
ATOM   4703 HG11 VAL B   9      34.930  79.480  59.290  1.00  0.00           H
ATOM   4704 HG12 VAL B   9      34.810  81.230  59.160  1.00  0.00           H
ATOM   4705 HG13 VAL B   9      33.320  80.140  59.150  1.00  0.00           H
ATOM   4706  CG2 VAL B   9      35.730  80.580  61.660  1.00  0.00           C
ATOM   4707 HG21 VAL B   9      36.180  81.520  61.280  1.00  0.00           H
ATOM   4708 HG22 VAL B   9      36.340  79.730  61.300  1.00  0.00           H
ATOM   4709 HG23 VAL B   9      35.750  80.610  62.770  1.00  0.00           H
ATOM   4710  C   VAL B   9      32.030  81.570  60.990  1.00  0.00           C
ATOM   4711  O   VAL B   9      31.350  80.540  61.040  1.00  0.00           O
ATOM   4712  N   ASP B  10      31.550  82.700  60.450  1.00  0.00           N
ATOM   4713  HN  ASP B  10      31.980  83.590  60.520  1.00  0.00           H
ATOM   4714  CA  ASP B  10      30.300  82.740  59.780  1.00  0.00           C
ATOM   4715  HA  ASP B  10      29.710  82.080  60.410  1.00  0.00           H
ATOM   4716  CB  ASP B  10      29.700  84.160  59.620  1.00  0.00           C
ATOM   4717  HB1 ASP B  10      30.310  84.720  58.880  1.00  0.00           H
ATOM   4718  HB2 ASP B  10      29.820  84.720  60.570  1.00  0.00           H
ATOM   4719  CG  ASP B  10      28.240  84.220  59.260  1.00  0.00           C
ATOM   4720  OD1 ASP B  10      27.660  85.360  59.440  1.00  0.00           O
ATOM   4721  OD2 ASP B  10      27.730  83.270  58.680  1.00  0.00           O
ATOM   4722  C   ASP B  10      30.540  82.140  58.390  1.00  0.00           C
ATOM   4723  O   ASP B  10      31.520  82.510  57.760  1.00  0.00           O
ATOM   4724  N   PHE B  11      29.770  81.100  57.920  1.00  0.00           N
ATOM   4725  HN  PHE B  11      29.030  80.650  58.410  1.00  0.00           H
ATOM   4726  CA  PHE B  11      29.950  80.620  56.530  1.00  0.00           C
ATOM   4727  HA  PHE B  11      31.020  80.590  56.380  1.00  0.00           H
ATOM   4728  CB  PHE B  11      29.340  79.250  56.200  1.00  0.00           C
ATOM   4729  HB1 PHE B  11      29.360  79.040  55.100  1.00  0.00           H
ATOM   4730  HB2 PHE B  11      28.290  79.180  56.560  1.00  0.00           H
ATOM   4731  CG  PHE B  11      30.130  78.130  56.890  1.00  0.00           C
ATOM   4732  CD1 PHE B  11      29.550  77.390  57.930  1.00  0.00           C
ATOM   4733  HD1 PHE B  11      28.520  77.540  58.220  1.00  0.00           H
ATOM   4734  CE1 PHE B  11      30.340  76.490  58.700  1.00  0.00           C
ATOM   4735  HE1 PHE B  11      29.890  75.980  59.540  1.00  0.00           H
ATOM   4736  CZ  PHE B  11      31.680  76.280  58.280  1.00  0.00           C
ATOM   4737  HZ  PHE B  11      32.350  75.600  58.780  1.00  0.00           H
ATOM   4738  CD2 PHE B  11      31.450  77.960  56.570  1.00  0.00           C
ATOM   4739  HD2 PHE B  11      31.720  78.560  55.720  1.00  0.00           H
ATOM   4740  CE2 PHE B  11      32.270  77.020  57.210  1.00  0.00           C
ATOM   4741  HE2 PHE B  11      33.310  77.010  56.920  1.00  0.00           H
ATOM   4742  C   PHE B  11      29.520  81.710  55.530  1.00  0.00           C
ATOM   4743  O   PHE B  11      30.010  81.630  54.420  1.00  0.00           O
ATOM   4744  N   SER B  12      28.630  82.650  55.960  1.00  0.00           N
ATOM   4745  HN  SER B  12      28.320  82.620  56.900  1.00  0.00           H
ATOM   4746  CA  SER B  12      28.280  83.790  55.160  1.00  0.00           C
ATOM   4747  HA  SER B  12      27.910  83.440  54.200  1.00  0.00           H
ATOM   4748  CB  SER B  12      27.030  84.540  55.680  1.00  0.00           C
ATOM   4749  HB1 SER B  12      27.150  84.990  56.690  1.00  0.00           H
ATOM   4750  HB2 SER B  12      26.180  83.840  55.820  1.00  0.00           H
ATOM   4751  OG  SER B  12      26.630  85.690  54.830  1.00  0.00           O
ATOM   4752  HG1 SER B  12      26.340  85.320  54.000  1.00  0.00           H
ATOM   4753  C   SER B  12      29.360  84.810  54.730  1.00  0.00           C
ATOM   4754  O   SER B  12      29.310  85.310  53.640  1.00  0.00           O
ATOM   4755  N   ASP B  13      30.380  85.070  55.650  1.00  0.00           N
ATOM   4756  HN  ASP B  13      30.370  84.650  56.560  1.00  0.00           H
ATOM   4757  CA  ASP B  13      31.540  85.920  55.330  1.00  0.00           C
ATOM   4758  HA  ASP B  13      31.350  86.850  54.810  1.00  0.00           H
ATOM   4759  CB  ASP B  13      32.330  86.110  56.720  1.00  0.00           C
ATOM   4760  HB1 ASP B  13      33.210  86.730  56.440  1.00  0.00           H
ATOM   4761  HB2 ASP B  13      32.620  85.140  57.170  1.00  0.00           H
ATOM   4762  CG  ASP B  13      31.560  86.900  57.760  1.00  0.00           C
ATOM   4763  OD1 ASP B  13      30.470  87.380  57.420  1.00  0.00           O
ATOM   4764  OD2 ASP B  13      32.090  87.020  58.890  1.00  0.00           O
ATOM   4765  C   ASP B  13      32.420  85.360  54.260  1.00  0.00           C
ATOM   4766  O   ASP B  13      32.810  86.010  53.300  1.00  0.00           O
ATOM   4767  N   VAL B  14      32.720  84.060  54.230  1.00  0.00           N
ATOM   4768  HN  VAL B  14      32.310  83.460  54.910  1.00  0.00           H
ATOM   4769  CA  VAL B  14      33.710  83.480  53.340  1.00  0.00           C
ATOM   4770  HA  VAL B  14      34.330  84.280  52.970  1.00  0.00           H
ATOM   4771  CB  VAL B  14      34.560  82.390  53.890  1.00  0.00           C
ATOM   4772  HB  VAL B  14      35.250  82.000  53.120  1.00  0.00           H
ATOM   4773  CG1 VAL B  14      35.410  83.020  55.000  1.00  0.00           C
ATOM   4774 HG11 VAL B  14      36.160  82.310  55.400  1.00  0.00           H
ATOM   4775 HG12 VAL B  14      34.770  83.410  55.820  1.00  0.00           H
ATOM   4776 HG13 VAL B  14      35.960  83.910  54.620  1.00  0.00           H
ATOM   4777  CG2 VAL B  14      33.660  81.360  54.560  1.00  0.00           C
ATOM   4778 HG21 VAL B  14      33.040  80.930  53.740  1.00  0.00           H
ATOM   4779 HG22 VAL B  14      33.030  81.720  55.410  1.00  0.00           H
ATOM   4780 HG23 VAL B  14      34.340  80.610  55.000  1.00  0.00           H
ATOM   4781  C   VAL B  14      32.940  83.020  52.110  1.00  0.00           C
ATOM   4782  O   VAL B  14      33.540  82.540  51.160  1.00  0.00           O
ATOM   4783  N   GLY B  15      31.560  83.190  52.060  1.00  0.00           N
ATOM   4784  HN  GLY B  15      31.200  83.720  52.820  1.00  0.00           H
ATOM   4785  CA  GLY B  15      30.760  82.960  50.880  1.00  0.00           C
ATOM   4786  HA1 GLY B  15      31.220  83.270  49.960  1.00  0.00           H
ATOM   4787  HA2 GLY B  15      29.790  83.420  51.020  1.00  0.00           H
ATOM   4788  C   GLY B  15      30.350  81.520  50.720  1.00  0.00           C
ATOM   4789  O   GLY B  15      30.170  80.960  49.680  1.00  0.00           O
ATOM   4790  N   TRP B  16      30.170  80.780  51.860  1.00  0.00           N
ATOM   4791  HN  TRP B  16      30.170  81.100  52.810  1.00  0.00           H
ATOM   4792  CA  TRP B  16      29.960  79.330  51.850  1.00  0.00           C
ATOM   4793  HA  TRP B  16      30.120  78.900  50.880  1.00  0.00           H
ATOM   4794  CB  TRP B  16      30.970  78.550  52.830  1.00  0.00           C
ATOM   4795  HB1 TRP B  16      30.460  77.590  53.070  1.00  0.00           H
ATOM   4796  HB2 TRP B  16      31.050  79.140  53.760  1.00  0.00           H
ATOM   4797  CG  TRP B  16      32.390  78.270  52.350  1.00  0.00           C
ATOM   4798  CD1 TRP B  16      33.120  79.010  51.430  1.00  0.00           C
ATOM   4799  HD1 TRP B  16      32.950  80.050  51.230  1.00  0.00           H
ATOM   4800  NE1 TRP B  16      34.260  78.320  51.050  1.00  0.00           N
ATOM   4801  HE1 TRP B  16      34.900  78.490  50.330  1.00  0.00           H
ATOM   4802  CE2 TRP B  16      34.300  77.130  51.660  1.00  0.00           C
ATOM   4803  CD2 TRP B  16      33.210  77.060  52.520  1.00  0.00           C
ATOM   4804  CE3 TRP B  16      33.110  75.970  53.350  1.00  0.00           C
ATOM   4805  HE3 TRP B  16      32.200  75.900  53.940  1.00  0.00           H
ATOM   4806  CZ3 TRP B  16      34.160  75.070  53.460  1.00  0.00           C
ATOM   4807  HZ3 TRP B  16      34.210  74.420  54.320  1.00  0.00           H
ATOM   4808  CZ2 TRP B  16      35.330  76.230  51.670  1.00  0.00           C
ATOM   4809  HZ2 TRP B  16      36.220  76.240  51.070  1.00  0.00           H
ATOM   4810  CH2 TRP B  16      35.220  75.190  52.630  1.00  0.00           C
ATOM   4811  HH2 TRP B  16      36.150  74.680  52.860  1.00  0.00           H
ATOM   4812  C   TRP B  16      28.570  78.990  52.300  1.00  0.00           C
ATOM   4813  O   TRP B  16      28.060  77.870  52.150  1.00  0.00           O
ATOM   4814  N   ASN B  17      27.880  79.990  52.840  1.00  0.00           N
ATOM   4815  HN  ASN B  17      28.250  80.910  52.860  1.00  0.00           H
ATOM   4816  CA  ASN B  17      26.460  79.900  53.310  1.00  0.00           C
ATOM   4817  HA  ASN B  17      26.440  79.010  53.930  1.00  0.00           H
ATOM   4818  CB  ASN B  17      26.120  81.060  54.240  1.00  0.00           C
ATOM   4819  HB1 ASN B  17      26.430  81.990  53.720  1.00  0.00           H
ATOM   4820  HB2 ASN B  17      26.750  80.880  55.140  1.00  0.00           H
ATOM   4821  CG  ASN B  17      24.720  81.150  54.770  1.00  0.00           C
ATOM   4822  OD1 ASN B  17      23.950  82.120  54.630  1.00  0.00           O
ATOM   4823  ND2 ASN B  17      24.360  80.170  55.600  1.00  0.00           N
ATOM   4824 HD21 ASN B  17      23.540  80.450  56.100  1.00  0.00           H
ATOM   4825 HD22 ASN B  17      24.920  79.360  55.750  1.00  0.00           H
ATOM   4826  C   ASN B  17      25.420  79.540  52.220  1.00  0.00           C
ATOM   4827  O   ASN B  17      24.250  79.320  52.460  1.00  0.00           O
ATOM   4828  N   ASP B  18      25.810  79.590  50.890  1.00  0.00           N
ATOM   4829  HN  ASP B  18      26.760  79.890  50.770  1.00  0.00           H
ATOM   4830  CA  ASP B  18      25.060  79.260  49.760  1.00  0.00           C
ATOM   4831  HA  ASP B  18      24.160  79.840  49.910  1.00  0.00           H
ATOM   4832  CB  ASP B  18      25.860  79.680  48.490  1.00  0.00           C
ATOM   4833  HB1 ASP B  18      25.500  79.240  47.530  1.00  0.00           H
ATOM   4834  HB2 ASP B  18      26.900  79.300  48.520  1.00  0.00           H
ATOM   4835  CG  ASP B  18      25.660  81.200  48.350  1.00  0.00           C
ATOM   4836  OD1 ASP B  18      24.460  81.650  48.360  1.00  0.00           O
ATOM   4837  OD2 ASP B  18      26.650  81.970  48.320  1.00  0.00           O
ATOM   4838  C   ASP B  18      24.790  77.730  49.630  1.00  0.00           C
ATOM   4839  O   ASP B  18      23.630  77.290  49.510  1.00  0.00           O
ATOM   4840  N   TRP B  19      25.810  76.840  49.860  1.00  0.00           N
ATOM   4841  HN  TRP B  19      26.740  77.210  49.870  1.00  0.00           H
ATOM   4842  CA  TRP B  19      25.760  75.370  49.620  1.00  0.00           C
ATOM   4843  HA  TRP B  19      24.780  75.200  49.210  1.00  0.00           H
ATOM   4844  CB  TRP B  19      26.810  74.880  48.600  1.00  0.00           C
ATOM   4845  HB1 TRP B  19      26.580  75.410  47.660  1.00  0.00           H
ATOM   4846  HB2 TRP B  19      26.700  73.810  48.330  1.00  0.00           H
ATOM   4847  CG  TRP B  19      28.260  75.210  48.960  1.00  0.00           C
ATOM   4848  CD1 TRP B  19      29.110  74.330  49.590  1.00  0.00           C
ATOM   4849  HD1 TRP B  19      28.860  73.370  50.020  1.00  0.00           H
ATOM   4850  NE1 TRP B  19      30.350  74.950  49.770  1.00  0.00           N
ATOM   4851  HE1 TRP B  19      31.090  74.750  50.370  1.00  0.00           H
ATOM   4852  CE2 TRP B  19      30.340  76.150  49.100  1.00  0.00           C
ATOM   4853  CD2 TRP B  19      29.030  76.330  48.580  1.00  0.00           C
ATOM   4854  CE3 TRP B  19      28.790  77.470  47.860  1.00  0.00           C
ATOM   4855  HE3 TRP B  19      27.810  77.590  47.430  1.00  0.00           H
ATOM   4856  CZ3 TRP B  19      29.750  78.520  47.740  1.00  0.00           C
ATOM   4857  HZ3 TRP B  19      29.580  79.320  47.040  1.00  0.00           H
ATOM   4858  CZ2 TRP B  19      31.280  77.110  48.940  1.00  0.00           C
ATOM   4859  HZ2 TRP B  19      32.280  77.000  49.330  1.00  0.00           H
ATOM   4860  CH2 TRP B  19      30.970  78.320  48.290  1.00  0.00           C
ATOM   4861  HH2 TRP B  19      31.650  79.160  48.320  1.00  0.00           H
ATOM   4862  C   TRP B  19      25.990  74.560  50.870  1.00  0.00           C
ATOM   4863  O   TRP B  19      26.020  73.340  50.740  1.00  0.00           O
ATOM   4864  N   ILE B  20      26.300  75.170  52.090  1.00  0.00           N
ATOM   4865  HN  ILE B  20      26.340  76.170  52.090  1.00  0.00           H
ATOM   4866  CA  ILE B  20      26.470  74.490  53.380  1.00  0.00           C
ATOM   4867  HA  ILE B  20      26.470  73.420  53.220  1.00  0.00           H
ATOM   4868  CB  ILE B  20      27.670  75.040  54.180  1.00  0.00           C
ATOM   4869  HB  ILE B  20      27.690  76.130  54.000  1.00  0.00           H
ATOM   4870  CG2 ILE B  20      27.500  74.690  55.700  1.00  0.00           C
ATOM   4871 HG21 ILE B  20      28.410  74.890  56.300  1.00  0.00           H
ATOM   4872 HG22 ILE B  20      27.260  73.600  55.730  1.00  0.00           H
ATOM   4873 HG23 ILE B  20      26.710  75.290  56.200  1.00  0.00           H
ATOM   4874  CG1 ILE B  20      28.980  74.430  53.670  1.00  0.00           C
ATOM   4875 HG11 ILE B  20      29.800  74.830  54.310  1.00  0.00           H
ATOM   4876 HG12 ILE B  20      29.190  75.050  52.770  1.00  0.00           H
ATOM   4877  CD  ILE B  20      28.870  72.930  53.400  1.00  0.00           C
ATOM   4878  HD1 ILE B  20      28.360  72.420  54.240  1.00  0.00           H
ATOM   4879  HD2 ILE B  20      29.840  72.450  53.140  1.00  0.00           H
ATOM   4880  HD3 ILE B  20      28.290  72.740  52.470  1.00  0.00           H
ATOM   4881  C   ILE B  20      25.200  74.770  54.060  1.00  0.00           C
ATOM   4882  O   ILE B  20      24.910  75.900  54.450  1.00  0.00           O
ATOM   4883  N   VAL B  21      24.370  73.720  54.150  1.00  0.00           N
ATOM   4884  HN  VAL B  21      24.740  72.840  53.880  1.00  0.00           H
ATOM   4885  CA  VAL B  21      23.010  73.740  54.770  1.00  0.00           C
ATOM   4886  HA  VAL B  21      22.480  74.500  54.220  1.00  0.00           H
ATOM   4887  CB  VAL B  21      22.340  72.380  54.620  1.00  0.00           C
ATOM   4888  HB  VAL B  21      22.840  71.650  55.290  1.00  0.00           H
ATOM   4889  CG1 VAL B  21      20.830  72.560  55.080  1.00  0.00           C
ATOM   4890 HG11 VAL B  21      20.330  73.150  54.290  1.00  0.00           H
ATOM   4891 HG12 VAL B  21      20.700  72.990  56.100  1.00  0.00           H
ATOM   4892 HG13 VAL B  21      20.470  71.510  55.160  1.00  0.00           H
ATOM   4893  CG2 VAL B  21      22.400  71.990  53.140  1.00  0.00           C
ATOM   4894 HG21 VAL B  21      21.570  71.270  52.930  1.00  0.00           H
ATOM   4895 HG22 VAL B  21      23.370  71.520  52.900  1.00  0.00           H
ATOM   4896 HG23 VAL B  21      22.230  72.930  52.580  1.00  0.00           H
ATOM   4897  C   VAL B  21      22.990  74.130  56.230  1.00  0.00           C
ATOM   4898  O   VAL B  21      22.250  74.970  56.700  1.00  0.00           O
ATOM   4899  N   ALA B  22      23.960  73.490  56.930  1.00  0.00           N
ATOM   4900  HN  ALA B  22      24.640  72.860  56.560  1.00  0.00           H
ATOM   4901  CA  ALA B  22      24.050  73.780  58.390  1.00  0.00           C
ATOM   4902  HA  ALA B  22      24.040  74.850  58.510  1.00  0.00           H
ATOM   4903  CB  ALA B  22      22.930  72.970  59.160  1.00  0.00           C
ATOM   4904  HB1 ALA B  22      22.880  71.910  58.850  1.00  0.00           H
ATOM   4905  HB2 ALA B  22      21.960  73.420  58.870  1.00  0.00           H
ATOM   4906  HB3 ALA B  22      23.020  72.950  60.270  1.00  0.00           H
ATOM   4907  C   ALA B  22      25.420  73.290  58.880  1.00  0.00           C
ATOM   4908  O   ALA B  22      25.970  72.410  58.200  1.00  0.00           O
ATOM   4909  N   PRO B  23      25.970  73.850  59.930  1.00  0.00           N
ATOM   4910  CD  PRO B  23      27.230  73.300  60.410  1.00  0.00           C
ATOM   4911  HD1 PRO B  23      27.930  73.120  59.570  1.00  0.00           H
ATOM   4912  HD2 PRO B  23      27.030  72.360  60.960  1.00  0.00           H
ATOM   4913  CA  PRO B  23      25.640  75.140  60.600  1.00  0.00           C
ATOM   4914  HA  PRO B  23      24.620  75.160  60.940  1.00  0.00           H
ATOM   4915  CB  PRO B  23      26.590  75.140  61.800  1.00  0.00           C
ATOM   4916  HB1 PRO B  23      26.140  74.640  62.680  1.00  0.00           H
ATOM   4917  HB2 PRO B  23      27.050  76.120  62.040  1.00  0.00           H
ATOM   4918  CG  PRO B  23      27.840  74.390  61.280  1.00  0.00           C
ATOM   4919  HG1 PRO B  23      28.470  75.110  60.720  1.00  0.00           H
ATOM   4920  HG2 PRO B  23      28.440  74.010  62.140  1.00  0.00           H
ATOM   4921  C   PRO B  23      25.590  76.380  59.740  1.00  0.00           C
ATOM   4922  O   PRO B  23      25.900  76.380  58.550  1.00  0.00           O
ATOM   4923  N   PRO B  24      25.150  77.550  60.330  1.00  0.00           N
ATOM   4924  CD  PRO B  24      24.200  77.620  61.410  1.00  0.00           C
ATOM   4925  HD1 PRO B  24      24.900  77.740  62.260  1.00  0.00           H
ATOM   4926  HD2 PRO B  24      23.560  76.710  61.370  1.00  0.00           H
ATOM   4927  CA  PRO B  24      25.380  78.850  59.710  1.00  0.00           C
ATOM   4928  HA  PRO B  24      25.020  78.900  58.690  1.00  0.00           H
ATOM   4929  CB  PRO B  24      24.510  79.880  60.570  1.00  0.00           C
ATOM   4930  HB1 PRO B  24      24.060  80.660  59.920  1.00  0.00           H
ATOM   4931  HB2 PRO B  24      25.070  80.400  61.370  1.00  0.00           H
ATOM   4932  CG  PRO B  24      23.490  78.970  61.230  1.00  0.00           C
ATOM   4933  HG1 PRO B  24      23.120  79.460  62.160  1.00  0.00           H
ATOM   4934  HG2 PRO B  24      22.600  78.880  60.570  1.00  0.00           H
ATOM   4935  C   PRO B  24      26.890  79.190  59.870  1.00  0.00           C
ATOM   4936  O   PRO B  24      27.510  79.810  58.980  1.00  0.00           O
ATOM   4937  N   GLY B  25      27.510  78.820  61.030  1.00  0.00           N
ATOM   4938  HN  GLY B  25      26.990  78.360  61.740  1.00  0.00           H
ATOM   4939  CA  GLY B  25      28.890  79.070  61.400  1.00  0.00           C
ATOM   4940  HA1 GLY B  25      28.900  80.150  61.470  1.00  0.00           H
ATOM   4941  HA2 GLY B  25      29.480  78.800  60.530  1.00  0.00           H
ATOM   4942  C   GLY B  25      29.300  78.490  62.670  1.00  0.00           C
ATOM   4943  O   GLY B  25      28.500  77.880  63.320  1.00  0.00           O
ATOM   4944  N   TYR B  26      30.530  78.440  62.970  1.00  0.00           N
ATOM   4945  HN  TYR B  26      31.060  79.090  62.430  1.00  0.00           H
ATOM   4946  CA  TYR B  26      31.090  77.680  64.040  1.00  0.00           C
ATOM   4947  HA  TYR B  26      30.280  77.340  64.670  1.00  0.00           H
ATOM   4948  CB  TYR B  26      31.760  76.340  63.520  1.00  0.00           C
ATOM   4949  HB1 TYR B  26      30.980  75.810  62.930  1.00  0.00           H
ATOM   4950  HB2 TYR B  26      31.950  75.690  64.390  1.00  0.00           H
ATOM   4951  CG  TYR B  26      32.970  76.680  62.730  1.00  0.00           C
ATOM   4952  CD1 TYR B  26      34.210  76.810  63.340  1.00  0.00           C
ATOM   4953  HD1 TYR B  26      34.290  76.780  64.420  1.00  0.00           H
ATOM   4954  CE1 TYR B  26      35.340  76.940  62.560  1.00  0.00           C
ATOM   4955  HE1 TYR B  26      36.350  77.080  62.930  1.00  0.00           H
ATOM   4956  CZ  TYR B  26      35.270  76.850  61.150  1.00  0.00           C
ATOM   4957  OH  TYR B  26      36.430  76.980  60.410  1.00  0.00           O
ATOM   4958  HH  TYR B  26      37.090  76.870  61.100  1.00  0.00           H
ATOM   4959  CD2 TYR B  26      32.870  76.780  61.340  1.00  0.00           C
ATOM   4960  HD2 TYR B  26      31.900  76.780  60.870  1.00  0.00           H
ATOM   4961  CE2 TYR B  26      34.050  76.860  60.530  1.00  0.00           C
ATOM   4962  HE2 TYR B  26      33.990  76.970  59.460  1.00  0.00           H
ATOM   4963  C   TYR B  26      31.950  78.570  64.920  1.00  0.00           C
ATOM   4964  O   TYR B  26      32.690  79.470  64.480  1.00  0.00           O
ATOM   4965  N   HSD B  27      31.950  78.280  66.210  1.00  0.00           N
ATOM   4966  HN  HSD B  27      31.490  77.430  66.460  1.00  0.00           H
ATOM   4967  CA  HSD B  27      32.800  78.920  67.230  1.00  0.00           C
ATOM   4968  HA  HSD B  27      32.870  79.980  67.000  1.00  0.00           H
ATOM   4969  CB  HSD B  27      32.200  78.870  68.630  1.00  0.00           C
ATOM   4970  HB1 HSD B  27      32.860  79.500  69.280  1.00  0.00           H
ATOM   4971  HB2 HSD B  27      32.210  77.840  69.060  1.00  0.00           H
ATOM   4972  ND1 HSD B  27      29.740  79.280  68.030  1.00  0.00           N
ATOM   4973  HD1 HSD B  27      29.520  78.480  67.480  1.00  0.00           H
ATOM   4974  CG  HSD B  27      30.910  79.600  68.720  1.00  0.00           C
ATOM   4975  CE1 HSD B  27      28.810  80.260  68.370  1.00  0.00           C
ATOM   4976  HE1 HSD B  27      27.840  80.430  67.910  1.00  0.00           H
ATOM   4977  NE2 HSD B  27      29.390  81.150  69.180  1.00  0.00           N
ATOM   4978  CD2 HSD B  27      30.670  80.750  69.390  1.00  0.00           C
ATOM   4979  HD2 HSD B  27      31.450  81.380  69.810  1.00  0.00           H
ATOM   4980  C   HSD B  27      34.190  78.310  67.300  1.00  0.00           C
ATOM   4981  O   HSD B  27      34.310  77.080  67.200  1.00  0.00           O
ATOM   4982  N   ALA B  28      35.300  79.130  67.270  1.00  0.00           N
ATOM   4983  HN  ALA B  28      35.290  80.130  67.320  1.00  0.00           H
ATOM   4984  CA  ALA B  28      36.700  78.640  67.220  1.00  0.00           C
ATOM   4985  HA  ALA B  28      36.680  77.620  67.580  1.00  0.00           H
ATOM   4986  CB  ALA B  28      37.180  78.480  65.800  1.00  0.00           C
ATOM   4987  HB1 ALA B  28      37.130  79.450  65.250  1.00  0.00           H
ATOM   4988  HB2 ALA B  28      36.430  77.850  65.280  1.00  0.00           H
ATOM   4989  HB3 ALA B  28      38.090  77.860  65.650  1.00  0.00           H
ATOM   4990  C   ALA B  28      37.620  79.520  68.060  1.00  0.00           C
ATOM   4991  O   ALA B  28      37.110  80.230  68.900  1.00  0.00           O
ATOM   4992  N   PHE B  29      38.960  79.550  67.790  1.00  0.00           N
ATOM   4993  HN  PHE B  29      39.320  79.000  67.040  1.00  0.00           H
ATOM   4994  CA  PHE B  29      39.860  80.610  68.210  1.00  0.00           C
ATOM   4995  HA  PHE B  29      39.310  81.540  68.290  1.00  0.00           H
ATOM   4996  CB  PHE B  29      40.400  80.280  69.660  1.00  0.00           C
ATOM   4997  HB1 PHE B  29      39.500  80.230  70.300  1.00  0.00           H
ATOM   4998  HB2 PHE B  29      41.130  81.090  69.900  1.00  0.00           H
ATOM   4999  CG  PHE B  29      41.160  78.950  69.610  1.00  0.00           C
ATOM   5000  CD1 PHE B  29      42.500  78.880  69.140  1.00  0.00           C
ATOM   5001  HD1 PHE B  29      42.970  79.810  68.850  1.00  0.00           H
ATOM   5002  CE1 PHE B  29      43.160  77.720  69.200  1.00  0.00           C
ATOM   5003  HE1 PHE B  29      44.170  77.710  68.820  1.00  0.00           H
ATOM   5004  CZ  PHE B  29      42.540  76.520  69.650  1.00  0.00           C
ATOM   5005  HZ  PHE B  29      43.020  75.570  69.480  1.00  0.00           H
ATOM   5006  CD2 PHE B  29      40.530  77.820  70.070  1.00  0.00           C
ATOM   5007  HD2 PHE B  29      39.490  77.860  70.340  1.00  0.00           H
ATOM   5008  CE2 PHE B  29      41.240  76.560  70.100  1.00  0.00           C
ATOM   5009  HE2 PHE B  29      40.720  75.700  70.480  1.00  0.00           H
ATOM   5010  C   PHE B  29      40.870  80.950  67.190  1.00  0.00           C
ATOM   5011  O   PHE B  29      41.120  80.200  66.240  1.00  0.00           O
ATOM   5012  N   TYR B  30      41.520  82.100  67.350  1.00  0.00           N
ATOM   5013  HN  TYR B  30      41.200  82.770  68.020  1.00  0.00           H
ATOM   5014  CA  TYR B  30      42.800  82.380  66.670  1.00  0.00           C
ATOM   5015  HA  TYR B  30      43.030  81.610  65.940  1.00  0.00           H
ATOM   5016  CB  TYR B  30      42.660  83.710  65.800  1.00  0.00           C
ATOM   5017  HB1 TYR B  30      41.920  83.600  64.980  1.00  0.00           H
ATOM   5018  HB2 TYR B  30      43.600  83.930  65.240  1.00  0.00           H
ATOM   5019  CG  TYR B  30      42.360  85.000  66.570  1.00  0.00           C
ATOM   5020  CD1 TYR B  30      41.030  85.450  66.630  1.00  0.00           C
ATOM   5021  HD1 TYR B  30      40.200  84.840  66.290  1.00  0.00           H
ATOM   5022  CE1 TYR B  30      40.700  86.650  67.230  1.00  0.00           C
ATOM   5023  HE1 TYR B  30      39.670  86.920  67.400  1.00  0.00           H
ATOM   5024  CZ  TYR B  30      41.750  87.480  67.680  1.00  0.00           C
ATOM   5025  OH  TYR B  30      41.540  88.710  68.350  1.00  0.00           O
ATOM   5026  HH  TYR B  30      40.730  89.090  68.000  1.00  0.00           H
ATOM   5027  CD2 TYR B  30      43.370  85.770  67.150  1.00  0.00           C
ATOM   5028  HD2 TYR B  30      44.390  85.420  67.190  1.00  0.00           H
ATOM   5029  CE2 TYR B  30      43.090  87.070  67.640  1.00  0.00           C
ATOM   5030  HE2 TYR B  30      43.840  87.720  68.060  1.00  0.00           H
ATOM   5031  C   TYR B  30      43.850  82.480  67.850  1.00  0.00           C
ATOM   5032  O   TYR B  30      43.600  82.490  69.090  1.00  0.00           O
ATOM   5033  N   CYS B  31      45.120  82.290  67.440  1.00  0.00           N
ATOM   5034  HN  CYS B  31      45.320  82.250  66.460  1.00  0.00           H
ATOM   5035  CA  CYS B  31      46.230  82.240  68.360  1.00  0.00           C
ATOM   5036  HA  CYS B  31      45.970  82.620  69.340  1.00  0.00           H
ATOM   5037  CB  CYS B  31      46.670  80.730  68.460  1.00  0.00           C
ATOM   5038  HB1 CYS B  31      47.010  80.340  67.470  1.00  0.00           H
ATOM   5039  HB2 CYS B  31      45.740  80.150  68.610  1.00  0.00           H
ATOM   5040  SG  CYS B  31      47.760  80.460  69.920  1.00  0.00           S
ATOM   5041  HG1 CYS B  31      48.870  80.990  69.430  1.00  0.00           H
ATOM   5042  C   CYS B  31      47.410  83.070  67.800  1.00  0.00           C
ATOM   5043  O   CYS B  31      47.650  83.040  66.610  1.00  0.00           O
ATOM   5044  N   HSD B  32      48.210  83.730  68.640  1.00  0.00           N
ATOM   5045  HN  HSD B  32      48.080  83.500  69.600  1.00  0.00           H
ATOM   5046  CA  HSD B  32      49.180  84.720  68.230  1.00  0.00           C
ATOM   5047  HA  HSD B  32      49.590  84.440  67.270  1.00  0.00           H
ATOM   5048  CB  HSD B  32      48.440  86.160  67.960  1.00  0.00           C
ATOM   5049  HB1 HSD B  32      47.410  86.120  67.540  1.00  0.00           H
ATOM   5050  HB2 HSD B  32      49.020  86.700  67.180  1.00  0.00           H
ATOM   5051  ND1 HSD B  32      49.210  87.950  69.580  1.00  0.00           N
ATOM   5052  HD1 HSD B  32      50.010  88.270  69.060  1.00  0.00           H
ATOM   5053  CG  HSD B  32      48.350  86.930  69.310  1.00  0.00           C
ATOM   5054  CE1 HSD B  32      48.950  88.450  70.810  1.00  0.00           C
ATOM   5055  HE1 HSD B  32      49.410  89.320  71.280  1.00  0.00           H
ATOM   5056  NE2 HSD B  32      47.820  87.930  71.230  1.00  0.00           N
ATOM   5057  CD2 HSD B  32      47.390  86.990  70.260  1.00  0.00           C
ATOM   5058  HD2 HSD B  32      46.530  86.380  70.500  1.00  0.00           H
ATOM   5059  C   HSD B  32      50.410  84.900  69.140  1.00  0.00           C
ATOM   5060  O   HSD B  32      50.440  84.560  70.340  1.00  0.00           O
[truncated: 12,083,378 more chars]
