# Supplementary material for: Characterization of erythroferrone structural domains relevant to its iron-regulatory function
Source: J Biol Chem. 2023 Oct 20;299(12):105374. doi: 10.1016/j.jbc.2023.105374 (PMC10692919; doi:10.1016/j.jbc.2023.105374)
Supplement: PDB Supplement [file mmc1.zip › PDB Supplement/ErfeBMP2BMP2_ad398.pdb]

MODEL     1                                                                     
ATOM      1  N   GLU A   1     -54.812  52.844  81.688  1.00 25.09           N  
ATOM      2  CA  GLU A   1     -53.750  53.781  81.312  1.00 25.09           C  
ATOM      3  C   GLU A   1     -52.906  53.219  80.188  1.00 25.09           C  
ATOM      4  CB  GLU A   1     -52.875  54.094  82.562  1.00 25.09           C  
ATOM      5  O   GLU A   1     -52.875  52.000  80.000  1.00 25.09           O  
ATOM      6  CG  GLU A   1     -53.250  55.375  83.250  1.00 25.09           C  
ATOM      7  CD  GLU A   1     -52.344  55.688  84.438  1.00 25.09           C  
ATOM      8  OE1 GLU A   1     -52.250  56.875  84.875  1.00 25.09           O  
ATOM      9  OE2 GLU A   1     -51.688  54.750  84.938  1.00 25.09           O  
ATOM     10  N   PRO A   2     -51.781  54.000  79.562  1.00 26.41           N  
ATOM     11  CA  PRO A   2     -51.375  54.188  78.188  1.00 26.41           C  
ATOM     12  C   PRO A   2     -50.625  52.969  77.625  1.00 26.41           C  
ATOM     13  CB  PRO A   2     -50.438  55.375  78.250  1.00 26.41           C  
ATOM     14  O   PRO A   2     -49.906  52.281  78.375  1.00 26.41           O  
ATOM     15  CG  PRO A   2     -50.031  55.469  79.688  1.00 26.41           C  
ATOM     16  CD  PRO A   2     -50.969  54.625  80.500  1.00 26.41           C  
ATOM     17  N   PRO A   3     -51.094  52.344  76.438  1.00 27.47           N  
ATOM     18  CA  PRO A   3     -51.031  51.000  75.875  1.00 27.47           C  
ATOM     19  C   PRO A   3     -49.625  50.625  75.375  1.00 27.47           C  
ATOM     20  CB  PRO A   3     -52.031  51.031  74.750  1.00 27.47           C  
ATOM     21  O   PRO A   3     -48.938  51.500  74.812  1.00 27.47           O  
ATOM     22  CG  PRO A   3     -52.219  52.500  74.438  1.00 27.47           C  
ATOM     23  CD  PRO A   3     -51.656  53.281  75.625  1.00 27.47           C  
ATOM     24  N   PRO A   4     -48.812  49.875  76.188  1.00 26.78           N  
ATOM     25  CA  PRO A   4     -47.375  49.531  76.125  1.00 26.78           C  
ATOM     26  C   PRO A   4     -46.906  49.094  74.750  1.00 26.78           C  
ATOM     27  CB  PRO A   4     -47.250  48.375  77.188  1.00 26.78           C  
ATOM     28  O   PRO A   4     -47.375  48.094  74.250  1.00 26.78           O  
ATOM     29  CG  PRO A   4     -48.656  47.844  77.250  1.00 26.78           C  
ATOM     30  CD  PRO A   4     -49.594  48.844  76.750  1.00 26.78           C  
ATOM     31  N   GLY A   5     -46.844  50.219  73.812  1.00 25.72           N  
ATOM     32  CA  GLY A   5     -46.719  50.031  72.375  1.00 25.72           C  
ATOM     33  C   GLY A   5     -45.594  49.125  71.938  1.00 25.72           C  
ATOM     34  O   GLY A   5     -44.594  49.000  72.688  1.00 25.72           O  
ATOM     35  N   ASN A   6     -45.875  48.125  71.125  1.00 23.27           N  
ATOM     36  CA  ASN A   6     -45.406  46.844  70.625  1.00 23.27           C  
ATOM     37  C   ASN A   6     -44.094  47.000  69.875  1.00 23.27           C  
ATOM     38  CB  ASN A   6     -46.469  46.219  69.688  1.00 23.27           C  
ATOM     39  O   ASN A   6     -44.000  47.781  68.875  1.00 23.27           O  
ATOM     40  CG  ASN A   6     -47.188  45.062  70.375  1.00 23.27           C  
ATOM     41  ND2 ASN A   6     -48.312  44.656  69.812  1.00 23.27           N  
ATOM     42  OD1 ASN A   6     -46.750  44.562  71.438  1.00 23.27           O  
ATOM     43  N   GLU A   7     -42.875  47.031  70.562  1.00 24.69           N  
ATOM     44  CA  GLU A   7     -41.500  47.344  70.250  1.00 24.69           C  
ATOM     45  C   GLU A   7     -41.031  46.562  69.062  1.00 24.69           C  
ATOM     46  CB  GLU A   7     -40.594  47.031  71.438  1.00 24.69           C  
ATOM     47  O   GLU A   7     -41.000  45.344  69.062  1.00 24.69           O  
ATOM     48  CG  GLU A   7     -40.438  48.156  72.438  1.00 24.69           C  
ATOM     49  CD  GLU A   7     -39.469  47.875  73.562  1.00 24.69           C  
ATOM     50  OE1 GLU A   7     -39.094  48.812  74.312  1.00 24.69           O  
ATOM     51  OE2 GLU A   7     -39.094  46.688  73.750  1.00 24.69           O  
ATOM     52  N   LEU A   8     -41.469  47.031  67.812  1.00 23.09           N  
ATOM     53  CA  LEU A   8     -41.406  46.344  66.562  1.00 23.09           C  
ATOM     54  C   LEU A   8     -39.969  45.906  66.250  1.00 23.09           C  
ATOM     55  CB  LEU A   8     -41.938  47.188  65.375  1.00 23.09           C  
ATOM     56  O   LEU A   8     -39.031  46.750  66.312  1.00 23.09           O  
ATOM     57  CG  LEU A   8     -43.438  47.219  65.250  1.00 23.09           C  
ATOM     58  CD1 LEU A   8     -43.875  48.500  64.500  1.00 23.09           C  
ATOM     59  CD2 LEU A   8     -43.938  46.000  64.438  1.00 23.09           C  
ATOM     60  N   PRO A   9     -39.562  44.656  66.500  1.00 23.08           N  
ATOM     61  CA  PRO A   9     -38.219  44.125  66.562  1.00 23.08           C  
ATOM     62  C   PRO A   9     -37.469  44.281  65.250  1.00 23.08           C  
ATOM     63  CB  PRO A   9     -38.438  42.625  66.875  1.00 23.08           C  
ATOM     64  O   PRO A   9     -37.969  43.875  64.188  1.00 23.08           O  
ATOM     65  CG  PRO A   9     -39.906  42.406  66.625  1.00 23.08           C  
ATOM     66  CD  PRO A   9     -40.531  43.719  66.375  1.00 23.08           C  
ATOM     67  N   ARG A  10     -36.906  45.469  64.938  1.00 23.34           N  
ATOM     68  CA  ARG A  10     -36.375  45.875  63.656  1.00 23.34           C  
ATOM     69  C   ARG A  10     -35.531  44.781  63.031  1.00 23.34           C  
ATOM     70  CB  ARG A  10     -35.562  47.156  63.812  1.00 23.34           C  
ATOM     71  O   ARG A  10     -35.000  43.906  63.750  1.00 23.34           O  
ATOM     72  CG  ARG A  10     -36.375  48.438  63.875  1.00 23.34           C  
ATOM     73  CD  ARG A  10     -35.500  49.656  63.969  1.00 23.34           C  
ATOM     74  NE  ARG A  10     -36.312  50.875  63.969  1.00 23.34           N  
ATOM     75  NH1 ARG A  10     -34.500  52.312  64.000  1.00 23.34           N  
ATOM     76  NH2 ARG A  10     -36.625  53.156  63.969  1.00 23.34           N  
ATOM     77  CZ  ARG A  10     -35.812  52.125  63.969  1.00 23.34           C  
ATOM     78  N   GLY A  11     -35.406  44.812  61.656  1.00 21.20           N  
ATOM     79  CA  GLY A  11     -35.219  44.000  60.438  1.00 21.20           C  
ATOM     80  C   GLY A  11     -33.812  43.438  60.344  1.00 21.20           C  
ATOM     81  O   GLY A  11     -32.875  43.938  60.969  1.00 21.20           O  
ATOM     82  N   PRO A  12     -33.688  42.125  60.000  1.00 22.14           N  
ATOM     83  CA  PRO A  12     -32.625  41.125  60.000  1.00 22.14           C  
ATOM     84  C   PRO A  12     -31.391  41.594  59.188  1.00 22.14           C  
ATOM     85  CB  PRO A  12     -33.281  39.938  59.312  1.00 22.14           C  
ATOM     86  O   PRO A  12     -31.516  42.375  58.250  1.00 22.14           O  
ATOM     87  CG  PRO A  12     -34.594  40.438  58.812  1.00 22.14           C  
ATOM     88  CD  PRO A  12     -34.688  41.906  59.156  1.00 22.14           C  
ATOM     89  N   GLY A  13     -30.203  41.781  59.844  1.00 22.16           N  
ATOM     90  CA  GLY A  13     -28.891  42.250  59.438  1.00 22.16           C  
ATOM     91  C   GLY A  13     -28.406  41.625  58.125  1.00 22.16           C  
ATOM     92  O   GLY A  13     -28.484  40.406  57.969  1.00 22.16           O  
ATOM     93  N   GLU A  14     -28.688  42.281  56.969  1.00 23.12           N  
ATOM     94  CA  GLU A  14     -28.375  41.938  55.594  1.00 23.12           C  
ATOM     95  C   GLU A  14     -26.922  41.500  55.469  1.00 23.12           C  
ATOM     96  CB  GLU A  14     -28.641  43.125  54.656  1.00 23.12           C  
ATOM     97  O   GLU A  14     -25.984  42.250  55.719  1.00 23.12           O  
ATOM     98  CG  GLU A  14     -30.016  43.094  54.000  1.00 23.12           C  
ATOM     99  CD  GLU A  14     -30.344  44.375  53.250  1.00 23.12           C  
ATOM    100  OE1 GLU A  14     -31.375  44.406  52.531  1.00 23.12           O  
ATOM    101  OE2 GLU A  14     -29.562  45.344  53.344  1.00 23.12           O  
ATOM    102  N   SER A  15     -26.641  40.219  55.906  1.00 23.52           N  
ATOM    103  CA  SER A  15     -25.328  39.562  55.875  1.00 23.52           C  
ATOM    104  C   SER A  15     -24.625  39.812  54.531  1.00 23.52           C  
ATOM    105  CB  SER A  15     -25.453  38.094  56.156  1.00 23.52           C  
ATOM    106  O   SER A  15     -25.203  39.562  53.469  1.00 23.52           O  
ATOM    107  OG  SER A  15     -25.750  37.844  57.531  1.00 23.52           O  
ATOM    108  N   ARG A  16     -23.797  40.812  54.438  1.00 22.84           N  
ATOM    109  CA  ARG A  16     -23.016  41.281  53.312  1.00 22.84           C  
ATOM    110  C   ARG A  16     -22.312  40.125  52.625  1.00 22.84           C  
ATOM    111  CB  ARG A  16     -21.984  42.312  53.750  1.00 22.84           C  
ATOM    112  O   ARG A  16     -21.625  39.344  53.281  1.00 22.84           O  
ATOM    113  CG  ARG A  16     -22.484  43.750  53.688  1.00 22.84           C  
ATOM    114  CD  ARG A  16     -21.391  44.750  54.062  1.00 22.84           C  
ATOM    115  NE  ARG A  16     -21.891  46.125  54.031  1.00 22.84           N  
ATOM    116  NH1 ARG A  16     -19.875  47.094  54.625  1.00 22.84           N  
ATOM    117  NH2 ARG A  16     -21.703  48.406  54.250  1.00 22.84           N  
ATOM    118  CZ  ARG A  16     -21.156  47.188  54.312  1.00 22.84           C  
ATOM    119  N   ALA A  17     -22.922  39.656  51.562  1.00 23.98           N  
ATOM    120  CA  ALA A  17     -22.531  38.562  50.656  1.00 23.98           C  
ATOM    121  C   ALA A  17     -21.047  38.656  50.312  1.00 23.98           C  
ATOM    122  CB  ALA A  17     -23.375  38.625  49.406  1.00 23.98           C  
ATOM    123  O   ALA A  17     -20.531  39.719  50.031  1.00 23.98           O  
ATOM    124  N   GLY A  18     -20.203  37.875  51.000  1.00 23.44           N  
ATOM    125  CA  GLY A  18     -18.766  37.750  50.906  1.00 23.44           C  
ATOM    126  C   GLY A  18     -18.281  37.719  49.469  1.00 23.44           C  
ATOM    127  O   GLY A  18     -19.062  37.469  48.531  1.00 23.44           O  
ATOM    128  N   PRO A  19     -17.250  38.500  49.125  1.00 23.69           N  
ATOM    129  CA  PRO A  19     -16.734  38.750  47.750  1.00 23.69           C  
ATOM    130  C   PRO A  19     -16.547  37.438  46.969  1.00 23.69           C  
ATOM    131  CB  PRO A  19     -15.383  39.406  48.000  1.00 23.69           C  
ATOM    132  O   PRO A  19     -16.266  36.406  47.562  1.00 23.69           O  
ATOM    133  CG  PRO A  19     -15.133  39.250  49.469  1.00 23.69           C  
ATOM    134  CD  PRO A  19     -16.328  38.562  50.094  1.00 23.69           C  
ATOM    135  N   ALA A  20     -17.344  37.219  45.938  1.00 25.33           N  
ATOM    136  CA  ALA A  20     -17.297  36.062  45.031  1.00 25.33           C  
ATOM    137  C   ALA A  20     -15.852  35.719  44.688  1.00 25.33           C  
ATOM    138  CB  ALA A  20     -18.078  36.375  43.750  1.00 25.33           C  
ATOM    139  O   ALA A  20     -15.055  36.594  44.344  1.00 25.33           O  
ATOM    140  N   ALA A  21     -15.258  34.812  45.438  1.00 27.17           N  
ATOM    141  CA  ALA A  21     -13.906  34.344  45.156  1.00 27.17           C  
ATOM    142  C   ALA A  21     -13.672  34.156  43.656  1.00 27.17           C  
ATOM    143  CB  ALA A  21     -13.648  33.000  45.875  1.00 27.17           C  
ATOM    144  O   ALA A  21     -14.516  33.594  42.969  1.00 27.17           O  
ATOM    145  N   ARG A  22     -13.109  35.188  43.000  1.00 29.30           N  
ATOM    146  CA  ARG A  22     -12.820  35.125  41.562  1.00 29.30           C  
ATOM    147  C   ARG A  22     -12.344  33.750  41.156  1.00 29.30           C  
ATOM    148  CB  ARG A  22     -11.758  36.188  41.188  1.00 29.30           C  
ATOM    149  O   ARG A  22     -11.531  33.125  41.844  1.00 29.30           O  
ATOM    150  CG  ARG A  22     -12.266  37.594  41.250  1.00 29.30           C  
ATOM    151  CD  ARG A  22     -11.188  38.594  40.844  1.00 29.30           C  
ATOM    152  NE  ARG A  22     -11.641  39.969  40.969  1.00 29.30           N  
ATOM    153  NH1 ARG A  22      -9.945  40.906  39.688  1.00 29.30           N  
ATOM    154  NH2 ARG A  22     -11.539  42.250  40.625  1.00 29.30           N  
ATOM    155  CZ  ARG A  22     -11.039  41.031  40.438  1.00 29.30           C  
ATOM    156  N   PRO A  23     -13.219  32.969  40.500  1.00 29.91           N  
ATOM    157  CA  PRO A  23     -12.789  31.625  40.125  1.00 29.91           C  
ATOM    158  C   PRO A  23     -11.312  31.562  39.750  1.00 29.91           C  
ATOM    159  CB  PRO A  23     -13.680  31.297  38.906  1.00 29.91           C  
ATOM    160  O   PRO A  23     -10.742  32.562  39.312  1.00 29.91           O  
ATOM    161  CG  PRO A  23     -14.359  32.594  38.562  1.00 29.91           C  
ATOM    162  CD  PRO A  23     -13.922  33.625  39.562  1.00 29.91           C  
ATOM    163  N   PRO A  24     -10.500  30.766  40.438  1.00 28.31           N  
ATOM    164  CA  PRO A  24      -9.086  30.719  40.031  1.00 28.31           C  
ATOM    165  C   PRO A  24      -8.883  30.797  38.531  1.00 28.31           C  
ATOM    166  CB  PRO A  24      -8.625  29.359  40.562  1.00 28.31           C  
ATOM    167  O   PRO A  24      -9.773  30.438  37.750  1.00 28.31           O  
ATOM    168  CG  PRO A  24      -9.891  28.609  40.844  1.00 28.31           C  
ATOM    169  CD  PRO A  24     -11.039  29.578  40.781  1.00 28.31           C  
ATOM    170  N   GLU A  25      -8.312  31.875  38.000  1.00 32.31           N  
ATOM    171  CA  GLU A  25      -7.961  31.984  36.594  1.00 32.31           C  
ATOM    172  C   GLU A  25      -7.562  30.625  36.000  1.00 32.31           C  
ATOM    173  CB  GLU A  25      -6.828  33.000  36.375  1.00 32.31           C  
ATOM    174  O   GLU A  25      -6.805  29.875  36.656  1.00 32.31           O  
ATOM    175  CG  GLU A  25      -7.309  34.406  36.156  1.00 32.31           C  
ATOM    176  CD  GLU A  25      -6.207  35.344  35.719  1.00 32.31           C  
ATOM    177  OE1 GLU A  25      -6.516  36.500  35.250  1.00 32.31           O  
ATOM    178  OE2 GLU A  25      -5.020  34.969  35.781  1.00 32.31           O  
ATOM    179  N   PRO A  26      -8.453  29.938  35.281  1.00 30.25           N  
ATOM    180  CA  PRO A  26      -8.016  28.656  34.719  1.00 30.25           C  
ATOM    181  C   PRO A  26      -6.527  28.656  34.344  1.00 30.25           C  
ATOM    182  CB  PRO A  26      -8.883  28.500  33.469  1.00 30.25           C  
ATOM    183  O   PRO A  26      -6.020  29.625  33.812  1.00 30.25           O  
ATOM    184  CG  PRO A  26      -9.547  29.828  33.281  1.00 30.25           C  
ATOM    185  CD  PRO A  26      -9.180  30.703  34.438  1.00 30.25           C  
ATOM    186  N   THR A  27      -5.629  28.234  35.250  1.00 31.09           N  
ATOM    187  CA  THR A  27      -4.254  28.016  34.781  1.00 31.09           C  
ATOM    188  C   THR A  27      -4.223  27.500  33.375  1.00 31.09           C  
ATOM    189  CB  THR A  27      -3.525  27.016  35.719  1.00 31.09           C  
ATOM    190  O   THR A  27      -4.867  26.484  33.031  1.00 31.09           O  
ATOM    191  CG2 THR A  27      -2.014  27.094  35.531  1.00 31.09           C  
ATOM    192  OG1 THR A  27      -3.834  27.312  37.094  1.00 31.09           O  
ATOM    193  N   ALA A  28      -4.172  28.344  32.344  1.00 31.25           N  
ATOM    194  CA  ALA A  28      -4.004  27.938  30.953  1.00 31.25           C  
ATOM    195  C   ALA A  28      -3.182  26.656  30.859  1.00 31.25           C  
ATOM    196  CB  ALA A  28      -3.346  29.047  30.156  1.00 31.25           C  
ATOM    197  O   ALA A  28      -2.125  26.547  31.484  1.00 31.25           O  
ATOM    198  N   GLU A  29      -3.709  25.484  30.969  1.00 31.67           N  
ATOM    199  CA  GLU A  29      -3.027  24.234  30.656  1.00 31.67           C  
ATOM    200  C   GLU A  29      -1.901  24.438  29.656  1.00 31.67           C  
ATOM    201  CB  GLU A  29      -4.020  23.188  30.125  1.00 31.67           C  
ATOM    202  O   GLU A  29      -2.129  24.969  28.562  1.00 31.67           O  
ATOM    203  CG  GLU A  29      -4.562  22.250  31.203  1.00 31.67           C  
ATOM    204  CD  GLU A  29      -5.496  21.188  30.641  1.00 31.67           C  
ATOM    205  OE1 GLU A  29      -5.859  20.250  31.391  1.00 31.67           O  
ATOM    206  OE2 GLU A  29      -5.871  21.297  29.453  1.00 31.67           O  
ATOM    207  N   ARG A  30      -0.732  24.922  30.016  1.00 33.78           N  
ATOM    208  CA  ARG A  30       0.465  25.031  29.172  1.00 33.78           C  
ATOM    209  C   ARG A  30       0.476  23.938  28.109  1.00 33.78           C  
ATOM    210  CB  ARG A  30       1.726  24.922  30.047  1.00 33.78           C  
ATOM    211  O   ARG A  30       0.313  22.766  28.406  1.00 33.78           O  
ATOM    212  CG  ARG A  30       2.135  26.234  30.688  1.00 33.78           C  
ATOM    213  CD  ARG A  30       3.393  26.078  31.531  1.00 33.78           C  
ATOM    214  NE  ARG A  30       3.771  27.328  32.188  1.00 33.78           N  
ATOM    215  NH1 ARG A  30       5.367  26.375  33.562  1.00 33.78           N  
ATOM    216  NH2 ARG A  30       4.965  28.625  33.656  1.00 33.78           N  
ATOM    217  CZ  ARG A  30       4.699  27.438  33.125  1.00 33.78           C  
ATOM    218  N   ALA A  31      -0.007  24.094  26.922  1.00 37.84           N  
ATOM    219  CA  ALA A  31       0.216  23.219  25.766  1.00 37.84           C  
ATOM    220  C   ALA A  31       1.512  22.422  25.922  1.00 37.84           C  
ATOM    221  CB  ALA A  31       0.245  24.031  24.469  1.00 37.84           C  
ATOM    222  O   ALA A  31       2.514  22.953  26.406  1.00 37.84           O  
ATOM    223  N   HIS A  32       1.645  21.250  26.375  1.00 42.44           N  
ATOM    224  CA  HIS A  32       2.803  20.375  26.516  1.00 42.44           C  
ATOM    225  C   HIS A  32       3.908  20.766  25.531  1.00 42.44           C  
ATOM    226  CB  HIS A  32       2.402  18.922  26.281  1.00 42.44           C  
ATOM    227  O   HIS A  32       3.832  20.453  24.344  1.00 42.44           O  
ATOM    228  CG  HIS A  32       1.818  18.266  27.500  1.00 42.44           C  
ATOM    229  CD2 HIS A  32       0.544  17.906  27.781  1.00 42.44           C  
ATOM    230  ND1 HIS A  32       2.580  17.891  28.578  1.00 42.44           N  
ATOM    231  CE1 HIS A  32       1.798  17.344  29.500  1.00 42.44           C  
ATOM    232  NE2 HIS A  32       0.558  17.344  29.031  1.00 42.44           N  
ATOM    233  N   SER A  33       4.566  21.953  25.516  1.00 54.16           N  
ATOM    234  CA  SER A  33       5.762  22.391  24.797  1.00 54.16           C  
ATOM    235  C   SER A  33       6.797  21.266  24.719  1.00 54.16           C  
ATOM    236  CB  SER A  33       6.375  23.625  25.469  1.00 54.16           C  
ATOM    237  O   SER A  33       7.195  20.719  25.750  1.00 54.16           O  
ATOM    238  OG  SER A  33       6.934  23.281  26.719  1.00 54.16           O  
ATOM    239  N   VAL A  34       6.746  20.391  23.797  1.00 61.69           N  
ATOM    240  CA  VAL A  34       7.777  19.391  23.562  1.00 61.69           C  
ATOM    241  C   VAL A  34       9.156  20.016  23.719  1.00 61.69           C  
ATOM    242  CB  VAL A  34       7.645  18.766  22.141  1.00 61.69           C  
ATOM    243  O   VAL A  34       9.445  21.062  23.156  1.00 61.69           O  
ATOM    244  CG1 VAL A  34       8.727  17.719  21.906  1.00 61.69           C  
ATOM    245  CG2 VAL A  34       6.258  18.156  21.969  1.00 61.69           C  
ATOM    246  N   ASP A  35       9.898  19.578  24.828  1.00 82.88           N  
ATOM    247  CA  ASP A  35      11.289  19.969  25.016  1.00 82.88           C  
ATOM    248  C   ASP A  35      12.070  19.859  23.703  1.00 82.88           C  
ATOM    249  CB  ASP A  35      11.945  19.094  26.094  1.00 82.88           C  
ATOM    250  O   ASP A  35      12.031  18.812  23.047  1.00 82.88           O  
ATOM    251  CG  ASP A  35      13.398  19.469  26.359  1.00 82.88           C  
ATOM    252  OD1 ASP A  35      13.789  20.609  26.078  1.00 82.88           O  
ATOM    253  OD2 ASP A  35      14.148  18.594  26.844  1.00 82.88           O  
ATOM    254  N   PRO A  36      12.641  20.969  23.281  1.00 84.00           N  
ATOM    255  CA  PRO A  36      13.375  20.969  22.016  1.00 84.00           C  
ATOM    256  C   PRO A  36      14.398  19.844  21.938  1.00 84.00           C  
ATOM    257  CB  PRO A  36      14.055  22.328  22.016  1.00 84.00           C  
ATOM    258  O   PRO A  36      14.578  19.250  20.859  1.00 84.00           O  
ATOM    259  CG  PRO A  36      13.227  23.188  22.922  1.00 84.00           C  
ATOM    260  CD  PRO A  36      12.578  22.297  23.938  1.00 84.00           C  
ATOM    261  N   ARG A  37      15.102  19.641  22.984  1.00 84.88           N  
ATOM    262  CA  ARG A  37      16.109  18.578  22.969  1.00 84.88           C  
ATOM    263  C   ARG A  37      15.477  17.219  22.766  1.00 84.88           C  
ATOM    264  CB  ARG A  37      16.922  18.594  24.281  1.00 84.88           C  
ATOM    265  O   ARG A  37      16.000  16.391  22.031  1.00 84.88           O  
ATOM    266  CG  ARG A  37      18.344  18.094  24.125  1.00 84.88           C  
ATOM    267  CD  ARG A  37      19.156  18.312  25.406  1.00 84.88           C  
ATOM    268  NE  ARG A  37      20.547  17.938  25.219  1.00 84.88           N  
ATOM    269  NH1 ARG A  37      21.094  18.062  27.469  1.00 84.88           N  
ATOM    270  NH2 ARG A  37      22.688  17.484  25.922  1.00 84.88           N  
ATOM    271  CZ  ARG A  37      21.438  17.828  26.203  1.00 84.88           C  
ATOM    272  N   ASP A  38      14.445  17.000  23.422  1.00 82.94           N  
ATOM    273  CA  ASP A  38      13.719  15.750  23.281  1.00 82.94           C  
ATOM    274  C   ASP A  38      13.211  15.578  21.844  1.00 82.94           C  
ATOM    275  CB  ASP A  38      12.555  15.672  24.266  1.00 82.94           C  
ATOM    276  O   ASP A  38      13.289  14.492  21.281  1.00 82.94           O  
ATOM    277  CG  ASP A  38      13.000  15.453  25.688  1.00 82.94           C  
ATOM    278  OD1 ASP A  38      14.180  15.109  25.922  1.00 82.94           O  
ATOM    279  OD2 ASP A  38      12.164  15.625  26.609  1.00 82.94           O  
ATOM    280  N   ALA A  39      12.680  16.625  21.312  1.00 82.94           N  
ATOM    281  CA  ALA A  39      12.195  16.609  19.922  1.00 82.94           C  
ATOM    282  C   ALA A  39      13.320  16.297  18.953  1.00 82.94           C  
ATOM    283  CB  ALA A  39      11.547  17.938  19.578  1.00 82.94           C  
ATOM    284  O   ALA A  39      13.133  15.539  18.000  1.00 82.94           O  
ATOM    285  N   TRP A  40      14.484  16.828  19.250  1.00 86.88           N  
ATOM    286  CA  TRP A  40      15.648  16.594  18.406  1.00 86.88           C  
ATOM    287  C   TRP A  40      16.094  15.141  18.484  1.00 86.88           C  
ATOM    288  CB  TRP A  40      16.797  17.516  18.797  1.00 86.88           C  
ATOM    289  O   TRP A  40      16.406  14.523  17.469  1.00 86.88           O  
ATOM    290  CG  TRP A  40      18.078  17.250  18.062  1.00 86.88           C  
ATOM    291  CD1 TRP A  40      19.188  16.609  18.531  1.00 86.88           C  
ATOM    292  CD2 TRP A  40      18.375  17.641  16.703  1.00 86.88           C  
ATOM    293  CE2 TRP A  40      19.688  17.188  16.438  1.00 86.88           C  
ATOM    294  CE3 TRP A  40      17.656  18.312  15.711  1.00 86.88           C  
ATOM    295  NE1 TRP A  40      20.156  16.562  17.562  1.00 86.88           N  
ATOM    296  CH2 TRP A  40      19.578  18.062  14.234  1.00 86.88           C  
ATOM    297  CZ2 TRP A  40      20.297  17.391  15.195  1.00 86.88           C  
ATOM    298  CZ3 TRP A  40      18.266  18.516  14.477  1.00 86.88           C  
ATOM    299  N   MET A  41      16.219  14.594  19.656  1.00 83.06           N  
ATOM    300  CA  MET A  41      16.625  13.203  19.844  1.00 83.06           C  
ATOM    301  C   MET A  41      15.664  12.250  19.141  1.00 83.06           C  
ATOM    302  CB  MET A  41      16.703  12.875  21.344  1.00 83.06           C  
ATOM    303  O   MET A  41      16.094  11.234  18.594  1.00 83.06           O  
ATOM    304  CG  MET A  41      17.875  13.516  22.047  1.00 83.06           C  
ATOM    305  SD  MET A  41      19.500  12.969  21.359  1.00 83.06           S  
ATOM    306  CE  MET A  41      19.594  11.297  22.047  1.00 83.06           C  
ATOM    307  N   LEU A  42      14.445  12.578  19.219  1.00 76.12           N  
ATOM    308  CA  LEU A  42      13.445  11.789  18.516  1.00 76.12           C  
ATOM    309  C   LEU A  42      13.641  11.883  17.000  1.00 76.12           C  
ATOM    310  CB  LEU A  42      12.039  12.250  18.891  1.00 76.12           C  
ATOM    311  O   LEU A  42      13.523  10.883  16.297  1.00 76.12           O  
ATOM    312  CG  LEU A  42      11.500  11.773  20.250  1.00 76.12           C  
ATOM    313  CD1 LEU A  42      10.266  12.570  20.641  1.00 76.12           C  
ATOM    314  CD2 LEU A  42      11.188  10.281  20.188  1.00 76.12           C  
ATOM    315  N   PHE A  43      13.844  13.031  16.500  1.00 84.50           N  
ATOM    316  CA  PHE A  43      14.094  13.281  15.078  1.00 84.50           C  
ATOM    317  C   PHE A  43      15.305  12.492  14.602  1.00 84.50           C  
ATOM    318  CB  PHE A  43      14.305  14.773  14.820  1.00 84.50           C  
ATOM    319  O   PHE A  43      15.250  11.828  13.562  1.00 84.50           O  
ATOM    320  CG  PHE A  43      14.789  15.086  13.430  1.00 84.50           C  
ATOM    321  CD1 PHE A  43      16.125  15.367  13.195  1.00 84.50           C  
ATOM    322  CD2 PHE A  43      13.898  15.102  12.367  1.00 84.50           C  
ATOM    323  CE1 PHE A  43      16.578  15.664  11.906  1.00 84.50           C  
ATOM    324  CE2 PHE A  43      14.344  15.391  11.078  1.00 84.50           C  
ATOM    325  CZ  PHE A  43      15.680  15.672  10.852  1.00 84.50           C  
ATOM    326  N   VAL A  44      16.406  12.531  15.406  1.00 84.12           N  
ATOM    327  CA  VAL A  44      17.656  11.859  15.047  1.00 84.12           C  
ATOM    328  C   VAL A  44      17.453  10.344  15.078  1.00 84.12           C  
ATOM    329  CB  VAL A  44      18.812  12.266  15.984  1.00 84.12           C  
ATOM    330  O   VAL A  44      17.922   9.633  14.195  1.00 84.12           O  
ATOM    331  CG1 VAL A  44      20.031  11.367  15.758  1.00 84.12           C  
ATOM    332  CG2 VAL A  44      19.172  13.734  15.781  1.00 84.12           C  
ATOM    333  N   ARG A  45      16.844   9.859  15.969  1.00 79.06           N  
ATOM    334  CA  ARG A  45      16.578   8.430  16.109  1.00 79.06           C  
ATOM    335  C   ARG A  45      15.734   7.914  14.938  1.00 79.06           C  
ATOM    336  CB  ARG A  45      15.859   8.141  17.438  1.00 79.06           C  
ATOM    337  O   ARG A  45      16.000   6.832  14.414  1.00 79.06           O  
ATOM    338  CG  ARG A  45      16.016   6.707  17.906  1.00 79.06           C  
ATOM    339  CD  ARG A  45      15.250   6.461  19.203  1.00 79.06           C  
ATOM    340  NE  ARG A  45      16.094   6.637  20.375  1.00 79.06           N  
ATOM    341  NH1 ARG A  45      14.359   6.770  21.891  1.00 79.06           N  
ATOM    342  NH2 ARG A  45      16.516   6.930  22.609  1.00 79.06           N  
ATOM    343  CZ  ARG A  45      15.656   6.777  21.625  1.00 79.06           C  
ATOM    344  N   GLN A  46      14.719   8.664  14.523  1.00 75.81           N  
ATOM    345  CA  GLN A  46      13.820   8.273  13.445  1.00 75.81           C  
ATOM    346  C   GLN A  46      14.523   8.367  12.086  1.00 75.81           C  
ATOM    347  CB  GLN A  46      12.562   9.148  13.445  1.00 75.81           C  
ATOM    348  O   GLN A  46      14.234   7.590  11.180  1.00 75.81           O  
ATOM    349  CG  GLN A  46      11.398   8.555  12.672  1.00 75.81           C  
ATOM    350  CD  GLN A  46      10.055   9.078  13.133  1.00 75.81           C  
ATOM    351  NE2 GLN A  46       8.977   8.555  12.555  1.00 75.81           N  
ATOM    352  OE1 GLN A  46       9.977   9.953  14.000  1.00 75.81           O  
ATOM    353  N   SER A  47      15.305   9.359  11.906  1.00 78.94           N  
ATOM    354  CA  SER A  47      16.031   9.570  10.664  1.00 78.94           C  
ATOM    355  C   SER A  47      17.031   8.438  10.398  1.00 78.94           C  
ATOM    356  CB  SER A  47      16.781  10.906  10.695  1.00 78.94           C  
ATOM    357  O   SER A  47      17.266   8.078   9.250  1.00 78.94           O  
ATOM    358  OG  SER A  47      17.453  11.141   9.469  1.00 78.94           O  
ATOM    359  N   ASP A  48      17.672   7.922  11.422  1.00 67.88           N  
ATOM    360  CA  ASP A  48      18.641   6.832  11.305  1.00 67.88           C  
ATOM    361  C   ASP A  48      17.938   5.516  10.961  1.00 67.88           C  
ATOM    362  CB  ASP A  48      19.438   6.684  12.602  1.00 67.88           C  
ATOM    363  O   ASP A  48      18.531   4.648  10.320  1.00 67.88           O  
ATOM    364  CG  ASP A  48      20.469   7.781  12.789  1.00 67.88           C  
ATOM    365  OD1 ASP A  48      20.828   8.453  11.797  1.00 67.88           O  
ATOM    366  OD2 ASP A  48      20.922   7.977  13.938  1.00 67.88           O  
ATOM    367  N   LYS A  49      16.797   5.352  11.242  1.00 61.25           N  
ATOM    368  CA  LYS A  49      16.047   4.137  10.969  1.00 61.25           C  
ATOM    369  C   LYS A  49      15.625   4.066   9.508  1.00 61.25           C  
ATOM    370  CB  LYS A  49      14.812   4.059  11.875  1.00 61.25           C  
ATOM    371  O   LYS A  49      15.531   2.980   8.930  1.00 61.25           O  
ATOM    372  CG  LYS A  49      15.102   3.545  13.273  1.00 61.25           C  
ATOM    373  CD  LYS A  49      13.820   3.385  14.086  1.00 61.25           C  
ATOM    374  CE  LYS A  49      14.109   2.912  15.508  1.00 61.25           C  
ATOM    375  NZ  LYS A  49      12.875   2.844  16.328  1.00 61.25           N  
ATOM    376  N   GLY A  50      15.312   5.137   8.781  1.00 51.38           N  
ATOM    377  CA  GLY A  50      14.898   5.148   7.387  1.00 51.38           C  
ATOM    378  C   GLY A  50      16.031   4.805   6.430  1.00 51.38           C  
ATOM    379  O   GLY A  50      15.781   4.480   5.266  1.00 51.38           O  
ATOM    380  N   VAL A  51      17.422   5.277   6.609  1.00 41.78           N  
ATOM    381  CA  VAL A  51      18.547   5.012   5.734  1.00 41.78           C  
ATOM    382  C   VAL A  51      18.875   3.518   5.742  1.00 41.78           C  
ATOM    383  CB  VAL A  51      19.797   5.824   6.148  1.00 41.78           C  
ATOM    384  O   VAL A  51      19.328   2.969   4.738  1.00 41.78           O  
ATOM    385  CG1 VAL A  51      21.000   5.441   5.297  1.00 41.78           C  
ATOM    386  CG2 VAL A  51      19.516   7.320   6.043  1.00 41.78           C  
ATOM    387  N   ASN A  52      18.969   2.871   6.852  1.00 35.34           N  
ATOM    388  CA  ASN A  52      19.578   1.547   6.926  1.00 35.34           C  
ATOM    389  C   ASN A  52      18.797   0.523   6.109  1.00 35.34           C  
ATOM    390  CB  ASN A  52      19.703   1.090   8.383  1.00 35.34           C  
ATOM    391  O   ASN A  52      19.094  -0.670   6.141  1.00 35.34           O  
ATOM    392  CG  ASN A  52      20.812   1.790   9.125  1.00 35.34           C  
ATOM    393  ND2 ASN A  52      20.750   1.763  10.453  1.00 35.34           N  
ATOM    394  OD1 ASN A  52      21.734   2.352   8.508  1.00 35.34           O  
ATOM    395  N   GLY A  53      17.531   0.788   5.703  1.00 32.12           N  
ATOM    396  CA  GLY A  53      17.078  -0.413   5.016  1.00 32.12           C  
ATOM    397  C   GLY A  53      17.703  -0.579   3.643  1.00 32.12           C  
ATOM    398  O   GLY A  53      17.266  -1.427   2.857  1.00 32.12           O  
ATOM    399  N   LYS A  54      18.188   0.533   2.961  1.00 31.11           N  
ATOM    400  CA  LYS A  54      18.656   0.154   1.635  1.00 31.11           C  
ATOM    401  C   LYS A  54      19.938  -0.665   1.729  1.00 31.11           C  
ATOM    402  CB  LYS A  54      18.891   1.396   0.773  1.00 31.11           C  
ATOM    403  O   LYS A  54      20.906  -0.250   2.379  1.00 31.11           O  
ATOM    404  CG  LYS A  54      17.688   1.805  -0.061  1.00 31.11           C  
ATOM    405  CD  LYS A  54      18.016   2.971  -0.984  1.00 31.11           C  
ATOM    406  CE  LYS A  54      16.812   3.385  -1.815  1.00 31.11           C  
ATOM    407  NZ  LYS A  54      17.094   4.605  -2.629  1.00 31.11           N  
ATOM    408  N   LYS A  55      19.922  -1.869   1.549  1.00 28.02           N  
ATOM    409  CA  LYS A  55      21.062  -2.768   1.390  1.00 28.02           C  
ATOM    410  C   LYS A  55      22.141  -2.133   0.524  1.00 28.02           C  
ATOM    411  CB  LYS A  55      20.609  -4.098   0.778  1.00 28.02           C  
ATOM    412  O   LYS A  55      21.859  -1.595  -0.546  1.00 28.02           O  
ATOM    413  CG  LYS A  55      20.219  -5.148   1.804  1.00 28.02           C  
ATOM    414  CD  LYS A  55      19.875  -6.477   1.140  1.00 28.02           C  
ATOM    415  CE  LYS A  55      19.438  -7.516   2.160  1.00 28.02           C  
ATOM    416  NZ  LYS A  55      19.016  -8.797   1.507  1.00 28.02           N  
ATOM    417  N   ARG A  56      23.312  -1.806   0.981  1.00 25.52           N  
ATOM    418  CA  ARG A  56      24.578  -1.351   0.414  1.00 25.52           C  
ATOM    419  C   ARG A  56      24.938  -2.160  -0.826  1.00 25.52           C  
ATOM    420  CB  ARG A  56      25.703  -1.445   1.451  1.00 25.52           C  
ATOM    421  O   ARG A  56      25.281  -3.344  -0.726  1.00 25.52           O  
ATOM    422  CG  ARG A  56      26.062  -0.116   2.096  1.00 25.52           C  
ATOM    423  CD  ARG A  56      27.188  -0.265   3.111  1.00 25.52           C  
ATOM    424  NE  ARG A  56      27.531   1.016   3.717  1.00 25.52           N  
ATOM    425  NH1 ARG A  56      29.141   0.142   5.121  1.00 25.52           N  
ATOM    426  NH2 ARG A  56      28.703   2.391   5.137  1.00 25.52           N  
ATOM    427  CZ  ARG A  56      28.453   1.180   4.656  1.00 25.52           C  
ATOM    428  N   SER A  57      24.250  -2.096  -1.976  1.00 23.77           N  
ATOM    429  CA  SER A  57      25.000  -2.750  -3.047  1.00 23.77           C  
ATOM    430  C   SER A  57      26.438  -2.260  -3.096  1.00 23.77           C  
ATOM    431  CB  SER A  57      24.312  -2.510  -4.395  1.00 23.77           C  
ATOM    432  O   SER A  57      26.719  -1.114  -2.740  1.00 23.77           O  
ATOM    433  OG  SER A  57      23.984  -1.142  -4.551  1.00 23.77           O  
ATOM    434  N   ARG A  58      27.547  -3.020  -3.162  1.00 23.06           N  
ATOM    435  CA  ARG A  58      29.000  -2.959  -3.176  1.00 23.06           C  
ATOM    436  C   ARG A  58      29.500  -2.029  -4.277  1.00 23.06           C  
ATOM    437  CB  ARG A  58      29.594  -4.355  -3.359  1.00 23.06           C  
ATOM    438  O   ARG A  58      30.703  -1.981  -4.559  1.00 23.06           O  
ATOM    439  CG  ARG A  58      29.797  -5.113  -2.057  1.00 23.06           C  
ATOM    440  CD  ARG A  58      30.500  -6.449  -2.285  1.00 23.06           C  
ATOM    441  NE  ARG A  58      30.781  -7.129  -1.024  1.00 23.06           N  
ATOM    442  NH1 ARG A  58      31.672  -9.016  -2.010  1.00 23.06           N  
ATOM    443  NH2 ARG A  58      31.547  -8.859   0.274  1.00 23.06           N  
ATOM    444  CZ  ARG A  58      31.344  -8.336  -0.923  1.00 23.06           C  
ATOM    445  N   GLY A  59      28.625  -1.457  -5.242  1.00 21.00           N  
ATOM    446  CA  GLY A  59      29.359  -1.172  -6.469  1.00 21.00           C  
ATOM    447  C   GLY A  59      30.500  -0.188  -6.266  1.00 21.00           C  
ATOM    448  O   GLY A  59      30.547   0.515  -5.258  1.00 21.00           O  
ATOM    449  N   LYS A  60      31.562  -0.085  -7.203  1.00 22.80           N  
ATOM    450  CA  LYS A  60      32.875   0.504  -7.520  1.00 22.80           C  
ATOM    451  C   LYS A  60      32.812   2.027  -7.469  1.00 22.80           C  
ATOM    452  CB  LYS A  60      33.344   0.046  -8.898  1.00 22.80           C  
ATOM    453  O   LYS A  60      31.906   2.641  -8.055  1.00 22.80           O  
ATOM    454  CG  LYS A  60      34.188  -1.226  -8.875  1.00 22.80           C  
ATOM    455  CD  LYS A  60      34.688  -1.575 -10.266  1.00 22.80           C  
ATOM    456  CE  LYS A  60      35.531  -2.857 -10.250  1.00 22.80           C  
ATOM    457  NZ  LYS A  60      36.000  -3.236 -11.617  1.00 22.80           N  
ATOM    458  N   ALA A  61      33.375   2.707  -6.527  1.00 24.28           N  
ATOM    459  CA  ALA A  61      33.406   4.105  -6.113  1.00 24.28           C  
ATOM    460  C   ALA A  61      33.969   4.992  -7.223  1.00 24.28           C  
ATOM    461  CB  ALA A  61      34.250   4.262  -4.844  1.00 24.28           C  
ATOM    462  O   ALA A  61      35.188   5.098  -7.387  1.00 24.28           O  
ATOM    463  N   LYS A  62      33.594   4.754  -8.570  1.00 22.00           N  
ATOM    464  CA  LYS A  62      34.375   5.590  -9.484  1.00 22.00           C  
ATOM    465  C   LYS A  62      34.281   7.059  -9.086  1.00 22.00           C  
ATOM    466  CB  LYS A  62      33.875   5.406 -10.922  1.00 22.00           C  
ATOM    467  O   LYS A  62      33.250   7.523  -8.609  1.00 22.00           O  
ATOM    468  CG  LYS A  62      34.625   4.316 -11.688  1.00 22.00           C  
ATOM    469  CD  LYS A  62      34.188   4.270 -13.148  1.00 22.00           C  
ATOM    470  CE  LYS A  62      34.938   3.189 -13.922  1.00 22.00           C  
ATOM    471  NZ  LYS A  62      34.500   3.123 -15.344  1.00 22.00           N  
ATOM    472  N   LYS A  63      35.375   7.816  -9.047  1.00 22.67           N  
ATOM    473  CA  LYS A  63      35.750   9.156  -8.625  1.00 22.67           C  
ATOM    474  C   LYS A  63      34.906  10.219  -9.289  1.00 22.67           C  
ATOM    475  CB  LYS A  63      37.219   9.398  -8.938  1.00 22.67           C  
ATOM    476  O   LYS A  63      35.312  11.367  -9.445  1.00 22.67           O  
ATOM    477  CG  LYS A  63      38.156   9.344  -7.715  1.00 22.67           C  
ATOM    478  CD  LYS A  63      39.594   9.656  -8.078  1.00 22.67           C  
ATOM    479  CE  LYS A  63      40.500   9.586  -6.863  1.00 22.67           C  
ATOM    480  NZ  LYS A  63      41.938   9.750  -7.238  1.00 22.67           N  
ATOM    481  N   LEU A  64      33.531   9.930  -9.656  1.00 19.58           N  
ATOM    482  CA  LEU A  64      33.031  10.852 -10.672  1.00 19.58           C  
ATOM    483  C   LEU A  64      33.062  12.289 -10.156  1.00 19.58           C  
ATOM    484  CB  LEU A  64      31.609  10.484 -11.070  1.00 19.58           C  
ATOM    485  O   LEU A  64      32.781  12.547  -8.984  1.00 19.58           O  
ATOM    486  CG  LEU A  64      31.453   9.422 -12.164  1.00 19.58           C  
ATOM    487  CD1 LEU A  64      30.219   8.562 -11.906  1.00 19.58           C  
ATOM    488  CD2 LEU A  64      31.391  10.070 -13.539  1.00 19.58           C  
ATOM    489  N   LYS A  65      33.750  13.109 -10.875  1.00 21.12           N  
ATOM    490  CA  LYS A  65      34.000  14.539 -10.805  1.00 21.12           C  
ATOM    491  C   LYS A  65      32.719  15.320 -10.547  1.00 21.12           C  
ATOM    492  CB  LYS A  65      34.656  15.031 -12.094  1.00 21.12           C  
ATOM    493  O   LYS A  65      31.688  15.070 -11.188  1.00 21.12           O  
ATOM    494  CG  LYS A  65      36.188  14.906 -12.102  1.00 21.12           C  
ATOM    495  CD  LYS A  65      36.781  15.539 -13.344  1.00 21.12           C  
ATOM    496  CE  LYS A  65      38.312  15.422 -13.352  1.00 21.12           C  
ATOM    497  NZ  LYS A  65      38.906  16.031 -14.570  1.00 21.12           N  
ATOM    498  N   PHE A  66      32.500  15.883  -9.414  1.00 20.17           N  
ATOM    499  CA  PHE A  66      31.391  16.578  -8.758  1.00 20.17           C  
ATOM    500  C   PHE A  66      30.906  17.734  -9.617  1.00 20.17           C  
ATOM    501  CB  PHE A  66      31.828  17.094  -7.379  1.00 20.17           C  
ATOM    502  O   PHE A  66      31.531  18.797  -9.664  1.00 20.17           O  
ATOM    503  CG  PHE A  66      31.766  16.047  -6.301  1.00 20.17           C  
ATOM    504  CD1 PHE A  66      30.594  15.812  -5.598  1.00 20.17           C  
ATOM    505  CD2 PHE A  66      32.906  15.297  -5.984  1.00 20.17           C  
ATOM    506  CE1 PHE A  66      30.547  14.844  -4.598  1.00 20.17           C  
ATOM    507  CE2 PHE A  66      32.844  14.328  -4.988  1.00 20.17           C  
ATOM    508  CZ  PHE A  66      31.672  14.102  -4.293  1.00 20.17           C  
ATOM    509  N   GLY A  67      30.531  17.469 -10.938  1.00 20.28           N  
ATOM    510  CA  GLY A  67      30.234  18.703 -11.656  1.00 20.28           C  
ATOM    511  C   GLY A  67      29.172  19.547 -10.984  1.00 20.28           C  
ATOM    512  O   GLY A  67      28.438  19.062 -10.125  1.00 20.28           O  
ATOM    513  N   LEU A  68      29.219  20.906 -11.148  1.00 22.03           N  
ATOM    514  CA  LEU A  68      28.516  22.031 -10.578  1.00 22.03           C  
ATOM    515  C   LEU A  68      27.000  21.891 -10.758  1.00 22.03           C  
ATOM    516  CB  LEU A  68      28.984  23.344 -11.227  1.00 22.03           C  
ATOM    517  O   LEU A  68      26.531  21.500 -11.836  1.00 22.03           O  
ATOM    518  CG  LEU A  68      30.328  23.891 -10.734  1.00 22.03           C  
ATOM    519  CD1 LEU A  68      30.922  24.828 -11.781  1.00 22.03           C  
ATOM    520  CD2 LEU A  68      30.141  24.625  -9.406  1.00 22.03           C  
ATOM    521  N   PRO A  69      26.297  21.609  -9.656  1.00 22.69           N  
ATOM    522  CA  PRO A  69      24.859  21.328  -9.719  1.00 22.69           C  
ATOM    523  C   PRO A  69      24.094  22.375 -10.500  1.00 22.69           C  
ATOM    524  CB  PRO A  69      24.438  21.297  -8.250  1.00 22.69           C  
ATOM    525  O   PRO A  69      24.312  23.578 -10.305  1.00 22.69           O  
ATOM    526  CG  PRO A  69      25.625  21.844  -7.508  1.00 22.69           C  
ATOM    527  CD  PRO A  69      26.734  22.094  -8.492  1.00 22.69           C  
ATOM    528  N   GLY A  70      23.781  22.188 -11.797  1.00 21.25           N  
ATOM    529  CA  GLY A  70      23.156  23.188 -12.633  1.00 21.25           C  
ATOM    530  C   GLY A  70      21.922  23.797 -12.000  1.00 21.25           C  
ATOM    531  O   GLY A  70      21.391  23.266 -11.023  1.00 21.25           O  
ATOM    532  N   PRO A  71      21.547  25.078 -12.359  1.00 21.75           N  
ATOM    533  CA  PRO A  71      20.562  26.000 -11.766  1.00 21.75           C  
ATOM    534  C   PRO A  71      19.172  25.375 -11.648  1.00 21.75           C  
ATOM    535  CB  PRO A  71      20.562  27.172 -12.742  1.00 21.75           C  
ATOM    536  O   PRO A  71      18.828  24.469 -12.406  1.00 21.75           O  
ATOM    537  CG  PRO A  71      21.141  26.641 -14.008  1.00 21.75           C  
ATOM    538  CD  PRO A  71      21.859  25.359 -13.688  1.00 21.75           C  
ATOM    539  N   PRO A  72      18.672  25.391 -10.523  1.00 22.86           N  
ATOM    540  CA  PRO A  72      17.359  24.766 -10.258  1.00 22.86           C  
ATOM    541  C   PRO A  72      16.297  25.203 -11.250  1.00 22.86           C  
ATOM    542  CB  PRO A  72      17.031  25.266  -8.844  1.00 22.86           C  
ATOM    543  O   PRO A  72      16.281  26.359 -11.695  1.00 22.86           O  
ATOM    544  CG  PRO A  72      18.016  26.359  -8.578  1.00 22.86           C  
ATOM    545  CD  PRO A  72      19.047  26.344  -9.664  1.00 22.86           C  
ATOM    546  N   GLY A  73      15.922  24.438 -12.250  1.00 21.95           N  
ATOM    547  CA  GLY A  73      15.000  24.812 -13.312  1.00 21.95           C  
ATOM    548  C   GLY A  73      13.742  25.484 -12.797  1.00 21.95           C  
ATOM    549  O   GLY A  73      13.406  25.359 -11.617  1.00 21.95           O  
ATOM    550  N   PRO A  74      13.250  26.484 -13.438  1.00 22.30           N  
ATOM    551  CA  PRO A  74      12.156  27.391 -13.062  1.00 22.30           C  
ATOM    552  C   PRO A  74      10.891  26.641 -12.633  1.00 22.30           C  
ATOM    553  CB  PRO A  74      11.906  28.188 -14.352  1.00 22.30           C  
ATOM    554  O   PRO A  74      10.680  25.500 -13.031  1.00 22.30           O  
ATOM    555  CG  PRO A  74      12.523  27.359 -15.438  1.00 22.30           C  
ATOM    556  CD  PRO A  74      13.469  26.375 -14.812  1.00 22.30           C  
ATOM    557  N   PRO A  75      10.391  27.031 -11.570  1.00 25.34           N  
ATOM    558  CA  PRO A  75       9.195  26.406 -11.000  1.00 25.34           C  
ATOM    559  C   PRO A  75       8.070  26.250 -12.023  1.00 25.34           C  
ATOM    560  CB  PRO A  75       8.789  27.375  -9.891  1.00 25.34           C  
ATOM    561  O   PRO A  75       7.859  27.125 -12.852  1.00 25.34           O  
ATOM    562  CG  PRO A  75       9.641  28.594 -10.109  1.00 25.34           C  
ATOM    563  CD  PRO A  75      10.641  28.281 -11.188  1.00 25.34           C  
ATOM    564  N   GLY A  76       7.805  25.141 -12.664  1.00 24.09           N  
ATOM    565  CA  GLY A  76       6.844  24.984 -13.742  1.00 24.09           C  
ATOM    566  C   GLY A  76       5.488  25.594 -13.422  1.00 24.09           C  
ATOM    567  O   GLY A  76       5.156  25.812 -12.258  1.00 24.09           O  
ATOM    568  N   PRO A  77       4.922  26.281 -14.297  1.00 23.97           N  
ATOM    569  CA  PRO A  77       3.682  27.047 -14.172  1.00 23.97           C  
ATOM    570  C   PRO A  77       2.562  26.250 -13.500  1.00 23.97           C  
ATOM    571  CB  PRO A  77       3.322  27.375 -15.617  1.00 23.97           C  
ATOM    572  O   PRO A  77       2.572  25.016 -13.531  1.00 23.97           O  
ATOM    573  CG  PRO A  77       4.094  26.406 -16.438  1.00 23.97           C  
ATOM    574  CD  PRO A  77       5.199  25.828 -15.594  1.00 23.97           C  
ATOM    575  N   GLN A  78       1.959  26.844 -12.570  1.00 26.84           N  
ATOM    576  CA  GLN A  78       0.835  26.297 -11.820  1.00 26.84           C  
ATOM    577  C   GLN A  78      -0.256  25.781 -12.758  1.00 26.84           C  
ATOM    578  CB  GLN A  78       0.262  27.344 -10.867  1.00 26.84           C  
ATOM    579  O   GLN A  78      -0.691  26.500 -13.664  1.00 26.84           O  
ATOM    580  CG  GLN A  78      -0.354  26.750  -9.609  1.00 26.84           C  
ATOM    581  CD  GLN A  78      -0.797  27.812  -8.617  1.00 26.84           C  
ATOM    582  NE2 GLN A  78      -1.254  27.375  -7.449  1.00 26.84           N  
ATOM    583  OE1 GLN A  78      -0.729  29.016  -8.906  1.00 26.84           O  
ATOM    584  N   GLY A  79      -0.333  24.562 -13.102  1.00 26.94           N  
ATOM    585  CA  GLY A  79      -1.297  24.094 -14.086  1.00 26.94           C  
ATOM    586  C   GLY A  79      -2.717  24.547 -13.789  1.00 26.94           C  
ATOM    587  O   GLY A  79      -3.020  24.938 -12.664  1.00 26.94           O  
ATOM    588  N   PRO A  80      -3.465  24.953 -14.680  1.00 25.97           N  
ATOM    589  CA  PRO A  80      -4.820  25.500 -14.586  1.00 25.97           C  
ATOM    590  C   PRO A  80      -5.727  24.672 -13.680  1.00 25.97           C  
ATOM    591  CB  PRO A  80      -5.320  25.453 -16.031  1.00 25.97           C  
ATOM    592  O   PRO A  80      -5.449  23.500 -13.422  1.00 25.97           O  
ATOM    593  CG  PRO A  80      -4.410  24.484 -16.719  1.00 25.97           C  
ATOM    594  CD  PRO A  80      -3.188  24.297 -15.875  1.00 25.97           C  
ATOM    595  N   PRO A  81      -6.566  25.297 -13.000  1.00 30.20           N  
ATOM    596  CA  PRO A  81      -7.492  24.625 -12.078  1.00 30.20           C  
ATOM    597  C   PRO A  81      -8.234  23.469 -12.727  1.00 30.20           C  
ATOM    598  CB  PRO A  81      -8.461  25.750 -11.680  1.00 30.20           C  
ATOM    599  O   PRO A  81      -8.555  23.516 -13.922  1.00 30.20           O  
ATOM    600  CG  PRO A  81      -8.148  26.875 -12.617  1.00 30.20           C  
ATOM    601  CD  PRO A  81      -6.914  26.516 -13.398  1.00 30.20           C  
ATOM    602  N   GLY A  82      -8.039  22.266 -12.398  1.00 31.44           N  
ATOM    603  CA  GLY A  82      -8.617  21.078 -13.023  1.00 31.44           C  
ATOM    604  C   GLY A  82     -10.133  21.125 -13.094  1.00 31.44           C  
ATOM    605  O   GLY A  82     -10.773  21.812 -12.305  1.00 31.44           O  
ATOM    606  N   PRO A  83     -10.727  21.062 -14.219  1.00 30.55           N  
ATOM    607  CA  PRO A  83     -12.172  21.125 -14.414  1.00 30.55           C  
ATOM    608  C   PRO A  83     -12.945  20.281 -13.406  1.00 30.55           C  
ATOM    609  CB  PRO A  83     -12.367  20.609 -15.836  1.00 30.55           C  
ATOM    610  O   PRO A  83     -12.398  19.312 -12.867  1.00 30.55           O  
ATOM    611  CG  PRO A  83     -11.094  19.891 -16.156  1.00 30.55           C  
ATOM    612  CD  PRO A  83     -10.047  20.328 -15.164  1.00 30.55           C  
ATOM    613  N   ILE A  84     -13.875  20.797 -12.773  1.00 35.84           N  
ATOM    614  CA  ILE A  84     -14.805  20.078 -11.898  1.00 35.84           C  
ATOM    615  C   ILE A  84     -15.320  18.828 -12.617  1.00 35.84           C  
ATOM    616  CB  ILE A  84     -15.984  20.969 -11.477  1.00 35.84           C  
ATOM    617  O   ILE A  84     -16.062  18.922 -13.594  1.00 35.84           O  
ATOM    618  CG1 ILE A  84     -15.469  22.234 -10.781  1.00 35.84           C  
ATOM    619  CG2 ILE A  84     -16.953  20.203 -10.570  1.00 35.84           C  
ATOM    620  CD1 ILE A  84     -16.531  23.297 -10.539  1.00 35.84           C  
ATOM    621  N   ILE A  85     -14.680  17.766 -12.766  1.00 38.16           N  
ATOM    622  CA  ILE A  85     -15.094  16.547 -13.453  1.00 38.16           C  
ATOM    623  C   ILE A  85     -16.219  15.867 -12.672  1.00 38.16           C  
ATOM    624  CB  ILE A  85     -13.906  15.578 -13.648  1.00 38.16           C  
ATOM    625  O   ILE A  85     -16.047  15.523 -11.500  1.00 38.16           O  
ATOM    626  CG1 ILE A  85     -12.750  16.281 -14.367  1.00 38.16           C  
ATOM    627  CG2 ILE A  85     -14.352  14.336 -14.422  1.00 38.16           C  
ATOM    628  CD1 ILE A  85     -11.484  15.445 -14.469  1.00 38.16           C  
ATOM    629  N   PRO A  86     -17.375  15.812 -13.117  1.00 45.44           N  
ATOM    630  CA  PRO A  86     -18.484  15.094 -12.477  1.00 45.44           C  
ATOM    631  C   PRO A  86     -18.109  13.656 -12.109  1.00 45.44           C  
ATOM    632  CB  PRO A  86     -19.578  15.117 -13.547  1.00 45.44           C  
ATOM    633  O   PRO A  86     -17.203  13.078 -12.703  1.00 45.44           O  
ATOM    634  CG  PRO A  86     -18.891  15.531 -14.805  1.00 45.44           C  
ATOM    635  CD  PRO A  86     -17.500  16.000 -14.453  1.00 45.44           C  
ATOM    636  N   PRO A  87     -18.625  13.227 -11.023  1.00 43.28           N  
ATOM    637  CA  PRO A  87     -18.312  11.875 -10.555  1.00 43.28           C  
ATOM    638  C   PRO A  87     -18.422  10.828 -11.664  1.00 43.28           C  
ATOM    639  CB  PRO A  87     -19.344  11.625  -9.461  1.00 43.28           C  
ATOM    640  O   PRO A  87     -17.625   9.891 -11.719  1.00 43.28           O  
ATOM    641  CG  PRO A  87     -20.109  12.914  -9.352  1.00 43.28           C  
ATOM    642  CD  PRO A  87     -19.625  13.836 -10.438  1.00 43.28           C  
ATOM    643  N   GLU A  88     -19.500  10.883 -12.539  1.00 52.03           N  
ATOM    644  CA  GLU A  88     -19.656   9.945 -13.648  1.00 52.03           C  
ATOM    645  C   GLU A  88     -18.453   9.953 -14.562  1.00 52.03           C  
ATOM    646  CB  GLU A  88     -20.922  10.281 -14.445  1.00 52.03           C  
ATOM    647  O   GLU A  88     -18.031   8.906 -15.062  1.00 52.03           O  
ATOM    648  CG  GLU A  88     -22.219  10.164 -13.633  1.00 52.03           C  
ATOM    649  CD  GLU A  88     -23.469  10.344 -14.477  1.00 52.03           C  
ATOM    650  OE1 GLU A  88     -24.578  10.359 -13.906  1.00 52.03           O  
ATOM    651  OE2 GLU A  88     -23.328  10.484 -15.711  1.00 52.03           O  
ATOM    652  N   ALA A  89     -17.938  11.133 -14.734  1.00 51.22           N  
ATOM    653  CA  ALA A  89     -16.766  11.266 -15.602  1.00 51.22           C  
ATOM    654  C   ALA A  89     -15.539  10.641 -14.953  1.00 51.22           C  
ATOM    655  CB  ALA A  89     -16.516  12.734 -15.922  1.00 51.22           C  
ATOM    656  O   ALA A  89     -14.727  10.016 -15.633  1.00 51.22           O  
ATOM    657  N   LEU A  90     -15.422  10.844 -13.648  1.00 44.31           N  
ATOM    658  CA  LEU A  90     -14.312  10.219 -12.930  1.00 44.31           C  
ATOM    659  C   LEU A  90     -14.375   8.695 -13.047  1.00 44.31           C  
ATOM    660  CB  LEU A  90     -14.336  10.625 -11.453  1.00 44.31           C  
ATOM    661  O   LEU A  90     -13.352   8.039 -13.227  1.00 44.31           O  
ATOM    662  CG  LEU A  90     -13.602  11.922 -11.102  1.00 44.31           C  
ATOM    663  CD1 LEU A  90     -14.383  12.703 -10.055  1.00 44.31           C  
ATOM    664  CD2 LEU A  90     -12.188  11.617 -10.602  1.00 44.31           C  
ATOM    665  N   LEU A  91     -15.602   8.188 -12.914  1.00 52.31           N  
ATOM    666  CA  LEU A  91     -15.812   6.758 -13.062  1.00 52.31           C  
ATOM    667  C   LEU A  91     -15.414   6.289 -14.461  1.00 52.31           C  
ATOM    668  CB  LEU A  91     -17.266   6.398 -12.781  1.00 52.31           C  
ATOM    669  O   LEU A  91     -14.773   5.250 -14.609  1.00 52.31           O  
ATOM    670  CG  LEU A  91     -17.578   5.766 -11.422  1.00 52.31           C  
ATOM    671  CD1 LEU A  91     -18.828   6.387 -10.812  1.00 52.31           C  
ATOM    672  CD2 LEU A  91     -17.719   4.254 -11.555  1.00 52.31           C  
ATOM    673  N   LYS A  92     -15.859   6.988 -15.469  1.00 55.56           N  
ATOM    674  CA  LYS A  92     -15.523   6.676 -16.859  1.00 55.56           C  
ATOM    675  C   LYS A  92     -14.016   6.738 -17.094  1.00 55.56           C  
ATOM    676  CB  LYS A  92     -16.234   7.633 -17.812  1.00 55.56           C  
ATOM    677  O   LYS A  92     -13.445   5.871 -17.750  1.00 55.56           O  
ATOM    678  CG  LYS A  92     -16.812   6.953 -19.047  1.00 55.56           C  
ATOM    679  CD  LYS A  92     -17.547   7.949 -19.938  1.00 55.56           C  
ATOM    680  CE  LYS A  92     -18.125   7.273 -21.172  1.00 55.56           C  
ATOM    681  NZ  LYS A  92     -18.797   8.250 -22.078  1.00 55.56           N  
ATOM    682  N   GLU A  93     -13.383   7.723 -16.438  1.00 50.19           N  
ATOM    683  CA  GLU A  93     -11.938   7.859 -16.578  1.00 50.19           C  
ATOM    684  C   GLU A  93     -11.203   6.691 -15.930  1.00 50.19           C  
ATOM    685  CB  GLU A  93     -11.461   9.180 -15.977  1.00 50.19           C  
ATOM    686  O   GLU A  93     -10.258   6.141 -16.500  1.00 50.19           O  
ATOM    687  CG  GLU A  93     -10.203   9.742 -16.641  1.00 50.19           C  
ATOM    688  CD  GLU A  93      -9.875  11.156 -16.203  1.00 50.19           C  
ATOM    689  OE1 GLU A  93      -8.883  11.734 -16.703  1.00 50.19           O  
ATOM    690  OE2 GLU A  93     -10.617  11.695 -15.344  1.00 50.19           O  
ATOM    691  N   PHE A  94     -11.609   6.426 -14.766  1.00 53.94           N  
ATOM    692  CA  PHE A  94     -11.023   5.273 -14.086  1.00 53.94           C  
ATOM    693  C   PHE A  94     -11.266   3.998 -14.883  1.00 53.94           C  
ATOM    694  CB  PHE A  94     -11.602   5.129 -12.680  1.00 53.94           C  
ATOM    695  O   PHE A  94     -10.375   3.156 -15.000  1.00 53.94           O  
ATOM    696  CG  PHE A  94     -10.836   4.164 -11.805  1.00 53.94           C  
ATOM    697  CD1 PHE A  94     -11.414   2.967 -11.398  1.00 53.94           C  
ATOM    698  CD2 PHE A  94      -9.539   4.453 -11.398  1.00 53.94           C  
ATOM    699  CE1 PHE A  94     -10.711   2.072 -10.594  1.00 53.94           C  
ATOM    700  CE2 PHE A  94      -8.836   3.564 -10.594  1.00 53.94           C  
ATOM    701  CZ  PHE A  94      -9.422   2.375 -10.195  1.00 53.94           C  
ATOM    702  N   GLN A  95     -12.453   3.832 -15.383  1.00 53.41           N  
ATOM    703  CA  GLN A  95     -12.766   2.732 -16.297  1.00 53.41           C  
ATOM    704  C   GLN A  95     -11.828   2.734 -17.500  1.00 53.41           C  
ATOM    705  CB  GLN A  95     -14.219   2.814 -16.766  1.00 53.41           C  
ATOM    706  O   GLN A  95     -11.328   1.682 -17.906  1.00 53.41           O  
ATOM    707  CG  GLN A  95     -14.984   1.506 -16.625  1.00 53.41           C  
ATOM    708  CD  GLN A  95     -16.422   1.616 -17.078  1.00 53.41           C  
ATOM    709  NE2 GLN A  95     -17.203   0.564 -16.844  1.00 53.41           N  
ATOM    710  OE1 GLN A  95     -16.844   2.641 -17.641  1.00 53.41           O  
ATOM    711  N   LEU A  96     -11.672   3.850 -18.094  1.00 50.81           N  
ATOM    712  CA  LEU A  96     -10.781   3.977 -19.250  1.00 50.81           C  
ATOM    713  C   LEU A  96      -9.352   3.615 -18.875  1.00 50.81           C  
ATOM    714  CB  LEU A  96     -10.836   5.402 -19.797  1.00 50.81           C  
ATOM    715  O   LEU A  96      -8.648   2.967 -19.656  1.00 50.81           O  
ATOM    716  CG  LEU A  96     -11.969   5.707 -20.781  1.00 50.81           C  
ATOM    717  CD1 LEU A  96     -12.211   7.211 -20.859  1.00 50.81           C  
ATOM    718  CD2 LEU A  96     -11.648   5.145 -22.156  1.00 50.81           C  
ATOM    719  N   LEU A  97      -8.969   4.188 -17.641  1.00 50.06           N  
ATOM    720  CA  LEU A  97      -7.629   3.865 -17.156  1.00 50.06           C  
ATOM    721  C   LEU A  97      -7.445   2.357 -17.016  1.00 50.06           C  
ATOM    722  CB  LEU A  97      -7.363   4.551 -15.820  1.00 50.06           C  
ATOM    723  O   LEU A  97      -6.391   1.820 -17.359  1.00 50.06           O  
ATOM    724  CG  LEU A  97      -6.113   5.430 -15.742  1.00 50.06           C  
ATOM    725  CD1 LEU A  97      -6.449   6.773 -15.102  1.00 50.06           C  
ATOM    726  CD2 LEU A  97      -5.012   4.727 -14.953  1.00 50.06           C  
ATOM    727  N   LEU A  98      -8.492   1.814 -16.469  1.00 47.78           N  
ATOM    728  CA  LEU A  98      -8.461   0.366 -16.297  1.00 47.78           C  
ATOM    729  C   LEU A  98      -8.500  -0.342 -17.656  1.00 47.78           C  
ATOM    730  CB  LEU A  98      -9.633  -0.099 -15.438  1.00 47.78           C  
ATOM    731  O   LEU A  98      -7.852  -1.372 -17.844  1.00 47.78           O  
ATOM    732  CG  LEU A  98      -9.516   0.179 -13.938  1.00 47.78           C  
ATOM    733  CD1 LEU A  98     -10.836  -0.130 -13.234  1.00 47.78           C  
ATOM    734  CD2 LEU A  98      -8.383  -0.634 -13.328  1.00 47.78           C  
ATOM    735  N   LYS A  99      -9.336   0.249 -18.484  1.00 47.19           N  
ATOM    736  CA  LYS A  99      -9.438  -0.340 -19.812  1.00 47.19           C  
ATOM    737  C   LYS A  99      -8.211  -0.008 -20.656  1.00 47.19           C  
ATOM    738  CB  LYS A  99     -10.703   0.146 -20.516  1.00 47.19           C  
ATOM    739  O   LYS A  99      -8.070  -0.496 -21.781  1.00 47.19           O  
ATOM    740  CG  LYS A  99     -11.984  -0.474 -19.984  1.00 47.19           C  
ATOM    741  CD  LYS A  99     -13.195  -0.042 -20.797  1.00 47.19           C  
ATOM    742  CE  LYS A  99     -14.477  -0.688 -20.297  1.00 47.19           C  
ATOM    743  NZ  LYS A  99     -15.664  -0.290 -21.109  1.00 47.19           N  
ATOM    744  N   GLY A 100      -7.098   0.332 -20.125  1.00 41.91           N  
ATOM    745  CA  GLY A 100      -5.879   0.670 -20.844  1.00 41.91           C  
ATOM    746  C   GLY A 100      -6.082   1.754 -21.891  1.00 41.91           C  
ATOM    747  O   GLY A 100      -5.242   1.931 -22.781  1.00 41.91           O  
ATOM    748  N   ALA A 101      -7.242   2.160 -22.234  1.00 37.56           N  
ATOM    749  CA  ALA A 101      -7.488   3.131 -23.297  1.00 37.56           C  
ATOM    750  C   ALA A 101      -6.977   4.516 -22.906  1.00 37.56           C  
ATOM    751  CB  ALA A 101      -8.977   3.191 -23.625  1.00 37.56           C  
ATOM    752  O   ALA A 101      -7.602   5.211 -22.109  1.00 37.56           O  
ATOM    753  N   VAL A 102      -5.645   4.598 -22.578  1.00 37.75           N  
ATOM    754  CA  VAL A 102      -5.141   5.953 -22.391  1.00 37.75           C  
ATOM    755  C   VAL A 102      -5.594   6.836 -23.562  1.00 37.75           C  
ATOM    756  CB  VAL A 102      -3.598   5.977 -22.281  1.00 37.75           C  
ATOM    757  O   VAL A 102      -5.324   6.531 -24.719  1.00 37.75           O  
ATOM    758  CG1 VAL A 102      -3.090   7.406 -22.109  1.00 37.75           C  
ATOM    759  CG2 VAL A 102      -3.137   5.102 -21.125  1.00 37.75           C  
ATOM    760  N   ARG A 103      -6.566   7.508 -23.484  1.00 33.44           N  
ATOM    761  CA  ARG A 103      -6.781   8.445 -24.578  1.00 33.44           C  
ATOM    762  C   ARG A 103      -5.469   9.086 -25.016  1.00 33.44           C  
ATOM    763  CB  ARG A 103      -7.785   9.523 -24.188  1.00 33.44           C  
ATOM    764  O   ARG A 103      -4.766   9.688 -24.203  1.00 33.44           O  
ATOM    765  CG  ARG A 103      -9.234   9.094 -24.312  1.00 33.44           C  
ATOM    766  CD  ARG A 103     -10.195  10.250 -24.031  1.00 33.44           C  
ATOM    767  NE  ARG A 103     -11.586   9.844 -24.172  1.00 33.44           N  
ATOM    768  NH1 ARG A 103     -12.461  11.930 -23.719  1.00 33.44           N  
ATOM    769  NH2 ARG A 103     -13.859  10.172 -24.172  1.00 33.44           N  
ATOM    770  CZ  ARG A 103     -12.633  10.648 -24.016  1.00 33.44           C  
ATOM    771  N   GLN A 104      -4.703   8.336 -25.859  1.00 30.36           N  
ATOM    772  CA  GLN A 104      -3.691   9.117 -26.562  1.00 30.36           C  
ATOM    773  C   GLN A 104      -4.172  10.547 -26.781  1.00 30.36           C  
ATOM    774  CB  GLN A 104      -3.322   8.469 -27.891  1.00 30.36           C  
ATOM    775  O   GLN A 104      -5.234  10.766 -27.375  1.00 30.36           O  
ATOM    776  CG  GLN A 104      -1.858   8.055 -27.984  1.00 30.36           C  
ATOM    777  CD  GLN A 104      -1.620   6.977 -29.031  1.00 30.36           C  
ATOM    778  NE2 GLN A 104      -0.368   6.555 -29.156  1.00 30.36           N  
ATOM    779  OE1 GLN A 104      -2.553   6.531 -29.703  1.00 30.36           O  
ATOM    780  N   ARG A 105      -4.023  11.438 -25.938  1.00 28.55           N  
ATOM    781  CA  ARG A 105      -4.168  12.828 -26.359  1.00 28.55           C  
ATOM    782  C   ARG A 105      -3.703  13.000 -27.812  1.00 28.55           C  
ATOM    783  CB  ARG A 105      -3.377  13.758 -25.453  1.00 28.55           C  
ATOM    784  O   ARG A 105      -2.596  12.594 -28.156  1.00 28.55           O  
ATOM    785  CG  ARG A 105      -4.215  14.391 -24.344  1.00 28.55           C  
ATOM    786  CD  ARG A 105      -3.377  15.305 -23.453  1.00 28.55           C  
ATOM    787  NE  ARG A 105      -4.207  16.047 -22.516  1.00 28.55           N  
ATOM    788  NH1 ARG A 105      -2.434  16.938 -21.328  1.00 28.55           N  
ATOM    789  NH2 ARG A 105      -4.586  17.438 -20.719  1.00 28.55           N  
ATOM    790  CZ  ARG A 105      -3.742  16.797 -21.531  1.00 28.55           C  
ATOM    791  N   GLU A 106      -4.527  13.062 -28.766  1.00 25.97           N  
ATOM    792  CA  GLU A 106      -4.418  13.398 -30.188  1.00 25.97           C  
ATOM    793  C   GLU A 106      -3.357  14.469 -30.422  1.00 25.97           C  
ATOM    794  CB  GLU A 106      -5.770  13.867 -30.734  1.00 25.97           C  
ATOM    795  O   GLU A 106      -3.414  15.547 -29.828  1.00 25.97           O  
ATOM    796  CG  GLU A 106      -6.652  12.734 -31.250  1.00 25.97           C  
ATOM    797  CD  GLU A 106      -7.941  13.227 -31.875  1.00 25.97           C  
ATOM    798  OE1 GLU A 106      -8.656  12.406 -32.500  1.00 25.97           O  
ATOM    799  OE2 GLU A 106      -8.250  14.430 -31.750  1.00 25.97           O  
ATOM    800  N   ARG A 107      -2.115  14.133 -30.594  1.00 24.05           N  
ATOM    801  CA  ARG A 107      -1.343  15.039 -31.438  1.00 24.05           C  
ATOM    802  C   ARG A 107      -2.174  15.539 -32.625  1.00 24.05           C  
ATOM    803  CB  ARG A 107      -0.071  14.359 -31.938  1.00 24.05           C  
ATOM    804  O   ARG A 107      -2.600  14.742 -33.469  1.00 24.05           O  
ATOM    805  CG  ARG A 107       1.180  14.727 -31.156  1.00 24.05           C  
ATOM    806  CD  ARG A 107       2.412  14.016 -31.703  1.00 24.05           C  
ATOM    807  NE  ARG A 107       3.613  14.375 -30.938  1.00 24.05           N  
ATOM    808  NH1 ARG A 107       5.043  13.078 -32.219  1.00 24.05           N  
ATOM    809  NH2 ARG A 107       5.855  14.305 -30.453  1.00 24.05           N  
ATOM    810  CZ  ARG A 107       4.836  13.914 -31.203  1.00 24.05           C  
ATOM    811  N   ALA A 108      -2.973  16.469 -32.406  1.00 25.72           N  
ATOM    812  CA  ALA A 108      -3.582  17.250 -33.500  1.00 25.72           C  
ATOM    813  C   ALA A 108      -2.576  17.531 -34.625  1.00 25.72           C  
ATOM    814  CB  ALA A 108      -4.141  18.562 -32.969  1.00 25.72           C  
ATOM    815  O   ALA A 108      -1.623  18.281 -34.406  1.00 25.72           O  
ATOM    816  N   GLU A 109      -2.027  16.453 -35.281  1.00 23.05           N  
ATOM    817  CA  GLU A 109      -1.298  16.844 -36.469  1.00 23.05           C  
ATOM    818  C   GLU A 109      -2.078  17.875 -37.281  1.00 23.05           C  
ATOM    819  CB  GLU A 109      -0.992  15.617 -37.344  1.00 23.05           C  
ATOM    820  O   GLU A 109      -3.305  17.797 -37.375  1.00 23.05           O  
ATOM    821  CG  GLU A 109       0.191  14.797 -36.844  1.00 23.05           C  
ATOM    822  CD  GLU A 109       0.810  13.930 -37.938  1.00 23.05           C  
ATOM    823  OE1 GLU A 109       1.936  13.414 -37.719  1.00 23.05           O  
ATOM    824  OE2 GLU A 109       0.164  13.758 -39.000  1.00 23.05           O  
ATOM    825  N   PRO A 110      -1.435  18.906 -37.750  1.00 22.02           N  
ATOM    826  CA  PRO A 110      -1.970  20.000 -38.562  1.00 22.02           C  
ATOM    827  C   PRO A 110      -2.725  19.500 -39.781  1.00 22.02           C  
ATOM    828  CB  PRO A 110      -0.718  20.781 -38.969  1.00 22.02           C  
ATOM    829  O   PRO A 110      -2.578  18.328 -40.188  1.00 22.02           O  
ATOM    830  CG  PRO A 110       0.422  19.859 -38.656  1.00 22.02           C  
ATOM    831  CD  PRO A 110      -0.110  18.688 -37.906  1.00 22.02           C  
ATOM    832  N   GLU A 111      -3.350  20.297 -40.500  1.00 20.58           N  
ATOM    833  CA  GLU A 111      -4.262  20.391 -41.625  1.00 20.58           C  
ATOM    834  C   GLU A 111      -3.625  19.828 -42.906  1.00 20.58           C  
ATOM    835  CB  GLU A 111      -4.695  21.844 -41.875  1.00 20.58           C  
ATOM    836  O   GLU A 111      -2.689  20.422 -43.438  1.00 20.58           O  
ATOM    837  CG  GLU A 111      -5.742  22.328 -40.875  1.00 20.58           C  
ATOM    838  CD  GLU A 111      -6.578  23.484 -41.406  1.00 20.58           C  
ATOM    839  OE1 GLU A 111      -7.664  23.750 -40.844  1.00 20.58           O  
ATOM    840  OE2 GLU A 111      -6.145  24.125 -42.375  1.00 20.58           O  
ATOM    841  N   PRO A 112      -2.916  18.609 -42.906  1.00 18.98           N  
ATOM    842  CA  PRO A 112      -2.408  18.703 -44.281  1.00 18.98           C  
ATOM    843  C   PRO A 112      -3.506  19.000 -45.312  1.00 18.98           C  
ATOM    844  CB  PRO A 112      -1.802  17.312 -44.531  1.00 18.98           C  
ATOM    845  O   PRO A 112      -4.598  18.438 -45.219  1.00 18.98           O  
ATOM    846  CG  PRO A 112      -2.328  16.469 -43.406  1.00 18.98           C  
ATOM    847  CD  PRO A 112      -3.018  17.359 -42.438  1.00 18.98           C  
ATOM    848  N   CYS A 113      -3.541  20.125 -45.938  1.00 18.36           N  
ATOM    849  CA  CYS A 113      -4.449  20.641 -46.938  1.00 18.36           C  
ATOM    850  C   CYS A 113      -4.711  19.594 -48.031  1.00 18.36           C  
ATOM    851  CB  CYS A 113      -3.881  21.906 -47.594  1.00 18.36           C  
ATOM    852  O   CYS A 113      -4.441  18.406 -47.812  1.00 18.36           O  
ATOM    853  SG  CYS A 113      -3.822  23.328 -46.469  1.00 18.36           S  
ATOM    854  N   THR A 114      -4.527  19.859 -49.312  1.00 16.77           N  
ATOM    855  CA  THR A 114      -5.328  19.828 -50.531  1.00 16.77           C  
ATOM    856  C   THR A 114      -5.016  18.578 -51.344  1.00 16.77           C  
ATOM    857  CB  THR A 114      -5.086  21.094 -51.375  1.00 16.77           C  
ATOM    858  O   THR A 114      -5.344  18.516 -52.531  1.00 16.77           O  
ATOM    859  CG2 THR A 114      -5.715  22.328 -50.750  1.00 16.77           C  
ATOM    860  OG1 THR A 114      -3.676  21.297 -51.531  1.00 16.77           O  
ATOM    861  N   CYS A 115      -4.609  17.484 -50.719  1.00 18.09           N  
ATOM    862  CA  CYS A 115      -4.078  16.734 -51.844  1.00 18.09           C  
ATOM    863  C   CYS A 115      -5.164  16.469 -52.906  1.00 18.09           C  
ATOM    864  CB  CYS A 115      -3.488  15.398 -51.375  1.00 18.09           C  
ATOM    865  O   CYS A 115      -6.258  16.016 -52.562  1.00 18.09           O  
ATOM    866  SG  CYS A 115      -1.756  15.516 -50.875  1.00 18.09           S  
ATOM    867  N   GLY A 116      -4.812  16.812 -54.031  1.00 17.48           N  
ATOM    868  CA  GLY A 116      -5.586  16.984 -55.250  1.00 17.48           C  
ATOM    869  C   GLY A 116      -6.328  15.734 -55.688  1.00 17.48           C  
ATOM    870  O   GLY A 116      -6.211  14.688 -55.031  1.00 17.48           O  
ATOM    871  N   PRO A 117      -6.141  15.359 -56.906  1.00 16.62           N  
ATOM    872  CA  PRO A 117      -7.195  15.195 -57.906  1.00 16.62           C  
ATOM    873  C   PRO A 117      -7.746  13.773 -57.969  1.00 16.62           C  
ATOM    874  CB  PRO A 117      -6.496  15.555 -59.219  1.00 16.62           C  
ATOM    875  O   PRO A 117      -7.105  12.836 -57.469  1.00 16.62           O  
ATOM    876  CG  PRO A 117      -5.039  15.406 -58.938  1.00 16.62           C  
ATOM    877  CD  PRO A 117      -4.852  15.352 -57.438  1.00 16.62           C  
ATOM    878  N   ALA A 118      -8.734  13.555 -58.750  1.00 17.81           N  
ATOM    879  CA  ALA A 118      -9.953  12.812 -59.062  1.00 17.81           C  
ATOM    880  C   ALA A 118      -9.625  11.492 -59.750  1.00 17.81           C  
ATOM    881  CB  ALA A 118     -10.875  13.656 -59.938  1.00 17.81           C  
ATOM    882  O   ALA A 118     -10.477  10.602 -59.844  1.00 17.81           O  
ATOM    883  N   GLY A 119      -8.414  11.156 -60.281  1.00 17.59           N  
ATOM    884  CA  GLY A 119      -8.766  10.727 -61.625  1.00 17.59           C  
ATOM    885  C   GLY A 119      -9.438   9.367 -61.656  1.00 17.59           C  
ATOM    886  O   GLY A 119      -9.273   8.562 -60.750  1.00 17.59           O  
ATOM    887  N   PRO A 120     -10.250   8.992 -62.750  1.00 16.89           N  
ATOM    888  CA  PRO A 120     -11.438   8.195 -63.062  1.00 16.89           C  
ATOM    889  C   PRO A 120     -11.109   6.719 -63.281  1.00 16.89           C  
ATOM    890  CB  PRO A 120     -11.961   8.828 -64.375  1.00 16.89           C  
ATOM    891  O   PRO A 120     -11.961   5.855 -63.062  1.00 16.89           O  
ATOM    892  CG  PRO A 120     -10.781   9.539 -64.938  1.00 16.89           C  
ATOM    893  CD  PRO A 120      -9.734   9.688 -63.875  1.00 16.89           C  
ATOM    894  N   VAL A 121      -9.914   6.285 -63.625  1.00 17.12           N  
ATOM    895  CA  VAL A 121      -9.984   5.559 -64.875  1.00 17.12           C  
ATOM    896  C   VAL A 121     -10.633   4.195 -64.688  1.00 17.12           C  
ATOM    897  CB  VAL A 121      -8.586   5.387 -65.500  1.00 17.12           C  
ATOM    898  O   VAL A 121     -10.406   3.559 -63.625  1.00 17.12           O  
ATOM    899  CG1 VAL A 121      -8.641   5.652 -67.000  1.00 17.12           C  
ATOM    900  CG2 VAL A 121      -7.574   6.312 -64.875  1.00 17.12           C  
ATOM    901  N   ALA A 122     -11.125   3.496 -65.750  1.00 16.56           N  
ATOM    902  CA  ALA A 122     -12.219   2.703 -66.312  1.00 16.56           C  
ATOM    903  C   ALA A 122     -11.984   1.212 -66.125  1.00 16.56           C  
ATOM    904  CB  ALA A 122     -12.398   3.004 -67.812  1.00 16.56           C  
ATOM    905  O   ALA A 122     -12.875   0.493 -65.625  1.00 16.56           O  
ATOM    906  N   ALA A 123     -10.898   0.542 -66.562  1.00 15.94           N  
ATOM    907  CA  ALA A 123     -11.227  -0.355 -67.688  1.00 15.94           C  
ATOM    908  C   ALA A 123     -11.773  -1.686 -67.188  1.00 15.94           C  
ATOM    909  CB  ALA A 123     -10.000  -0.587 -68.562  1.00 15.94           C  
ATOM    910  O   ALA A 123     -11.523  -2.061 -66.000  1.00 15.94           O  
ATOM    911  N   SER A 124     -11.820  -2.861 -68.062  1.00 16.42           N  
ATOM    912  CA  SER A 124     -12.766  -3.732 -68.750  1.00 16.42           C  
ATOM    913  C   SER A 124     -12.852  -5.098 -68.062  1.00 16.42           C  
ATOM    914  CB  SER A 124     -12.359  -3.900 -70.250  1.00 16.42           C  
ATOM    915  O   SER A 124     -12.102  -5.387 -67.188  1.00 16.42           O  
ATOM    916  OG  SER A 124     -11.000  -4.273 -70.312  1.00 16.42           O  
ATOM    917  N   LEU A 125     -12.500  -6.246 -68.875  1.00 16.17           N  
ATOM    918  CA  LEU A 125     -13.398  -7.242 -69.438  1.00 16.17           C  
ATOM    919  C   LEU A 125     -13.438  -8.500 -68.562  1.00 16.17           C  
ATOM    920  CB  LEU A 125     -12.953  -7.594 -70.875  1.00 16.17           C  
ATOM    921  O   LEU A 125     -14.516  -8.961 -68.188  1.00 16.17           O  
ATOM    922  CG  LEU A 125     -13.406  -6.637 -71.938  1.00 16.17           C  
ATOM    923  CD1 LEU A 125     -12.453  -6.715 -73.125  1.00 16.17           C  
ATOM    924  CD2 LEU A 125     -14.836  -6.957 -72.375  1.00 16.17           C  
ATOM    925  N   ALA A 126     -12.648  -9.672 -68.875  1.00 16.95           N  
ATOM    926  CA  ALA A 126     -13.219 -10.828 -69.562  1.00 16.95           C  
ATOM    927  C   ALA A 126     -13.570 -11.938 -68.562  1.00 16.95           C  
ATOM    928  CB  ALA A 126     -12.242 -11.352 -70.625  1.00 16.95           C  
ATOM    929  O   ALA A 126     -12.969 -12.031 -67.500  1.00 16.95           O  
ATOM    930  N   PRO A 127     -14.500 -12.945 -68.938  1.00 16.75           N  
ATOM    931  CA  PRO A 127     -15.523 -13.820 -68.375  1.00 16.75           C  
ATOM    932  C   PRO A 127     -14.953 -15.156 -67.875  1.00 16.75           C  
ATOM    933  CB  PRO A 127     -16.500 -14.031 -69.500  1.00 16.75           C  
ATOM    934  O   PRO A 127     -15.641 -15.914 -67.188  1.00 16.75           O  
ATOM    935  CG  PRO A 127     -15.734 -13.672 -70.750  1.00 16.75           C  
ATOM    936  CD  PRO A 127     -14.492 -12.938 -70.312  1.00 16.75           C  
ATOM    937  N   VAL A 128     -13.742 -15.586 -68.125  1.00 16.53           N  
ATOM    938  CA  VAL A 128     -13.680 -16.906 -68.750  1.00 16.53           C  
ATOM    939  C   VAL A 128     -14.195 -17.953 -67.812  1.00 16.53           C  
ATOM    940  CB  VAL A 128     -12.250 -17.250 -69.250  1.00 16.53           C  
ATOM    941  O   VAL A 128     -13.930 -17.875 -66.562  1.00 16.53           O  
ATOM    942  CG1 VAL A 128     -12.195 -18.656 -69.812  1.00 16.53           C  
ATOM    943  CG2 VAL A 128     -11.750 -16.219 -70.250  1.00 16.53           C  
ATOM    944  N   SER A 129     -14.688 -19.188 -68.312  1.00 16.75           N  
ATOM    945  CA  SER A 129     -15.719 -20.219 -68.250  1.00 16.75           C  
ATOM    946  C   SER A 129     -15.297 -21.375 -67.312  1.00 16.75           C  
ATOM    947  CB  SER A 129     -16.016 -20.750 -69.625  1.00 16.75           C  
ATOM    948  O   SER A 129     -16.141 -21.953 -66.625  1.00 16.75           O  
ATOM    949  OG  SER A 129     -17.188 -21.562 -69.625  1.00 16.75           O  
ATOM    950  N   ALA A 130     -14.000 -21.766 -67.312  1.00 16.53           N  
ATOM    951  CA  ALA A 130     -13.828 -23.156 -67.688  1.00 16.53           C  
ATOM    952  C   ALA A 130     -14.398 -24.094 -66.625  1.00 16.53           C  
ATOM    953  CB  ALA A 130     -12.352 -23.469 -67.938  1.00 16.53           C  
ATOM    954  O   ALA A 130     -14.562 -23.688 -65.438  1.00 16.53           O  
ATOM    955  N   THR A 131     -14.211 -25.500 -66.812  1.00 16.59           N  
ATOM    956  CA  THR A 131     -14.875 -26.781 -67.000  1.00 16.59           C  
ATOM    957  C   THR A 131     -14.914 -27.562 -65.688  1.00 16.59           C  
ATOM    958  CB  THR A 131     -14.172 -27.641 -68.062  1.00 16.59           C  
ATOM    959  O   THR A 131     -15.992 -27.906 -65.188  1.00 16.59           O  
ATOM    960  CG2 THR A 131     -14.531 -27.156 -69.500  1.00 16.59           C  
ATOM    961  OG1 THR A 131     -12.750 -27.531 -67.875  1.00 16.59           O  
ATOM    962  N   ALA A 132     -14.219 -28.703 -65.625  1.00 17.12           N  
ATOM    963  CA  ALA A 132     -14.727 -30.078 -65.625  1.00 17.12           C  
ATOM    964  C   ALA A 132     -14.836 -30.625 -64.188  1.00 17.12           C  
ATOM    965  CB  ALA A 132     -13.820 -30.984 -66.438  1.00 17.12           C  
ATOM    966  O   ALA A 132     -15.914 -31.062 -63.781  1.00 17.12           O  
ATOM    967  N   GLY A 133     -13.977 -31.625 -63.844  1.00 17.94           N  
ATOM    968  CA  GLY A 133     -14.305 -33.031 -63.688  1.00 17.94           C  
ATOM    969  C   GLY A 133     -14.625 -33.406 -62.281  1.00 17.94           C  
ATOM    970  O   GLY A 133     -15.148 -32.625 -61.500  1.00 17.94           O  
ATOM    971  N   GLU A 134     -13.852 -34.406 -61.656  1.00 19.25           N  
ATOM    972  CA  GLU A 134     -14.148 -35.781 -61.344  1.00 19.25           C  
ATOM    973  C   GLU A 134     -14.336 -35.969 -59.844  1.00 19.25           C  
ATOM    974  CB  GLU A 134     -13.039 -36.719 -61.844  1.00 19.25           C  
ATOM    975  O   GLU A 134     -14.734 -37.031 -59.375  1.00 19.25           O  
ATOM    976  CG  GLU A 134     -13.102 -36.969 -63.344  1.00 19.25           C  
ATOM    977  CD  GLU A 134     -12.055 -37.969 -63.812  1.00 19.25           C  
ATOM    978  OE1 GLU A 134     -12.219 -38.562 -64.875  1.00 19.25           O  
ATOM    979  OE2 GLU A 134     -11.062 -38.188 -63.062  1.00 19.25           O  
ATOM    980  N   ASP A 135     -13.930 -35.094 -59.031  1.00 16.12           N  
ATOM    981  CA  ASP A 135     -13.156 -35.719 -57.969  1.00 16.12           C  
ATOM    982  C   ASP A 135     -14.047 -36.625 -57.125  1.00 16.12           C  
ATOM    983  CB  ASP A 135     -12.477 -34.688 -57.094  1.00 16.12           C  
ATOM    984  O   ASP A 135     -15.273 -36.500 -57.125  1.00 16.12           O  
ATOM    985  CG  ASP A 135     -11.156 -34.188 -57.688  1.00 16.12           C  
ATOM    986  OD1 ASP A 135     -10.539 -34.938 -58.469  1.00 16.12           O  
ATOM    987  OD2 ASP A 135     -10.719 -33.094 -57.312  1.00 16.12           O  
ATOM    988  N   ASP A 136     -13.648 -36.844 -55.844  1.00 17.25           N  
ATOM    989  CA  ASP A 136     -13.297 -37.906 -54.906  1.00 17.25           C  
ATOM    990  C   ASP A 136     -14.523 -38.375 -54.125  1.00 17.25           C  
ATOM    991  CB  ASP A 136     -12.188 -37.469 -53.969  1.00 17.25           C  
ATOM    992  O   ASP A 136     -15.438 -37.594 -53.875  1.00 17.25           O  
ATOM    993  CG  ASP A 136     -10.820 -38.000 -54.375  1.00 17.25           C  
ATOM    994  OD1 ASP A 136     -10.742 -38.938 -55.188  1.00 17.25           O  
ATOM    995  OD2 ASP A 136      -9.805 -37.438 -53.906  1.00 17.25           O  
ATOM    996  N   ASP A 137     -14.469 -39.562 -53.625  1.00 17.88           N  
ATOM    997  CA  ASP A 137     -15.281 -40.719 -53.250  1.00 17.88           C  
ATOM    998  C   ASP A 137     -16.125 -40.406 -52.000  1.00 17.88           C  
ATOM    999  CB  ASP A 137     -14.398 -41.938 -53.000  1.00 17.88           C  
ATOM   1000  O   ASP A 137     -17.297 -40.812 -51.938  1.00 17.88           O  
ATOM   1001  CG  ASP A 137     -14.172 -42.781 -54.219  1.00 17.88           C  
ATOM   1002  OD1 ASP A 137     -14.961 -42.688 -55.188  1.00 17.88           O  
ATOM   1003  OD2 ASP A 137     -13.195 -43.562 -54.250  1.00 17.88           O  
ATOM   1004  N   ASP A 138     -15.453 -40.031 -50.906  1.00 17.38           N  
ATOM   1005  CA  ASP A 138     -15.562 -40.812 -49.656  1.00 17.38           C  
ATOM   1006  C   ASP A 138     -16.891 -40.531 -48.969  1.00 17.38           C  
ATOM   1007  CB  ASP A 138     -14.406 -40.469 -48.719  1.00 17.38           C  
ATOM   1008  O   ASP A 138     -17.172 -39.375 -48.562  1.00 17.38           O  
ATOM   1009  CG  ASP A 138     -13.305 -41.500 -48.750  1.00 17.38           C  
ATOM   1010  OD1 ASP A 138     -13.539 -42.625 -49.250  1.00 17.38           O  
ATOM   1011  OD2 ASP A 138     -12.188 -41.219 -48.250  1.00 17.38           O  
ATOM   1012  N   VAL A 139     -17.938 -41.188 -49.219  1.00 17.67           N  
ATOM   1013  CA  VAL A 139     -19.359 -41.000 -49.000  1.00 17.67           C  
ATOM   1014  C   VAL A 139     -19.609 -40.875 -47.500  1.00 17.67           C  
ATOM   1015  CB  VAL A 139     -20.203 -42.125 -49.594  1.00 17.67           C  
ATOM   1016  O   VAL A 139     -20.328 -39.969 -47.031  1.00 17.67           O  
ATOM   1017  CG1 VAL A 139     -21.672 -41.688 -49.750  1.00 17.67           C  
ATOM   1018  CG2 VAL A 139     -19.641 -42.562 -50.938  1.00 17.67           C  
ATOM   1019  N   VAL A 140     -19.312 -42.031 -46.719  1.00 18.36           N  
ATOM   1020  CA  VAL A 140     -20.406 -42.688 -46.000  1.00 18.36           C  
ATOM   1021  C   VAL A 140     -20.906 -41.781 -44.875  1.00 18.36           C  
ATOM   1022  CB  VAL A 140     -19.969 -44.062 -45.406  1.00 18.36           C  
ATOM   1023  O   VAL A 140     -22.016 -41.250 -44.938  1.00 18.36           O  
ATOM   1024  CG1 VAL A 140     -21.109 -44.719 -44.656  1.00 18.36           C  
ATOM   1025  CG2 VAL A 140     -19.453 -44.969 -46.500  1.00 18.36           C  
ATOM   1026  N   GLY A 141     -20.828 -42.281 -43.406  1.00 19.08           N  
ATOM   1027  CA  GLY A 141     -21.766 -42.719 -42.375  1.00 19.08           C  
ATOM   1028  C   GLY A 141     -22.109 -41.625 -41.375  1.00 19.08           C  
ATOM   1029  O   GLY A 141     -22.750 -41.875 -40.375  1.00 19.08           O  
ATOM   1030  N   ASP A 142     -21.422 -40.406 -41.375  1.00 17.48           N  
ATOM   1031  CA  ASP A 142     -21.094 -39.750 -40.094  1.00 17.48           C  
ATOM   1032  C   ASP A 142     -22.312 -39.094 -39.469  1.00 17.48           C  
ATOM   1033  CB  ASP A 142     -19.984 -38.719 -40.312  1.00 17.48           C  
ATOM   1034  O   ASP A 142     -22.688 -37.969 -39.844  1.00 17.48           O  
ATOM   1035  CG  ASP A 142     -18.828 -38.875 -39.344  1.00 17.48           C  
ATOM   1036  OD1 ASP A 142     -18.922 -39.719 -38.406  1.00 17.48           O  
ATOM   1037  OD2 ASP A 142     -17.797 -38.188 -39.500  1.00 17.48           O  
ATOM   1038  N   VAL A 143     -23.484 -39.781 -39.344  1.00 19.48           N  
ATOM   1039  CA  VAL A 143     -24.812 -39.250 -39.031  1.00 19.48           C  
ATOM   1040  C   VAL A 143     -24.750 -38.344 -37.812  1.00 19.48           C  
ATOM   1041  CB  VAL A 143     -25.828 -40.406 -38.781  1.00 19.48           C  
ATOM   1042  O   VAL A 143     -25.281 -37.219 -37.844  1.00 19.48           O  
ATOM   1043  CG1 VAL A 143     -27.250 -39.875 -38.781  1.00 19.48           C  
ATOM   1044  CG2 VAL A 143     -25.672 -41.500 -39.844  1.00 19.48           C  
ATOM   1045  N   LEU A 144     -24.594 -38.844 -36.500  1.00 18.20           N  
ATOM   1046  CA  LEU A 144     -25.328 -38.531 -35.281  1.00 18.20           C  
ATOM   1047  C   LEU A 144     -24.953 -37.156 -34.750  1.00 18.20           C  
ATOM   1048  CB  LEU A 144     -25.078 -39.594 -34.219  1.00 18.20           C  
ATOM   1049  O   LEU A 144     -25.062 -36.906 -33.531  1.00 18.20           O  
ATOM   1050  CG  LEU A 144     -26.109 -40.719 -34.125  1.00 18.20           C  
ATOM   1051  CD1 LEU A 144     -25.438 -42.000 -33.656  1.00 18.20           C  
ATOM   1052  CD2 LEU A 144     -27.250 -40.344 -33.188  1.00 18.20           C  
ATOM   1053  N   ALA A 145     -24.109 -36.438 -35.438  1.00 19.05           N  
ATOM   1054  CA  ALA A 145     -23.438 -35.312 -34.781  1.00 19.05           C  
ATOM   1055  C   ALA A 145     -24.422 -34.188 -34.500  1.00 19.05           C  
ATOM   1056  CB  ALA A 145     -22.281 -34.812 -35.656  1.00 19.05           C  
ATOM   1057  O   ALA A 145     -24.656 -33.344 -35.375  1.00 19.05           O  
ATOM   1058  N   LEU A 146     -25.719 -34.344 -34.219  1.00 18.55           N  
ATOM   1059  CA  LEU A 146     -26.922 -33.531 -34.125  1.00 18.55           C  
ATOM   1060  C   LEU A 146     -26.578 -32.156 -33.531  1.00 18.55           C  
ATOM   1061  CB  LEU A 146     -27.984 -34.219 -33.281  1.00 18.55           C  
ATOM   1062  O   LEU A 146     -25.484 -31.969 -33.000  1.00 18.55           O  
ATOM   1063  CG  LEU A 146     -28.938 -35.156 -34.031  1.00 18.55           C  
ATOM   1064  CD1 LEU A 146     -29.500 -36.188 -33.062  1.00 18.55           C  
ATOM   1065  CD2 LEU A 146     -30.062 -34.344 -34.688  1.00 18.55           C  
ATOM   1066  N   LEU A 147     -27.594 -31.578 -32.406  1.00 18.25           N  
ATOM   1067  CA  LEU A 147     -28.375 -30.375 -32.094  1.00 18.25           C  
ATOM   1068  C   LEU A 147     -27.531 -29.375 -31.312  1.00 18.25           C  
ATOM   1069  CB  LEU A 147     -29.641 -30.719 -31.328  1.00 18.25           C  
ATOM   1070  O   LEU A 147     -28.078 -28.547 -30.562  1.00 18.25           O  
ATOM   1071  CG  LEU A 147     -30.859 -31.109 -32.156  1.00 18.25           C  
ATOM   1072  CD1 LEU A 147     -31.766 -32.031 -31.359  1.00 18.25           C  
ATOM   1073  CD2 LEU A 147     -31.625 -29.859 -32.594  1.00 18.25           C  
ATOM   1074  N   ALA A 148     -26.391 -29.656 -30.859  1.00 22.62           N  
ATOM   1075  CA  ALA A 148     -25.938 -28.641 -29.906  1.00 22.62           C  
ATOM   1076  C   ALA A 148     -26.078 -27.250 -30.500  1.00 22.62           C  
ATOM   1077  CB  ALA A 148     -24.484 -28.906 -29.500  1.00 22.62           C  
ATOM   1078  O   ALA A 148     -25.406 -26.891 -31.469  1.00 22.62           O  
ATOM   1079  N   ALA A 149     -27.344 -26.688 -30.625  1.00 23.92           N  
ATOM   1080  CA  ALA A 149     -27.672 -25.359 -31.141  1.00 23.92           C  
ATOM   1081  C   ALA A 149     -26.594 -24.344 -30.750  1.00 23.92           C  
ATOM   1082  CB  ALA A 149     -29.031 -24.922 -30.625  1.00 23.92           C  
ATOM   1083  O   ALA A 149     -26.156 -24.312 -29.594  1.00 23.92           O  
ATOM   1084  N   PRO A 150     -25.922 -23.641 -31.594  1.00 25.81           N  
ATOM   1085  CA  PRO A 150     -24.891 -22.656 -31.297  1.00 25.81           C  
ATOM   1086  C   PRO A 150     -25.422 -21.438 -30.531  1.00 25.81           C  
ATOM   1087  CB  PRO A 150     -24.391 -22.234 -32.688  1.00 25.81           C  
ATOM   1088  O   PRO A 150     -26.250 -20.688 -31.047  1.00 25.81           O  
ATOM   1089  CG  PRO A 150     -25.438 -22.734 -33.625  1.00 25.81           C  
ATOM   1090  CD  PRO A 150     -26.359 -23.656 -32.875  1.00 25.81           C  
ATOM   1091  N   LEU A 151     -26.000 -21.422 -29.266  1.00 29.44           N  
ATOM   1092  CA  LEU A 151     -26.656 -20.312 -28.594  1.00 29.44           C  
ATOM   1093  C   LEU A 151     -26.047 -18.984 -29.016  1.00 29.44           C  
ATOM   1094  CB  LEU A 151     -26.531 -20.469 -27.078  1.00 29.44           C  
ATOM   1095  O   LEU A 151     -24.844 -18.891 -29.281  1.00 29.44           O  
ATOM   1096  CG  LEU A 151     -27.391 -21.562 -26.438  1.00 29.44           C  
ATOM   1097  CD1 LEU A 151     -26.859 -21.922 -25.062  1.00 29.44           C  
ATOM   1098  CD2 LEU A 151     -28.844 -21.125 -26.359  1.00 29.44           C  
ATOM   1099  N   ALA A 152     -26.750 -18.031 -29.594  1.00 30.47           N  
ATOM   1100  CA  ALA A 152     -26.422 -16.688 -30.047  1.00 30.47           C  
ATOM   1101  C   ALA A 152     -25.453 -15.992 -29.094  1.00 30.47           C  
ATOM   1102  CB  ALA A 152     -27.703 -15.859 -30.203  1.00 30.47           C  
ATOM   1103  O   ALA A 152     -25.625 -16.078 -27.875  1.00 30.47           O  
ATOM   1104  N   PRO A 153     -24.156 -15.648 -29.344  1.00 31.44           N  
ATOM   1105  CA  PRO A 153     -23.156 -15.195 -28.359  1.00 31.44           C  
ATOM   1106  C   PRO A 153     -23.641 -14.000 -27.531  1.00 31.44           C  
ATOM   1107  CB  PRO A 153     -21.953 -14.805 -29.234  1.00 31.44           C  
ATOM   1108  O   PRO A 153     -23.766 -12.891 -28.062  1.00 31.44           O  
ATOM   1109  CG  PRO A 153     -22.500 -14.750 -30.625  1.00 31.44           C  
ATOM   1110  CD  PRO A 153     -23.891 -15.328 -30.625  1.00 31.44           C  
ATOM   1111  N   GLY A 154     -24.797 -13.805 -27.031  1.00 35.06           N  
ATOM   1112  CA  GLY A 154     -25.172 -12.594 -26.328  1.00 35.06           C  
ATOM   1113  C   GLY A 154     -24.047 -12.008 -25.500  1.00 35.06           C  
ATOM   1114  O   GLY A 154     -23.031 -12.680 -25.266  1.00 35.06           O  
ATOM   1115  N   PRO A 155     -24.000 -10.531 -25.172  1.00 34.09           N  
ATOM   1116  CA  PRO A 155     -22.781 -10.039 -24.516  1.00 34.09           C  
ATOM   1117  C   PRO A 155     -22.297 -10.977 -23.406  1.00 34.09           C  
ATOM   1118  CB  PRO A 155     -23.219  -8.695 -23.922  1.00 34.09           C  
ATOM   1119  O   PRO A 155     -23.062 -11.383 -22.547  1.00 34.09           O  
ATOM   1120  CG  PRO A 155     -24.719  -8.703 -24.016  1.00 34.09           C  
ATOM   1121  CD  PRO A 155     -25.125  -9.859 -24.875  1.00 34.09           C  
ATOM   1122  N   ARG A 156     -21.625 -12.102 -23.531  1.00 35.66           N  
ATOM   1123  CA  ARG A 156     -21.125 -13.109 -22.594  1.00 35.66           C  
ATOM   1124  C   ARG A 156     -20.812 -12.477 -21.234  1.00 35.66           C  
ATOM   1125  CB  ARG A 156     -19.891 -13.812 -23.156  1.00 35.66           C  
ATOM   1126  O   ARG A 156     -19.984 -11.562 -21.156  1.00 35.66           O  
ATOM   1127  CG  ARG A 156     -20.219 -15.008 -24.031  1.00 35.66           C  
ATOM   1128  CD  ARG A 156     -18.953 -15.695 -24.531  1.00 35.66           C  
ATOM   1129  NE  ARG A 156     -19.250 -16.797 -25.438  1.00 35.66           N  
ATOM   1130  NH1 ARG A 156     -17.062 -17.484 -25.688  1.00 35.66           N  
ATOM   1131  NH2 ARG A 156     -18.750 -18.594 -26.781  1.00 35.66           N  
ATOM   1132  CZ  ARG A 156     -18.359 -17.625 -25.969  1.00 35.66           C  
ATOM   1133  N   ALA A 157     -21.750 -12.141 -20.391  1.00 39.38           N  
ATOM   1134  CA  ALA A 157     -21.375 -11.625 -19.078  1.00 39.38           C  
ATOM   1135  C   ALA A 157     -20.016 -12.156 -18.641  1.00 39.38           C  
ATOM   1136  CB  ALA A 157     -22.438 -11.984 -18.047  1.00 39.38           C  
ATOM   1137  O   ALA A 157     -19.672 -13.320 -18.906  1.00 39.38           O  
ATOM   1138  N   PRO A 158     -19.031 -11.312 -18.438  1.00 44.31           N  
ATOM   1139  CA  PRO A 158     -17.719 -11.812 -18.016  1.00 44.31           C  
ATOM   1140  C   PRO A 158     -17.812 -12.961 -17.016  1.00 44.31           C  
ATOM   1141  CB  PRO A 158     -17.047 -10.586 -17.391  1.00 44.31           C  
ATOM   1142  O   PRO A 158     -18.219 -12.758 -15.875  1.00 44.31           O  
ATOM   1143  CG  PRO A 158     -18.141  -9.570 -17.312  1.00 44.31           C  
ATOM   1144  CD  PRO A 158     -19.359 -10.109 -18.016  1.00 44.31           C  
ATOM   1145  N   ARG A 159     -18.359 -14.320 -17.391  1.00 56.78           N  
ATOM   1146  CA  ARG A 159     -18.500 -15.477 -16.516  1.00 56.78           C  
ATOM   1147  C   ARG A 159     -17.156 -15.938 -15.984  1.00 56.78           C  
ATOM   1148  CB  ARG A 159     -19.188 -16.625 -17.266  1.00 56.78           C  
ATOM   1149  O   ARG A 159     -16.172 -15.977 -16.719  1.00 56.78           O  
ATOM   1150  CG  ARG A 159     -20.703 -16.547 -17.266  1.00 56.78           C  
ATOM   1151  CD  ARG A 159     -21.344 -17.750 -17.938  1.00 56.78           C  
ATOM   1152  NE  ARG A 159     -22.797 -17.656 -17.969  1.00 56.78           N  
ATOM   1153  NH1 ARG A 159     -23.141 -19.859 -18.594  1.00 56.78           N  
ATOM   1154  NH2 ARG A 159     -24.922 -18.453 -18.266  1.00 56.78           N  
ATOM   1155  CZ  ARG A 159     -23.609 -18.656 -18.281  1.00 56.78           C  
ATOM   1156  N   VAL A 160     -17.031 -15.828 -14.711  1.00 67.25           N  
ATOM   1157  CA  VAL A 160     -15.914 -16.484 -14.039  1.00 67.25           C  
ATOM   1158  C   VAL A 160     -15.914 -17.969 -14.367  1.00 67.25           C  
ATOM   1159  CB  VAL A 160     -15.969 -16.281 -12.508  1.00 67.25           C  
ATOM   1160  O   VAL A 160     -16.812 -18.703 -13.953  1.00 67.25           O  
ATOM   1161  CG1 VAL A 160     -14.781 -16.969 -11.828  1.00 67.25           C  
ATOM   1162  CG2 VAL A 160     -15.992 -14.789 -12.172  1.00 67.25           C  
ATOM   1163  N   GLU A 161     -15.055 -18.359 -15.242  1.00 75.56           N  
ATOM   1164  CA  GLU A 161     -14.992 -19.734 -15.734  1.00 75.56           C  
ATOM   1165  C   GLU A 161     -14.328 -20.656 -14.711  1.00 75.56           C  
ATOM   1166  CB  GLU A 161     -14.227 -19.797 -17.062  1.00 75.56           C  
ATOM   1167  O   GLU A 161     -14.578 -21.859 -14.703  1.00 75.56           O  
ATOM   1168  CG  GLU A 161     -15.016 -19.266 -18.250  1.00 75.56           C  
ATOM   1169  CD  GLU A 161     -14.281 -19.422 -19.562  1.00 75.56           C  
ATOM   1170  OE1 GLU A 161     -14.836 -19.016 -20.625  1.00 75.56           O  
ATOM   1171  OE2 GLU A 161     -13.141 -19.938 -19.562  1.00 75.56           O  
ATOM   1172  N   ALA A 162     -13.508 -20.141 -13.938  1.00 84.81           N  
ATOM   1173  CA  ALA A 162     -12.758 -20.938 -12.977  1.00 84.81           C  
ATOM   1174  C   ALA A 162     -12.617 -20.203 -11.641  1.00 84.81           C  
ATOM   1175  CB  ALA A 162     -11.383 -21.297 -13.523  1.00 84.81           C  
ATOM   1176  O   ALA A 162     -12.148 -19.062 -11.602  1.00 84.81           O  
ATOM   1177  N   ALA A 163     -13.117 -20.844 -10.672  1.00 89.06           N  
ATOM   1178  CA  ALA A 163     -13.062 -20.250  -9.328  1.00 89.06           C  
ATOM   1179  C   ALA A 163     -13.359 -21.312  -8.266  1.00 89.06           C  
ATOM   1180  CB  ALA A 163     -14.047 -19.094  -9.219  1.00 89.06           C  
ATOM   1181  O   ALA A 163     -14.125 -22.250  -8.500  1.00 89.06           O  
ATOM   1182  N   PHE A 164     -12.719 -21.125  -7.191  1.00 90.69           N  
ATOM   1183  CA  PHE A 164     -13.039 -22.000  -6.078  1.00 90.69           C  
ATOM   1184  C   PHE A 164     -12.773 -21.312  -4.746  1.00 90.69           C  
ATOM   1185  CB  PHE A 164     -12.227 -23.297  -6.168  1.00 90.69           C  
ATOM   1186  O   PHE A 164     -12.047 -20.328  -4.688  1.00 90.69           O  
ATOM   1187  CG  PHE A 164     -10.773 -23.141  -5.805  1.00 90.69           C  
ATOM   1188  CD1 PHE A 164      -9.836 -22.797  -6.773  1.00 90.69           C  
ATOM   1189  CD2 PHE A 164     -10.352 -23.312  -4.496  1.00 90.69           C  
ATOM   1190  CE1 PHE A 164      -8.492 -22.641  -6.441  1.00 90.69           C  
ATOM   1191  CE2 PHE A 164      -9.008 -23.156  -4.156  1.00 90.69           C  
ATOM   1192  CZ  PHE A 164      -8.086 -22.828  -5.129  1.00 90.69           C  
ATOM   1193  N   LEU A 165     -13.359 -21.750  -3.768  1.00 92.25           N  
ATOM   1194  CA  LEU A 165     -13.109 -21.438  -2.361  1.00 92.25           C  
ATOM   1195  C   LEU A 165     -13.180 -22.703  -1.513  1.00 92.25           C  
ATOM   1196  CB  LEU A 165     -14.109 -20.406  -1.847  1.00 92.25           C  
ATOM   1197  O   LEU A 165     -14.227 -23.359  -1.447  1.00 92.25           O  
ATOM   1198  CG  LEU A 165     -14.023 -20.062  -0.359  1.00 92.25           C  
ATOM   1199  CD1 LEU A 165     -12.781 -19.219  -0.083  1.00 92.25           C  
ATOM   1200  CD2 LEU A 165     -15.281 -19.328   0.094  1.00 92.25           C  
ATOM   1201  N   CYS A 166     -12.094 -22.969  -0.902  1.00 94.56           N  
ATOM   1202  CA  CYS A 166     -12.070 -24.156  -0.069  1.00 94.56           C  
ATOM   1203  C   CYS A 166     -11.531 -23.844   1.321  1.00 94.56           C  
ATOM   1204  CB  CYS A 166     -11.211 -25.250  -0.721  1.00 94.56           C  
ATOM   1205  O   CYS A 166     -11.008 -22.750   1.558  1.00 94.56           O  
ATOM   1206  SG  CYS A 166      -9.484 -24.781  -0.958  1.00 94.56           S  
ATOM   1207  N   ARG A 167     -11.844 -24.812   2.221  1.00 95.12           N  
ATOM   1208  CA  ARG A 167     -11.430 -24.672   3.613  1.00 95.12           C  
ATOM   1209  C   ARG A 167     -10.695 -25.922   4.094  1.00 95.12           C  
ATOM   1210  CB  ARG A 167     -12.641 -24.406   4.508  1.00 95.12           C  
ATOM   1211  O   ARG A 167     -10.953 -27.031   3.607  1.00 95.12           O  
ATOM   1212  CG  ARG A 167     -13.336 -23.094   4.219  1.00 95.12           C  
ATOM   1213  CD  ARG A 167     -14.391 -22.766   5.273  1.00 95.12           C  
ATOM   1214  NE  ARG A 167     -15.039 -21.484   5.008  1.00 95.12           N  
ATOM   1215  NH1 ARG A 167     -16.125 -21.375   7.047  1.00 95.12           N  
ATOM   1216  NH2 ARG A 167     -16.375 -19.688   5.516  1.00 95.12           N  
ATOM   1217  CZ  ARG A 167     -15.844 -20.844   5.859  1.00 95.12           C  
ATOM   1218  N   LEU A 168      -9.820 -25.594   4.980  1.00 95.94           N  
ATOM   1219  CA  LEU A 168      -9.078 -26.703   5.555  1.00 95.94           C  
ATOM   1220  C   LEU A 168      -9.984 -27.609   6.395  1.00 95.94           C  
ATOM   1221  CB  LEU A 168      -7.918 -26.188   6.410  1.00 95.94           C  
ATOM   1222  O   LEU A 168     -10.711 -27.109   7.258  1.00 95.94           O  
ATOM   1223  CG  LEU A 168      -6.793 -27.188   6.711  1.00 95.94           C  
ATOM   1224  CD1 LEU A 168      -5.973 -27.453   5.453  1.00 95.94           C  
ATOM   1225  CD2 LEU A 168      -5.906 -26.672   7.836  1.00 95.94           C  
ATOM   1226  N   ARG A 169      -9.945 -28.828   6.109  1.00 93.94           N  
ATOM   1227  CA  ARG A 169     -10.844 -29.781   6.738  1.00 93.94           C  
ATOM   1228  C   ARG A 169     -10.438 -30.047   8.188  1.00 93.94           C  
ATOM   1229  CB  ARG A 169     -10.859 -31.094   5.953  1.00 93.94           C  
ATOM   1230  O   ARG A 169     -11.297 -30.141   9.070  1.00 93.94           O  
ATOM   1231  CG  ARG A 169     -11.867 -32.125   6.465  1.00 93.94           C  
ATOM   1232  CD  ARG A 169     -12.000 -33.312   5.523  1.00 93.94           C  
ATOM   1233  NE  ARG A 169     -12.773 -32.969   4.336  1.00 93.94           N  
ATOM   1234  NH1 ARG A 169     -12.594 -35.062   3.367  1.00 93.94           N  
ATOM   1235  NH2 ARG A 169     -13.758 -33.375   2.301  1.00 93.94           N  
ATOM   1236  CZ  ARG A 169     -13.039 -33.812   3.338  1.00 93.94           C  
ATOM   1237  N   ARG A 170      -9.172 -30.234   8.406  1.00 92.69           N  
ATOM   1238  CA  ARG A 170      -8.648 -30.547   9.734  1.00 92.69           C  
ATOM   1239  C   ARG A 170      -7.438 -29.688  10.070  1.00 92.69           C  
ATOM   1240  CB  ARG A 170      -8.281 -32.031   9.828  1.00 92.69           C  
ATOM   1241  O   ARG A 170      -6.836 -29.078   9.180  1.00 92.69           O  
ATOM   1242  CG  ARG A 170      -9.438 -32.969   9.539  1.00 92.69           C  
ATOM   1243  CD  ARG A 170      -9.016 -34.438   9.633  1.00 92.69           C  
ATOM   1244  NE  ARG A 170     -10.125 -35.344   9.336  1.00 92.69           N  
ATOM   1245  NH1 ARG A 170      -8.883 -37.281   9.578  1.00 92.69           N  
ATOM   1246  NH2 ARG A 170     -11.102 -37.375   9.031  1.00 92.69           N  
ATOM   1247  CZ  ARG A 170     -10.031 -36.656   9.312  1.00 92.69           C  
ATOM   1248  N   ASP A 171      -7.184 -29.625  11.375  1.00 94.94           N  
ATOM   1249  CA  ASP A 171      -5.980 -28.938  11.820  1.00 94.94           C  
ATOM   1250  C   ASP A 171      -4.730 -29.562  11.203  1.00 94.94           C  
ATOM   1251  CB  ASP A 171      -5.879 -28.969  13.344  1.00 94.94           C  
ATOM   1252  O   ASP A 171      -4.633 -30.781  11.070  1.00 94.94           O  
ATOM   1253  CG  ASP A 171      -6.910 -28.078  14.023  1.00 94.94           C  
ATOM   1254  OD1 ASP A 171      -7.738 -27.453  13.320  1.00 94.94           O  
ATOM   1255  OD2 ASP A 171      -6.898 -28.000  15.273  1.00 94.94           O  
ATOM   1256  N   ALA A 172      -3.885 -28.625  10.750  1.00 93.62           N  
ATOM   1257  CA  ALA A 172      -2.613 -29.078  10.180  1.00 93.62           C  
ATOM   1258  C   ALA A 172      -1.442 -28.641  11.062  1.00 93.62           C  
ATOM   1259  CB  ALA A 172      -2.445 -28.531   8.766  1.00 93.62           C  
ATOM   1260  O   ALA A 172      -1.270 -27.438  11.328  1.00 93.62           O  
ATOM   1261  N   LEU A 173      -0.671 -29.578  11.469  1.00 91.50           N  
ATOM   1262  CA  LEU A 173       0.513 -29.297  12.273  1.00 91.50           C  
ATOM   1263  C   LEU A 173       1.696 -28.922  11.391  1.00 91.50           C  
ATOM   1264  CB  LEU A 173       0.870 -30.500  13.141  1.00 91.50           C  
ATOM   1265  O   LEU A 173       2.010 -29.641  10.438  1.00 91.50           O  
ATOM   1266  CG  LEU A 173       2.027 -30.312  14.125  1.00 91.50           C  
ATOM   1267  CD1 LEU A 173       1.532 -29.656  15.406  1.00 91.50           C  
ATOM   1268  CD2 LEU A 173       2.689 -31.656  14.438  1.00 91.50           C  
ATOM   1269  N   VAL A 174       2.189 -27.797  11.672  1.00 91.69           N  
ATOM   1270  CA  VAL A 174       3.389 -27.344  10.977  1.00 91.69           C  
ATOM   1271  C   VAL A 174       4.578 -27.344  11.938  1.00 91.69           C  
ATOM   1272  CB  VAL A 174       3.195 -25.938  10.383  1.00 91.69           C  
ATOM   1273  O   VAL A 174       4.613 -26.578  12.898  1.00 91.69           O  
ATOM   1274  CG1 VAL A 174       4.438 -25.500   9.602  1.00 91.69           C  
ATOM   1275  CG2 VAL A 174       1.959 -25.891   9.484  1.00 91.69           C  
ATOM   1276  N   GLU A 175       5.574 -28.188  11.648  1.00 86.31           N  
ATOM   1277  CA  GLU A 175       6.742 -28.375  12.508  1.00 86.31           C  
ATOM   1278  C   GLU A 175       7.645 -27.141  12.484  1.00 86.31           C  
ATOM   1279  CB  GLU A 175       7.531 -29.609  12.086  1.00 86.31           C  
ATOM   1280  O   GLU A 175       7.496 -26.281  11.625  1.00 86.31           O  
ATOM   1281  CG  GLU A 175       6.754 -30.922  12.211  1.00 86.31           C  
ATOM   1282  CD  GLU A 175       6.461 -31.297  13.656  1.00 86.31           C  
ATOM   1283  OE1 GLU A 175       5.570 -32.156  13.891  1.00 86.31           O  
ATOM   1284  OE2 GLU A 175       7.129 -30.750  14.562  1.00 86.31           O  
ATOM   1285  N   ARG A 176       8.461 -27.109  13.555  1.00 82.25           N  
ATOM   1286  CA  ARG A 176       9.438 -26.016  13.625  1.00 82.25           C  
ATOM   1287  C   ARG A 176      10.406 -26.078  12.453  1.00 82.25           C  
ATOM   1288  CB  ARG A 176      10.211 -26.078  14.945  1.00 82.25           C  
ATOM   1289  O   ARG A 176      10.789 -27.156  12.008  1.00 82.25           O  
ATOM   1290  CG  ARG A 176      10.984 -27.375  15.148  1.00 82.25           C  
ATOM   1291  CD  ARG A 176      11.703 -27.391  16.484  1.00 82.25           C  
ATOM   1292  NE  ARG A 176      12.461 -28.641  16.672  1.00 82.25           N  
ATOM   1293  NH1 ARG A 176      14.469 -27.578  17.125  1.00 82.25           N  
ATOM   1294  NH2 ARG A 176      14.344 -29.875  17.109  1.00 82.25           N  
ATOM   1295  CZ  ARG A 176      13.758 -28.688  16.969  1.00 82.25           C  
ATOM   1296  N   ARG A 177      10.727 -24.906  11.914  1.00 81.38           N  
ATOM   1297  CA  ARG A 177      11.703 -24.766  10.844  1.00 81.38           C  
ATOM   1298  C   ARG A 177      11.383 -25.688   9.680  1.00 81.38           C  
ATOM   1299  CB  ARG A 177      13.117 -25.047  11.367  1.00 81.38           C  
ATOM   1300  O   ARG A 177      12.250 -26.438   9.211  1.00 81.38           O  
ATOM   1301  CG  ARG A 177      13.578 -24.078  12.438  1.00 81.38           C  
ATOM   1302  CD  ARG A 177      15.102 -24.031  12.547  1.00 81.38           C  
ATOM   1303  NE  ARG A 177      15.547 -23.047  13.523  1.00 81.38           N  
ATOM   1304  NH1 ARG A 177      17.797 -23.453  13.219  1.00 81.38           N  
ATOM   1305  NH2 ARG A 177      17.109 -21.875  14.727  1.00 81.38           N  
ATOM   1306  CZ  ARG A 177      16.812 -22.797  13.820  1.00 81.38           C  
ATOM   1307  N   ALA A 178      10.062 -25.719   9.289  1.00 87.44           N  
ATOM   1308  CA  ALA A 178       9.578 -26.578   8.219  1.00 87.44           C  
ATOM   1309  C   ALA A 178       8.703 -25.797   7.242  1.00 87.44           C  
ATOM   1310  CB  ALA A 178       8.812 -27.766   8.789  1.00 87.44           C  
ATOM   1311  O   ALA A 178       8.070 -24.812   7.621  1.00 87.44           O  
ATOM   1312  N   LEU A 179       8.781 -26.172   6.051  1.00 88.38           N  
ATOM   1313  CA  LEU A 179       7.871 -25.719   5.004  1.00 88.38           C  
ATOM   1314  C   LEU A 179       6.785 -26.750   4.750  1.00 88.38           C  
ATOM   1315  CB  LEU A 179       8.641 -25.438   3.711  1.00 88.38           C  
ATOM   1316  O   LEU A 179       7.082 -27.891   4.387  1.00 88.38           O  
ATOM   1317  CG  LEU A 179       7.836 -24.828   2.562  1.00 88.38           C  
ATOM   1318  CD1 LEU A 179       7.578 -23.344   2.824  1.00 88.38           C  
ATOM   1319  CD2 LEU A 179       8.562 -25.016   1.235  1.00 88.38           C  
ATOM   1320  N   HIS A 180       5.582 -26.328   4.973  1.00 90.69           N  
ATOM   1321  CA  HIS A 180       4.461 -27.266   4.906  1.00 90.69           C  
ATOM   1322  C   HIS A 180       3.451 -26.828   3.846  1.00 90.69           C  
ATOM   1323  CB  HIS A 180       3.775 -27.375   6.270  1.00 90.69           C  
ATOM   1324  O   HIS A 180       2.977 -25.703   3.855  1.00 90.69           O  
ATOM   1325  CG  HIS A 180       2.818 -28.516   6.367  1.00 90.69           C  
ATOM   1326  CD2 HIS A 180       1.476 -28.578   6.199  1.00 90.69           C  
ATOM   1327  ND1 HIS A 180       3.221 -29.797   6.672  1.00 90.69           N  
ATOM   1328  CE1 HIS A 180       2.162 -30.594   6.691  1.00 90.69           C  
ATOM   1329  NE2 HIS A 180       1.092 -29.875   6.406  1.00 90.69           N  
ATOM   1330  N   GLU A 181       3.201 -27.719   2.906  1.00 93.12           N  
ATOM   1331  CA  GLU A 181       2.131 -27.516   1.935  1.00 93.12           C  
ATOM   1332  C   GLU A 181       0.775 -27.906   2.516  1.00 93.12           C  
ATOM   1333  CB  GLU A 181       2.406 -28.312   0.656  1.00 93.12           C  
ATOM   1334  O   GLU A 181       0.599 -29.031   2.984  1.00 93.12           O  
ATOM   1335  CG  GLU A 181       1.432 -28.016  -0.475  1.00 93.12           C  
ATOM   1336  CD  GLU A 181       1.810 -28.688  -1.785  1.00 93.12           C  
ATOM   1337  OE1 GLU A 181       1.196 -28.359  -2.830  1.00 93.12           O  
ATOM   1338  OE2 GLU A 181       2.727 -29.531  -1.767  1.00 93.12           O  
ATOM   1339  N   LEU A 182      -0.087 -27.000   2.498  1.00 94.38           N  
ATOM   1340  CA  LEU A 182      -1.408 -27.266   3.057  1.00 94.38           C  
ATOM   1341  C   LEU A 182      -2.289 -28.000   2.047  1.00 94.38           C  
ATOM   1342  CB  LEU A 182      -2.080 -25.953   3.488  1.00 94.38           C  
ATOM   1343  O   LEU A 182      -2.201 -27.734   0.844  1.00 94.38           O  
ATOM   1344  CG  LEU A 182      -1.433 -25.219   4.656  1.00 94.38           C  
ATOM   1345  CD1 LEU A 182      -2.043 -23.828   4.809  1.00 94.38           C  
ATOM   1346  CD2 LEU A 182      -1.586 -26.016   5.949  1.00 94.38           C  
ATOM   1347  N   GLY A 183      -3.076 -28.844   2.604  1.00 92.88           N  
ATOM   1348  CA  GLY A 183      -3.996 -29.641   1.799  1.00 92.88           C  
ATOM   1349  C   GLY A 183      -5.188 -30.141   2.586  1.00 92.88           C  
ATOM   1350  O   GLY A 183      -5.449 -29.688   3.697  1.00 92.88           O  
ATOM   1351  N   VAL A 184      -5.844 -30.969   1.927  1.00 91.81           N  
ATOM   1352  CA  VAL A 184      -7.035 -31.594   2.488  1.00 91.81           C  
ATOM   1353  C   VAL A 184      -8.078 -30.531   2.803  1.00 91.81           C  
ATOM   1354  CB  VAL A 184      -6.707 -32.406   3.760  1.00 91.81           C  
ATOM   1355  O   VAL A 184      -8.344 -30.234   3.973  1.00 91.81           O  
ATOM   1356  CG1 VAL A 184      -7.930 -33.188   4.234  1.00 91.81           C  
ATOM   1357  CG2 VAL A 184      -5.531 -33.344   3.500  1.00 91.81           C  
ATOM   1358  N   TYR A 185      -8.547 -30.031   1.849  1.00 94.44           N  
ATOM   1359  CA  TYR A 185      -9.578 -29.016   1.915  1.00 94.44           C  
ATOM   1360  C   TYR A 185     -10.961 -29.609   1.687  1.00 94.44           C  
ATOM   1361  CB  TYR A 185      -9.312 -27.906   0.882  1.00 94.44           C  
ATOM   1362  O   TYR A 185     -11.086 -30.781   1.315  1.00 94.44           O  
ATOM   1363  CG  TYR A 185      -8.047 -27.141   1.139  1.00 94.44           C  
ATOM   1364  CD1 TYR A 185      -8.039 -26.031   1.985  1.00 94.44           C  
ATOM   1365  CD2 TYR A 185      -6.848 -27.500   0.534  1.00 94.44           C  
ATOM   1366  CE1 TYR A 185      -6.875 -25.312   2.223  1.00 94.44           C  
ATOM   1367  CE2 TYR A 185      -5.676 -26.797   0.765  1.00 94.44           C  
ATOM   1368  OH  TYR A 185      -4.539 -24.984   1.842  1.00 94.44           O  
ATOM   1369  CZ  TYR A 185      -5.699 -25.703   1.609  1.00 94.44           C  
ATOM   1370  N   TYR A 186     -11.930 -28.891   2.014  1.00 93.81           N  
ATOM   1371  CA  TYR A 186     -13.305 -29.219   1.658  1.00 93.81           C  
ATOM   1372  C   TYR A 186     -14.031 -27.984   1.131  1.00 93.81           C  
ATOM   1373  CB  TYR A 186     -14.055 -29.781   2.867  1.00 93.81           C  
ATOM   1374  O   TYR A 186     -13.586 -26.844   1.342  1.00 93.81           O  
ATOM   1375  CG  TYR A 186     -14.391 -28.750   3.914  1.00 93.81           C  
ATOM   1376  CD1 TYR A 186     -13.461 -28.359   4.871  1.00 93.81           C  
ATOM   1377  CD2 TYR A 186     -15.648 -28.156   3.947  1.00 93.81           C  
ATOM   1378  CE1 TYR A 186     -13.766 -27.406   5.836  1.00 93.81           C  
ATOM   1379  CE2 TYR A 186     -15.969 -27.203   4.910  1.00 93.81           C  
ATOM   1380  OH  TYR A 186     -15.336 -25.891   6.805  1.00 93.81           O  
ATOM   1381  CZ  TYR A 186     -15.023 -26.844   5.848  1.00 93.81           C  
ATOM   1382  N   LEU A 187     -14.945 -28.203   0.314  1.00 92.12           N  
ATOM   1383  CA  LEU A 187     -15.797 -27.141  -0.204  1.00 92.12           C  
ATOM   1384  C   LEU A 187     -16.984 -26.906   0.713  1.00 92.12           C  
ATOM   1385  CB  LEU A 187     -16.281 -27.469  -1.616  1.00 92.12           C  
ATOM   1386  O   LEU A 187     -17.859 -27.766   0.839  1.00 92.12           O  
ATOM   1387  CG  LEU A 187     -15.203 -27.531  -2.705  1.00 92.12           C  
ATOM   1388  CD1 LEU A 187     -15.750 -28.234  -3.947  1.00 92.12           C  
ATOM   1389  CD2 LEU A 187     -14.711 -26.141  -3.045  1.00 92.12           C  
ATOM   1390  N   PRO A 188     -16.922 -25.828   1.316  1.00 86.81           N  
ATOM   1391  CA  PRO A 188     -18.062 -25.562   2.211  1.00 86.81           C  
ATOM   1392  C   PRO A 188     -19.391 -25.547   1.481  1.00 86.81           C  
ATOM   1393  CB  PRO A 188     -17.734 -24.188   2.787  1.00 86.81           C  
ATOM   1394  O   PRO A 188     -19.484 -25.062   0.353  1.00 86.81           O  
ATOM   1395  CG  PRO A 188     -16.438 -23.797   2.156  1.00 86.81           C  
ATOM   1396  CD  PRO A 188     -16.031 -24.875   1.199  1.00 86.81           C  
ATOM   1397  N   ASP A 189     -20.391 -26.234   2.076  1.00 83.25           N  
ATOM   1398  CA  ASP A 189     -21.781 -26.203   1.594  1.00 83.25           C  
ATOM   1399  C   ASP A 189     -22.547 -25.062   2.256  1.00 83.25           C  
ATOM   1400  CB  ASP A 189     -22.469 -27.531   1.851  1.00 83.25           C  
ATOM   1401  O   ASP A 189     -23.391 -25.297   3.117  1.00 83.25           O  
ATOM   1402  CG  ASP A 189     -23.547 -27.844   0.815  1.00 83.25           C  
ATOM   1403  OD1 ASP A 189     -23.734 -27.047  -0.123  1.00 83.25           O  
ATOM   1404  OD2 ASP A 189     -24.188 -28.906   0.939  1.00 83.25           O  
ATOM   1405  N   ALA A 190     -22.047 -23.859   2.119  1.00 79.19           N  
ATOM   1406  CA  ALA A 190     -22.641 -22.672   2.729  1.00 79.19           C  
ATOM   1407  C   ALA A 190     -22.891 -21.594   1.685  1.00 79.19           C  
ATOM   1408  CB  ALA A 190     -21.734 -22.125   3.832  1.00 79.19           C  
ATOM   1409  O   ALA A 190     -22.297 -21.594   0.609  1.00 79.19           O  
ATOM   1410  N   GLU A 191     -23.797 -20.859   2.061  1.00 79.12           N  
ATOM   1411  CA  GLU A 191     -24.078 -19.719   1.188  1.00 79.12           C  
ATOM   1412  C   GLU A 191     -22.844 -18.875   0.967  1.00 79.12           C  
ATOM   1413  CB  GLU A 191     -25.203 -18.875   1.772  1.00 79.12           C  
ATOM   1414  O   GLU A 191     -22.125 -18.547   1.919  1.00 79.12           O  
ATOM   1415  CG  GLU A 191     -26.047 -18.156   0.721  1.00 79.12           C  
ATOM   1416  CD  GLU A 191     -27.234 -17.406   1.308  1.00 79.12           C  
ATOM   1417  OE1 GLU A 191     -27.969 -16.750   0.542  1.00 79.12           O  
ATOM   1418  OE2 GLU A 191     -27.422 -17.469   2.541  1.00 79.12           O  
ATOM   1419  N   GLY A 192     -22.531 -18.688  -0.208  1.00 76.44           N  
ATOM   1420  CA  GLY A 192     -21.359 -17.891  -0.557  1.00 76.44           C  
ATOM   1421  C   GLY A 192     -20.203 -18.719  -1.096  1.00 76.44           C  
ATOM   1422  O   GLY A 192     -19.250 -18.172  -1.629  1.00 76.44           O  
ATOM   1423  N   ALA A 193     -20.250 -19.953  -0.833  1.00 79.44           N  
ATOM   1424  CA  ALA A 193     -19.234 -20.844  -1.404  1.00 79.44           C  
ATOM   1425  C   ALA A 193     -19.406 -20.953  -2.918  1.00 79.44           C  
ATOM   1426  CB  ALA A 193     -19.328 -22.234  -0.759  1.00 79.44           C  
ATOM   1427  O   ALA A 193     -20.484 -20.719  -3.451  1.00 79.44           O  
ATOM   1428  N   PHE A 194     -18.312 -21.109  -3.557  1.00 78.94           N  
ATOM   1429  CA  PHE A 194     -18.359 -21.203  -5.012  1.00 78.94           C  
ATOM   1430  C   PHE A 194     -17.234 -22.109  -5.527  1.00 78.94           C  
ATOM   1431  CB  PHE A 194     -18.234 -19.828  -5.648  1.00 78.94           C  
ATOM   1432  O   PHE A 194     -16.172 -22.203  -4.918  1.00 78.94           O  
ATOM   1433  CG  PHE A 194     -17.016 -19.062  -5.230  1.00 78.94           C  
ATOM   1434  CD1 PHE A 194     -17.047 -18.219  -4.125  1.00 78.94           C  
ATOM   1435  CD2 PHE A 194     -15.828 -19.188  -5.945  1.00 78.94           C  
ATOM   1436  CE1 PHE A 194     -15.906 -17.516  -3.738  1.00 78.94           C  
ATOM   1437  CE2 PHE A 194     -14.688 -18.484  -5.566  1.00 78.94           C  
ATOM   1438  CZ  PHE A 194     -14.734 -17.641  -4.461  1.00 78.94           C  
ATOM   1439  N   ARG A 195     -17.594 -22.828  -6.496  1.00 86.62           N  
ATOM   1440  CA  ARG A 195     -16.656 -23.625  -7.270  1.00 86.62           C  
ATOM   1441  C   ARG A 195     -17.031 -23.656  -8.742  1.00 86.62           C  
ATOM   1442  CB  ARG A 195     -16.594 -25.062  -6.719  1.00 86.62           C  
ATOM   1443  O   ARG A 195     -18.172 -23.953  -9.094  1.00 86.62           O  
ATOM   1444  CG  ARG A 195     -15.594 -25.953  -7.438  1.00 86.62           C  
ATOM   1445  CD  ARG A 195     -15.633 -27.375  -6.902  1.00 86.62           C  
ATOM   1446  NE  ARG A 195     -14.562 -28.188  -7.465  1.00 86.62           N  
ATOM   1447  NH1 ARG A 195     -15.469 -30.219  -6.809  1.00 86.62           N  
ATOM   1448  NH2 ARG A 195     -13.484 -30.156  -7.949  1.00 86.62           N  
ATOM   1449  CZ  ARG A 195     -14.508 -29.516  -7.406  1.00 86.62           C  
ATOM   1450  N   ARG A 196     -16.141 -23.156  -9.469  1.00 84.25           N  
ATOM   1451  CA  ARG A 196     -16.344 -23.156 -10.914  1.00 84.25           C  
ATOM   1452  C   ARG A 196     -15.109 -23.703 -11.641  1.00 84.25           C  
ATOM   1453  CB  ARG A 196     -16.656 -21.750 -11.406  1.00 84.25           C  
ATOM   1454  O   ARG A 196     -13.984 -23.250 -11.383  1.00 84.25           O  
ATOM   1455  CG  ARG A 196     -18.016 -21.234 -10.977  1.00 84.25           C  
ATOM   1456  CD  ARG A 196     -18.891 -20.859 -12.172  1.00 84.25           C  
ATOM   1457  NE  ARG A 196     -20.172 -20.328 -11.750  1.00 84.25           N  
ATOM   1458  NH1 ARG A 196     -21.328 -21.125 -13.586  1.00 84.25           N  
ATOM   1459  NH2 ARG A 196     -22.422 -19.938 -11.961  1.00 84.25           N  
ATOM   1460  CZ  ARG A 196     -21.312 -20.453 -12.430  1.00 84.25           C  
ATOM   1461  N   GLY A 197     -15.320 -24.641 -12.500  1.00 84.81           N  
ATOM   1462  CA  GLY A 197     -14.234 -25.188 -13.289  1.00 84.81           C  
ATOM   1463  C   GLY A 197     -13.484 -26.297 -12.578  1.00 84.81           C  
ATOM   1464  O   GLY A 197     -13.664 -26.516 -11.375  1.00 84.81           O  
ATOM   1465  N   PRO A 198     -12.781 -26.969 -13.344  1.00 86.81           N  
ATOM   1466  CA  PRO A 198     -11.953 -28.031 -12.773  1.00 86.81           C  
ATOM   1467  C   PRO A 198     -10.602 -27.531 -12.273  1.00 86.81           C  
ATOM   1468  CB  PRO A 198     -11.773 -29.000 -13.938  1.00 86.81           C  
ATOM   1469  O   PRO A 198     -10.336 -26.328 -12.312  1.00 86.81           O  
ATOM   1470  CG  PRO A 198     -11.750 -28.141 -15.156  1.00 86.81           C  
ATOM   1471  CD  PRO A 198     -12.625 -26.953 -14.914  1.00 86.81           C  
ATOM   1472  N   GLY A 199      -9.844 -28.453 -11.617  1.00 90.81           N  
ATOM   1473  CA  GLY A 199      -8.461 -28.141 -11.305  1.00 90.81           C  
ATOM   1474  C   GLY A 199      -8.141 -28.234  -9.828  1.00 90.81           C  
ATOM   1475  O   GLY A 199      -6.977 -28.359  -9.445  1.00 90.81           O  
ATOM   1476  N   LEU A 200      -9.156 -28.125  -9.031  1.00 92.75           N  
ATOM   1477  CA  LEU A 200      -8.922 -28.141  -7.590  1.00 92.75           C  
ATOM   1478  C   LEU A 200      -8.852 -29.578  -7.066  1.00 92.75           C  
ATOM   1479  CB  LEU A 200     -10.016 -27.375  -6.855  1.00 92.75           C  
ATOM   1480  O   LEU A 200      -9.789 -30.359  -7.254  1.00 92.75           O  
ATOM   1481  CG  LEU A 200      -9.891 -27.281  -5.332  1.00 92.75           C  
ATOM   1482  CD1 LEU A 200      -8.641 -26.500  -4.953  1.00 92.75           C  
ATOM   1483  CD2 LEU A 200     -11.133 -26.656  -4.723  1.00 92.75           C  
ATOM   1484  N   ASN A 201      -7.770 -29.891  -6.605  1.00 91.12           N  
ATOM   1485  CA  ASN A 201      -7.594 -31.141  -5.879  1.00 91.12           C  
ATOM   1486  C   ASN A 201      -7.688 -30.938  -4.371  1.00 91.12           C  
ATOM   1487  CB  ASN A 201      -6.254 -31.797  -6.242  1.00 91.12           C  
ATOM   1488  O   ASN A 201      -6.754 -30.438  -3.748  1.00 91.12           O  
ATOM   1489  CG  ASN A 201      -6.121 -33.219  -5.703  1.00 91.12           C  
ATOM   1490  ND2 ASN A 201      -5.676 -34.125  -6.551  1.00 91.12           N  
ATOM   1491  OD1 ASN A 201      -6.422 -33.469  -4.535  1.00 91.12           O  
ATOM   1492  N   LEU A 202      -8.766 -31.375  -3.816  1.00 90.88           N  
ATOM   1493  CA  LEU A 202      -9.055 -31.094  -2.412  1.00 90.88           C  
ATOM   1494  C   LEU A 202      -8.094 -31.859  -1.502  1.00 90.88           C  
ATOM   1495  CB  LEU A 202     -10.500 -31.484  -2.078  1.00 90.88           C  
ATOM   1496  O   LEU A 202      -7.848 -31.438  -0.369  1.00 90.88           O  
ATOM   1497  CG  LEU A 202     -11.594 -30.625  -2.691  1.00 90.88           C  
ATOM   1498  CD1 LEU A 202     -12.953 -31.312  -2.582  1.00 90.88           C  
ATOM   1499  CD2 LEU A 202     -11.633 -29.250  -2.016  1.00 90.88           C  
ATOM   1500  N   THR A 203      -7.590 -32.906  -1.924  1.00 87.12           N  
ATOM   1501  CA  THR A 203      -6.699 -33.750  -1.115  1.00 87.12           C  
ATOM   1502  C   THR A 203      -5.285 -33.156  -1.112  1.00 87.12           C  
ATOM   1503  CB  THR A 203      -6.664 -35.188  -1.625  1.00 87.12           C  
ATOM   1504  O   THR A 203      -4.715 -32.906  -0.049  1.00 87.12           O  
ATOM   1505  CG2 THR A 203      -5.965 -36.125  -0.626  1.00 87.12           C  
ATOM   1506  OG1 THR A 203      -8.000 -35.656  -1.826  1.00 87.12           O  
ATOM   1507  N   SER A 204      -4.691 -32.844  -2.244  1.00 87.38           N  
ATOM   1508  CA  SER A 204      -3.340 -32.312  -2.324  1.00 87.38           C  
ATOM   1509  C   SER A 204      -3.328 -30.812  -2.021  1.00 87.38           C  
ATOM   1510  CB  SER A 204      -2.742 -32.562  -3.709  1.00 87.38           C  
ATOM   1511  O   SER A 204      -2.311 -30.266  -1.582  1.00 87.38           O  
ATOM   1512  OG  SER A 204      -3.443 -31.828  -4.699  1.00 87.38           O  
ATOM   1513  N   GLY A 205      -4.527 -30.172  -2.254  1.00 93.44           N  
ATOM   1514  CA  GLY A 205      -4.605 -28.734  -2.068  1.00 93.44           C  
ATOM   1515  C   GLY A 205      -4.070 -27.938  -3.252  1.00 93.44           C  
ATOM   1516  O   GLY A 205      -3.941 -26.719  -3.186  1.00 93.44           O  
ATOM   1517  N   GLN A 206      -3.730 -28.656  -4.312  1.00 93.38           N  
ATOM   1518  CA  GLN A 206      -3.191 -28.047  -5.520  1.00 93.38           C  
ATOM   1519  C   GLN A 206      -4.305 -27.656  -6.492  1.00 93.38           C  
ATOM   1520  CB  GLN A 206      -2.195 -28.984  -6.203  1.00 93.38           C  
ATOM   1521  O   GLN A 206      -5.250 -28.438  -6.691  1.00 93.38           O  
ATOM   1522  CG  GLN A 206      -0.969 -29.297  -5.359  1.00 93.38           C  
ATOM   1523  CD  GLN A 206      -0.100 -30.375  -5.969  1.00 93.38           C  
ATOM   1524  NE2 GLN A 206       1.034 -30.656  -5.336  1.00 93.38           N  
ATOM   1525  OE1 GLN A 206      -0.447 -30.969  -7.000  1.00 93.38           O  
ATOM   1526  N   TYR A 207      -4.250 -26.438  -6.945  1.00 95.25           N  
ATOM   1527  CA  TYR A 207      -5.184 -25.984  -7.965  1.00 95.25           C  
ATOM   1528  C   TYR A 207      -4.492 -25.859  -9.320  1.00 95.25           C  
ATOM   1529  CB  TYR A 207      -5.797 -24.625  -7.566  1.00 95.25           C  
ATOM   1530  O   TYR A 207      -3.705 -24.938  -9.539  1.00 95.25           O  
ATOM   1531  CG  TYR A 207      -6.723 -24.062  -8.609  1.00 95.25           C  
ATOM   1532  CD1 TYR A 207      -6.387 -22.891  -9.297  1.00 95.25           C  
ATOM   1533  CD2 TYR A 207      -7.934 -24.672  -8.906  1.00 95.25           C  
ATOM   1534  CE1 TYR A 207      -7.242 -22.359 -10.258  1.00 95.25           C  
ATOM   1535  CE2 TYR A 207      -8.797 -24.141  -9.859  1.00 95.25           C  
ATOM   1536  OH  TYR A 207      -9.289 -22.453 -11.484  1.00 95.25           O  
ATOM   1537  CZ  TYR A 207      -8.438 -22.984 -10.531  1.00 95.25           C  
ATOM   1538  N   ARG A 208      -4.891 -26.766 -10.141  1.00 93.75           N  
ATOM   1539  CA  ARG A 208      -4.352 -26.781 -11.500  1.00 93.75           C  
ATOM   1540  C   ARG A 208      -5.176 -25.891 -12.430  1.00 93.75           C  
ATOM   1541  CB  ARG A 208      -4.312 -28.219 -12.039  1.00 93.75           C  
ATOM   1542  O   ARG A 208      -6.371 -26.125 -12.617  1.00 93.75           O  
ATOM   1543  CG  ARG A 208      -3.352 -28.406 -13.203  1.00 93.75           C  
ATOM   1544  CD  ARG A 208      -3.264 -29.875 -13.625  1.00 93.75           C  
ATOM   1545  NE  ARG A 208      -1.881 -30.297 -13.820  1.00 93.75           N  
ATOM   1546  NH1 ARG A 208      -2.258 -32.500 -13.227  1.00 93.75           N  
ATOM   1547  NH2 ARG A 208      -0.154 -31.812 -13.828  1.00 93.75           N  
ATOM   1548  CZ  ARG A 208      -1.435 -31.531 -13.625  1.00 93.75           C  
ATOM   1549  N   ALA A 209      -4.500 -24.953 -12.961  1.00 93.94           N  
ATOM   1550  CA  ALA A 209      -5.180 -24.000 -13.828  1.00 93.94           C  
ATOM   1551  C   ALA A 209      -5.727 -24.688 -15.078  1.00 93.94           C  
ATOM   1552  CB  ALA A 209      -4.230 -22.875 -14.219  1.00 93.94           C  
ATOM   1553  O   ALA A 209      -4.965 -25.219 -15.883  1.00 93.94           O  
ATOM   1554  N   PRO A 210      -7.012 -24.688 -15.258  1.00 91.12           N  
ATOM   1555  CA  PRO A 210      -7.613 -25.297 -16.438  1.00 91.12           C  
ATOM   1556  C   PRO A 210      -7.359 -24.500 -17.719  1.00 91.12           C  
ATOM   1557  CB  PRO A 210      -9.109 -25.328 -16.109  1.00 91.12           C  
ATOM   1558  O   PRO A 210      -7.383 -25.062 -18.812  1.00 91.12           O  
ATOM   1559  CG  PRO A 210      -9.297 -24.203 -15.133  1.00 91.12           C  
ATOM   1560  CD  PRO A 210      -8.031 -24.031 -14.344  1.00 91.12           C  
ATOM   1561  N   VAL A 211      -7.156 -23.156 -17.562  1.00 86.50           N  
ATOM   1562  CA  VAL A 211      -6.863 -22.250 -18.672  1.00 86.50           C  
ATOM   1563  C   VAL A 211      -5.746 -21.297 -18.281  1.00 86.50           C  
ATOM   1564  CB  VAL A 211      -8.117 -21.469 -19.109  1.00 86.50           C  
ATOM   1565  O   VAL A 211      -5.602 -20.953 -17.109  1.00 86.50           O  
ATOM   1566  CG1 VAL A 211      -9.164 -22.406 -19.719  1.00 86.50           C  
ATOM   1567  CG2 VAL A 211      -8.703 -20.703 -17.922  1.00 86.50           C  
ATOM   1568  N   ALA A 212      -4.969 -21.062 -19.312  1.00 88.12           N  
ATOM   1569  CA  ALA A 212      -3.934 -20.062 -19.078  1.00 88.12           C  
ATOM   1570  C   ALA A 212      -4.543 -18.688 -18.875  1.00 88.12           C  
ATOM   1571  CB  ALA A 212      -2.939 -20.047 -20.234  1.00 88.12           C  
ATOM   1572  O   ALA A 212      -5.445 -18.281 -19.609  1.00 88.12           O  
ATOM   1573  N   GLY A 213      -4.184 -18.031 -17.750  1.00 85.94           N  
ATOM   1574  CA  GLY A 213      -4.734 -16.703 -17.484  1.00 85.94           C  
ATOM   1575  C   GLY A 213      -4.309 -16.141 -16.141  1.00 85.94           C  
ATOM   1576  O   GLY A 213      -3.451 -16.703 -15.469  1.00 85.94           O  
ATOM   1577  N   PHE A 214      -4.816 -15.031 -15.945  1.00 80.81           N  
ATOM   1578  CA  PHE A 214      -4.578 -14.352 -14.680  1.00 80.81           C  
ATOM   1579  C   PHE A 214      -5.539 -14.859 -13.609  1.00 80.81           C  
ATOM   1580  CB  PHE A 214      -4.723 -12.836 -14.844  1.00 80.81           C  
ATOM   1581  O   PHE A 214      -6.758 -14.820 -13.789  1.00 80.81           O  
ATOM   1582  CG  PHE A 214      -3.715 -12.227 -15.781  1.00 80.81           C  
ATOM   1583  CD1 PHE A 214      -2.459 -11.852 -15.320  1.00 80.81           C  
ATOM   1584  CD2 PHE A 214      -4.023 -12.031 -17.125  1.00 80.81           C  
ATOM   1585  CE1 PHE A 214      -1.522 -11.289 -16.188  1.00 80.81           C  
ATOM   1586  CE2 PHE A 214      -3.094 -11.469 -17.984  1.00 80.81           C  
ATOM   1587  CZ  PHE A 214      -1.845 -11.102 -17.516  1.00 80.81           C  
ATOM   1588  N   TYR A 215      -4.953 -15.344 -12.531  1.00 86.44           N  
ATOM   1589  CA  TYR A 215      -5.723 -15.859 -11.406  1.00 86.44           C  
ATOM   1590  C   TYR A 215      -5.535 -14.992 -10.172  1.00 86.44           C  
ATOM   1591  CB  TYR A 215      -5.316 -17.297 -11.094  1.00 86.44           C  
ATOM   1592  O   TYR A 215      -4.402 -14.688  -9.789  1.00 86.44           O  
ATOM   1593  CG  TYR A 215      -5.809 -18.312 -12.109  1.00 86.44           C  
ATOM   1594  CD1 TYR A 215      -6.938 -19.078 -11.859  1.00 86.44           C  
ATOM   1595  CD2 TYR A 215      -5.148 -18.484 -13.320  1.00 86.44           C  
ATOM   1596  CE1 TYR A 215      -7.395 -20.016 -12.789  1.00 86.44           C  
ATOM   1597  CE2 TYR A 215      -5.594 -19.406 -14.258  1.00 86.44           C  
ATOM   1598  OH  TYR A 215      -7.164 -21.078 -14.914  1.00 86.44           O  
ATOM   1599  CZ  TYR A 215      -6.719 -20.156 -13.984  1.00 86.44           C  
ATOM   1600  N   ALA A 216      -6.633 -14.508  -9.609  1.00 84.31           N  
ATOM   1601  CA  ALA A 216      -6.590 -13.930  -8.273  1.00 84.31           C  
ATOM   1602  C   ALA A 216      -6.594 -15.016  -7.203  1.00 84.31           C  
ATOM   1603  CB  ALA A 216      -7.766 -12.977  -8.070  1.00 84.31           C  
ATOM   1604  O   ALA A 216      -7.562 -15.766  -7.074  1.00 84.31           O  
ATOM   1605  N   LEU A 217      -5.465 -15.102  -6.449  1.00 90.88           N  
ATOM   1606  CA  LEU A 217      -5.301 -16.125  -5.430  1.00 90.88           C  
ATOM   1607  C   LEU A 217      -5.301 -15.516  -4.035  1.00 90.88           C  
ATOM   1608  CB  LEU A 217      -4.008 -16.906  -5.660  1.00 90.88           C  
ATOM   1609  O   LEU A 217      -4.840 -14.391  -3.846  1.00 90.88           O  
ATOM   1610  CG  LEU A 217      -3.889 -17.656  -6.988  1.00 90.88           C  
ATOM   1611  CD1 LEU A 217      -2.537 -17.375  -7.637  1.00 90.88           C  
ATOM   1612  CD2 LEU A 217      -4.090 -19.156  -6.781  1.00 90.88           C  
ATOM   1613  N   ALA A 218      -5.891 -16.203  -3.119  1.00 90.88           N  
ATOM   1614  CA  ALA A 218      -5.949 -15.750  -1.734  1.00 90.88           C  
ATOM   1615  C   ALA A 218      -5.895 -16.922  -0.763  1.00 90.88           C  
ATOM   1616  CB  ALA A 218      -7.211 -14.922  -1.499  1.00 90.88           C  
ATOM   1617  O   ALA A 218      -6.449 -17.984  -1.037  1.00 90.88           O  
ATOM   1618  N   ALA A 219      -5.133 -16.656   0.341  1.00 94.12           N  
ATOM   1619  CA  ALA A 219      -5.082 -17.625   1.436  1.00 94.12           C  
ATOM   1620  C   ALA A 219      -5.109 -16.922   2.789  1.00 94.12           C  
ATOM   1621  CB  ALA A 219      -3.834 -18.500   1.318  1.00 94.12           C  
ATOM   1622  O   ALA A 219      -4.422 -15.914   2.988  1.00 94.12           O  
ATOM   1623  N   THR A 220      -5.977 -17.391   3.609  1.00 93.62           N  
ATOM   1624  CA  THR A 220      -6.066 -16.922   4.988  1.00 93.62           C  
ATOM   1625  C   THR A 220      -5.973 -18.094   5.965  1.00 93.62           C  
ATOM   1626  CB  THR A 220      -7.375 -16.156   5.230  1.00 93.62           C  
ATOM   1627  O   THR A 220      -6.828 -18.984   5.965  1.00 93.62           O  
ATOM   1628  CG2 THR A 220      -7.430 -15.594   6.648  1.00 93.62           C  
ATOM   1629  OG1 THR A 220      -7.469 -15.078   4.293  1.00 93.62           O  
ATOM   1630  N   LEU A 221      -4.941 -17.984   6.824  1.00 93.81           N  
ATOM   1631  CA  LEU A 221      -4.695 -19.078   7.773  1.00 93.81           C  
ATOM   1632  C   LEU A 221      -4.879 -18.594   9.211  1.00 93.81           C  
ATOM   1633  CB  LEU A 221      -3.285 -19.641   7.586  1.00 93.81           C  
ATOM   1634  O   LEU A 221      -4.426 -17.500   9.562  1.00 93.81           O  
ATOM   1635  CG  LEU A 221      -2.926 -20.109   6.176  1.00 93.81           C  
ATOM   1636  CD1 LEU A 221      -1.504 -20.656   6.148  1.00 93.81           C  
ATOM   1637  CD2 LEU A 221      -3.920 -21.172   5.699  1.00 93.81           C  
ATOM   1638  N   HIS A 222      -5.621 -19.422   9.984  1.00 92.81           N  
ATOM   1639  CA  HIS A 222      -5.688 -19.266  11.430  1.00 92.81           C  
ATOM   1640  C   HIS A 222      -4.676 -20.172  12.133  1.00 92.81           C  
ATOM   1641  CB  HIS A 222      -7.098 -19.578  11.938  1.00 92.81           C  
ATOM   1642  O   HIS A 222      -4.789 -21.406  12.078  1.00 92.81           O  
ATOM   1643  CG  HIS A 222      -8.172 -18.844  11.195  1.00 92.81           C  
ATOM   1644  CD2 HIS A 222      -9.094 -19.281  10.305  1.00 92.81           C  
ATOM   1645  ND1 HIS A 222      -8.383 -17.500  11.336  1.00 92.81           N  
ATOM   1646  CE1 HIS A 222      -9.391 -17.125  10.562  1.00 92.81           C  
ATOM   1647  NE2 HIS A 222      -9.844 -18.203   9.930  1.00 92.81           N  
ATOM   1648  N   VAL A 223      -3.721 -19.516  12.734  1.00 90.38           N  
ATOM   1649  CA  VAL A 223      -2.570 -20.250  13.250  1.00 90.38           C  
ATOM   1650  C   VAL A 223      -2.533 -20.156  14.773  1.00 90.38           C  
ATOM   1651  CB  VAL A 223      -1.246 -19.734  12.648  1.00 90.38           C  
ATOM   1652  O   VAL A 223      -2.738 -19.078  15.336  1.00 90.38           O  
ATOM   1653  CG1 VAL A 223      -0.065 -20.562  13.141  1.00 90.38           C  
ATOM   1654  CG2 VAL A 223      -1.312 -19.734  11.125  1.00 90.38           C  
ATOM   1655  N   ALA A 224      -2.336 -21.312  15.398  1.00 88.62           N  
ATOM   1656  CA  ALA A 224      -2.178 -21.406  16.844  1.00 88.62           C  
ATOM   1657  C   ALA A 224      -0.772 -21.875  17.219  1.00 88.62           C  
ATOM   1658  CB  ALA A 224      -3.221 -22.344  17.438  1.00 88.62           C  
ATOM   1659  O   ALA A 224      -0.268 -22.844  16.656  1.00 88.62           O  
ATOM   1660  N   LEU A 225      -0.227 -21.094  18.000  1.00 80.62           N  
ATOM   1661  CA  LEU A 225       1.100 -21.469  18.484  1.00 80.62           C  
ATOM   1662  C   LEU A 225       1.018 -22.656  19.438  1.00 80.62           C  
ATOM   1663  CB  LEU A 225       1.780 -20.297  19.172  1.00 80.62           C  
ATOM   1664  O   LEU A 225       0.066 -22.766  20.203  1.00 80.62           O  
ATOM   1665  CG  LEU A 225       2.230 -19.141  18.266  1.00 80.62           C  
ATOM   1666  CD1 LEU A 225       2.535 -17.906  19.094  1.00 80.62           C  
ATOM   1667  CD2 LEU A 225       3.447 -19.547  17.438  1.00 80.62           C  
ATOM   1668  N   GLY A 226       1.815 -23.594  19.016  1.00 73.50           N  
ATOM   1669  CA  GLY A 226       1.895 -24.703  19.953  1.00 73.50           C  
ATOM   1670  C   GLY A 226       2.588 -24.359  21.250  1.00 73.50           C  
ATOM   1671  O   GLY A 226       2.861 -23.188  21.516  1.00 73.50           O  
ATOM   1672  N   GLU A 227       2.727 -25.406  22.094  1.00 65.31           N  
ATOM   1673  CA  GLU A 227       3.385 -25.297  23.391  1.00 65.31           C  
ATOM   1674  C   GLU A 227       4.828 -24.812  23.234  1.00 65.31           C  
ATOM   1675  CB  GLU A 227       3.352 -26.641  24.125  1.00 65.31           C  
ATOM   1676  O   GLU A 227       5.539 -25.250  22.328  1.00 65.31           O  
ATOM   1677  CG  GLU A 227       2.033 -26.922  24.828  1.00 65.31           C  
ATOM   1678  CD  GLU A 227       2.074 -28.156  25.719  1.00 65.31           C  
ATOM   1679  OE1 GLU A 227       1.077 -28.438  26.422  1.00 65.31           O  
ATOM   1680  OE2 GLU A 227       3.113 -28.859  25.703  1.00 65.31           O  
ATOM   1681  N   PRO A 228       5.117 -23.672  23.719  1.00 60.41           N  
ATOM   1682  CA  PRO A 228       6.496 -23.188  23.625  1.00 60.41           C  
ATOM   1683  C   PRO A 228       7.531 -24.266  23.891  1.00 60.41           C  
ATOM   1684  CB  PRO A 228       6.559 -22.094  24.703  1.00 60.41           C  
ATOM   1685  O   PRO A 228       7.266 -25.203  24.656  1.00 60.41           O  
ATOM   1686  CG  PRO A 228       5.258 -22.203  25.422  1.00 60.41           C  
ATOM   1687  CD  PRO A 228       4.410 -23.234  24.734  1.00 60.41           C  
ATOM   1688  N   PRO A 229       8.430 -24.391  22.828  1.00 57.25           N  
ATOM   1689  CA  PRO A 229       9.461 -25.391  23.109  1.00 57.25           C  
ATOM   1690  C   PRO A 229      10.094 -25.219  24.484  1.00 57.25           C  
ATOM   1691  CB  PRO A 229      10.492 -25.141  22.000  1.00 57.25           C  
ATOM   1692  O   PRO A 229      10.008 -24.141  25.078  1.00 57.25           O  
ATOM   1693  CG  PRO A 229      10.109 -23.828  21.391  1.00 57.25           C  
ATOM   1694  CD  PRO A 229       8.773 -23.422  21.953  1.00 57.25           C  
ATOM   1695  N   ARG A 230      10.375 -26.359  25.062  1.00 57.62           N  
ATOM   1696  CA  ARG A 230      11.094 -26.359  26.328  1.00 57.62           C  
ATOM   1697  C   ARG A 230      12.227 -25.344  26.328  1.00 57.62           C  
ATOM   1698  CB  ARG A 230      11.664 -27.766  26.609  1.00 57.62           C  
ATOM   1699  O   ARG A 230      12.641 -24.859  27.391  1.00 57.62           O  
ATOM   1700  CG  ARG A 230      10.625 -28.750  27.125  1.00 57.62           C  
ATOM   1701  CD  ARG A 230      11.266 -30.078  27.531  1.00 57.62           C  
ATOM   1702  NE  ARG A 230      10.273 -31.016  28.031  1.00 57.62           N  
ATOM   1703  NH1 ARG A 230      11.766 -32.750  28.281  1.00 57.62           N  
ATOM   1704  NH2 ARG A 230       9.555 -33.062  28.828  1.00 57.62           N  
ATOM   1705  CZ  ARG A 230      10.531 -32.281  28.375  1.00 57.62           C  
ATOM   1706  N   ARG A 231      12.875 -25.141  25.094  1.00 55.19           N  
ATOM   1707  CA  ARG A 231      14.102 -24.359  25.062  1.00 55.19           C  
ATOM   1708  C   ARG A 231      13.812 -22.922  24.641  1.00 55.19           C  
ATOM   1709  CB  ARG A 231      15.117 -24.984  24.109  1.00 55.19           C  
ATOM   1710  O   ARG A 231      13.844 -22.594  23.438  1.00 55.19           O  
ATOM   1711  CG  ARG A 231      15.938 -26.109  24.734  1.00 55.19           C  
ATOM   1712  CD  ARG A 231      16.984 -26.641  23.766  1.00 55.19           C  
ATOM   1713  NE  ARG A 231      17.719 -27.766  24.344  1.00 55.19           N  
ATOM   1714  NH1 ARG A 231      18.953 -28.219  22.438  1.00 55.19           N  
ATOM   1715  NH2 ARG A 231      19.250 -29.484  24.328  1.00 55.19           N  
ATOM   1716  CZ  ARG A 231      18.641 -28.484  23.703  1.00 55.19           C  
ATOM   1717  N   GLY A 232      13.234 -22.031  25.422  1.00 57.91           N  
ATOM   1718  CA  GLY A 232      13.172 -20.594  25.625  1.00 57.91           C  
ATOM   1719  C   GLY A 232      12.195 -19.906  24.688  1.00 57.91           C  
ATOM   1720  O   GLY A 232      11.617 -20.531  23.797  1.00 57.91           O  
ATOM   1721  N   PRO A 233      11.789 -18.688  25.047  1.00 60.88           N  
ATOM   1722  CA  PRO A 233      10.820 -17.812  24.375  1.00 60.88           C  
ATOM   1723  C   PRO A 233      11.180 -17.562  22.906  1.00 60.88           C  
ATOM   1724  CB  PRO A 233      10.883 -16.516  25.188  1.00 60.88           C  
ATOM   1725  O   PRO A 233      12.336 -17.719  22.516  1.00 60.88           O  
ATOM   1726  CG  PRO A 233      12.133 -16.641  26.000  1.00 60.88           C  
ATOM   1727  CD  PRO A 233      12.609 -18.062  25.938  1.00 60.88           C  
ATOM   1728  N   PRO A 234      10.180 -17.453  22.141  1.00 62.47           N  
ATOM   1729  CA  PRO A 234      10.414 -17.125  20.734  1.00 62.47           C  
ATOM   1730  C   PRO A 234      11.438 -16.016  20.547  1.00 62.47           C  
ATOM   1731  CB  PRO A 234       9.031 -16.703  20.234  1.00 62.47           C  
ATOM   1732  O   PRO A 234      11.477 -15.070  21.344  1.00 62.47           O  
ATOM   1733  CG  PRO A 234       8.125 -16.906  21.406  1.00 62.47           C  
ATOM   1734  CD  PRO A 234       8.953 -17.312  22.594  1.00 62.47           C  
ATOM   1735  N   ARG A 235      12.461 -16.297  19.703  1.00 69.00           N  
ATOM   1736  CA  ARG A 235      13.508 -15.336  19.375  1.00 69.00           C  
ATOM   1737  C   ARG A 235      13.008 -14.305  18.359  1.00 69.00           C  
ATOM   1738  CB  ARG A 235      14.750 -16.047  18.844  1.00 69.00           C  
ATOM   1739  O   ARG A 235      12.070 -14.578  17.609  1.00 69.00           O  
ATOM   1740  CG  ARG A 235      15.406 -16.984  19.844  1.00 69.00           C  
ATOM   1741  CD  ARG A 235      16.656 -17.625  19.281  1.00 69.00           C  
ATOM   1742  NE  ARG A 235      17.188 -18.656  20.172  1.00 69.00           N  
ATOM   1743  NH1 ARG A 235      19.000 -19.172  18.828  1.00 69.00           N  
ATOM   1744  NH2 ARG A 235      18.688 -20.266  20.812  1.00 69.00           N  
ATOM   1745  CZ  ARG A 235      18.297 -19.359  19.938  1.00 69.00           C  
ATOM   1746  N   PRO A 236      13.383 -13.086  18.469  1.00 64.81           N  
ATOM   1747  CA  PRO A 236      13.008 -12.008  17.547  1.00 64.81           C  
ATOM   1748  C   PRO A 236      13.148 -12.414  16.078  1.00 64.81           C  
ATOM   1749  CB  PRO A 236      13.977 -10.883  17.891  1.00 64.81           C  
ATOM   1750  O   PRO A 236      12.484 -11.852  15.203  1.00 64.81           O  
ATOM   1751  CG  PRO A 236      14.695 -11.367  19.109  1.00 64.81           C  
ATOM   1752  CD  PRO A 236      14.398 -12.828  19.297  1.00 64.81           C  
ATOM   1753  N   ARG A 237      13.945 -13.469  15.750  1.00 70.19           N  
ATOM   1754  CA  ARG A 237      14.172 -13.898  14.375  1.00 70.19           C  
ATOM   1755  C   ARG A 237      13.094 -14.875  13.922  1.00 70.19           C  
ATOM   1756  CB  ARG A 237      15.555 -14.539  14.242  1.00 70.19           C  
ATOM   1757  O   ARG A 237      13.023 -15.219  12.742  1.00 70.19           O  
ATOM   1758  CG  ARG A 237      16.703 -13.555  14.398  1.00 70.19           C  
ATOM   1759  CD  ARG A 237      18.062 -14.234  14.195  1.00 70.19           C  
ATOM   1760  NE  ARG A 237      19.156 -13.289  14.312  1.00 70.19           N  
ATOM   1761  NH1 ARG A 237      20.828 -14.875  14.109  1.00 70.19           N  
ATOM   1762  NH2 ARG A 237      21.375 -12.672  14.391  1.00 70.19           N  
ATOM   1763  CZ  ARG A 237      20.453 -13.617  14.266  1.00 70.19           C  
ATOM   1764  N   ASP A 238      12.258 -15.336  14.891  1.00 79.44           N  
ATOM   1765  CA  ASP A 238      11.195 -16.281  14.570  1.00 79.44           C  
ATOM   1766  C   ASP A 238      10.078 -15.594  13.773  1.00 79.44           C  
ATOM   1767  CB  ASP A 238      10.625 -16.891  15.844  1.00 79.44           C  
ATOM   1768  O   ASP A 238       9.508 -14.602  14.227  1.00 79.44           O  
ATOM   1769  CG  ASP A 238      11.570 -17.906  16.484  1.00 79.44           C  
ATOM   1770  OD1 ASP A 238      12.594 -18.250  15.867  1.00 79.44           O  
ATOM   1771  OD2 ASP A 238      11.281 -18.344  17.625  1.00 79.44           O  
ATOM   1772  N   HIS A 239       9.852 -16.125  12.555  1.00 87.38           N  
ATOM   1773  CA  HIS A 239       8.805 -15.562  11.703  1.00 87.38           C  
ATOM   1774  C   HIS A 239       8.078 -16.656  10.930  1.00 87.38           C  
ATOM   1775  CB  HIS A 239       9.398 -14.539  10.734  1.00 87.38           C  
ATOM   1776  O   HIS A 239       8.539 -17.797  10.867  1.00 87.38           O  
ATOM   1777  CG  HIS A 239      10.414 -15.125   9.797  1.00 87.38           C  
ATOM   1778  CD2 HIS A 239      10.305 -15.570   8.531  1.00 87.38           C  
ATOM   1779  ND1 HIS A 239      11.734 -15.297  10.156  1.00 87.38           N  
ATOM   1780  CE1 HIS A 239      12.391 -15.828   9.141  1.00 87.38           C  
ATOM   1781  NE2 HIS A 239      11.547 -16.000   8.141  1.00 87.38           N  
ATOM   1782  N   LEU A 240       6.926 -16.344  10.523  1.00 87.94           N  
ATOM   1783  CA  LEU A 240       6.078 -17.188   9.688  1.00 87.94           C  
ATOM   1784  C   LEU A 240       5.887 -16.562   8.305  1.00 87.94           C  
ATOM   1785  CB  LEU A 240       4.715 -17.406  10.352  1.00 87.94           C  
ATOM   1786  O   LEU A 240       5.699 -15.352   8.188  1.00 87.94           O  
ATOM   1787  CG  LEU A 240       4.602 -18.625  11.266  1.00 87.94           C  
ATOM   1788  CD1 LEU A 240       3.922 -18.250  12.578  1.00 87.94           C  
ATOM   1789  CD2 LEU A 240       3.836 -19.750  10.570  1.00 87.94           C  
ATOM   1790  N   ARG A 241       6.055 -17.391   7.348  1.00 90.94           N  
ATOM   1791  CA  ARG A 241       5.828 -16.953   5.969  1.00 90.94           C  
ATOM   1792  C   ARG A 241       4.707 -17.766   5.324  1.00 90.94           C  
ATOM   1793  CB  ARG A 241       7.113 -17.094   5.148  1.00 90.94           C  
ATOM   1794  O   ARG A 241       4.781 -18.984   5.234  1.00 90.94           O  
ATOM   1795  CG  ARG A 241       8.180 -16.062   5.492  1.00 90.94           C  
ATOM   1796  CD  ARG A 241       9.461 -16.297   4.703  1.00 90.94           C  
ATOM   1797  NE  ARG A 241       9.477 -15.516   3.465  1.00 90.94           N  
ATOM   1798  NH1 ARG A 241      11.344 -16.562   2.592  1.00 90.94           N  
ATOM   1799  NH2 ARG A 241      10.289 -14.898   1.408  1.00 90.94           N  
ATOM   1800  CZ  ARG A 241      10.367 -15.664   2.492  1.00 90.94           C  
ATOM   1801  N   LEU A 242       3.670 -17.141   4.930  1.00 93.38           N  
ATOM   1802  CA  LEU A 242       2.596 -17.719   4.133  1.00 93.38           C  
ATOM   1803  C   LEU A 242       2.834 -17.469   2.645  1.00 93.38           C  
ATOM   1804  CB  LEU A 242       1.244 -17.141   4.547  1.00 93.38           C  
ATOM   1805  O   LEU A 242       3.027 -16.328   2.221  1.00 93.38           O  
ATOM   1806  CG  LEU A 242       0.033 -17.578   3.719  1.00 93.38           C  
ATOM   1807  CD1 LEU A 242      -0.142 -19.078   3.793  1.00 93.38           C  
ATOM   1808  CD2 LEU A 242      -1.227 -16.859   4.199  1.00 93.38           C  
ATOM   1809  N   LEU A 243       2.779 -18.578   1.867  1.00 93.88           N  
ATOM   1810  CA  LEU A 243       3.135 -18.500   0.454  1.00 93.88           C  
ATOM   1811  C   LEU A 243       2.092 -19.203  -0.408  1.00 93.88           C  
ATOM   1812  CB  LEU A 243       4.516 -19.125   0.214  1.00 93.88           C  
ATOM   1813  O   LEU A 243       1.535 -20.234  -0.007  1.00 93.88           O  
ATOM   1814  CG  LEU A 243       5.680 -18.516   0.993  1.00 93.88           C  
ATOM   1815  CD1 LEU A 243       6.379 -19.578   1.828  1.00 93.88           C  
ATOM   1816  CD2 LEU A 243       6.664 -17.844   0.043  1.00 93.88           C  
ATOM   1817  N   ILE A 244       1.774 -18.688  -1.527  1.00 94.88           N  
ATOM   1818  CA  ILE A 244       1.116 -19.359  -2.637  1.00 94.88           C  
ATOM   1819  C   ILE A 244       2.092 -19.516  -3.803  1.00 94.88           C  
ATOM   1820  CB  ILE A 244      -0.151 -18.609  -3.094  1.00 94.88           C  
ATOM   1821  O   ILE A 244       2.510 -18.516  -4.402  1.00 94.88           O  
ATOM   1822  CG1 ILE A 244      -1.114 -18.422  -1.915  1.00 94.88           C  
ATOM   1823  CG2 ILE A 244      -0.835 -19.344  -4.250  1.00 94.88           C  
ATOM   1824  CD1 ILE A 244      -2.334 -17.562  -2.242  1.00 94.88           C  
ATOM   1825  N   CYS A 245       2.389 -20.734  -4.129  1.00 91.81           N  
ATOM   1826  CA  CYS A 245       3.469 -21.016  -5.066  1.00 91.81           C  
ATOM   1827  C   CYS A 245       2.939 -21.703  -6.316  1.00 91.81           C  
ATOM   1828  CB  CYS A 245       4.539 -21.875  -4.406  1.00 91.81           C  
ATOM   1829  O   CYS A 245       1.930 -22.406  -6.266  1.00 91.81           O  
ATOM   1830  SG  CYS A 245       5.219 -21.172  -2.891  1.00 91.81           S  
ATOM   1831  N   ILE A 246       3.656 -21.406  -7.359  1.00 92.62           N  
ATOM   1832  CA  ILE A 246       3.373 -22.078  -8.617  1.00 92.62           C  
ATOM   1833  C   ILE A 246       4.223 -23.344  -8.734  1.00 92.62           C  
ATOM   1834  CB  ILE A 246       3.633 -21.141  -9.828  1.00 92.62           C  
ATOM   1835  O   ILE A 246       5.445 -23.281  -8.578  1.00 92.62           O  
ATOM   1836  CG1 ILE A 246       2.777 -19.875  -9.719  1.00 92.62           C  
ATOM   1837  CG2 ILE A 246       3.361 -21.875 -11.141  1.00 92.62           C  
ATOM   1838  CD1 ILE A 246       3.109 -18.812 -10.758  1.00 92.62           C  
ATOM   1839  N   GLN A 247       3.570 -24.453  -9.000  1.00 89.25           N  
ATOM   1840  CA  GLN A 247       4.238 -25.734  -9.164  1.00 89.25           C  
ATOM   1841  C   GLN A 247       5.051 -26.109  -7.926  1.00 89.25           C  
ATOM   1842  CB  GLN A 247       5.141 -25.719 -10.398  1.00 89.25           C  
ATOM   1843  O   GLN A 247       6.148 -26.656  -8.039  1.00 89.25           O  
ATOM   1844  CG  GLN A 247       4.379 -25.688 -11.719  1.00 89.25           C  
ATOM   1845  CD  GLN A 247       5.098 -26.422 -12.828  1.00 89.25           C  
ATOM   1846  NE2 GLN A 247       5.613 -25.672 -13.805  1.00 89.25           N  
ATOM   1847  OE1 GLN A 247       5.184 -27.656 -12.820  1.00 89.25           O  
ATOM   1848  N   SER A 248       4.613 -25.641  -6.801  1.00 83.88           N  
ATOM   1849  CA  SER A 248       5.242 -25.922  -5.512  1.00 83.88           C  
ATOM   1850  C   SER A 248       6.684 -25.422  -5.484  1.00 83.88           C  
ATOM   1851  CB  SER A 248       5.203 -27.406  -5.203  1.00 83.88           C  
ATOM   1852  O   SER A 248       7.523 -25.984  -4.773  1.00 83.88           O  
ATOM   1853  OG  SER A 248       3.867 -27.891  -5.195  1.00 83.88           O  
ATOM   1854  N   ARG A 249       7.020 -24.500  -6.340  1.00 81.38           N  
ATOM   1855  CA  ARG A 249       8.344 -23.906  -6.406  1.00 81.38           C  
ATOM   1856  C   ARG A 249       8.305 -22.438  -6.004  1.00 81.38           C  
ATOM   1857  CB  ARG A 249       8.930 -24.047  -7.816  1.00 81.38           C  
ATOM   1858  O   ARG A 249       8.289 -21.547  -6.859  1.00 81.38           O  
ATOM   1859  CG  ARG A 249       9.148 -25.484  -8.250  1.00 81.38           C  
ATOM   1860  CD  ARG A 249       9.781 -25.562  -9.633  1.00 81.38           C  
ATOM   1861  NE  ARG A 249      10.086 -26.938 -10.008  1.00 81.38           N  
ATOM   1862  NH1 ARG A 249      11.219 -26.391 -11.945  1.00 81.38           N  
ATOM   1863  NH2 ARG A 249      10.977 -28.578 -11.344  1.00 81.38           N  
ATOM   1864  CZ  ARG A 249      10.758 -27.297 -11.102  1.00 81.38           C  
ATOM   1865  N   CYS A 250       8.344 -22.188  -4.770  1.00 81.75           N  
ATOM   1866  CA  CYS A 250       8.156 -20.859  -4.188  1.00 81.75           C  
ATOM   1867  C   CYS A 250       9.391 -20.000  -4.383  1.00 81.75           C  
ATOM   1868  CB  CYS A 250       7.828 -20.984  -2.699  1.00 81.75           C  
ATOM   1869  O   CYS A 250       9.305 -18.766  -4.359  1.00 81.75           O  
ATOM   1870  SG  CYS A 250       6.332 -21.938  -2.350  1.00 81.75           S  
ATOM   1871  N   GLN A 251      10.594 -20.578  -4.602  1.00 74.81           N  
ATOM   1872  CA  GLN A 251      11.836 -19.828  -4.762  1.00 74.81           C  
ATOM   1873  C   GLN A 251      12.117 -19.531  -6.230  1.00 74.81           C  
ATOM   1874  CB  GLN A 251      13.008 -20.594  -4.148  1.00 74.81           C  
ATOM   1875  O   GLN A 251      12.625 -18.453  -6.566  1.00 74.81           O  
ATOM   1876  CG  GLN A 251      12.922 -20.734  -2.635  1.00 74.81           C  
ATOM   1877  CD  GLN A 251      14.281 -20.906  -1.983  1.00 74.81           C  
ATOM   1878  NE2 GLN A 251      14.305 -20.922  -0.655  1.00 74.81           N  
ATOM   1879  OE1 GLN A 251      15.305 -21.016  -2.668  1.00 74.81           O  
ATOM   1880  N   ARG A 252      11.656 -20.375  -7.160  1.00 72.81           N  
ATOM   1881  CA  ARG A 252      12.000 -20.281  -8.578  1.00 72.81           C  
ATOM   1882  C   ARG A 252      10.922 -19.547  -9.359  1.00 72.81           C  
ATOM   1883  CB  ARG A 252      12.211 -21.672  -9.164  1.00 72.81           C  
ATOM   1884  O   ARG A 252      11.227 -18.719 -10.219  1.00 72.81           O  
ATOM   1885  CG  ARG A 252      13.641 -22.172  -9.086  1.00 72.81           C  
ATOM   1886  CD  ARG A 252      13.812 -23.516  -9.773  1.00 72.81           C  
ATOM   1887  NE  ARG A 252      15.125 -24.109  -9.500  1.00 72.81           N  
ATOM   1888  NH1 ARG A 252      14.898 -25.828 -11.023  1.00 72.81           N  
ATOM   1889  NH2 ARG A 252      16.812 -25.641  -9.773  1.00 72.81           N  
ATOM   1890  CZ  ARG A 252      15.609 -25.188 -10.102  1.00 72.81           C  
ATOM   1891  N   ASN A 253       9.750 -19.812  -9.000  1.00 83.38           N  
ATOM   1892  CA  ASN A 253       8.625 -19.203  -9.711  1.00 83.38           C  
ATOM   1893  C   ASN A 253       8.062 -18.000  -8.953  1.00 83.38           C  
ATOM   1894  CB  ASN A 253       7.520 -20.250  -9.953  1.00 83.38           C  
ATOM   1895  O   ASN A 253       8.336 -17.828  -7.766  1.00 83.38           O  
ATOM   1896  CG  ASN A 253       7.953 -21.344 -10.898  1.00 83.38           C  
ATOM   1897  ND2 ASN A 253       7.238 -22.469 -10.875  1.00 83.38           N  
ATOM   1898  OD1 ASN A 253       8.922 -21.188 -11.648  1.00 83.38           O  
ATOM   1899  N   ALA A 254       7.340 -17.203  -9.727  1.00 85.12           N  
ATOM   1900  CA  ALA A 254       6.598 -16.141  -9.055  1.00 85.12           C  
ATOM   1901  C   ALA A 254       5.652 -16.719  -8.000  1.00 85.12           C  
ATOM   1902  CB  ALA A 254       5.820 -15.312 -10.070  1.00 85.12           C  
ATOM   1903  O   ALA A 254       5.047 -17.766  -8.211  1.00 85.12           O  
ATOM   1904  N   SER A 255       5.652 -16.047  -6.762  1.00 91.81           N  
ATOM   1905  CA  SER A 255       4.812 -16.500  -5.660  1.00 91.81           C  
ATOM   1906  C   SER A 255       4.234 -15.320  -4.887  1.00 91.81           C  
ATOM   1907  CB  SER A 255       5.605 -17.406  -4.711  1.00 91.81           C  
ATOM   1908  O   SER A 255       4.645 -14.180  -5.094  1.00 91.81           O  
ATOM   1909  OG  SER A 255       6.648 -16.672  -4.086  1.00 91.81           O  
ATOM   1910  N   LEU A 256       3.145 -15.625  -4.266  1.00 89.56           N  
ATOM   1911  CA  LEU A 256       2.596 -14.688  -3.299  1.00 89.56           C  
ATOM   1912  C   LEU A 256       3.105 -14.992  -1.894  1.00 89.56           C  
ATOM   1913  CB  LEU A 256       1.065 -14.727  -3.318  1.00 89.56           C  
ATOM   1914  O   LEU A 256       3.215 -16.156  -1.508  1.00 89.56           O  
ATOM   1915  CG  LEU A 256       0.399 -14.453  -4.668  1.00 89.56           C  
ATOM   1916  CD1 LEU A 256      -1.110 -14.648  -4.562  1.00 89.56           C  
ATOM   1917  CD2 LEU A 256       0.731 -13.047  -5.160  1.00 89.56           C  
ATOM   1918  N   GLU A 257       3.529 -13.797  -1.157  1.00 87.75           N  
ATOM   1919  CA  GLU A 257       4.133 -14.039   0.152  1.00 87.75           C  
ATOM   1920  C   GLU A 257       3.646 -13.016   1.177  1.00 87.75           C  
ATOM   1921  CB  GLU A 257       5.660 -14.008   0.057  1.00 87.75           C  
ATOM   1922  O   GLU A 257       3.475 -11.844   0.854  1.00 87.75           O  
ATOM   1923  CG  GLU A 257       6.363 -14.211   1.390  1.00 87.75           C  
ATOM   1924  CD  GLU A 257       7.879 -14.203   1.276  1.00 87.75           C  
ATOM   1925  OE1 GLU A 257       8.547 -14.984   1.986  1.00 87.75           O  
ATOM   1926  OE2 GLU A 257       8.398 -13.398   0.471  1.00 87.75           O  
ATOM   1927  N   ALA A 258       3.375 -13.500   2.418  1.00 86.31           N  
ATOM   1928  CA  ALA A 258       3.135 -12.703   3.617  1.00 86.31           C  
ATOM   1929  C   ALA A 258       3.977 -13.203   4.789  1.00 86.31           C  
ATOM   1930  CB  ALA A 258       1.652 -12.727   3.984  1.00 86.31           C  
ATOM   1931  O   ALA A 258       4.016 -14.398   5.066  1.00 86.31           O  
ATOM   1932  N   ILE A 259       4.766 -12.227   5.418  1.00 82.00           N  
ATOM   1933  CA  ILE A 259       5.629 -12.594   6.535  1.00 82.00           C  
ATOM   1934  C   ILE A 259       5.090 -11.977   7.824  1.00 82.00           C  
ATOM   1935  CB  ILE A 259       7.090 -12.148   6.297  1.00 82.00           C  
ATOM   1936  O   ILE A 259       4.699 -10.805   7.844  1.00 82.00           O  
ATOM   1937  CG1 ILE A 259       7.625 -12.758   4.996  1.00 82.00           C  
ATOM   1938  CG2 ILE A 259       7.973 -12.531   7.488  1.00 82.00           C  
ATOM   1939  CD1 ILE A 259       9.000 -12.234   4.590  1.00 82.00           C  
ATOM   1940  N   MET A 260       5.027 -12.781   8.891  1.00 78.19           N  
ATOM   1941  CA  MET A 260       4.555 -12.344  10.203  1.00 78.19           C  
ATOM   1942  C   MET A 260       5.551 -12.727  11.289  1.00 78.19           C  
ATOM   1943  CB  MET A 260       3.184 -12.945  10.508  1.00 78.19           C  
ATOM   1944  O   MET A 260       6.004 -13.875  11.352  1.00 78.19           O  
ATOM   1945  CG  MET A 260       2.609 -12.516  11.844  1.00 78.19           C  
ATOM   1946  SD  MET A 260       0.964 -13.250  12.180  1.00 78.19           S  
ATOM   1947  CE  MET A 260      -0.054 -12.305  11.016  1.00 78.19           C  
ATOM   1948  N   GLY A 261       5.906 -11.758  12.094  1.00 78.69           N  
ATOM   1949  CA  GLY A 261       6.723 -12.055  13.258  1.00 78.69           C  
ATOM   1950  C   GLY A 261       5.930 -12.648  14.406  1.00 78.69           C  
ATOM   1951  O   GLY A 261       4.785 -12.258  14.648  1.00 78.69           O  
ATOM   1952  N   LEU A 262       6.574 -13.664  15.086  1.00 74.50           N  
ATOM   1953  CA  LEU A 262       5.879 -14.398  16.141  1.00 74.50           C  
ATOM   1954  C   LEU A 262       6.125 -13.766  17.500  1.00 74.50           C  
ATOM   1955  CB  LEU A 262       6.328 -15.859  16.156  1.00 74.50           C  
ATOM   1956  O   LEU A 262       5.730 -14.312  18.531  1.00 74.50           O  
ATOM   1957  CG  LEU A 262       5.832 -16.734  15.000  1.00 74.50           C  
ATOM   1958  CD1 LEU A 262       6.641 -18.031  14.930  1.00 74.50           C  
ATOM   1959  CD2 LEU A 262       4.348 -17.047  15.164  1.00 74.50           C  
ATOM   1960  N   GLU A 263       6.961 -12.812  17.672  1.00 62.44           N  
ATOM   1961  CA  GLU A 263       7.297 -12.289  18.984  1.00 62.44           C  
ATOM   1962  C   GLU A 263       6.039 -11.969  19.797  1.00 62.44           C  
ATOM   1963  CB  GLU A 263       8.180 -11.047  18.875  1.00 62.44           C  
ATOM   1964  O   GLU A 263       5.973 -12.258  20.984  1.00 62.44           O  
ATOM   1965  CG  GLU A 263       9.570 -11.328  18.328  1.00 62.44           C  
ATOM   1966  CD  GLU A 263      10.453 -10.086  18.250  1.00 62.44           C  
ATOM   1967  OE1 GLU A 263      11.641 -10.211  17.891  1.00 62.44           O  
ATOM   1968  OE2 GLU A 263       9.945  -8.992  18.578  1.00 62.44           O  
ATOM   1969  N   SER A 264       4.988 -11.188  19.359  1.00 55.22           N  
ATOM   1970  CA  SER A 264       3.857 -10.734  20.172  1.00 55.22           C  
ATOM   1971  C   SER A 264       2.590 -11.516  19.828  1.00 55.22           C  
ATOM   1972  CB  SER A 264       3.619  -9.242  19.969  1.00 55.22           C  
ATOM   1973  O   SER A 264       1.479 -11.039  20.078  1.00 55.22           O  
ATOM   1974  OG  SER A 264       3.061  -8.992  18.688  1.00 55.22           O  
ATOM   1975  N   SER A 265       2.805 -12.648  19.219  1.00 54.94           N  
ATOM   1976  CA  SER A 265       1.570 -13.266  18.750  1.00 54.94           C  
ATOM   1977  C   SER A 265       0.895 -14.078  19.844  1.00 54.94           C  
ATOM   1978  CB  SER A 265       1.851 -14.164  17.547  1.00 54.94           C  
ATOM   1979  O   SER A 265       1.565 -14.602  20.734  1.00 54.94           O  
ATOM   1980  OG  SER A 265       3.107 -13.859  16.969  1.00 54.94           O  
ATOM   1981  N   SER A 266      -0.290 -13.734  20.141  1.00 62.56           N  
ATOM   1982  CA  SER A 266      -1.169 -14.516  21.016  1.00 62.56           C  
ATOM   1983  C   SER A 266      -1.198 -15.977  20.594  1.00 62.56           C  
ATOM   1984  CB  SER A 266      -2.586 -13.938  20.984  1.00 62.56           C  
ATOM   1985  O   SER A 266      -0.579 -16.359  19.609  1.00 62.56           O  
ATOM   1986  OG  SER A 266      -3.094 -13.898  19.672  1.00 62.56           O  
ATOM   1987  N   GLU A 267      -1.815 -16.844  21.328  1.00 69.25           N  
ATOM   1988  CA  GLU A 267      -2.008 -18.266  21.109  1.00 69.25           C  
ATOM   1989  C   GLU A 267      -2.627 -18.547  19.750  1.00 69.25           C  
ATOM   1990  CB  GLU A 267      -2.885 -18.875  22.219  1.00 69.25           C  
ATOM   1991  O   GLU A 267      -2.246 -19.500  19.062  1.00 69.25           O  
ATOM   1992  CG  GLU A 267      -2.098 -19.438  23.391  1.00 69.25           C  
ATOM   1993  CD  GLU A 267      -2.963 -20.203  24.375  1.00 69.25           C  
ATOM   1994  OE1 GLU A 267      -2.412 -20.812  25.328  1.00 69.25           O  
ATOM   1995  OE2 GLU A 267      -4.203 -20.188  24.219  1.00 69.25           O  
ATOM   1996  N   LEU A 268      -3.520 -17.719  19.312  1.00 79.56           N  
ATOM   1997  CA  LEU A 268      -4.180 -17.859  18.031  1.00 79.56           C  
ATOM   1998  C   LEU A 268      -4.117 -16.547  17.234  1.00 79.56           C  
ATOM   1999  CB  LEU A 268      -5.637 -18.297  18.203  1.00 79.56           C  
ATOM   2000  O   LEU A 268      -4.477 -15.492  17.766  1.00 79.56           O  
ATOM   2001  CG  LEU A 268      -6.348 -18.828  16.969  1.00 79.56           C  
ATOM   2002  CD1 LEU A 268      -6.207 -20.344  16.875  1.00 79.56           C  
ATOM   2003  CD2 LEU A 268      -7.816 -18.406  16.969  1.00 79.56           C  
ATOM   2004  N   PHE A 269      -3.539 -16.516  15.969  1.00 79.62           N  
ATOM   2005  CA  PHE A 269      -3.447 -15.336  15.117  1.00 79.62           C  
ATOM   2006  C   PHE A 269      -3.748 -15.688  13.664  1.00 79.62           C  
ATOM   2007  CB  PHE A 269      -2.057 -14.703  15.227  1.00 79.62           C  
ATOM   2008  O   PHE A 269      -3.822 -16.875  13.312  1.00 79.62           O  
ATOM   2009  CG  PHE A 269      -0.934 -15.625  14.844  1.00 79.62           C  
ATOM   2010  CD1 PHE A 269      -0.379 -16.500  15.773  1.00 79.62           C  
ATOM   2011  CD2 PHE A 269      -0.435 -15.633  13.547  1.00 79.62           C  
ATOM   2012  CE1 PHE A 269       0.660 -17.359  15.422  1.00 79.62           C  
ATOM   2013  CE2 PHE A 269       0.603 -16.484  13.188  1.00 79.62           C  
ATOM   2014  CZ  PHE A 269       1.149 -17.344  14.125  1.00 79.62           C  
ATOM   2015  N   THR A 270      -4.070 -14.641  12.906  1.00 86.62           N  
ATOM   2016  CA  THR A 270      -4.438 -14.812  11.508  1.00 86.62           C  
ATOM   2017  C   THR A 270      -3.387 -14.188  10.594  1.00 86.62           C  
ATOM   2018  CB  THR A 270      -5.816 -14.195  11.211  1.00 86.62           C  
ATOM   2019  O   THR A 270      -2.934 -13.070  10.836  1.00 86.62           O  
ATOM   2020  CG2 THR A 270      -6.223 -14.438   9.758  1.00 86.62           C  
ATOM   2021  OG1 THR A 270      -6.793 -14.789  12.078  1.00 86.62           O  
ATOM   2022  N   ILE A 271      -2.916 -15.062   9.586  1.00 83.81           N  
ATOM   2023  CA  ILE A 271      -2.029 -14.578   8.531  1.00 83.81           C  
ATOM   2024  C   ILE A 271      -2.715 -14.734   7.172  1.00 83.81           C  
ATOM   2025  CB  ILE A 271      -0.683 -15.336   8.539  1.00 83.81           C  
ATOM   2026  O   ILE A 271      -3.332 -15.766   6.891  1.00 83.81           O  
ATOM   2027  CG1 ILE A 271       0.270 -14.742   7.492  1.00 83.81           C  
ATOM   2028  CG2 ILE A 271      -0.903 -16.828   8.281  1.00 83.81           C  
ATOM   2029  CD1 ILE A 271       1.707 -15.227   7.621  1.00 83.81           C  
ATOM   2030  N   SER A 272      -2.643 -13.734   6.359  1.00 89.44           N  
ATOM   2031  CA  SER A 272      -3.344 -13.734   5.082  1.00 89.44           C  
ATOM   2032  C   SER A 272      -2.455 -13.195   3.965  1.00 89.44           C  
ATOM   2033  CB  SER A 272      -4.625 -12.906   5.168  1.00 89.44           C  
ATOM   2034  O   SER A 272      -1.584 -12.359   4.207  1.00 89.44           O  
ATOM   2035  OG  SER A 272      -5.523 -13.469   6.109  1.00 89.44           O  
ATOM   2036  N   VAL A 273      -2.639 -13.805   2.738  1.00 86.50           N  
ATOM   2037  CA  VAL A 273      -1.955 -13.352   1.532  1.00 86.50           C  
ATOM   2038  C   VAL A 273      -2.932 -13.328   0.359  1.00 86.50           C  
ATOM   2039  CB  VAL A 273      -0.738 -14.242   1.198  1.00 86.50           C  
ATOM   2040  O   VAL A 273      -3.809 -14.188   0.259  1.00 86.50           O  
ATOM   2041  CG1 VAL A 273      -1.189 -15.648   0.812  1.00 86.50           C  
ATOM   2042  CG2 VAL A 273       0.089 -13.617   0.077  1.00 86.50           C  
ATOM   2043  N   ASN A 274      -2.969 -12.383  -0.355  1.00 83.25           N  
ATOM   2044  CA  ASN A 274      -3.764 -12.273  -1.575  1.00 83.25           C  
ATOM   2045  C   ASN A 274      -2.994 -11.562  -2.682  1.00 83.25           C  
ATOM   2046  CB  ASN A 274      -5.086 -11.555  -1.295  1.00 83.25           C  
ATOM   2047  O   ASN A 274      -2.186 -10.672  -2.408  1.00 83.25           O  
ATOM   2048  CG  ASN A 274      -4.887 -10.117  -0.862  1.00 83.25           C  
ATOM   2049  ND2 ASN A 274      -5.520  -9.742   0.240  1.00 83.25           N  
ATOM   2050  OD1 ASN A 274      -4.172  -9.352  -1.515  1.00 83.25           O  
ATOM   2051  N   GLY A 275      -3.197 -12.000  -3.980  1.00 81.81           N  
ATOM   2052  CA  GLY A 275      -2.512 -11.438  -5.133  1.00 81.81           C  
ATOM   2053  C   GLY A 275      -2.910 -12.094  -6.441  1.00 81.81           C  
ATOM   2054  O   GLY A 275      -3.830 -12.914  -6.477  1.00 81.81           O  
ATOM   2055  N   VAL A 276      -2.297 -11.688  -7.535  1.00 79.00           N  
ATOM   2056  CA  VAL A 276      -2.584 -12.203  -8.867  1.00 79.00           C  
ATOM   2057  C   VAL A 276      -1.339 -12.891  -9.438  1.00 79.00           C  
ATOM   2058  CB  VAL A 276      -3.062 -11.094  -9.820  1.00 79.00           C  
ATOM   2059  O   VAL A 276      -0.234 -12.352  -9.344  1.00 79.00           O  
ATOM   2060  CG1 VAL A 276      -3.318 -11.648 -11.219  1.00 79.00           C  
ATOM   2061  CG2 VAL A 276      -4.320 -10.422  -9.273  1.00 79.00           C  
ATOM   2062  N   LEU A 277      -1.506 -14.031  -9.914  1.00 85.44           N  
ATOM   2063  CA  LEU A 277      -0.471 -14.781 -10.617  1.00 85.44           C  
ATOM   2064  C   LEU A 277      -0.948 -15.195 -12.000  1.00 85.44           C  
ATOM   2065  CB  LEU A 277      -0.069 -16.016  -9.805  1.00 85.44           C  
ATOM   2066  O   LEU A 277      -2.148 -15.359 -12.227  1.00 85.44           O  
ATOM   2067  CG  LEU A 277       0.657 -15.766  -8.484  1.00 85.44           C  
ATOM   2068  CD1 LEU A 277       0.845 -17.078  -7.723  1.00 85.44           C  
ATOM   2069  CD2 LEU A 277       2.000 -15.086  -8.734  1.00 85.44           C  
ATOM   2070  N   TYR A 278      -0.098 -15.180 -12.883  1.00 85.00           N  
ATOM   2071  CA  TYR A 278      -0.377 -15.773 -14.188  1.00 85.00           C  
ATOM   2072  C   TYR A 278      -0.022 -17.250 -14.203  1.00 85.00           C  
ATOM   2073  CB  TYR A 278       0.398 -15.039 -15.289  1.00 85.00           C  
ATOM   2074  O   TYR A 278       1.131 -17.625 -13.961  1.00 85.00           O  
ATOM   2075  CG  TYR A 278       0.037 -15.484 -16.688  1.00 85.00           C  
ATOM   2076  CD1 TYR A 278       0.799 -16.438 -17.344  1.00 85.00           C  
ATOM   2077  CD2 TYR A 278      -1.066 -14.953 -17.344  1.00 85.00           C  
ATOM   2078  CE1 TYR A 278       0.471 -16.859 -18.641  1.00 85.00           C  
ATOM   2079  CE2 TYR A 278      -1.403 -15.359 -18.625  1.00 85.00           C  
ATOM   2080  OH  TYR A 278      -0.959 -16.719 -20.547  1.00 85.00           O  
ATOM   2081  CZ  TYR A 278      -0.630 -16.312 -19.266  1.00 85.00           C  
ATOM   2082  N   LEU A 279      -1.003 -17.922 -14.492  1.00 90.50           N  
ATOM   2083  CA  LEU A 279      -0.825 -19.359 -14.531  1.00 90.50           C  
ATOM   2084  C   LEU A 279      -1.019 -19.891 -15.953  1.00 90.50           C  
ATOM   2085  CB  LEU A 279      -1.803 -20.047 -13.578  1.00 90.50           C  
ATOM   2086  O   LEU A 279      -1.954 -19.484 -16.641  1.00 90.50           O  
ATOM   2087  CG  LEU A 279      -1.722 -19.641 -12.109  1.00 90.50           C  
ATOM   2088  CD1 LEU A 279      -2.832 -20.312 -11.305  1.00 90.50           C  
ATOM   2089  CD2 LEU A 279      -0.353 -19.984 -11.531  1.00 90.50           C  
ATOM   2090  N   GLN A 280      -0.110 -20.688 -16.406  1.00 90.06           N  
ATOM   2091  CA  GLN A 280      -0.284 -21.438 -17.641  1.00 90.06           C  
ATOM   2092  C   GLN A 280      -1.201 -22.641 -17.422  1.00 90.06           C  
ATOM   2093  CB  GLN A 280       1.068 -21.906 -18.172  1.00 90.06           C  
ATOM   2094  O   GLN A 280      -1.359 -23.109 -16.297  1.00 90.06           O  
ATOM   2095  CG  GLN A 280       2.004 -20.766 -18.547  1.00 90.06           C  
ATOM   2096  CD  GLN A 280       1.562 -20.031 -19.797  1.00 90.06           C  
ATOM   2097  NE2 GLN A 280       2.027 -18.797 -19.969  1.00 90.06           N  
ATOM   2098  OE1 GLN A 280       0.807 -20.562 -20.625  1.00 90.06           O  
ATOM   2099  N   MET A 281      -1.837 -23.016 -18.562  1.00 88.62           N  
ATOM   2100  CA  MET A 281      -2.672 -24.219 -18.469  1.00 88.62           C  
ATOM   2101  C   MET A 281      -1.868 -25.391 -17.953  1.00 88.62           C  
ATOM   2102  CB  MET A 281      -3.283 -24.547 -19.828  1.00 88.62           C  
ATOM   2103  O   MET A 281      -0.775 -25.672 -18.438  1.00 88.62           O  
ATOM   2104  CG  MET A 281      -4.309 -25.672 -19.781  1.00 88.62           C  
ATOM   2105  SD  MET A 281      -4.977 -26.094 -21.438  1.00 88.62           S  
ATOM   2106  CE  MET A 281      -3.619 -27.109 -22.078  1.00 88.62           C  
ATOM   2107  N   GLY A 282      -2.303 -26.016 -16.891  1.00 89.44           N  
ATOM   2108  CA  GLY A 282      -1.651 -27.188 -16.344  1.00 89.44           C  
ATOM   2109  C   GLY A 282      -0.783 -26.875 -15.141  1.00 89.44           C  
ATOM   2110  O   GLY A 282      -0.453 -27.781 -14.359  1.00 89.44           O  
ATOM   2111  N   GLN A 283      -0.378 -25.609 -15.031  1.00 92.81           N  
ATOM   2112  CA  GLN A 283       0.350 -25.219 -13.828  1.00 92.81           C  
ATOM   2113  C   GLN A 283      -0.567 -25.203 -12.609  1.00 92.81           C  
ATOM   2114  CB  GLN A 283       0.995 -23.844 -14.008  1.00 92.81           C  
ATOM   2115  O   GLN A 283      -1.768 -24.953 -12.727  1.00 92.81           O  
ATOM   2116  CG  GLN A 283       2.162 -23.828 -14.984  1.00 92.81           C  
ATOM   2117  CD  GLN A 283       2.887 -22.500 -15.023  1.00 92.81           C  
ATOM   2118  NE2 GLN A 283       4.211 -22.547 -15.148  1.00 92.81           N  
ATOM   2119  OE1 GLN A 283       2.264 -21.438 -14.945  1.00 92.81           O  
ATOM   2120  N   TRP A 284      -0.016 -25.500 -11.422  1.00 93.44           N  
ATOM   2121  CA  TRP A 284      -0.841 -25.531 -10.219  1.00 93.44           C  
ATOM   2122  C   TRP A 284      -0.271 -24.609  -9.148  1.00 93.44           C  
ATOM   2123  CB  TRP A 284      -0.954 -26.969  -9.680  1.00 93.44           C  
ATOM   2124  O   TRP A 284       0.916 -24.281  -9.172  1.00 93.44           O  
ATOM   2125  CG  TRP A 284       0.318 -27.484  -9.094  1.00 93.44           C  
ATOM   2126  CD1 TRP A 284       0.713 -27.422  -7.781  1.00 93.44           C  
ATOM   2127  CD2 TRP A 284       1.365 -28.172  -9.789  1.00 93.44           C  
ATOM   2128  CE2 TRP A 284       2.365 -28.484  -8.844  1.00 93.44           C  
ATOM   2129  CE3 TRP A 284       1.555 -28.547 -11.125  1.00 93.44           C  
ATOM   2130  NE1 TRP A 284       1.943 -28.016  -7.625  1.00 93.44           N  
ATOM   2131  CH2 TRP A 284       3.699 -29.516 -10.500  1.00 93.44           C  
ATOM   2132  CZ2 TRP A 284       3.539 -29.156  -9.188  1.00 93.44           C  
ATOM   2133  CZ3 TRP A 284       2.723 -29.219 -11.469  1.00 93.44           C  
ATOM   2134  N   THR A 285      -1.181 -24.156  -8.391  1.00 95.81           N  
ATOM   2135  CA  THR A 285      -0.819 -23.344  -7.227  1.00 95.81           C  
ATOM   2136  C   THR A 285      -1.245 -24.047  -5.938  1.00 95.81           C  
ATOM   2137  CB  THR A 285      -1.458 -21.953  -7.297  1.00 95.81           C  
ATOM   2138  O   THR A 285      -2.217 -24.797  -5.926  1.00 95.81           O  
ATOM   2139  CG2 THR A 285      -0.939 -21.172  -8.500  1.00 95.81           C  
ATOM   2140  OG1 THR A 285      -2.881 -22.078  -7.406  1.00 95.81           O  
ATOM   2141  N   SER A 286      -0.474 -23.844  -4.961  1.00 95.81           N  
ATOM   2142  CA  SER A 286      -0.740 -24.406  -3.637  1.00 95.81           C  
ATOM   2143  C   SER A 286      -0.273 -23.453  -2.535  1.00 95.81           C  
ATOM   2144  CB  SER A 286      -0.054 -25.750  -3.480  1.00 95.81           C  
ATOM   2145  O   SER A 286       0.488 -22.516  -2.793  1.00 95.81           O  
ATOM   2146  OG  SER A 286       1.340 -25.641  -3.707  1.00 95.81           O  
ATOM   2147  N   VAL A 287      -0.805 -23.672  -1.380  1.00 96.62           N  
ATOM   2148  CA  VAL A 287      -0.527 -22.812  -0.234  1.00 96.62           C  
ATOM   2149  C   VAL A 287       0.525 -23.469   0.659  1.00 96.62           C  
ATOM   2150  CB  VAL A 287      -1.808 -22.516   0.579  1.00 96.62           C  
ATOM   2151  O   VAL A 287       0.412 -24.641   1.001  1.00 96.62           O  
ATOM   2152  CG1 VAL A 287      -1.490 -21.641   1.786  1.00 96.62           C  
ATOM   2153  CG2 VAL A 287      -2.861 -21.859  -0.307  1.00 96.62           C  
ATOM   2154  N   PHE A 288       1.523 -22.641   1.015  1.00 94.12           N  
ATOM   2155  CA  PHE A 288       2.594 -23.109   1.889  1.00 94.12           C  
ATOM   2156  C   PHE A 288       2.701 -22.234   3.129  1.00 94.12           C  
ATOM   2157  CB  PHE A 288       3.932 -23.125   1.141  1.00 94.12           C  
ATOM   2158  O   PHE A 288       2.498 -21.016   3.057  1.00 94.12           O  
ATOM   2159  CG  PHE A 288       4.051 -24.250   0.139  1.00 94.12           C  
ATOM   2160  CD1 PHE A 288       4.762 -25.406   0.446  1.00 94.12           C  
ATOM   2161  CD2 PHE A 288       3.457 -24.141  -1.111  1.00 94.12           C  
ATOM   2162  CE1 PHE A 288       4.875 -26.438  -0.479  1.00 94.12           C  
ATOM   2163  CE2 PHE A 288       3.566 -25.172  -2.041  1.00 94.12           C  
ATOM   2164  CZ  PHE A 288       4.277 -26.312  -1.724  1.00 94.12           C  
ATOM   2165  N   LEU A 289       2.967 -22.812   4.152  1.00 94.12           N  
ATOM   2166  CA  LEU A 289       3.361 -22.125   5.367  1.00 94.12           C  
ATOM   2167  C   LEU A 289       4.789 -22.484   5.766  1.00 94.12           C  
ATOM   2168  CB  LEU A 289       2.402 -22.453   6.516  1.00 94.12           C  
ATOM   2169  O   LEU A 289       5.098 -23.656   5.984  1.00 94.12           O  
ATOM   2170  CG  LEU A 289       2.559 -21.625   7.793  1.00 94.12           C  
ATOM   2171  CD1 LEU A 289       2.252 -20.156   7.516  1.00 94.12           C  
ATOM   2172  CD2 LEU A 289       1.652 -22.172   8.891  1.00 94.12           C  
ATOM   2173  N   ASP A 290       5.641 -21.469   5.746  1.00 90.50           N  
ATOM   2174  CA  ASP A 290       7.031 -21.625   6.164  1.00 90.50           C  
ATOM   2175  C   ASP A 290       7.219 -21.172   7.613  1.00 90.50           C  
ATOM   2176  CB  ASP A 290       7.961 -20.844   5.242  1.00 90.50           C  
ATOM   2177  O   ASP A 290       7.223 -19.984   7.898  1.00 90.50           O  
ATOM   2178  CG  ASP A 290       9.430 -21.047   5.562  1.00 90.50           C  
ATOM   2179  OD1 ASP A 290       9.758 -21.969   6.344  1.00 90.50           O  
ATOM   2180  OD2 ASP A 290      10.266 -20.281   5.027  1.00 90.50           O  
ATOM   2181  N   ASN A 291       7.438 -22.141   8.453  1.00 89.88           N  
ATOM   2182  CA  ASN A 291       7.652 -21.859   9.875  1.00 89.88           C  
ATOM   2183  C   ASN A 291       9.141 -21.781  10.211  1.00 89.88           C  
ATOM   2184  CB  ASN A 291       6.977 -22.938  10.727  1.00 89.88           C  
ATOM   2185  O   ASN A 291       9.781 -22.797  10.453  1.00 89.88           O  
ATOM   2186  CG  ASN A 291       7.121 -22.672  12.219  1.00 89.88           C  
ATOM   2187  ND2 ASN A 291       6.738 -23.656  13.031  1.00 89.88           N  
ATOM   2188  OD1 ASN A 291       7.570 -21.609  12.625  1.00 89.88           O  
ATOM   2189  N   ALA A 292       9.570 -20.578  10.258  1.00 85.19           N  
ATOM   2190  CA  ALA A 292      10.984 -20.375  10.570  1.00 85.19           C  
ATOM   2191  C   ALA A 292      11.195 -20.219  12.078  1.00 85.19           C  
ATOM   2192  CB  ALA A 292      11.539 -19.172   9.828  1.00 85.19           C  
ATOM   2193  O   ALA A 292      12.273 -19.812  12.516  1.00 85.19           O  
ATOM   2194  N   SER A 293      10.211 -20.562  12.852  1.00 82.56           N  
ATOM   2195  CA  SER A 293      10.305 -20.453  14.305  1.00 82.56           C  
ATOM   2196  C   SER A 293      10.750 -21.766  14.930  1.00 82.56           C  
ATOM   2197  CB  SER A 293       8.969 -20.016  14.898  1.00 82.56           C  
ATOM   2198  O   SER A 293      10.797 -22.797  14.250  1.00 82.56           O  
ATOM   2199  OG  SER A 293       8.070 -21.109  14.969  1.00 82.56           O  
ATOM   2200  N   GLY A 294      11.148 -21.641  16.234  1.00 80.12           N  
ATOM   2201  CA  GLY A 294      11.602 -22.828  16.953  1.00 80.12           C  
ATOM   2202  C   GLY A 294      10.461 -23.625  17.547  1.00 80.12           C  
ATOM   2203  O   GLY A 294      10.695 -24.672  18.172  1.00 80.12           O  
ATOM   2204  N   CYS A 295       9.266 -23.281  17.344  1.00 80.69           N  
ATOM   2205  CA  CYS A 295       8.125 -23.984  17.891  1.00 80.69           C  
ATOM   2206  C   CYS A 295       7.199 -24.484  16.797  1.00 80.69           C  
ATOM   2207  CB  CYS A 295       7.348 -23.094  18.859  1.00 80.69           C  
ATOM   2208  O   CYS A 295       7.195 -23.922  15.688  1.00 80.69           O  
ATOM   2209  SG  CYS A 295       6.785 -21.547  18.125  1.00 80.69           S  
ATOM   2210  N   SER A 296       6.516 -25.578  17.156  1.00 87.19           N  
ATOM   2211  CA  SER A 296       5.512 -26.078  16.219  1.00 87.19           C  
ATOM   2212  C   SER A 296       4.227 -25.250  16.297  1.00 87.19           C  
ATOM   2213  CB  SER A 296       5.203 -27.547  16.500  1.00 87.19           C  
ATOM   2214  O   SER A 296       3.938 -24.641  17.328  1.00 87.19           O  
ATOM   2215  OG  SER A 296       4.668 -27.719  17.797  1.00 87.19           O  
ATOM   2216  N   LEU A 297       3.572 -25.234  15.156  1.00 87.75           N  
ATOM   2217  CA  LEU A 297       2.322 -24.484  15.062  1.00 87.75           C  
ATOM   2218  C   LEU A 297       1.222 -25.328  14.445  1.00 87.75           C  
ATOM   2219  CB  LEU A 297       2.521 -23.203  14.234  1.00 87.75           C  
ATOM   2220  O   LEU A 297       1.502 -26.375  13.844  1.00 87.75           O  
ATOM   2221  CG  LEU A 297       3.725 -22.344  14.602  1.00 87.75           C  
ATOM   2222  CD1 LEU A 297       4.578 -22.062  13.367  1.00 87.75           C  
ATOM   2223  CD2 LEU A 297       3.264 -21.031  15.242  1.00 87.75           C  
ATOM   2224  N   THR A 298       0.042 -24.906  14.742  1.00 93.06           N  
ATOM   2225  CA  THR A 298      -1.115 -25.594  14.180  1.00 93.06           C  
ATOM   2226  C   THR A 298      -1.968 -24.625  13.352  1.00 93.06           C  
ATOM   2227  CB  THR A 298      -1.978 -26.219  15.281  1.00 93.06           C  
ATOM   2228  O   THR A 298      -2.350 -23.562  13.836  1.00 93.06           O  
ATOM   2229  CG2 THR A 298      -3.086 -27.094  14.688  1.00 93.06           C  
ATOM   2230  OG1 THR A 298      -1.147 -27.047  16.109  1.00 93.06           O  
ATOM   2231  N   VAL A 299      -2.107 -25.000  12.102  1.00 94.81           N  
ATOM   2232  CA  VAL A 299      -3.064 -24.297  11.266  1.00 94.81           C  
ATOM   2233  C   VAL A 299      -4.465 -24.859  11.477  1.00 94.81           C  
ATOM   2234  CB  VAL A 299      -2.682 -24.375   9.766  1.00 94.81           C  
ATOM   2235  O   VAL A 299      -4.703 -26.047  11.266  1.00 94.81           O  
ATOM   2236  CG1 VAL A 299      -3.664 -23.578   8.914  1.00 94.81           C  
ATOM   2237  CG2 VAL A 299      -1.254 -23.875   9.555  1.00 94.81           C  
ATOM   2238  N   ARG A 300      -5.293 -24.016  11.852  1.00 94.06           N  
ATOM   2239  CA  ARG A 300      -6.617 -24.453  12.266  1.00 94.06           C  
ATOM   2240  C   ARG A 300      -7.492 -24.781  11.055  1.00 94.06           C  
ATOM   2241  CB  ARG A 300      -7.297 -23.391  13.133  1.00 94.06           C  
ATOM   2242  O   ARG A 300      -7.340 -24.172   9.992  1.00 94.06           O  
ATOM   2243  CG  ARG A 300      -6.613 -23.156  14.469  1.00 94.06           C  
ATOM   2244  CD  ARG A 300      -6.840 -24.328  15.422  1.00 94.06           C  
ATOM   2245  NE  ARG A 300      -6.223 -24.078  16.719  1.00 94.06           N  
ATOM   2246  NH1 ARG A 300      -7.008 -26.031  17.688  1.00 94.06           N  
ATOM   2247  NH2 ARG A 300      -5.711 -24.578  18.906  1.00 94.06           N  
ATOM   2248  CZ  ARG A 300      -6.316 -24.891  17.766  1.00 94.06           C  
ATOM   2249  N   SER A 301      -8.359 -25.781  11.359  1.00 94.81           N  
ATOM   2250  CA  SER A 301      -9.398 -26.062  10.375  1.00 94.81           C  
ATOM   2251  C   SER A 301     -10.234 -24.812  10.094  1.00 94.81           C  
ATOM   2252  CB  SER A 301     -10.297 -27.203  10.852  1.00 94.81           C  
ATOM   2253  O   SER A 301     -10.391 -23.953  10.961  1.00 94.81           O  
ATOM   2254  OG  SER A 301     -10.992 -26.828  12.031  1.00 94.81           O  
ATOM   2255  N   GLY A 302     -10.688 -24.719   8.875  1.00 91.44           N  
ATOM   2256  CA  GLY A 302     -11.477 -23.547   8.492  1.00 91.44           C  
ATOM   2257  C   GLY A 302     -10.664 -22.500   7.766  1.00 91.44           C  
ATOM   2258  O   GLY A 302     -11.227 -21.516   7.262  1.00 91.44           O  
ATOM   2259  N   SER A 303      -9.320 -22.641   7.824  1.00 94.19           N  
ATOM   2260  CA  SER A 303      -8.469 -21.781   7.016  1.00 94.19           C  
ATOM   2261  C   SER A 303      -8.836 -21.875   5.539  1.00 94.19           C  
ATOM   2262  CB  SER A 303      -6.996 -22.141   7.199  1.00 94.19           C  
ATOM   2263  O   SER A 303      -9.328 -22.906   5.074  1.00 94.19           O  
ATOM   2264  OG  SER A 303      -6.586 -21.922   8.539  1.00 94.19           O  
ATOM   2265  N   HIS A 304      -8.594 -20.766   4.762  1.00 93.19           N  
ATOM   2266  CA  HIS A 304      -9.188 -20.656   3.436  1.00 93.19           C  
ATOM   2267  C   HIS A 304      -8.117 -20.578   2.355  1.00 93.19           C  
ATOM   2268  CB  HIS A 304     -10.094 -19.422   3.359  1.00 93.19           C  
ATOM   2269  O   HIS A 304      -7.020 -20.078   2.594  1.00 93.19           O  
ATOM   2270  CG  HIS A 304      -9.367 -18.125   3.619  1.00 93.19           C  
ATOM   2271  CD2 HIS A 304      -9.391 -17.297   4.684  1.00 93.19           C  
ATOM   2272  ND1 HIS A 304      -8.500 -17.562   2.709  1.00 93.19           N  
ATOM   2273  CE1 HIS A 304      -8.016 -16.438   3.207  1.00 93.19           C  
ATOM   2274  NE2 HIS A 304      -8.547 -16.250   4.406  1.00 93.19           N  
ATOM   2275  N   PHE A 305      -8.430 -21.172   1.153  1.00 95.00           N  
ATOM   2276  CA  PHE A 305      -7.691 -21.047  -0.098  1.00 95.00           C  
ATOM   2277  C   PHE A 305      -8.648 -20.859  -1.271  1.00 95.00           C  
ATOM   2278  CB  PHE A 305      -6.812 -22.281  -0.331  1.00 95.00           C  
ATOM   2279  O   PHE A 305      -9.617 -21.609  -1.418  1.00 95.00           O  
ATOM   2280  CG  PHE A 305      -6.117 -22.281  -1.665  1.00 95.00           C  
ATOM   2281  CD1 PHE A 305      -6.012 -23.453  -2.406  1.00 95.00           C  
ATOM   2282  CD2 PHE A 305      -5.562 -21.109  -2.178  1.00 95.00           C  
ATOM   2283  CE1 PHE A 305      -5.367 -23.469  -3.641  1.00 95.00           C  
ATOM   2284  CE2 PHE A 305      -4.918 -21.109  -3.410  1.00 95.00           C  
ATOM   2285  CZ  PHE A 305      -4.820 -22.297  -4.141  1.00 95.00           C  
ATOM   2286  N   SER A 306      -8.414 -19.828  -1.993  1.00 93.19           N  
ATOM   2287  CA  SER A 306      -9.328 -19.531  -3.090  1.00 93.19           C  
ATOM   2288  C   SER A 306      -8.586 -19.000  -4.309  1.00 93.19           C  
ATOM   2289  CB  SER A 306     -10.383 -18.516  -2.648  1.00 93.19           C  
ATOM   2290  O   SER A 306      -7.453 -18.516  -4.191  1.00 93.19           O  
ATOM   2291  OG  SER A 306      -9.789 -17.266  -2.365  1.00 93.19           O  
ATOM   2292  N   ALA A 307      -9.227 -19.219  -5.395  1.00 92.19           N  
ATOM   2293  CA  ALA A 307      -8.719 -18.719  -6.668  1.00 92.19           C  
ATOM   2294  C   ALA A 307      -9.859 -18.391  -7.621  1.00 92.19           C  
ATOM   2295  CB  ALA A 307      -7.773 -19.734  -7.309  1.00 92.19           C  
ATOM   2296  O   ALA A 307     -10.906 -19.047  -7.605  1.00 92.19           O  
ATOM   2297  N   VAL A 308      -9.672 -17.344  -8.352  1.00 84.88           N  
ATOM   2298  CA  VAL A 308     -10.648 -16.922  -9.352  1.00 84.88           C  
ATOM   2299  C   VAL A 308      -9.922 -16.516 -10.633  1.00 84.88           C  
ATOM   2300  CB  VAL A 308     -11.523 -15.758  -8.836  1.00 84.88           C  
ATOM   2301  O   VAL A 308      -9.016 -15.680 -10.602  1.00 84.88           O  
ATOM   2302  CG1 VAL A 308     -12.539 -15.336  -9.898  1.00 84.88           C  
ATOM   2303  CG2 VAL A 308     -12.227 -16.156  -7.543  1.00 84.88           C  
ATOM   2304  N   LEU A 309     -10.352 -17.188 -11.633  1.00 85.12           N  
ATOM   2305  CA  LEU A 309      -9.836 -16.781 -12.930  1.00 85.12           C  
ATOM   2306  C   LEU A 309     -10.367 -15.398 -13.312  1.00 85.12           C  
ATOM   2307  CB  LEU A 309     -10.203 -17.797 -14.008  1.00 85.12           C  
ATOM   2308  O   LEU A 309     -11.578 -15.227 -13.484  1.00 85.12           O  
ATOM   2309  CG  LEU A 309      -9.805 -17.453 -15.445  1.00 85.12           C  
ATOM   2310  CD1 LEU A 309      -8.289 -17.422 -15.578  1.00 85.12           C  
ATOM   2311  CD2 LEU A 309     -10.414 -18.438 -16.422  1.00 85.12           C  
ATOM   2312  N   LEU A 310      -9.438 -14.422 -13.359  1.00 73.69           N  
ATOM   2313  CA  LEU A 310      -9.828 -13.055 -13.703  1.00 73.69           C  
ATOM   2314  C   LEU A 310      -9.992 -12.906 -15.211  1.00 73.69           C  
ATOM   2315  CB  LEU A 310      -8.781 -12.055 -13.195  1.00 73.69           C  
ATOM   2316  O   LEU A 310     -10.898 -12.203 -15.672  1.00 73.69           O  
ATOM   2317  CG  LEU A 310      -8.633 -11.961 -11.672  1.00 73.69           C  
ATOM   2318  CD1 LEU A 310      -7.457 -11.047 -11.320  1.00 73.69           C  
ATOM   2319  CD2 LEU A 310      -9.922 -11.445 -11.039  1.00 73.69           C  
ATOM   2320  N   GLY A 311      -9.133 -13.555 -15.984  1.00 72.75           N  
ATOM   2321  CA  GLY A 311      -9.164 -13.453 -17.438  1.00 72.75           C  
ATOM   2322  C   GLY A 311      -7.949 -14.078 -18.094  1.00 72.75           C  
ATOM   2323  O   GLY A 311      -7.008 -14.484 -17.422  1.00 72.75           O  
ATOM   2324  N   VAL A 312      -8.148 -14.383 -19.328  1.00 68.94           N  
ATOM   2325  CA  VAL A 312      -7.094 -15.000 -20.141  1.00 68.94           C  
ATOM   2326  C   VAL A 312      -6.188 -13.914 -20.719  1.00 68.94           C  
ATOM   2327  CB  VAL A 312      -7.676 -15.875 -21.266  1.00 68.94           C  
ATOM   2328  O   VAL A 312      -6.641 -12.797 -20.984  1.00 68.94           O  
ATOM   2329  CG1 VAL A 312      -6.555 -16.531 -22.078  1.00 68.94           C  
ATOM   2330  CG2 VAL A 312      -8.617 -16.938 -20.688  1.00 68.94           C  
TER    2331      VAL A 312                                                      
ATOM   2332  N   SER B   1      -8.453  25.125  -2.635  1.00 78.81           N  
ATOM   2333  CA  SER B   1      -7.422  24.922  -3.648  1.00 78.81           C  
ATOM   2334  C   SER B   1      -6.988  23.453  -3.697  1.00 78.81           C  
ATOM   2335  CB  SER B   1      -6.211  25.812  -3.377  1.00 78.81           C  
ATOM   2336  O   SER B   1      -7.121  22.734  -2.709  1.00 78.81           O  
ATOM   2337  OG  SER B   1      -5.480  25.344  -2.258  1.00 78.81           O  
ATOM   2338  N   SER B   2      -6.602  22.938  -4.766  1.00 84.38           N  
ATOM   2339  CA  SER B   2      -6.188  21.562  -5.027  1.00 84.38           C  
ATOM   2340  C   SER B   2      -4.879  21.234  -4.320  1.00 84.38           C  
ATOM   2341  CB  SER B   2      -6.035  21.328  -6.531  1.00 84.38           C  
ATOM   2342  O   SER B   2      -4.117  22.141  -3.961  1.00 84.38           O  
ATOM   2343  OG  SER B   2      -5.000  22.141  -7.066  1.00 84.38           O  
ATOM   2344  N   CYS B   3      -4.664  20.109  -4.051  1.00 89.56           N  
ATOM   2345  CA  CYS B   3      -3.457  19.609  -3.406  1.00 89.56           C  
ATOM   2346  C   CYS B   3      -2.209  20.109  -4.125  1.00 89.56           C  
ATOM   2347  CB  CYS B   3      -3.459  18.078  -3.377  1.00 89.56           C  
ATOM   2348  O   CYS B   3      -1.994  19.797  -5.297  1.00 89.56           O  
ATOM   2349  SG  CYS B   3      -1.957  17.359  -2.674  1.00 89.56           S  
ATOM   2350  N   LYS B   4      -1.439  20.891  -3.406  1.00 92.25           N  
ATOM   2351  CA  LYS B   4      -0.198  21.422  -3.965  1.00 92.25           C  
ATOM   2352  C   LYS B   4       0.804  21.750  -2.861  1.00 92.25           C  
ATOM   2353  CB  LYS B   4      -0.476  22.656  -4.805  1.00 92.25           C  
ATOM   2354  O   LYS B   4       0.476  21.672  -1.675  1.00 92.25           O  
ATOM   2355  CG  LYS B   4      -1.082  23.812  -4.020  1.00 92.25           C  
ATOM   2356  CD  LYS B   4      -1.402  25.000  -4.922  1.00 92.25           C  
ATOM   2357  CE  LYS B   4      -2.047  26.141  -4.145  1.00 92.25           C  
ATOM   2358  NZ  LYS B   4      -2.389  27.297  -5.031  1.00 92.25           N  
ATOM   2359  N   ARG B   5       1.954  22.125  -3.312  1.00 93.62           N  
ATOM   2360  CA  ARG B   5       3.043  22.484  -2.410  1.00 93.62           C  
ATOM   2361  C   ARG B   5       2.932  23.938  -1.973  1.00 93.62           C  
ATOM   2362  CB  ARG B   5       4.398  22.234  -3.080  1.00 93.62           C  
ATOM   2363  O   ARG B   5       2.641  24.812  -2.789  1.00 93.62           O  
ATOM   2364  CG  ARG B   5       5.586  22.438  -2.152  1.00 93.62           C  
ATOM   2365  CD  ARG B   5       6.887  21.969  -2.795  1.00 93.62           C  
ATOM   2366  NE  ARG B   5       7.199  22.734  -3.996  1.00 93.62           N  
ATOM   2367  NH1 ARG B   5       9.039  23.797  -3.090  1.00 93.62           N  
ATOM   2368  NH2 ARG B   5       8.406  24.234  -5.250  1.00 93.62           N  
ATOM   2369  CZ  ARG B   5       8.211  23.594  -4.109  1.00 93.62           C  
ATOM   2370  N   HIS B   6       3.146  24.188  -0.757  1.00 96.06           N  
ATOM   2371  CA  HIS B   6       3.133  25.516  -0.167  1.00 96.06           C  
ATOM   2372  C   HIS B   6       4.461  25.844   0.512  1.00 96.06           C  
ATOM   2373  CB  HIS B   6       1.987  25.656   0.838  1.00 96.06           C  
ATOM   2374  O   HIS B   6       5.152  24.938   0.985  1.00 96.06           O  
ATOM   2375  CG  HIS B   6       0.632  25.484   0.227  1.00 96.06           C  
ATOM   2376  CD2 HIS B   6      -0.075  24.375  -0.084  1.00 96.06           C  
ATOM   2377  ND1 HIS B   6      -0.152  26.562  -0.140  1.00 96.06           N  
ATOM   2378  CE1 HIS B   6      -1.287  26.109  -0.651  1.00 96.06           C  
ATOM   2379  NE2 HIS B   6      -1.266  24.797  -0.628  1.00 96.06           N  
ATOM   2380  N   PRO B   7       4.793  27.078   0.508  1.00 95.25           N  
ATOM   2381  CA  PRO B   7       6.059  27.469   1.130  1.00 95.25           C  
ATOM   2382  C   PRO B   7       6.031  27.359   2.652  1.00 95.25           C  
ATOM   2383  CB  PRO B   7       6.234  28.922   0.694  1.00 95.25           C  
ATOM   2384  O   PRO B   7       5.020  27.688   3.279  1.00 95.25           O  
ATOM   2385  CG  PRO B   7       4.848  29.406   0.401  1.00 95.25           C  
ATOM   2386  CD  PRO B   7       4.023  28.234  -0.052  1.00 95.25           C  
ATOM   2387  N   LEU B   8       7.102  26.812   3.158  1.00 95.94           N  
ATOM   2388  CA  LEU B   8       7.348  26.719   4.590  1.00 95.94           C  
ATOM   2389  C   LEU B   8       8.844  26.797   4.891  1.00 95.94           C  
ATOM   2390  CB  LEU B   8       6.773  25.406   5.145  1.00 95.94           C  
ATOM   2391  O   LEU B   8       9.609  25.922   4.477  1.00 95.94           O  
ATOM   2392  CG  LEU B   8       7.129  25.062   6.594  1.00 95.94           C  
ATOM   2393  CD1 LEU B   8       6.570  26.125   7.535  1.00 95.94           C  
ATOM   2394  CD2 LEU B   8       6.609  23.688   6.961  1.00 95.94           C  
ATOM   2395  N   TYR B   9       9.180  27.828   5.523  1.00 95.50           N  
ATOM   2396  CA  TYR B   9      10.539  27.953   6.031  1.00 95.50           C  
ATOM   2397  C   TYR B   9      10.609  27.531   7.492  1.00 95.50           C  
ATOM   2398  CB  TYR B   9      11.039  29.391   5.879  1.00 95.50           C  
ATOM   2399  O   TYR B   9       9.898  28.062   8.344  1.00 95.50           O  
ATOM   2400  CG  TYR B   9      12.484  29.578   6.285  1.00 95.50           C  
ATOM   2401  CD1 TYR B   9      12.812  30.109   7.523  1.00 95.50           C  
ATOM   2402  CD2 TYR B   9      13.516  29.203   5.426  1.00 95.50           C  
ATOM   2403  CE1 TYR B   9      14.141  30.297   7.898  1.00 95.50           C  
ATOM   2404  CE2 TYR B   9      14.844  29.375   5.793  1.00 95.50           C  
ATOM   2405  OH  TYR B   9      16.469  30.094   7.395  1.00 95.50           O  
ATOM   2406  CZ  TYR B   9      15.148  29.922   7.027  1.00 95.50           C  
ATOM   2407  N   VAL B  10      11.406  26.562   7.723  1.00 95.44           N  
ATOM   2408  CA  VAL B  10      11.641  26.094   9.086  1.00 95.44           C  
ATOM   2409  C   VAL B  10      12.891  26.750   9.656  1.00 95.44           C  
ATOM   2410  CB  VAL B  10      11.781  24.547   9.141  1.00 95.44           C  
ATOM   2411  O   VAL B  10      14.008  26.438   9.250  1.00 95.44           O  
ATOM   2412  CG1 VAL B  10      12.078  24.078  10.562  1.00 95.44           C  
ATOM   2413  CG2 VAL B  10      10.516  23.875   8.609  1.00 95.44           C  
ATOM   2414  N   ASP B  11      12.578  27.625  10.547  1.00 93.81           N  
ATOM   2415  CA  ASP B  11      13.656  28.250  11.305  1.00 93.81           C  
ATOM   2416  C   ASP B  11      13.984  27.438  12.555  1.00 93.81           C  
ATOM   2417  CB  ASP B  11      13.281  29.688  11.688  1.00 93.81           C  
ATOM   2418  O   ASP B  11      13.141  27.281  13.438  1.00 93.81           O  
ATOM   2419  CG  ASP B  11      14.453  30.484  12.227  1.00 93.81           C  
ATOM   2420  OD1 ASP B  11      15.266  29.922  12.992  1.00 93.81           O  
ATOM   2421  OD2 ASP B  11      14.562  31.672  11.891  1.00 93.81           O  
ATOM   2422  N   PHE B  12      15.211  27.000  12.664  1.00 91.50           N  
ATOM   2423  CA  PHE B  12      15.594  26.125  13.766  1.00 91.50           C  
ATOM   2424  C   PHE B  12      15.516  26.875  15.102  1.00 91.50           C  
ATOM   2425  CB  PHE B  12      17.016  25.594  13.555  1.00 91.50           C  
ATOM   2426  O   PHE B  12      15.398  26.250  16.156  1.00 91.50           O  
ATOM   2427  CG  PHE B  12      17.094  24.516  12.492  1.00 91.50           C  
ATOM   2428  CD1 PHE B  12      16.125  23.531  12.406  1.00 91.50           C  
ATOM   2429  CD2 PHE B  12      18.156  24.500  11.594  1.00 91.50           C  
ATOM   2430  CE1 PHE B  12      16.203  22.547  11.422  1.00 91.50           C  
ATOM   2431  CE2 PHE B  12      18.234  23.516  10.609  1.00 91.50           C  
ATOM   2432  CZ  PHE B  12      17.266  22.547  10.531  1.00 91.50           C  
ATOM   2433  N   SER B  13      15.594  28.141  15.055  1.00 91.44           N  
ATOM   2434  CA  SER B  13      15.422  28.938  16.266  1.00 91.44           C  
ATOM   2435  C   SER B  13      13.992  28.828  16.797  1.00 91.44           C  
ATOM   2436  CB  SER B  13      15.766  30.406  16.000  1.00 91.44           C  
ATOM   2437  O   SER B  13      13.766  28.891  18.016  1.00 91.44           O  
ATOM   2438  OG  SER B  13      17.094  30.531  15.547  1.00 91.44           O  
ATOM   2439  N   ASP B  14      13.055  28.719  15.914  1.00 89.69           N  
ATOM   2440  CA  ASP B  14      11.641  28.641  16.297  1.00 89.69           C  
ATOM   2441  C   ASP B  14      11.352  27.359  17.047  1.00 89.69           C  
ATOM   2442  CB  ASP B  14      10.750  28.750  15.055  1.00 89.69           C  
ATOM   2443  O   ASP B  14      10.438  27.297  17.875  1.00 89.69           O  
ATOM   2444  CG  ASP B  14      10.773  30.125  14.422  1.00 89.69           C  
ATOM   2445  OD1 ASP B  14      11.227  31.094  15.078  1.00 89.69           O  
ATOM   2446  OD2 ASP B  14      10.320  30.266  13.258  1.00 89.69           O  
ATOM   2447  N   VAL B  15      12.156  26.312  16.734  1.00 87.94           N  
ATOM   2448  CA  VAL B  15      11.891  25.016  17.344  1.00 87.94           C  
ATOM   2449  C   VAL B  15      12.930  24.734  18.422  1.00 87.94           C  
ATOM   2450  CB  VAL B  15      11.898  23.891  16.281  1.00 87.94           C  
ATOM   2451  O   VAL B  15      13.000  23.625  18.953  1.00 87.94           O  
ATOM   2452  CG1 VAL B  15      10.688  24.000  15.367  1.00 87.94           C  
ATOM   2453  CG2 VAL B  15      13.195  23.922  15.477  1.00 87.94           C  
ATOM   2454  N   GLY B  16      13.797  25.656  18.625  1.00 89.56           N  
ATOM   2455  CA  GLY B  16      14.742  25.562  19.734  1.00 89.56           C  
ATOM   2456  C   GLY B  16      15.945  24.703  19.406  1.00 89.56           C  
ATOM   2457  O   GLY B  16      16.547  24.094  20.297  1.00 89.56           O  
ATOM   2458  N   TRP B  17      16.203  24.562  18.141  1.00 90.75           N  
ATOM   2459  CA  TRP B  17      17.281  23.672  17.734  1.00 90.75           C  
ATOM   2460  C   TRP B  17      18.531  24.484  17.375  1.00 90.75           C  
ATOM   2461  CB  TRP B  17      16.859  22.828  16.531  1.00 90.75           C  
ATOM   2462  O   TRP B  17      19.547  23.906  16.969  1.00 90.75           O  
ATOM   2463  CG  TRP B  17      15.891  21.734  16.875  1.00 90.75           C  
ATOM   2464  CD1 TRP B  17      15.320  21.484  18.094  1.00 90.75           C  
ATOM   2465  CD2 TRP B  17      15.383  20.719  15.992  1.00 90.75           C  
ATOM   2466  CE2 TRP B  17      14.508  19.906  16.750  1.00 90.75           C  
ATOM   2467  CE3 TRP B  17      15.586  20.438  14.641  1.00 90.75           C  
ATOM   2468  NE1 TRP B  17      14.492  20.391  18.031  1.00 90.75           N  
ATOM   2469  CH2 TRP B  17      14.055  18.562  14.852  1.00 90.75           C  
ATOM   2470  CZ2 TRP B  17      13.836  18.828  16.188  1.00 90.75           C  
ATOM   2471  CZ3 TRP B  17      14.914  19.359  14.078  1.00 90.75           C  
ATOM   2472  N   ASN B  18      18.484  25.703  17.547  1.00 88.19           N  
ATOM   2473  CA  ASN B  18      19.578  26.594  17.156  1.00 88.19           C  
ATOM   2474  C   ASN B  18      20.766  26.469  18.094  1.00 88.19           C  
ATOM   2475  CB  ASN B  18      19.094  28.047  17.125  1.00 88.19           C  
ATOM   2476  O   ASN B  18      21.875  26.891  17.750  1.00 88.19           O  
ATOM   2477  CG  ASN B  18      18.578  28.531  18.469  1.00 88.19           C  
ATOM   2478  ND2 ASN B  18      18.969  29.734  18.859  1.00 88.19           N  
ATOM   2479  OD1 ASN B  18      17.828  27.812  19.141  1.00 88.19           O  
ATOM   2480  N   ASP B  19      20.641  25.859  19.156  1.00 88.44           N  
ATOM   2481  CA  ASP B  19      21.734  25.719  20.125  1.00 88.44           C  
ATOM   2482  C   ASP B  19      22.734  24.656  19.656  1.00 88.44           C  
ATOM   2483  CB  ASP B  19      21.172  25.344  21.500  1.00 88.44           C  
ATOM   2484  O   ASP B  19      23.906  24.719  20.016  1.00 88.44           O  
ATOM   2485  CG  ASP B  19      20.391  26.484  22.141  1.00 88.44           C  
ATOM   2486  OD1 ASP B  19      20.531  27.641  21.719  1.00 88.44           O  
ATOM   2487  OD2 ASP B  19      19.625  26.203  23.094  1.00 88.44           O  
ATOM   2488  N   TRP B  20      22.234  23.703  18.891  1.00 85.81           N  
ATOM   2489  CA  TRP B  20      23.141  22.625  18.516  1.00 85.81           C  
ATOM   2490  C   TRP B  20      23.250  22.516  17.000  1.00 85.81           C  
ATOM   2491  CB  TRP B  20      22.656  21.297  19.109  1.00 85.81           C  
ATOM   2492  O   TRP B  20      24.156  21.859  16.484  1.00 85.81           O  
ATOM   2493  CG  TRP B  20      21.297  20.875  18.656  1.00 85.81           C  
ATOM   2494  CD1 TRP B  20      20.969  20.172  17.531  1.00 85.81           C  
ATOM   2495  CD2 TRP B  20      20.062  21.172  19.312  1.00 85.81           C  
ATOM   2496  CE2 TRP B  20      19.031  20.594  18.531  1.00 85.81           C  
ATOM   2497  CE3 TRP B  20      19.719  21.859  20.484  1.00 85.81           C  
ATOM   2498  NE1 TRP B  20      19.609  19.984  17.453  1.00 85.81           N  
ATOM   2499  CH2 TRP B  20      17.375  21.359  20.047  1.00 85.81           C  
ATOM   2500  CZ2 TRP B  20      17.672  20.688  18.891  1.00 85.81           C  
ATOM   2501  CZ3 TRP B  20      18.375  21.953  20.844  1.00 85.81           C  
ATOM   2502  N   ILE B  21      22.297  23.016  16.250  1.00 87.06           N  
ATOM   2503  CA  ILE B  21      22.453  23.062  14.805  1.00 87.06           C  
ATOM   2504  C   ILE B  21      23.312  24.266  14.406  1.00 87.06           C  
ATOM   2505  CB  ILE B  21      21.094  23.109  14.086  1.00 87.06           C  
ATOM   2506  O   ILE B  21      22.922  25.406  14.633  1.00 87.06           O  
ATOM   2507  CG1 ILE B  21      20.312  21.812  14.336  1.00 87.06           C  
ATOM   2508  CG2 ILE B  21      21.266  23.375  12.594  1.00 87.06           C  
ATOM   2509  CD1 ILE B  21      18.906  21.812  13.727  1.00 87.06           C  
ATOM   2510  N   VAL B  22      24.375  23.953  13.875  1.00 79.94           N  
ATOM   2511  CA  VAL B  22      25.344  25.000  13.492  1.00 79.94           C  
ATOM   2512  C   VAL B  22      24.922  25.609  12.156  1.00 79.94           C  
ATOM   2513  CB  VAL B  22      26.766  24.438  13.391  1.00 79.94           C  
ATOM   2514  O   VAL B  22      24.938  26.844  12.000  1.00 79.94           O  
ATOM   2515  CG1 VAL B  22      27.750  25.516  12.945  1.00 79.94           C  
ATOM   2516  CG2 VAL B  22      27.203  23.828  14.727  1.00 79.94           C  
ATOM   2517  N   ALA B  23      24.688  24.766  11.211  1.00 78.44           N  
ATOM   2518  CA  ALA B  23      24.266  25.188   9.883  1.00 78.44           C  
ATOM   2519  C   ALA B  23      23.375  24.125   9.234  1.00 78.44           C  
ATOM   2520  CB  ALA B  23      25.469  25.469   9.000  1.00 78.44           C  
ATOM   2521  O   ALA B  23      23.562  22.922   9.453  1.00 78.44           O  
ATOM   2522  N   PRO B  24      22.438  24.531   8.352  1.00 82.31           N  
ATOM   2523  CA  PRO B  24      21.922  25.891   8.117  1.00 82.31           C  
ATOM   2524  C   PRO B  24      21.047  26.391   9.258  1.00 82.31           C  
ATOM   2525  CB  PRO B  24      21.109  25.734   6.828  1.00 82.31           C  
ATOM   2526  O   PRO B  24      20.750  25.641  10.195  1.00 82.31           O  
ATOM   2527  CG  PRO B  24      20.547  24.344   6.891  1.00 82.31           C  
ATOM   2528  CD  PRO B  24      21.547  23.453   7.570  1.00 82.31           C  
ATOM   2529  N   PRO B  25      20.797  27.688   9.406  1.00 87.50           N  
ATOM   2530  CA  PRO B  25      19.891  28.219  10.430  1.00 87.50           C  
ATOM   2531  C   PRO B  25      18.453  27.750  10.234  1.00 87.50           C  
ATOM   2532  CB  PRO B  25      20.000  29.734  10.258  1.00 87.50           C  
ATOM   2533  O   PRO B  25      17.656  27.797  11.180  1.00 87.50           O  
ATOM   2534  CG  PRO B  25      20.422  29.922   8.828  1.00 87.50           C  
ATOM   2535  CD  PRO B  25      21.297  28.781   8.430  1.00 87.50           C  
ATOM   2536  N   GLY B  26      18.141  27.422   9.078  1.00 92.00           N  
ATOM   2537  CA  GLY B  26      16.828  26.938   8.648  1.00 92.00           C  
ATOM   2538  C   GLY B  26      16.812  26.484   7.199  1.00 92.00           C  
ATOM   2539  O   GLY B  26      17.859  26.406   6.555  1.00 92.00           O  
ATOM   2540  N   TYR B  27      15.688  26.031   6.793  1.00 90.94           N  
ATOM   2541  CA  TYR B  27      15.594  25.547   5.422  1.00 90.94           C  
ATOM   2542  C   TYR B  27      14.156  25.625   4.914  1.00 90.94           C  
ATOM   2543  CB  TYR B  27      16.109  24.109   5.316  1.00 90.94           C  
ATOM   2544  O   TYR B  27      13.227  25.766   5.703  1.00 90.94           O  
ATOM   2545  CG  TYR B  27      15.188  23.094   5.945  1.00 90.94           C  
ATOM   2546  CD1 TYR B  27      15.039  23.016   7.328  1.00 90.94           C  
ATOM   2547  CD2 TYR B  27      14.469  22.203   5.160  1.00 90.94           C  
ATOM   2548  CE1 TYR B  27      14.195  22.078   7.914  1.00 90.94           C  
ATOM   2549  CE2 TYR B  27      13.617  21.250   5.734  1.00 90.94           C  
ATOM   2550  OH  TYR B  27      12.648  20.281   7.684  1.00 90.94           O  
ATOM   2551  CZ  TYR B  27      13.484  21.203   7.109  1.00 90.94           C  
ATOM   2552  N   HIS B  28      14.062  25.719   3.668  1.00 93.94           N  
ATOM   2553  CA  HIS B  28      12.750  25.688   3.027  1.00 93.94           C  
ATOM   2554  C   HIS B  28      12.219  24.266   2.941  1.00 93.94           C  
ATOM   2555  CB  HIS B  28      12.820  26.312   1.631  1.00 93.94           C  
ATOM   2556  O   HIS B  28      12.547  23.531   2.004  1.00 93.94           O  
ATOM   2557  CG  HIS B  28      13.094  27.781   1.640  1.00 93.94           C  
ATOM   2558  CD2 HIS B  28      12.258  28.844   1.577  1.00 93.94           C  
ATOM   2559  ND1 HIS B  28      14.367  28.297   1.717  1.00 93.94           N  
ATOM   2560  CE1 HIS B  28      14.305  29.625   1.703  1.00 93.94           C  
ATOM   2561  NE2 HIS B  28      13.031  29.969   1.618  1.00 93.94           N  
ATOM   2562  N   ALA B  29      11.406  23.891   3.830  1.00 96.38           N  
ATOM   2563  CA  ALA B  29      10.875  22.531   3.949  1.00 96.38           C  
ATOM   2564  C   ALA B  29       9.641  22.359   3.066  1.00 96.38           C  
ATOM   2565  CB  ALA B  29      10.531  22.219   5.406  1.00 96.38           C  
ATOM   2566  O   ALA B  29       9.367  21.250   2.596  1.00 96.38           O  
ATOM   2567  N   PHE B  30       8.875  23.406   2.873  1.00 96.19           N  
ATOM   2568  CA  PHE B  30       7.594  23.359   2.178  1.00 96.19           C  
ATOM   2569  C   PHE B  30       6.629  22.406   2.877  1.00 96.19           C  
ATOM   2570  CB  PHE B  30       7.785  22.938   0.719  1.00 96.19           C  
ATOM   2571  O   PHE B  30       6.984  21.781   3.879  1.00 96.19           O  
ATOM   2572  CG  PHE B  30       8.672  23.859  -0.070  1.00 96.19           C  
ATOM   2573  CD1 PHE B  30       8.141  24.938  -0.761  1.00 96.19           C  
ATOM   2574  CD2 PHE B  30      10.047  23.641  -0.120  1.00 96.19           C  
ATOM   2575  CE1 PHE B  30       8.961  25.797  -1.492  1.00 96.19           C  
ATOM   2576  CE2 PHE B  30      10.875  24.500  -0.848  1.00 96.19           C  
ATOM   2577  CZ  PHE B  30      10.328  25.562  -1.534  1.00 96.19           C  
ATOM   2578  N   TYR B  31       5.395  22.359   2.527  1.00 96.19           N  
ATOM   2579  CA  TYR B  31       4.379  21.422   2.986  1.00 96.19           C  
ATOM   2580  C   TYR B  31       3.275  21.266   1.947  1.00 96.19           C  
ATOM   2581  CB  TYR B  31       3.781  21.891   4.316  1.00 96.19           C  
ATOM   2582  O   TYR B  31       3.180  22.062   1.008  1.00 96.19           O  
ATOM   2583  CG  TYR B  31       2.861  23.078   4.188  1.00 96.19           C  
ATOM   2584  CD1 TYR B  31       3.371  24.375   4.117  1.00 96.19           C  
ATOM   2585  CD2 TYR B  31       1.481  22.906   4.141  1.00 96.19           C  
ATOM   2586  CE1 TYR B  31       2.529  25.469   4.000  1.00 96.19           C  
ATOM   2587  CE2 TYR B  31       0.629  24.000   4.023  1.00 96.19           C  
ATOM   2588  OH  TYR B  31       0.321  26.359   3.838  1.00 96.19           O  
ATOM   2589  CZ  TYR B  31       1.161  25.281   3.953  1.00 96.19           C  
ATOM   2590  N   CYS B  32       2.568  20.188   2.020  1.00 94.75           N  
ATOM   2591  CA  CYS B  32       1.491  19.891   1.083  1.00 94.75           C  
ATOM   2592  C   CYS B  32       0.130  20.156   1.712  1.00 94.75           C  
ATOM   2593  CB  CYS B  32       1.568  18.438   0.623  1.00 94.75           C  
ATOM   2594  O   CYS B  32      -0.119  19.766   2.855  1.00 94.75           O  
ATOM   2595  SG  CYS B  32       3.057  18.047  -0.324  1.00 94.75           S  
ATOM   2596  N   HIS B  33      -0.646  20.844   0.991  1.00 94.00           N  
ATOM   2597  CA  HIS B  33      -1.995  21.156   1.449  1.00 94.00           C  
ATOM   2598  C   HIS B  33      -2.932  21.406   0.273  1.00 94.00           C  
ATOM   2599  CB  HIS B  33      -1.979  22.359   2.379  1.00 94.00           C  
ATOM   2600  O   HIS B  33      -2.498  21.875  -0.783  1.00 94.00           O  
ATOM   2601  CG  HIS B  33      -3.293  22.625   3.043  1.00 94.00           C  
ATOM   2602  CD2 HIS B  33      -4.164  23.656   2.912  1.00 94.00           C  
ATOM   2603  ND1 HIS B  33      -3.844  21.781   3.973  1.00 94.00           N  
ATOM   2604  CE1 HIS B  33      -5.000  22.266   4.387  1.00 94.00           C  
ATOM   2605  NE2 HIS B  33      -5.219  23.406   3.756  1.00 94.00           N  
ATOM   2606  N   GLY B  34      -4.230  21.172   0.599  1.00 91.50           N  
ATOM   2607  CA  GLY B  34      -5.223  21.344  -0.450  1.00 91.50           C  
ATOM   2608  C   GLY B  34      -6.211  20.188  -0.521  1.00 91.50           C  
ATOM   2609  O   GLY B  34      -6.051  19.188   0.171  1.00 91.50           O  
ATOM   2610  N   GLU B  35      -7.137  20.312  -1.319  1.00 87.38           N  
ATOM   2611  CA  GLU B  35      -8.211  19.328  -1.461  1.00 87.38           C  
ATOM   2612  C   GLU B  35      -7.844  18.250  -2.482  1.00 87.38           C  
ATOM   2613  CB  GLU B  35      -9.516  20.016  -1.865  1.00 87.38           C  
ATOM   2614  O   GLU B  35      -7.117  18.531  -3.439  1.00 87.38           O  
ATOM   2615  CG  GLU B  35     -10.117  20.891  -0.774  1.00 87.38           C  
ATOM   2616  CD  GLU B  35     -11.461  21.484  -1.152  1.00 87.38           C  
ATOM   2617  OE1 GLU B  35     -12.109  22.125  -0.288  1.00 87.38           O  
ATOM   2618  OE2 GLU B  35     -11.875  21.328  -2.322  1.00 87.38           O  
ATOM   2619  N   CYS B  36      -8.266  17.062  -2.250  1.00 86.31           N  
ATOM   2620  CA  CYS B  36      -8.180  15.930  -3.172  1.00 86.31           C  
ATOM   2621  C   CYS B  36      -9.547  15.602  -3.756  1.00 86.31           C  
ATOM   2622  CB  CYS B  36      -7.605  14.703  -2.469  1.00 86.31           C  
ATOM   2623  O   CYS B  36     -10.188  14.633  -3.336  1.00 86.31           O  
ATOM   2624  SG  CYS B  36      -5.906  14.922  -1.890  1.00 86.31           S  
ATOM   2625  N   PRO B  37      -9.859  16.328  -4.609  1.00 74.50           N  
ATOM   2626  CA  PRO B  37     -11.203  16.172  -5.172  1.00 74.50           C  
ATOM   2627  C   PRO B  37     -11.297  15.039  -6.184  1.00 74.50           C  
ATOM   2628  CB  PRO B  37     -11.461  17.531  -5.848  1.00 74.50           C  
ATOM   2629  O   PRO B  37     -10.273  14.547  -6.664  1.00 74.50           O  
ATOM   2630  CG  PRO B  37     -10.102  18.000  -6.262  1.00 74.50           C  
ATOM   2631  CD  PRO B  37      -9.094  17.484  -5.281  1.00 74.50           C  
ATOM   2632  N   PHE B  38     -12.477  14.422  -6.367  1.00 71.81           N  
ATOM   2633  CA  PHE B  38     -12.727  13.484  -7.457  1.00 71.81           C  
ATOM   2634  C   PHE B  38     -13.109  14.227  -8.734  1.00 71.81           C  
ATOM   2635  CB  PHE B  38     -13.828  12.492  -7.074  1.00 71.81           C  
ATOM   2636  O   PHE B  38     -13.930  15.141  -8.703  1.00 71.81           O  
ATOM   2637  CG  PHE B  38     -14.023  11.391  -8.070  1.00 71.81           C  
ATOM   2638  CD1 PHE B  38     -15.023  11.469  -9.039  1.00 71.81           C  
ATOM   2639  CD2 PHE B  38     -13.211  10.266  -8.055  1.00 71.81           C  
ATOM   2640  CE1 PHE B  38     -15.203  10.445  -9.961  1.00 71.81           C  
ATOM   2641  CE2 PHE B  38     -13.383   9.234  -8.977  1.00 71.81           C  
ATOM   2642  CZ  PHE B  38     -14.383   9.328  -9.930  1.00 71.81           C  
ATOM   2643  N   PRO B  39     -12.445  13.969  -9.758  1.00 64.06           N  
ATOM   2644  CA  PRO B  39     -11.359  13.016 -10.023  1.00 64.06           C  
ATOM   2645  C   PRO B  39      -9.992  13.578  -9.656  1.00 64.06           C  
ATOM   2646  CB  PRO B  39     -11.469  12.773 -11.531  1.00 64.06           C  
ATOM   2647  O   PRO B  39      -9.766  14.789  -9.758  1.00 64.06           O  
ATOM   2648  CG  PRO B  39     -12.195  13.969 -12.062  1.00 64.06           C  
ATOM   2649  CD  PRO B  39     -13.008  14.570 -10.945  1.00 64.06           C  
ATOM   2650  N   LEU B  40      -9.250  12.742  -9.141  1.00 71.00           N  
ATOM   2651  CA  LEU B  40      -7.895  13.133  -8.781  1.00 71.00           C  
ATOM   2652  C   LEU B  40      -7.082  13.477 -10.023  1.00 71.00           C  
ATOM   2653  CB  LEU B  40      -7.203  12.023  -7.992  1.00 71.00           C  
ATOM   2654  O   LEU B  40      -7.141  12.758 -11.023  1.00 71.00           O  
ATOM   2655  CG  LEU B  40      -7.789  11.695  -6.617  1.00 71.00           C  
ATOM   2656  CD1 LEU B  40      -7.203  10.398  -6.082  1.00 71.00           C  
ATOM   2657  CD2 LEU B  40      -7.531  12.844  -5.645  1.00 71.00           C  
ATOM   2658  N   ALA B  41      -6.578  14.656 -10.055  1.00 61.44           N  
ATOM   2659  CA  ALA B  41      -5.773  15.141 -11.172  1.00 61.44           C  
ATOM   2660  C   ALA B  41      -4.621  14.180 -11.469  1.00 61.44           C  
ATOM   2661  CB  ALA B  41      -5.238  16.547 -10.883  1.00 61.44           C  
ATOM   2662  O   ALA B  41      -4.098  13.531 -10.562  1.00 61.44           O  
ATOM   2663  N   ASP B  42      -4.340  14.031 -12.797  1.00 59.94           N  
ATOM   2664  CA  ASP B  42      -3.266  13.164 -13.273  1.00 59.94           C  
ATOM   2665  C   ASP B  42      -1.932  13.539 -12.633  1.00 59.94           C  
ATOM   2666  CB  ASP B  42      -3.154  13.219 -14.797  1.00 59.94           C  
ATOM   2667  O   ASP B  42      -1.119  12.664 -12.312  1.00 59.94           O  
ATOM   2668  CG  ASP B  42      -4.305  12.531 -15.500  1.00 59.94           C  
ATOM   2669  OD1 ASP B  42      -5.023  11.734 -14.859  1.00 59.94           O  
ATOM   2670  OD2 ASP B  42      -4.492  12.781 -16.719  1.00 59.94           O  
ATOM   2671  N   HIS B  43      -1.710  14.836 -12.336  1.00 60.50           N  
ATOM   2672  CA  HIS B  43      -0.419  15.320 -11.859  1.00 60.50           C  
ATOM   2673  C   HIS B  43      -0.203  14.953 -10.391  1.00 60.50           C  
ATOM   2674  CB  HIS B  43      -0.311  16.828 -12.047  1.00 60.50           C  
ATOM   2675  O   HIS B  43       0.896  15.125  -9.859  1.00 60.50           O  
ATOM   2676  CG  HIS B  43      -1.312  17.609 -11.250  1.00 60.50           C  
ATOM   2677  CD2 HIS B  43      -1.188  18.297 -10.086  1.00 60.50           C  
ATOM   2678  ND1 HIS B  43      -2.629  17.734 -11.633  1.00 60.50           N  
ATOM   2679  CE1 HIS B  43      -3.273  18.469 -10.742  1.00 60.50           C  
ATOM   2680  NE2 HIS B  43      -2.420  18.828  -9.797  1.00 60.50           N  
ATOM   2681  N   LEU B  44      -1.271  14.391  -9.758  1.00 72.12           N  
ATOM   2682  CA  LEU B  44      -1.196  14.086  -8.336  1.00 72.12           C  
ATOM   2683  C   LEU B  44      -0.641  12.688  -8.109  1.00 72.12           C  
ATOM   2684  CB  LEU B  44      -2.578  14.211  -7.688  1.00 72.12           C  
ATOM   2685  O   LEU B  44      -0.409  12.281  -6.965  1.00 72.12           O  
ATOM   2686  CG  LEU B  44      -3.121  15.633  -7.520  1.00 72.12           C  
ATOM   2687  CD1 LEU B  44      -4.562  15.594  -7.023  1.00 72.12           C  
ATOM   2688  CD2 LEU B  44      -2.242  16.438  -6.566  1.00 72.12           C  
ATOM   2689  N   ASN B  45      -0.229  12.086  -9.219  1.00 75.25           N  
ATOM   2690  CA  ASN B  45       0.368  10.758  -9.102  1.00 75.25           C  
ATOM   2691  C   ASN B  45      -0.279   9.945  -7.984  1.00 75.25           C  
ATOM   2692  CB  ASN B  45       1.877  10.867  -8.875  1.00 75.25           C  
ATOM   2693  O   ASN B  45       0.417   9.391  -7.129  1.00 75.25           O  
ATOM   2694  CG  ASN B  45       2.635   9.656  -9.391  1.00 75.25           C  
ATOM   2695  ND2 ASN B  45       3.947   9.648  -9.195  1.00 75.25           N  
ATOM   2696  OD1 ASN B  45       2.043   8.734  -9.961  1.00 75.25           O  
ATOM   2697  N   SER B  46      -1.506   9.953  -8.016  1.00 83.19           N  
ATOM   2698  CA  SER B  46      -2.281   9.312  -6.957  1.00 83.19           C  
ATOM   2699  C   SER B  46      -2.268   7.793  -7.109  1.00 83.19           C  
ATOM   2700  CB  SER B  46      -3.723   9.820  -6.965  1.00 83.19           C  
ATOM   2701  O   SER B  46      -2.178   7.277  -8.227  1.00 83.19           O  
ATOM   2702  OG  SER B  46      -3.756  11.234  -6.910  1.00 83.19           O  
ATOM   2703  N   THR B  47      -2.250   7.125  -5.996  1.00 88.69           N  
ATOM   2704  CA  THR B  47      -2.344   5.668  -6.000  1.00 88.69           C  
ATOM   2705  C   THR B  47      -3.750   5.219  -6.391  1.00 88.69           C  
ATOM   2706  CB  THR B  47      -1.979   5.082  -4.625  1.00 88.69           C  
ATOM   2707  O   THR B  47      -4.711   5.977  -6.246  1.00 88.69           O  
ATOM   2708  CG2 THR B  47      -0.564   5.477  -4.215  1.00 88.69           C  
ATOM   2709  OG1 THR B  47      -2.902   5.570  -3.643  1.00 88.69           O  
ATOM   2710  N   ASN B  48      -3.822   4.035  -6.910  1.00 89.12           N  
ATOM   2711  CA  ASN B  48      -5.133   3.465  -7.199  1.00 89.12           C  
ATOM   2712  C   ASN B  48      -6.027   3.463  -5.961  1.00 89.12           C  
ATOM   2713  CB  ASN B  48      -4.992   2.045  -7.754  1.00 89.12           C  
ATOM   2714  O   ASN B  48      -7.227   3.738  -6.055  1.00 89.12           O  
ATOM   2715  CG  ASN B  48      -4.363   2.018  -9.133  1.00 89.12           C  
ATOM   2716  ND2 ASN B  48      -3.648   0.941  -9.438  1.00 89.12           N  
ATOM   2717  OD1 ASN B  48      -4.520   2.955  -9.922  1.00 89.12           O  
ATOM   2718  N   HIS B  49      -5.438   3.195  -4.891  1.00 93.44           N  
ATOM   2719  CA  HIS B  49      -6.195   3.213  -3.645  1.00 93.44           C  
ATOM   2720  C   HIS B  49      -6.785   4.594  -3.377  1.00 93.44           C  
ATOM   2721  CB  HIS B  49      -5.309   2.783  -2.475  1.00 93.44           C  
ATOM   2722  O   HIS B  49      -7.934   4.711  -2.949  1.00 93.44           O  
ATOM   2723  CG  HIS B  49      -6.023   2.748  -1.161  1.00 93.44           C  
ATOM   2724  CD2 HIS B  49      -6.613   1.726  -0.498  1.00 93.44           C  
ATOM   2725  ND1 HIS B  49      -6.199   3.867  -0.377  1.00 93.44           N  
ATOM   2726  CE1 HIS B  49      -6.863   3.533   0.716  1.00 93.44           C  
ATOM   2727  NE2 HIS B  49      -7.129   2.240   0.667  1.00 93.44           N  
ATOM   2728  N   ALA B  50      -5.988   5.598  -3.570  1.00 92.25           N  
ATOM   2729  CA  ALA B  50      -6.457   6.965  -3.354  1.00 92.25           C  
ATOM   2730  C   ALA B  50      -7.645   7.285  -4.258  1.00 92.25           C  
ATOM   2731  CB  ALA B  50      -5.328   7.961  -3.592  1.00 92.25           C  
ATOM   2732  O   ALA B  50      -8.602   7.934  -3.830  1.00 92.25           O  
ATOM   2733  N   ILE B  51      -7.551   6.859  -5.441  1.00 85.69           N  
ATOM   2734  CA  ILE B  51      -8.625   7.066  -6.410  1.00 85.69           C  
ATOM   2735  C   ILE B  51      -9.891   6.348  -5.941  1.00 85.69           C  
ATOM   2736  CB  ILE B  51      -8.219   6.570  -7.816  1.00 85.69           C  
ATOM   2737  O   ILE B  51     -10.969   6.941  -5.906  1.00 85.69           O  
ATOM   2738  CG1 ILE B  51      -7.035   7.391  -8.352  1.00 85.69           C  
ATOM   2739  CG2 ILE B  51      -9.406   6.641  -8.773  1.00 85.69           C  
ATOM   2740  CD1 ILE B  51      -6.441   6.848  -9.641  1.00 85.69           C  
ATOM   2741  N   VAL B  52      -9.711   5.102  -5.543  1.00 88.88           N  
ATOM   2742  CA  VAL B  52     -10.836   4.285  -5.105  1.00 88.88           C  
ATOM   2743  C   VAL B  52     -11.445   4.879  -3.836  1.00 88.88           C  
ATOM   2744  CB  VAL B  52     -10.422   2.818  -4.863  1.00 88.88           C  
ATOM   2745  O   VAL B  52     -12.664   4.984  -3.715  1.00 88.88           O  
ATOM   2746  CG1 VAL B  52     -11.539   2.043  -4.172  1.00 88.88           C  
ATOM   2747  CG2 VAL B  52     -10.031   2.146  -6.180  1.00 88.88           C  
ATOM   2748  N   GLN B  53     -10.609   5.238  -2.939  1.00 91.44           N  
ATOM   2749  CA  GLN B  53     -11.086   5.820  -1.689  1.00 91.44           C  
ATOM   2750  C   GLN B  53     -11.867   7.105  -1.944  1.00 91.44           C  
ATOM   2751  CB  GLN B  53      -9.922   6.094  -0.740  1.00 91.44           C  
ATOM   2752  O   GLN B  53     -12.867   7.371  -1.275  1.00 91.44           O  
ATOM   2753  CG  GLN B  53     -10.344   6.656   0.609  1.00 91.44           C  
ATOM   2754  CD  GLN B  53      -9.203   6.719   1.604  1.00 91.44           C  
ATOM   2755  NE2 GLN B  53      -9.352   7.547   2.633  1.00 91.44           N  
ATOM   2756  OE1 GLN B  53      -8.188   6.031   1.451  1.00 91.44           O  
ATOM   2757  N   THR B  54     -11.336   7.918  -2.805  1.00 86.56           N  
ATOM   2758  CA  THR B  54     -12.023   9.156  -3.145  1.00 86.56           C  
ATOM   2759  C   THR B  54     -13.375   8.867  -3.791  1.00 86.56           C  
ATOM   2760  CB  THR B  54     -11.172  10.031  -4.090  1.00 86.56           C  
ATOM   2761  O   THR B  54     -14.359   9.555  -3.514  1.00 86.56           O  
ATOM   2762  CG2 THR B  54     -11.859  11.359  -4.371  1.00 86.56           C  
ATOM   2763  OG1 THR B  54      -9.898  10.273  -3.488  1.00 86.56           O  
ATOM   2764  N   LEU B  55     -13.391   7.871  -4.582  1.00 83.19           N  
ATOM   2765  CA  LEU B  55     -14.641   7.449  -5.211  1.00 83.19           C  
ATOM   2766  C   LEU B  55     -15.641   6.965  -4.164  1.00 83.19           C  
ATOM   2767  CB  LEU B  55     -14.383   6.344  -6.234  1.00 83.19           C  
ATOM   2768  O   LEU B  55     -16.828   7.312  -4.215  1.00 83.19           O  
ATOM   2769  CG  LEU B  55     -15.594   5.848  -7.023  1.00 83.19           C  
ATOM   2770  CD1 LEU B  55     -16.188   6.984  -7.855  1.00 83.19           C  
ATOM   2771  CD2 LEU B  55     -15.211   4.672  -7.914  1.00 83.19           C  
ATOM   2772  N   VAL B  56     -15.195   6.129  -3.279  1.00 89.25           N  
ATOM   2773  CA  VAL B  56     -16.047   5.582  -2.225  1.00 89.25           C  
ATOM   2774  C   VAL B  56     -16.547   6.711  -1.334  1.00 89.25           C  
ATOM   2775  CB  VAL B  56     -15.289   4.535  -1.375  1.00 89.25           C  
ATOM   2776  O   VAL B  56     -17.703   6.684  -0.876  1.00 89.25           O  
ATOM   2777  CG1 VAL B  56     -16.109   4.125  -0.160  1.00 89.25           C  
ATOM   2778  CG2 VAL B  56     -14.930   3.314  -2.223  1.00 89.25           C  
ATOM   2779  N   ASN B  57     -15.711   7.668  -1.082  1.00 89.12           N  
ATOM   2780  CA  ASN B  57     -16.109   8.836  -0.307  1.00 89.12           C  
ATOM   2781  C   ASN B  57     -17.281   9.562  -0.960  1.00 89.12           C  
ATOM   2782  CB  ASN B  57     -14.930   9.789  -0.119  1.00 89.12           C  
ATOM   2783  O   ASN B  57     -18.141  10.125  -0.269  1.00 89.12           O  
ATOM   2784  CG  ASN B  57     -15.328  11.078   0.573  1.00 89.12           C  
ATOM   2785  ND2 ASN B  57     -15.391  11.047   1.898  1.00 89.12           N  
ATOM   2786  OD1 ASN B  57     -15.570  12.102  -0.079  1.00 89.12           O  
ATOM   2787  N   SER B  58     -17.266   9.609  -2.236  1.00 80.50           N  
ATOM   2788  CA  SER B  58     -18.344  10.297  -2.963  1.00 80.50           C  
ATOM   2789  C   SER B  58     -19.688   9.609  -2.758  1.00 80.50           C  
ATOM   2790  CB  SER B  58     -18.016  10.367  -4.453  1.00 80.50           C  
ATOM   2791  O   SER B  58     -20.734  10.234  -2.883  1.00 80.50           O  
ATOM   2792  OG  SER B  58     -18.234   9.117  -5.078  1.00 80.50           O  
ATOM   2793  N   VAL B  59     -19.703   8.336  -2.443  1.00 80.62           N  
ATOM   2794  CA  VAL B  59     -20.922   7.562  -2.232  1.00 80.62           C  
ATOM   2795  C   VAL B  59     -21.203   7.445  -0.736  1.00 80.62           C  
ATOM   2796  CB  VAL B  59     -20.812   6.156  -2.863  1.00 80.62           C  
ATOM   2797  O   VAL B  59     -22.359   7.395  -0.323  1.00 80.62           O  
ATOM   2798  CG1 VAL B  59     -22.125   5.398  -2.729  1.00 80.62           C  
ATOM   2799  CG2 VAL B  59     -20.391   6.262  -4.332  1.00 80.62           C  
ATOM   2800  N   ASN B  60     -20.219   7.336   0.031  1.00 86.12           N  
ATOM   2801  CA  ASN B  60     -20.281   7.199   1.481  1.00 86.12           C  
ATOM   2802  C   ASN B  60     -19.328   8.156   2.184  1.00 86.12           C  
ATOM   2803  CB  ASN B  60     -19.984   5.758   1.898  1.00 86.12           C  
ATOM   2804  O   ASN B  60     -18.141   7.859   2.340  1.00 86.12           O  
ATOM   2805  CG  ASN B  60     -20.109   5.547   3.395  1.00 86.12           C  
ATOM   2806  ND2 ASN B  60     -19.844   4.324   3.844  1.00 86.12           N  
ATOM   2807  OD1 ASN B  60     -20.438   6.473   4.141  1.00 86.12           O  
ATOM   2808  N   SER B  61     -19.859   9.141   2.682  1.00 87.00           N  
ATOM   2809  CA  SER B  61     -19.062  10.219   3.260  1.00 87.00           C  
ATOM   2810  C   SER B  61     -18.453   9.805   4.594  1.00 87.00           C  
ATOM   2811  CB  SER B  61     -19.922  11.477   3.449  1.00 87.00           C  
ATOM   2812  O   SER B  61     -17.656  10.539   5.168  1.00 87.00           O  
ATOM   2813  OG  SER B  61     -21.062  11.195   4.246  1.00 87.00           O  
ATOM   2814  N   LYS B  62     -18.812   8.734   5.105  1.00 90.62           N  
ATOM   2815  CA  LYS B  62     -18.219   8.242   6.344  1.00 90.62           C  
ATOM   2816  C   LYS B  62     -16.750   7.875   6.141  1.00 90.62           C  
ATOM   2817  CB  LYS B  62     -18.984   7.035   6.867  1.00 90.62           C  
ATOM   2818  O   LYS B  62     -15.961   7.871   7.094  1.00 90.62           O  
ATOM   2819  CG  LYS B  62     -20.391   7.367   7.371  1.00 90.62           C  
ATOM   2820  CD  LYS B  62     -21.094   6.133   7.926  1.00 90.62           C  
ATOM   2821  CE  LYS B  62     -22.500   6.461   8.406  1.00 90.62           C  
ATOM   2822  NZ  LYS B  62     -23.188   5.250   8.938  1.00 90.62           N  
ATOM   2823  N   ILE B  63     -16.469   7.520   4.902  1.00 90.69           N  
ATOM   2824  CA  ILE B  63     -15.086   7.223   4.539  1.00 90.69           C  
ATOM   2825  C   ILE B  63     -14.367   8.516   4.152  1.00 90.69           C  
ATOM   2826  CB  ILE B  63     -15.016   6.199   3.383  1.00 90.69           C  
ATOM   2827  O   ILE B  63     -14.836   9.258   3.283  1.00 90.69           O  
ATOM   2828  CG1 ILE B  63     -15.820   4.945   3.730  1.00 90.69           C  
ATOM   2829  CG2 ILE B  63     -13.562   5.844   3.070  1.00 90.69           C  
ATOM   2830  CD1 ILE B  63     -15.312   4.199   4.957  1.00 90.69           C  
ATOM   2831  N   PRO B  64     -13.234   8.688   4.711  1.00 91.88           N  
ATOM   2832  CA  PRO B  64     -12.531   9.930   4.395  1.00 91.88           C  
ATOM   2833  C   PRO B  64     -11.961   9.938   2.977  1.00 91.88           C  
ATOM   2834  CB  PRO B  64     -11.406   9.977   5.434  1.00 91.88           C  
ATOM   2835  O   PRO B  64     -11.750   8.875   2.385  1.00 91.88           O  
ATOM   2836  CG  PRO B  64     -11.172   8.547   5.805  1.00 91.88           C  
ATOM   2837  CD  PRO B  64     -12.461   7.793   5.641  1.00 91.88           C  
ATOM   2838  N   LYS B  65     -11.781  11.109   2.439  1.00 88.75           N  
ATOM   2839  CA  LYS B  65     -11.086  11.289   1.166  1.00 88.75           C  
ATOM   2840  C   LYS B  65      -9.578  11.109   1.327  1.00 88.75           C  
ATOM   2841  CB  LYS B  65     -11.391  12.664   0.582  1.00 88.75           C  
ATOM   2842  O   LYS B  65      -9.078  10.992   2.447  1.00 88.75           O  
ATOM   2843  CG  LYS B  65     -12.852  12.867   0.195  1.00 88.75           C  
ATOM   2844  CD  LYS B  65     -13.086  14.258  -0.387  1.00 88.75           C  
ATOM   2845  CE  LYS B  65     -14.547  14.469  -0.754  1.00 88.75           C  
ATOM   2846  NZ  LYS B  65     -14.789  15.836  -1.309  1.00 88.75           N  
ATOM   2847  N   ALA B  66      -8.961  11.039   0.235  1.00 92.06           N  
ATOM   2848  CA  ALA B  66      -7.500  11.016   0.236  1.00 92.06           C  
ATOM   2849  C   ALA B  66      -6.934  12.320   0.787  1.00 92.06           C  
ATOM   2850  CB  ALA B  66      -6.973  10.766  -1.173  1.00 92.06           C  
ATOM   2851  O   ALA B  66      -7.609  13.352   0.771  1.00 92.06           O  
ATOM   2852  N   CYS B  67      -5.766  12.195   1.256  1.00 92.50           N  
ATOM   2853  CA  CYS B  67      -5.125  13.352   1.872  1.00 92.50           C  
ATOM   2854  C   CYS B  67      -3.961  13.852   1.021  1.00 92.50           C  
ATOM   2855  CB  CYS B  67      -4.629  13.008   3.275  1.00 92.50           C  
ATOM   2856  O   CYS B  67      -3.289  13.055   0.358  1.00 92.50           O  
ATOM   2857  SG  CYS B  67      -4.047  14.438   4.215  1.00 92.50           S  
ATOM   2858  N   CYS B  68      -3.836  15.125   1.022  1.00 94.25           N  
ATOM   2859  CA  CYS B  68      -2.715  15.750   0.331  1.00 94.25           C  
ATOM   2860  C   CYS B  68      -1.429  15.602   1.137  1.00 94.25           C  
ATOM   2861  CB  CYS B  68      -3.000  17.234   0.071  1.00 94.25           C  
ATOM   2862  O   CYS B  68      -1.319  16.141   2.240  1.00 94.25           O  
ATOM   2863  SG  CYS B  68      -1.708  18.062  -0.876  1.00 94.25           S  
ATOM   2864  N   VAL B  69      -0.427  14.844   0.567  1.00 95.44           N  
ATOM   2865  CA  VAL B  69       0.788  14.531   1.312  1.00 95.44           C  
ATOM   2866  C   VAL B  69       1.995  14.594   0.379  1.00 95.44           C  
ATOM   2867  CB  VAL B  69       0.701  13.141   1.983  1.00 95.44           C  
ATOM   2868  O   VAL B  69       1.843  14.594  -0.845  1.00 95.44           O  
ATOM   2869  CG1 VAL B  69      -0.434  13.109   3.006  1.00 95.44           C  
ATOM   2870  CG2 VAL B  69       0.510  12.055   0.931  1.00 95.44           C  
ATOM   2871  N   PRO B  70       3.141  14.742   0.929  1.00 94.56           N  
ATOM   2872  CA  PRO B  70       4.348  14.688   0.103  1.00 94.56           C  
ATOM   2873  C   PRO B  70       4.527  13.344  -0.601  1.00 94.56           C  
ATOM   2874  CB  PRO B  70       5.477  14.930   1.111  1.00 94.56           C  
ATOM   2875  O   PRO B  70       4.391  12.289   0.029  1.00 94.56           O  
ATOM   2876  CG  PRO B  70       4.820  15.641   2.250  1.00 94.56           C  
ATOM   2877  CD  PRO B  70       3.420  15.125   2.398  1.00 94.56           C  
ATOM   2878  N   THR B  71       4.840  13.430  -1.859  1.00 91.88           N  
ATOM   2879  CA  THR B  71       5.090  12.227  -2.645  1.00 91.88           C  
ATOM   2880  C   THR B  71       6.543  12.180  -3.115  1.00 91.88           C  
ATOM   2881  CB  THR B  71       4.152  12.148  -3.863  1.00 91.88           C  
ATOM   2882  O   THR B  71       7.043  11.125  -3.510  1.00 91.88           O  
ATOM   2883  CG2 THR B  71       2.701  11.969  -3.430  1.00 91.88           C  
ATOM   2884  OG1 THR B  71       4.266  13.359  -4.625  1.00 91.88           O  
ATOM   2885  N   GLU B  72       7.230  13.273  -3.105  1.00 90.81           N  
ATOM   2886  CA  GLU B  72       8.648  13.414  -3.441  1.00 90.81           C  
ATOM   2887  C   GLU B  72       9.375  14.289  -2.422  1.00 90.81           C  
ATOM   2888  CB  GLU B  72       8.812  14.000  -4.848  1.00 90.81           C  
ATOM   2889  O   GLU B  72       8.992  15.438  -2.201  1.00 90.81           O  
ATOM   2890  CG  GLU B  72      10.195  13.805  -5.438  1.00 90.81           C  
ATOM   2891  CD  GLU B  72      10.320  14.312  -6.863  1.00 90.81           C  
ATOM   2892  OE1 GLU B  72      11.406  14.164  -7.469  1.00 90.81           O  
ATOM   2893  OE2 GLU B  72       9.328  14.875  -7.375  1.00 90.81           O  
ATOM   2894  N   LEU B  73      10.406  13.695  -1.854  1.00 93.88           N  
ATOM   2895  CA  LEU B  73      11.156  14.398  -0.818  1.00 93.88           C  
ATOM   2896  C   LEU B  73      12.648  14.375  -1.121  1.00 93.88           C  
ATOM   2897  CB  LEU B  73      10.891  13.773   0.553  1.00 93.88           C  
ATOM   2898  O   LEU B  73      13.148  13.438  -1.746  1.00 93.88           O  
ATOM   2899  CG  LEU B  73       9.484  13.953   1.123  1.00 93.88           C  
ATOM   2900  CD1 LEU B  73       9.195  12.883   2.170  1.00 93.88           C  
ATOM   2901  CD2 LEU B  73       9.328  15.352   1.716  1.00 93.88           C  
ATOM   2902  N   SER B  74      13.328  15.398  -0.707  1.00 91.31           N  
ATOM   2903  CA  SER B  74      14.781  15.492  -0.845  1.00 91.31           C  
ATOM   2904  C   SER B  74      15.453  15.672   0.512  1.00 91.31           C  
ATOM   2905  CB  SER B  74      15.156  16.656  -1.765  1.00 91.31           C  
ATOM   2906  O   SER B  74      14.789  15.961   1.509  1.00 91.31           O  
ATOM   2907  OG  SER B  74      14.711  17.891  -1.225  1.00 91.31           O  
ATOM   2908  N   ALA B  75      16.719  15.430   0.477  1.00 91.62           N  
ATOM   2909  CA  ALA B  75      17.516  15.484   1.694  1.00 91.62           C  
ATOM   2910  C   ALA B  75      18.172  16.859   1.862  1.00 91.62           C  
ATOM   2911  CB  ALA B  75      18.594  14.391   1.674  1.00 91.62           C  
ATOM   2912  O   ALA B  75      18.188  17.656   0.927  1.00 91.62           O  
ATOM   2913  N   ILE B  76      18.547  17.094   3.080  1.00 89.50           N  
ATOM   2914  CA  ILE B  76      19.375  18.250   3.375  1.00 89.50           C  
ATOM   2915  C   ILE B  76      20.516  17.828   4.305  1.00 89.50           C  
ATOM   2916  CB  ILE B  76      18.562  19.391   4.004  1.00 89.50           C  
ATOM   2917  O   ILE B  76      20.406  16.844   5.031  1.00 89.50           O  
ATOM   2918  CG1 ILE B  76      18.047  18.984   5.391  1.00 89.50           C  
ATOM   2919  CG2 ILE B  76      17.406  19.797   3.088  1.00 89.50           C  
ATOM   2920  CD1 ILE B  76      17.438  20.125   6.188  1.00 89.50           C  
ATOM   2921  N   SER B  77      21.547  18.500   4.160  1.00 83.62           N  
ATOM   2922  CA  SER B  77      22.672  18.328   5.066  1.00 83.62           C  
ATOM   2923  C   SER B  77      22.625  19.328   6.219  1.00 83.62           C  
ATOM   2924  CB  SER B  77      24.000  18.484   4.309  1.00 83.62           C  
ATOM   2925  O   SER B  77      22.234  20.484   6.027  1.00 83.62           O  
ATOM   2926  OG  SER B  77      24.109  17.500   3.295  1.00 83.62           O  
ATOM   2927  N   MET B  78      23.016  18.812   7.359  1.00 85.50           N  
ATOM   2928  CA  MET B  78      23.016  19.656   8.555  1.00 85.50           C  
ATOM   2929  C   MET B  78      24.312  19.453   9.352  1.00 85.50           C  
ATOM   2930  CB  MET B  78      21.812  19.359   9.430  1.00 85.50           C  
ATOM   2931  O   MET B  78      24.781  18.328   9.484  1.00 85.50           O  
ATOM   2932  CG  MET B  78      20.484  19.781   8.812  1.00 85.50           C  
ATOM   2933  SD  MET B  78      19.094  19.672   9.992  1.00 85.50           S  
ATOM   2934  CE  MET B  78      18.969  17.875  10.188  1.00 85.50           C  
ATOM   2935  N   LEU B  79      24.812  20.547   9.703  1.00 81.69           N  
ATOM   2936  CA  LEU B  79      25.922  20.578  10.648  1.00 81.69           C  
ATOM   2937  C   LEU B  79      25.422  20.797  12.070  1.00 81.69           C  
ATOM   2938  CB  LEU B  79      26.906  21.703  10.273  1.00 81.69           C  
ATOM   2939  O   LEU B  79      24.703  21.750  12.352  1.00 81.69           O  
ATOM   2940  CG  LEU B  79      27.797  21.438   9.055  1.00 81.69           C  
ATOM   2941  CD1 LEU B  79      28.297  22.750   8.469  1.00 81.69           C  
ATOM   2942  CD2 LEU B  79      28.969  20.531   9.422  1.00 81.69           C  
ATOM   2943  N   TYR B  80      25.750  19.859  12.961  1.00 82.50           N  
ATOM   2944  CA  TYR B  80      25.281  20.016  14.336  1.00 82.50           C  
ATOM   2945  C   TYR B  80      26.344  19.562  15.328  1.00 82.50           C  
ATOM   2946  CB  TYR B  80      24.000  19.219  14.562  1.00 82.50           C  
ATOM   2947  O   TYR B  80      27.328  18.922  14.945  1.00 82.50           O  
ATOM   2948  CG  TYR B  80      24.188  17.719  14.484  1.00 82.50           C  
ATOM   2949  CD1 TYR B  80      24.156  17.062  13.258  1.00 82.50           C  
ATOM   2950  CD2 TYR B  80      24.391  16.969  15.633  1.00 82.50           C  
ATOM   2951  CE1 TYR B  80      24.328  15.680  13.180  1.00 82.50           C  
ATOM   2952  CE2 TYR B  80      24.578  15.586  15.562  1.00 82.50           C  
ATOM   2953  OH  TYR B  80      24.703  13.594  14.266  1.00 82.50           O  
ATOM   2954  CZ  TYR B  80      24.531  14.953  14.336  1.00 82.50           C  
ATOM   2955  N   LEU B  81      26.188  20.016  16.516  1.00 83.69           N  
ATOM   2956  CA  LEU B  81      27.094  19.641  17.594  1.00 83.69           C  
ATOM   2957  C   LEU B  81      26.625  18.375  18.297  1.00 83.69           C  
ATOM   2958  CB  LEU B  81      27.188  20.781  18.609  1.00 83.69           C  
ATOM   2959  O   LEU B  81      25.484  18.297  18.750  1.00 83.69           O  
ATOM   2960  CG  LEU B  81      27.797  22.094  18.109  1.00 83.69           C  
ATOM   2961  CD1 LEU B  81      27.484  23.234  19.078  1.00 83.69           C  
ATOM   2962  CD2 LEU B  81      29.297  21.953  17.906  1.00 83.69           C  
ATOM   2963  N   ASP B  82      27.562  17.438  18.359  1.00 82.25           N  
ATOM   2964  CA  ASP B  82      27.219  16.188  19.062  1.00 82.25           C  
ATOM   2965  C   ASP B  82      27.453  16.328  20.562  1.00 82.25           C  
ATOM   2966  CB  ASP B  82      28.016  15.023  18.500  1.00 82.25           C  
ATOM   2967  O   ASP B  82      27.688  17.422  21.062  1.00 82.25           O  
ATOM   2968  CG  ASP B  82      29.516  15.133  18.781  1.00 82.25           C  
ATOM   2969  OD1 ASP B  82      29.922  16.000  19.578  1.00 82.25           O  
ATOM   2970  OD2 ASP B  82      30.281  14.336  18.203  1.00 82.25           O  
ATOM   2971  N   GLU B  83      27.203  15.234  21.281  1.00 80.12           N  
ATOM   2972  CA  GLU B  83      27.312  15.219  22.734  1.00 80.12           C  
ATOM   2973  C   GLU B  83      28.703  15.672  23.188  1.00 80.12           C  
ATOM   2974  CB  GLU B  83      27.016  13.820  23.281  1.00 80.12           C  
ATOM   2975  O   GLU B  83      28.859  16.188  24.281  1.00 80.12           O  
ATOM   2976  CG  GLU B  83      27.922  12.734  22.719  1.00 80.12           C  
ATOM   2977  CD  GLU B  83      27.250  11.367  22.656  1.00 80.12           C  
ATOM   2978  OE1 GLU B  83      27.938  10.367  22.344  1.00 80.12           O  
ATOM   2979  OE2 GLU B  83      26.031  11.297  22.938  1.00 80.12           O  
ATOM   2980  N   ASN B  84      29.719  15.539  22.438  1.00 84.38           N  
ATOM   2981  CA  ASN B  84      31.094  15.938  22.734  1.00 84.38           C  
ATOM   2982  C   ASN B  84      31.406  17.312  22.156  1.00 84.38           C  
ATOM   2983  CB  ASN B  84      32.062  14.898  22.188  1.00 84.38           C  
ATOM   2984  O   ASN B  84      32.594  17.672  22.000  1.00 84.38           O  
ATOM   2985  CG  ASN B  84      31.875  13.523  22.797  1.00 84.38           C  
ATOM   2986  ND2 ASN B  84      32.125  12.484  22.016  1.00 84.38           N  
ATOM   2987  OD1 ASN B  84      31.484  13.398  23.969  1.00 84.38           O  
ATOM   2988  N   GLU B  85      30.484  18.000  21.688  1.00 81.19           N  
ATOM   2989  CA  GLU B  85      30.641  19.344  21.141  1.00 81.19           C  
ATOM   2990  C   GLU B  85      31.484  19.328  19.859  1.00 81.19           C  
ATOM   2991  CB  GLU B  85      31.281  20.266  22.172  1.00 81.19           C  
ATOM   2992  O   GLU B  85      32.250  20.250  19.609  1.00 81.19           O  
ATOM   2993  CG  GLU B  85      30.375  20.594  23.344  1.00 81.19           C  
ATOM   2994  CD  GLU B  85      30.922  21.703  24.234  1.00 81.19           C  
ATOM   2995  OE1 GLU B  85      30.188  22.172  25.156  1.00 81.19           O  
ATOM   2996  OE2 GLU B  85      32.094  22.109  24.031  1.00 81.19           O  
ATOM   2997  N   LYS B  86      31.391  18.203  19.266  1.00 76.81           N  
ATOM   2998  CA  LYS B  86      32.031  18.109  17.953  1.00 76.81           C  
ATOM   2999  C   LYS B  86      31.047  18.391  16.828  1.00 76.81           C  
ATOM   3000  CB  LYS B  86      32.656  16.719  17.766  1.00 76.81           C  
ATOM   3001  O   LYS B  86      29.891  17.938  16.891  1.00 76.81           O  
ATOM   3002  CG  LYS B  86      33.656  16.641  16.609  1.00 76.81           C  
ATOM   3003  CD  LYS B  86      34.312  15.273  16.547  1.00 76.81           C  
ATOM   3004  CE  LYS B  86      35.250  15.164  15.336  1.00 76.81           C  
ATOM   3005  NZ  LYS B  86      35.812  13.797  15.211  1.00 76.81           N  
ATOM   3006  N   VAL B  87      31.516  19.016  15.914  1.00 71.75           N  
ATOM   3007  CA  VAL B  87      30.688  19.375  14.766  1.00 71.75           C  
ATOM   3008  C   VAL B  87      30.531  18.156  13.852  1.00 71.75           C  
ATOM   3009  CB  VAL B  87      31.297  20.562  13.969  1.00 71.75           C  
ATOM   3010  O   VAL B  87      31.516  17.562  13.406  1.00 71.75           O  
ATOM   3011  CG1 VAL B  87      30.453  20.859  12.727  1.00 71.75           C  
ATOM   3012  CG2 VAL B  87      31.391  21.797  14.859  1.00 71.75           C  
ATOM   3013  N   VAL B  88      29.344  17.750  13.633  1.00 78.31           N  
ATOM   3014  CA  VAL B  88      29.031  16.609  12.789  1.00 78.31           C  
ATOM   3015  C   VAL B  88      28.203  17.062  11.586  1.00 78.31           C  
ATOM   3016  CB  VAL B  88      28.250  15.523  13.578  1.00 78.31           C  
ATOM   3017  O   VAL B  88      27.281  17.859  11.727  1.00 78.31           O  
ATOM   3018  CG1 VAL B  88      27.938  14.328  12.680  1.00 78.31           C  
ATOM   3019  CG2 VAL B  88      29.062  15.078  14.797  1.00 78.31           C  
ATOM   3020  N   LEU B  89      28.578  16.641  10.367  1.00 74.06           N  
ATOM   3021  CA  LEU B  89      27.797  16.844   9.156  1.00 74.06           C  
ATOM   3022  C   LEU B  89      27.000  15.586   8.812  1.00 74.06           C  
ATOM   3023  CB  LEU B  89      28.719  17.219   7.984  1.00 74.06           C  
ATOM   3024  O   LEU B  89      27.578  14.508   8.625  1.00 74.06           O  
ATOM   3025  CG  LEU B  89      28.047  17.375   6.617  1.00 74.06           C  
ATOM   3026  CD1 LEU B  89      27.094  18.562   6.629  1.00 74.06           C  
ATOM   3027  CD2 LEU B  89      29.094  17.531   5.520  1.00 74.06           C  
ATOM   3028  N   LYS B  90      25.797  15.719   8.727  1.00 82.25           N  
ATOM   3029  CA  LYS B  90      24.953  14.578   8.406  1.00 82.25           C  
ATOM   3030  C   LYS B  90      23.906  14.953   7.363  1.00 82.25           C  
ATOM   3031  CB  LYS B  90      24.266  14.047   9.664  1.00 82.25           C  
ATOM   3032  O   LYS B  90      23.359  16.047   7.391  1.00 82.25           O  
ATOM   3033  CG  LYS B  90      23.469  12.766   9.445  1.00 82.25           C  
ATOM   3034  CD  LYS B  90      22.953  12.195  10.766  1.00 82.25           C  
ATOM   3035  CE  LYS B  90      22.141  10.922  10.539  1.00 82.25           C  
ATOM   3036  NZ  LYS B  90      21.734  10.297  11.836  1.00 82.25           N  
ATOM   3037  N   ASN B  91      23.719  14.031   6.496  1.00 83.44           N  
ATOM   3038  CA  ASN B  91      22.672  14.148   5.492  1.00 83.44           C  
ATOM   3039  C   ASN B  91      21.359  13.516   5.965  1.00 83.44           C  
ATOM   3040  CB  ASN B  91      23.109  13.523   4.168  1.00 83.44           C  
ATOM   3041  O   ASN B  91      21.281  12.297   6.113  1.00 83.44           O  
ATOM   3042  CG  ASN B  91      22.266  13.961   2.996  1.00 83.44           C  
ATOM   3043  ND2 ASN B  91      22.797  13.828   1.789  1.00 83.44           N  
ATOM   3044  OD1 ASN B  91      21.125  14.406   3.172  1.00 83.44           O  
ATOM   3045  N   TYR B  92      20.391  14.312   6.133  1.00 88.44           N  
ATOM   3046  CA  TYR B  92      19.078  13.820   6.582  1.00 88.44           C  
ATOM   3047  C   TYR B  92      18.125  13.688   5.410  1.00 88.44           C  
ATOM   3048  CB  TYR B  92      18.500  14.766   7.637  1.00 88.44           C  
ATOM   3049  O   TYR B  92      17.828  14.664   4.727  1.00 88.44           O  
ATOM   3050  CG  TYR B  92      19.188  14.680   8.977  1.00 88.44           C  
ATOM   3051  CD1 TYR B  92      18.781  13.750   9.938  1.00 88.44           C  
ATOM   3052  CD2 TYR B  92      20.234  15.523   9.289  1.00 88.44           C  
ATOM   3053  CE1 TYR B  92      19.406  13.672  11.172  1.00 88.44           C  
ATOM   3054  CE2 TYR B  92      20.875  15.453  10.523  1.00 88.44           C  
ATOM   3055  OH  TYR B  92      21.078  14.445  12.680  1.00 88.44           O  
ATOM   3056  CZ  TYR B  92      20.453  14.523  11.461  1.00 88.44           C  
ATOM   3057  N   GLN B  93      17.562  12.555   5.242  1.00 91.00           N  
ATOM   3058  CA  GLN B  93      16.672  12.250   4.125  1.00 91.00           C  
ATOM   3059  C   GLN B  93      15.258  12.766   4.383  1.00 91.00           C  
ATOM   3060  CB  GLN B  93      16.625  10.742   3.863  1.00 91.00           C  
ATOM   3061  O   GLN B  93      14.914  13.109   5.516  1.00 91.00           O  
ATOM   3062  CG  GLN B  93      17.984  10.141   3.520  1.00 91.00           C  
ATOM   3063  CD  GLN B  93      18.594  10.750   2.273  1.00 91.00           C  
ATOM   3064  NE2 GLN B  93      19.875  11.125   2.357  1.00 91.00           N  
ATOM   3065  OE1 GLN B  93      17.938  10.883   1.240  1.00 91.00           O  
ATOM   3066  N   ASP B  94      14.516  12.992   3.369  1.00 94.69           N  
ATOM   3067  CA  ASP B  94      13.094  13.305   3.430  1.00 94.69           C  
ATOM   3068  C   ASP B  94      12.828  14.539   4.289  1.00 94.69           C  
ATOM   3069  CB  ASP B  94      12.305  12.109   3.980  1.00 94.69           C  
ATOM   3070  O   ASP B  94      12.016  14.500   5.207  1.00 94.69           O  
ATOM   3071  CG  ASP B  94      12.469  10.852   3.137  1.00 94.69           C  
ATOM   3072  OD1 ASP B  94      12.617  10.961   1.901  1.00 94.69           O  
ATOM   3073  OD2 ASP B  94      12.445   9.742   3.715  1.00 94.69           O  
ATOM   3074  N   MET B  95      13.516  15.523   3.893  1.00 94.12           N  
ATOM   3075  CA  MET B  95      13.438  16.750   4.680  1.00 94.12           C  
ATOM   3076  C   MET B  95      12.664  17.828   3.926  1.00 94.12           C  
ATOM   3077  CB  MET B  95      14.844  17.266   5.027  1.00 94.12           C  
ATOM   3078  O   MET B  95      12.000  18.672   4.539  1.00 94.12           O  
ATOM   3079  CG  MET B  95      15.586  16.375   6.008  1.00 94.12           C  
ATOM   3080  SD  MET B  95      14.906  16.469   7.707  1.00 94.12           S  
ATOM   3081  CE  MET B  95      15.633  18.031   8.258  1.00 94.12           C  
ATOM   3082  N   VAL B  96      12.711  17.781   2.598  1.00 94.25           N  
ATOM   3083  CA  VAL B  96      12.156  18.859   1.781  1.00 94.25           C  
ATOM   3084  C   VAL B  96      11.109  18.297   0.821  1.00 94.25           C  
ATOM   3085  CB  VAL B  96      13.258  19.594   0.992  1.00 94.25           C  
ATOM   3086  O   VAL B  96      11.375  17.312   0.108  1.00 94.25           O  
ATOM   3087  CG1 VAL B  96      12.664  20.734   0.162  1.00 94.25           C  
ATOM   3088  CG2 VAL B  96      14.328  20.125   1.943  1.00 94.25           C  
ATOM   3089  N   VAL B  97      10.039  18.969   0.790  1.00 95.81           N  
ATOM   3090  CA  VAL B  97       8.977  18.562  -0.119  1.00 95.81           C  
ATOM   3091  C   VAL B  97       9.281  19.047  -1.533  1.00 95.81           C  
ATOM   3092  CB  VAL B  97       7.598  19.094   0.337  1.00 95.81           C  
ATOM   3093  O   VAL B  97       9.414  20.250  -1.768  1.00 95.81           O  
ATOM   3094  CG1 VAL B  97       6.523  18.766  -0.704  1.00 95.81           C  
ATOM   3095  CG2 VAL B  97       7.219  18.500   1.693  1.00 95.81           C  
ATOM   3096  N   GLU B  98       9.352  18.062  -2.443  1.00 90.38           N  
ATOM   3097  CA  GLU B  98       9.562  18.375  -3.854  1.00 90.38           C  
ATOM   3098  C   GLU B  98       8.273  18.219  -4.652  1.00 90.38           C  
ATOM   3099  CB  GLU B  98      10.656  17.484  -4.445  1.00 90.38           C  
ATOM   3100  O   GLU B  98       8.094  18.875  -5.684  1.00 90.38           O  
ATOM   3101  CG  GLU B  98      12.008  17.641  -3.775  1.00 90.38           C  
ATOM   3102  CD  GLU B  98      12.609  19.031  -3.965  1.00 90.38           C  
ATOM   3103  OE1 GLU B  98      13.430  19.453  -3.123  1.00 90.38           O  
ATOM   3104  OE2 GLU B  98      12.250  19.688  -4.961  1.00 90.38           O  
ATOM   3105  N   GLY B  99       7.422  17.375  -4.125  1.00 90.62           N  
ATOM   3106  CA  GLY B  99       6.156  17.109  -4.793  1.00 90.62           C  
ATOM   3107  C   GLY B  99       5.062  16.656  -3.844  1.00 90.62           C  
ATOM   3108  O   GLY B  99       5.348  16.094  -2.791  1.00 90.62           O  
ATOM   3109  N   CYS B 100       3.873  16.953  -4.262  1.00 92.00           N  
ATOM   3110  CA  CYS B 100       2.703  16.594  -3.473  1.00 92.00           C  
ATOM   3111  C   CYS B 100       1.744  15.734  -4.285  1.00 92.00           C  
ATOM   3112  CB  CYS B 100       1.981  17.844  -2.973  1.00 92.00           C  
ATOM   3113  O   CYS B 100       1.754  15.781  -5.520  1.00 92.00           O  
ATOM   3114  SG  CYS B 100       2.959  18.828  -1.823  1.00 92.00           S  
ATOM   3115  N   GLY B 101       0.927  15.000  -3.547  1.00 92.69           N  
ATOM   3116  CA  GLY B 101      -0.102  14.156  -4.141  1.00 92.69           C  
ATOM   3117  C   GLY B 101      -1.135  13.680  -3.139  1.00 92.69           C  
ATOM   3118  O   GLY B 101      -0.995  13.914  -1.937  1.00 92.69           O  
ATOM   3119  N   CYS B 102      -2.107  13.039  -3.715  1.00 90.62           N  
ATOM   3120  CA  CYS B 102      -3.197  12.531  -2.891  1.00 90.62           C  
ATOM   3121  C   CYS B 102      -2.998  11.047  -2.584  1.00 90.62           C  
ATOM   3122  CB  CYS B 102      -4.539  12.734  -3.588  1.00 90.62           C  
ATOM   3123  O   CYS B 102      -2.738  10.250  -3.488  1.00 90.62           O  
ATOM   3124  SG  CYS B 102      -5.000  14.477  -3.779  1.00 90.62           S  
ATOM   3125  N   ARG B 103      -3.041  10.750  -1.313  1.00 92.88           N  
ATOM   3126  CA  ARG B 103      -2.826   9.383  -0.848  1.00 92.88           C  
ATOM   3127  C   ARG B 103      -3.873   8.984   0.187  1.00 92.88           C  
ATOM   3128  CB  ARG B 103      -1.423   9.227  -0.258  1.00 92.88           C  
ATOM   3129  O   ARG B 103      -4.457   9.844   0.850  1.00 92.88           O  
ATOM   3130  CG  ARG B 103      -0.304   9.461  -1.261  1.00 92.88           C  
ATOM   3131  CD  ARG B 103      -0.204   8.320  -2.266  1.00 92.88           C  
ATOM   3132  NE  ARG B 103       0.917   8.508  -3.184  1.00 92.88           N  
ATOM   3133  NH1 ARG B 103      -0.392   9.109  -4.988  1.00 92.88           N  
ATOM   3134  NH2 ARG B 103       1.889   9.023  -5.199  1.00 92.88           N  
ATOM   3135  CZ  ARG B 103       0.802   8.875  -4.457  1.00 92.88           C  
TER    3136      ARG B 103                                                      
ATOM   3137  N   SER C   1      -8.211   8.758  18.078  1.00 80.31           N  
ATOM   3138  CA  SER C   1      -7.383   7.562  17.969  1.00 80.31           C  
ATOM   3139  C   SER C   1      -6.195   7.793  17.031  1.00 80.31           C  
ATOM   3140  CB  SER C   1      -8.211   6.379  17.469  1.00 80.31           C  
ATOM   3141  O   SER C   1      -6.254   8.648  16.156  1.00 80.31           O  
ATOM   3142  OG  SER C   1      -8.508   6.512  16.094  1.00 80.31           O  
ATOM   3143  N   SER C   2      -5.086   7.211  17.203  1.00 87.00           N  
ATOM   3144  CA  SER C   2      -3.826   7.332  16.469  1.00 87.00           C  
ATOM   3145  C   SER C   2      -3.945   6.762  15.070  1.00 87.00           C  
ATOM   3146  CB  SER C   2      -2.699   6.621  17.234  1.00 87.00           C  
ATOM   3147  O   SER C   2      -4.832   5.953  14.789  1.00 87.00           O  
ATOM   3148  OG  SER C   2      -2.932   5.223  17.281  1.00 87.00           O  
ATOM   3149  N   CYS C   3      -3.219   7.227  14.219  1.00 91.00           N  
ATOM   3150  CA  CYS C   3      -3.162   6.797  12.828  1.00 91.00           C  
ATOM   3151  C   CYS C   3      -3.029   5.281  12.727  1.00 91.00           C  
ATOM   3152  CB  CYS C   3      -1.992   7.465  12.102  1.00 91.00           C  
ATOM   3153  O   CYS C   3      -2.041   4.707  13.195  1.00 91.00           O  
ATOM   3154  SG  CYS C   3      -1.792   6.930  10.391  1.00 91.00           S  
ATOM   3155  N   LYS C   4      -4.023   4.680  12.109  1.00 92.94           N  
ATOM   3156  CA  LYS C   4      -4.008   3.232  11.930  1.00 92.94           C  
ATOM   3157  C   LYS C   4      -4.891   2.814  10.758  1.00 92.94           C  
ATOM   3158  CB  LYS C   4      -4.461   2.525  13.211  1.00 92.94           C  
ATOM   3159  O   LYS C   4      -5.594   3.645  10.180  1.00 92.94           O  
ATOM   3160  CG  LYS C   4      -5.887   2.857  13.625  1.00 92.94           C  
ATOM   3161  CD  LYS C   4      -6.254   2.182  14.938  1.00 92.94           C  
ATOM   3162  CE  LYS C   4      -7.668   2.539  15.375  1.00 92.94           C  
ATOM   3163  NZ  LYS C   4      -8.023   1.896  16.672  1.00 92.94           N  
ATOM   3164  N   ARG C   5      -4.836   1.572  10.469  1.00 94.06           N  
ATOM   3165  CA  ARG C   5      -5.617   0.989   9.383  1.00 94.06           C  
ATOM   3166  C   ARG C   5      -7.027   0.641   9.844  1.00 94.06           C  
ATOM   3167  CB  ARG C   5      -4.922  -0.259   8.828  1.00 94.06           C  
ATOM   3168  O   ARG C   5      -7.211   0.104  10.938  1.00 94.06           O  
ATOM   3169  CG  ARG C   5      -5.590  -0.844   7.598  1.00 94.06           C  
ATOM   3170  CD  ARG C   5      -4.746  -1.938   6.961  1.00 94.06           C  
ATOM   3171  NE  ARG C   5      -4.539  -3.059   7.871  1.00 94.06           N  
ATOM   3172  NH1 ARG C   5      -5.926  -4.512   6.730  1.00 94.06           N  
ATOM   3173  NH2 ARG C   5      -4.844  -5.203   8.633  1.00 94.06           N  
ATOM   3174  CZ  ARG C   5      -5.102  -4.254   7.742  1.00 94.06           C  
ATOM   3175  N   HIS C   6      -7.953   0.979   9.047  1.00 95.06           N  
ATOM   3176  CA  HIS C   6      -9.359   0.692   9.305  1.00 95.06           C  
ATOM   3177  C   HIS C   6      -9.961  -0.165   8.195  1.00 95.06           C  
ATOM   3178  CB  HIS C   6     -10.156   1.990   9.453  1.00 95.06           C  
ATOM   3179  O   HIS C   6      -9.523  -0.092   7.043  1.00 95.06           O  
ATOM   3180  CG  HIS C   6      -9.719   2.834  10.609  1.00 95.06           C  
ATOM   3181  CD2 HIS C   6      -8.703   3.717  10.727  1.00 95.06           C  
ATOM   3182  ND1 HIS C   6     -10.367   2.814  11.828  1.00 95.06           N  
ATOM   3183  CE1 HIS C   6      -9.758   3.654  12.648  1.00 95.06           C  
ATOM   3184  NE2 HIS C   6      -8.750   4.215  12.008  1.00 95.06           N  
ATOM   3185  N   PRO C   7     -10.922  -0.986   8.531  1.00 94.88           N  
ATOM   3186  CA  PRO C   7     -11.547  -1.845   7.523  1.00 94.88           C  
ATOM   3187  C   PRO C   7     -12.414  -1.063   6.543  1.00 94.88           C  
ATOM   3188  CB  PRO C   7     -12.391  -2.812   8.359  1.00 94.88           C  
ATOM   3189  O   PRO C   7     -13.117  -0.131   6.945  1.00 94.88           O  
ATOM   3190  CG  PRO C   7     -12.656  -2.084   9.633  1.00 94.88           C  
ATOM   3191  CD  PRO C   7     -11.508  -1.149   9.898  1.00 94.88           C  
ATOM   3192  N   LEU C   8     -12.242  -1.422   5.320  1.00 94.56           N  
ATOM   3193  CA  LEU C   8     -13.055  -0.891   4.227  1.00 94.56           C  
ATOM   3194  C   LEU C   8     -13.227  -1.932   3.127  1.00 94.56           C  
ATOM   3195  CB  LEU C   8     -12.414   0.374   3.652  1.00 94.56           C  
ATOM   3196  O   LEU C   8     -12.258  -2.334   2.484  1.00 94.56           O  
ATOM   3197  CG  LEU C   8     -13.047   0.939   2.383  1.00 94.56           C  
ATOM   3198  CD1 LEU C   8     -14.484   1.369   2.656  1.00 94.56           C  
ATOM   3199  CD2 LEU C   8     -12.234   2.109   1.847  1.00 94.56           C  
ATOM   3200  N   TYR C   9     -14.414  -2.311   2.959  1.00 94.50           N  
ATOM   3201  CA  TYR C   9     -14.758  -3.166   1.829  1.00 94.50           C  
ATOM   3202  C   TYR C   9     -15.336  -2.348   0.683  1.00 94.50           C  
ATOM   3203  CB  TYR C   9     -15.750  -4.250   2.256  1.00 94.50           C  
ATOM   3204  O   TYR C   9     -16.328  -1.633   0.863  1.00 94.50           O  
ATOM   3205  CG  TYR C   9     -16.078  -5.242   1.165  1.00 94.50           C  
ATOM   3206  CD1 TYR C   9     -17.250  -5.145   0.437  1.00 94.50           C  
ATOM   3207  CD2 TYR C   9     -15.195  -6.277   0.862  1.00 94.50           C  
ATOM   3208  CE1 TYR C   9     -17.562  -6.059  -0.568  1.00 94.50           C  
ATOM   3209  CE2 TYR C   9     -15.484  -7.195  -0.140  1.00 94.50           C  
ATOM   3210  OH  TYR C   9     -16.969  -7.984  -1.843  1.00 94.50           O  
ATOM   3211  CZ  TYR C   9     -16.672  -7.078  -0.849  1.00 94.50           C  
ATOM   3212  N   VAL C  10     -14.727  -2.447  -0.408  1.00 92.19           N  
ATOM   3213  CA  VAL C  10     -15.195  -1.767  -1.610  1.00 92.19           C  
ATOM   3214  C   VAL C  10     -16.016  -2.734  -2.467  1.00 92.19           C  
ATOM   3215  CB  VAL C  10     -14.023  -1.187  -2.432  1.00 92.19           C  
ATOM   3216  O   VAL C  10     -15.453  -3.646  -3.084  1.00 92.19           O  
ATOM   3217  CG1 VAL C  10     -14.539  -0.528  -3.713  1.00 92.19           C  
ATOM   3218  CG2 VAL C  10     -13.227  -0.187  -1.593  1.00 92.19           C  
ATOM   3219  N   ASP C  11     -17.250  -2.445  -2.453  1.00 91.69           N  
ATOM   3220  CA  ASP C  11     -18.156  -3.180  -3.326  1.00 91.69           C  
ATOM   3221  C   ASP C  11     -18.297  -2.494  -4.684  1.00 91.69           C  
ATOM   3222  CB  ASP C  11     -19.531  -3.318  -2.670  1.00 91.69           C  
ATOM   3223  O   ASP C  11     -18.750  -1.353  -4.766  1.00 91.69           O  
ATOM   3224  CG  ASP C  11     -20.438  -4.297  -3.395  1.00 91.69           C  
ATOM   3225  OD1 ASP C  11     -20.438  -4.320  -4.645  1.00 91.69           O  
ATOM   3226  OD2 ASP C  11     -21.172  -5.055  -2.709  1.00 91.69           O  
ATOM   3227  N   PHE C  12     -17.969  -3.199  -5.707  1.00 87.31           N  
ATOM   3228  CA  PHE C  12     -17.953  -2.596  -7.035  1.00 87.31           C  
ATOM   3229  C   PHE C  12     -19.359  -2.232  -7.480  1.00 87.31           C  
ATOM   3230  CB  PHE C  12     -17.312  -3.543  -8.055  1.00 87.31           C  
ATOM   3231  O   PHE C  12     -19.547  -1.367  -8.344  1.00 87.31           O  
ATOM   3232  CG  PHE C  12     -15.820  -3.658  -7.914  1.00 87.31           C  
ATOM   3233  CD1 PHE C  12     -15.039  -2.527  -7.707  1.00 87.31           C  
ATOM   3234  CD2 PHE C  12     -15.195  -4.895  -7.996  1.00 87.31           C  
ATOM   3235  CE1 PHE C  12     -13.656  -2.631  -7.578  1.00 87.31           C  
ATOM   3236  CE2 PHE C  12     -13.812  -5.008  -7.871  1.00 87.31           C  
ATOM   3237  CZ  PHE C  12     -13.047  -3.873  -7.664  1.00 87.31           C  
ATOM   3238  N   SER C  13     -20.312  -2.822  -6.938  1.00 87.81           N  
ATOM   3239  CA  SER C  13     -21.703  -2.461  -7.230  1.00 87.81           C  
ATOM   3240  C   SER C  13     -22.031  -1.072  -6.695  1.00 87.81           C  
ATOM   3241  CB  SER C  13     -22.656  -3.490  -6.629  1.00 87.81           C  
ATOM   3242  O   SER C  13     -22.844  -0.350  -7.289  1.00 87.81           O  
ATOM   3243  OG  SER C  13     -22.391  -4.785  -7.137  1.00 87.81           O  
ATOM   3244  N   ASP C  14     -21.469  -0.749  -5.582  1.00 84.31           N  
ATOM   3245  CA  ASP C  14     -21.719   0.549  -4.961  1.00 84.31           C  
ATOM   3246  C   ASP C  14     -21.188   1.686  -5.828  1.00 84.31           C  
ATOM   3247  CB  ASP C  14     -21.094   0.608  -3.566  1.00 84.31           C  
ATOM   3248  O   ASP C  14     -21.688   2.811  -5.766  1.00 84.31           O  
ATOM   3249  CG  ASP C  14     -21.781  -0.298  -2.566  1.00 84.31           C  
ATOM   3250  OD1 ASP C  14     -22.922  -0.752  -2.838  1.00 84.31           O  
ATOM   3251  OD2 ASP C  14     -21.203  -0.556  -1.493  1.00 84.31           O  
ATOM   3252  N   VAL C  15     -20.156   1.325  -6.609  1.00 80.38           N  
ATOM   3253  CA  VAL C  15     -19.516   2.379  -7.398  1.00 80.38           C  
ATOM   3254  C   VAL C  15     -19.906   2.227  -8.867  1.00 80.38           C  
ATOM   3255  CB  VAL C  15     -17.984   2.355  -7.246  1.00 80.38           C  
ATOM   3256  O   VAL C  15     -19.328   2.873  -9.742  1.00 80.38           O  
ATOM   3257  CG1 VAL C  15     -17.578   2.797  -5.844  1.00 80.38           C  
ATOM   3258  CG2 VAL C  15     -17.438   0.962  -7.555  1.00 80.38           C  
ATOM   3259  N   GLY C  16     -20.766   1.310  -9.117  1.00 80.69           N  
ATOM   3260  CA  GLY C  16     -21.297   1.163 -10.461  1.00 80.69           C  
ATOM   3261  C   GLY C  16     -20.359   0.453 -11.414  1.00 80.69           C  
ATOM   3262  O   GLY C  16     -20.359   0.725 -12.617  1.00 80.69           O  
ATOM   3263  N   TRP C  17     -19.453  -0.313 -10.867  1.00 80.19           N  
ATOM   3264  CA  TRP C  17     -18.438  -0.964 -11.695  1.00 80.19           C  
ATOM   3265  C   TRP C  17     -18.797  -2.426 -11.945  1.00 80.19           C  
ATOM   3266  CB  TRP C  17     -17.062  -0.868 -11.039  1.00 80.19           C  
ATOM   3267  O   TRP C  17     -18.031  -3.166 -12.562  1.00 80.19           O  
ATOM   3268  CG  TRP C  17     -16.484   0.514 -11.039  1.00 80.19           C  
ATOM   3269  CD1 TRP C  17     -17.078   1.656 -11.500  1.00 80.19           C  
ATOM   3270  CD2 TRP C  17     -15.188   0.896 -10.570  1.00 80.19           C  
ATOM   3271  CE2 TRP C  17     -15.062   2.289 -10.766  1.00 80.19           C  
ATOM   3272  CE3 TRP C  17     -14.117   0.197  -9.992  1.00 80.19           C  
ATOM   3273  NE1 TRP C  17     -16.219   2.729 -11.336  1.00 80.19           N  
ATOM   3274  CH2 TRP C  17     -12.883   2.287  -9.852  1.00 80.19           C  
ATOM   3275  CZ2 TRP C  17     -13.906   2.996 -10.414  1.00 80.19           C  
ATOM   3276  CZ3 TRP C  17     -12.977   0.901  -9.633  1.00 80.19           C  
ATOM   3277  N   ASN C  18     -19.844  -2.791 -11.477  1.00 82.25           N  
ATOM   3278  CA  ASN C  18     -20.266  -4.188 -11.555  1.00 82.25           C  
ATOM   3279  C   ASN C  18     -20.656  -4.578 -12.977  1.00 82.25           C  
ATOM   3280  CB  ASN C  18     -21.422  -4.461 -10.586  1.00 82.25           C  
ATOM   3281  O   ASN C  18     -20.766  -5.762 -13.289  1.00 82.25           O  
ATOM   3282  CG  ASN C  18     -22.641  -3.617 -10.883  1.00 82.25           C  
ATOM   3283  ND2 ASN C  18     -23.812  -4.230 -10.820  1.00 82.25           N  
ATOM   3284  OD1 ASN C  18     -22.531  -2.422 -11.180  1.00 82.25           O  
ATOM   3285  N   ASP C  19     -20.844  -3.666 -13.812  1.00 81.38           N  
ATOM   3286  CA  ASP C  19     -21.234  -3.941 -15.195  1.00 81.38           C  
ATOM   3287  C   ASP C  19     -20.031  -4.398 -16.031  1.00 81.38           C  
ATOM   3288  CB  ASP C  19     -21.875  -2.703 -15.828  1.00 81.38           C  
ATOM   3289  O   ASP C  19     -20.203  -5.121 -17.016  1.00 81.38           O  
ATOM   3290  CG  ASP C  19     -23.188  -2.309 -15.172  1.00 81.38           C  
ATOM   3291  OD1 ASP C  19     -23.828  -3.170 -14.539  1.00 81.38           O  
ATOM   3292  OD2 ASP C  19     -23.578  -1.126 -15.289  1.00 81.38           O  
ATOM   3293  N   TRP C  20     -18.859  -3.939 -15.672  1.00 77.38           N  
ATOM   3294  CA  TRP C  20     -17.688  -4.230 -16.500  1.00 77.38           C  
ATOM   3295  C   TRP C  20     -16.656  -5.023 -15.727  1.00 77.38           C  
ATOM   3296  CB  TRP C  20     -17.078  -2.936 -17.047  1.00 77.38           C  
ATOM   3297  O   TRP C  20     -15.750  -5.625 -16.312  1.00 77.38           O  
ATOM   3298  CG  TRP C  20     -16.797  -1.910 -15.984  1.00 77.38           C  
ATOM   3299  CD1 TRP C  20     -17.469  -1.750 -14.797  1.00 77.38           C  
ATOM   3300  CD2 TRP C  20     -15.789  -0.898 -16.016  1.00 77.38           C  
ATOM   3301  CE2 TRP C  20     -15.898  -0.160 -14.820  1.00 77.38           C  
ATOM   3302  CE3 TRP C  20     -14.805  -0.544 -16.953  1.00 77.38           C  
ATOM   3303  NE1 TRP C  20     -16.922  -0.699 -14.094  1.00 77.38           N  
ATOM   3304  CH2 TRP C  20     -14.094   1.238 -15.453  1.00 77.38           C  
ATOM   3305  CZ2 TRP C  20     -15.047   0.913 -14.523  1.00 77.38           C  
ATOM   3306  CZ3 TRP C  20     -13.961   0.523 -16.656  1.00 77.38           C  
ATOM   3307  N   ILE C  21     -16.641  -4.988 -14.398  1.00 81.81           N  
ATOM   3308  CA  ILE C  21     -15.766  -5.832 -13.602  1.00 81.81           C  
ATOM   3309  C   ILE C  21     -16.406  -7.203 -13.391  1.00 81.81           C  
ATOM   3310  CB  ILE C  21     -15.438  -5.180 -12.242  1.00 81.81           C  
ATOM   3311  O   ILE C  21     -17.484  -7.301 -12.805  1.00 81.81           O  
ATOM   3312  CG1 ILE C  21     -14.562  -3.936 -12.438  1.00 81.81           C  
ATOM   3313  CG2 ILE C  21     -14.750  -6.184 -11.305  1.00 81.81           C  
ATOM   3314  CD1 ILE C  21     -14.273  -3.170 -11.156  1.00 81.81           C  
ATOM   3315  N   VAL C  22     -15.719  -8.141 -13.797  1.00 78.50           N  
ATOM   3316  CA  VAL C  22     -16.234  -9.508 -13.727  1.00 78.50           C  
ATOM   3317  C   VAL C  22     -15.922 -10.109 -12.359  1.00 78.50           C  
ATOM   3318  CB  VAL C  22     -15.625 -10.391 -14.844  1.00 78.50           C  
ATOM   3319  O   VAL C  22     -16.781 -10.734 -11.742  1.00 78.50           O  
ATOM   3320  CG1 VAL C  22     -16.141 -11.828 -14.727  1.00 78.50           C  
ATOM   3321  CG2 VAL C  22     -15.953  -9.812 -16.219  1.00 78.50           C  
ATOM   3322  N   ALA C  23     -14.695 -10.016 -12.008  1.00 80.38           N  
ATOM   3323  CA  ALA C  23     -14.250 -10.531 -10.719  1.00 80.38           C  
ATOM   3324  C   ALA C  23     -13.078  -9.719 -10.172  1.00 80.38           C  
ATOM   3325  CB  ALA C  23     -13.859 -12.000 -10.836  1.00 80.38           C  
ATOM   3326  O   ALA C  23     -12.266  -9.195 -10.938  1.00 80.38           O  
ATOM   3327  N   PRO C  24     -12.859  -9.539  -8.859  1.00 82.88           N  
ATOM   3328  CA  PRO C  24     -13.805  -9.859  -7.785  1.00 82.88           C  
ATOM   3329  C   PRO C  24     -14.961  -8.867  -7.711  1.00 82.88           C  
ATOM   3330  CB  PRO C  24     -12.938  -9.773  -6.523  1.00 82.88           C  
ATOM   3331  O   PRO C  24     -14.977  -7.871  -8.430  1.00 82.88           O  
ATOM   3332  CG  PRO C  24     -11.938  -8.703  -6.816  1.00 82.88           C  
ATOM   3333  CD  PRO C  24     -11.594  -8.758  -8.281  1.00 82.88           C  
ATOM   3334  N   PRO C  25     -16.156  -9.195  -7.031  1.00 87.44           N  
ATOM   3335  CA  PRO C  25     -17.250  -8.234  -6.844  1.00 87.44           C  
ATOM   3336  C   PRO C  25     -16.828  -7.031  -5.996  1.00 87.44           C  
ATOM   3337  CB  PRO C  25     -18.312  -9.062  -6.133  1.00 87.44           C  
ATOM   3338  O   PRO C  25     -17.500  -5.992  -6.031  1.00 87.44           O  
ATOM   3339  CG  PRO C  25     -17.562 -10.133  -5.418  1.00 87.44           C  
ATOM   3340  CD  PRO C  25     -16.359 -10.500  -6.234  1.00 87.44           C  
ATOM   3341  N   GLY C  26     -15.844  -7.254  -5.219  1.00 87.88           N  
ATOM   3342  CA  GLY C  26     -15.266  -6.258  -4.328  1.00 87.88           C  
ATOM   3343  C   GLY C  26     -14.031  -6.750  -3.602  1.00 87.88           C  
ATOM   3344  O   GLY C  26     -13.523  -7.840  -3.889  1.00 87.88           O  
ATOM   3345  N   TYR C  27     -13.430  -5.910  -2.838  1.00 88.00           N  
ATOM   3346  CA  TYR C  27     -12.211  -6.297  -2.127  1.00 88.00           C  
ATOM   3347  C   TYR C  27     -12.039  -5.473  -0.858  1.00 88.00           C  
ATOM   3348  CB  TYR C  27     -10.984  -6.137  -3.029  1.00 88.00           C  
ATOM   3349  O   TYR C  27     -12.680  -4.434  -0.690  1.00 88.00           O  
ATOM   3350  CG  TYR C  27     -10.609  -4.695  -3.289  1.00 88.00           C  
ATOM   3351  CD1 TYR C  27     -11.391  -3.887  -4.105  1.00 88.00           C  
ATOM   3352  CD2 TYR C  27      -9.469  -4.145  -2.719  1.00 88.00           C  
ATOM   3353  CE1 TYR C  27     -11.047  -2.561  -4.348  1.00 88.00           C  
ATOM   3354  CE2 TYR C  27      -9.109  -2.822  -2.953  1.00 88.00           C  
ATOM   3355  OH  TYR C  27      -9.562  -0.726  -4.004  1.00 88.00           O  
ATOM   3356  CZ  TYR C  27      -9.906  -2.037  -3.768  1.00 88.00           C  
ATOM   3357  N   HIS C  28     -11.328  -6.039   0.041  1.00 92.81           N  
ATOM   3358  CA  HIS C  28     -10.977  -5.312   1.254  1.00 92.81           C  
ATOM   3359  C   HIS C  28      -9.844  -4.324   0.990  1.00 92.81           C  
ATOM   3360  CB  HIS C  28     -10.578  -6.285   2.365  1.00 92.81           C  
ATOM   3361  O   HIS C  28      -8.664  -4.691   1.040  1.00 92.81           O  
ATOM   3362  CG  HIS C  28     -11.711  -7.109   2.877  1.00 92.81           C  
ATOM   3363  CD2 HIS C  28     -12.531  -6.930   3.938  1.00 92.81           C  
ATOM   3364  ND1 HIS C  28     -12.109  -8.281   2.273  1.00 92.81           N  
ATOM   3365  CE1 HIS C  28     -13.133  -8.789   2.943  1.00 92.81           C  
ATOM   3366  NE2 HIS C  28     -13.406  -7.992   3.957  1.00 92.81           N  
ATOM   3367  N   ALA C  29     -10.172  -3.148   0.787  1.00 94.12           N  
ATOM   3368  CA  ALA C  29      -9.227  -2.094   0.432  1.00 94.12           C  
ATOM   3369  C   ALA C  29      -8.594  -1.479   1.680  1.00 94.12           C  
ATOM   3370  CB  ALA C  29      -9.914  -1.017  -0.400  1.00 94.12           C  
ATOM   3371  O   ALA C  29      -7.457  -1.011   1.642  1.00 94.12           O  
ATOM   3372  N   PHE C  30      -9.320  -1.402   2.807  1.00 95.62           N  
ATOM   3373  CA  PHE C  30      -8.930  -0.712   4.031  1.00 95.62           C  
ATOM   3374  C   PHE C  30      -8.680   0.767   3.760  1.00 95.62           C  
ATOM   3375  CB  PHE C  30      -7.672  -1.355   4.629  1.00 95.62           C  
ATOM   3376  O   PHE C  30      -8.812   1.228   2.625  1.00 95.62           O  
ATOM   3377  CG  PHE C  30      -7.848  -2.805   4.996  1.00 95.62           C  
ATOM   3378  CD1 PHE C  30      -8.281  -3.168   6.262  1.00 95.62           C  
ATOM   3379  CD2 PHE C  30      -7.578  -3.803   4.070  1.00 95.62           C  
ATOM   3380  CE1 PHE C  30      -8.445  -4.508   6.605  1.00 95.62           C  
ATOM   3381  CE2 PHE C  30      -7.738  -5.145   4.402  1.00 95.62           C  
ATOM   3382  CZ  PHE C  30      -8.172  -5.496   5.672  1.00 95.62           C  
ATOM   3383  N   TYR C  31      -8.523   1.535   4.734  1.00 95.50           N  
ATOM   3384  CA  TYR C  31      -8.133   2.939   4.660  1.00 95.50           C  
ATOM   3385  C   TYR C  31      -7.422   3.373   5.934  1.00 95.50           C  
ATOM   3386  CB  TYR C  31      -9.359   3.826   4.418  1.00 95.50           C  
ATOM   3387  O   TYR C  31      -7.453   2.666   6.945  1.00 95.50           O  
ATOM   3388  CG  TYR C  31     -10.258   3.965   5.625  1.00 95.50           C  
ATOM   3389  CD1 TYR C  31     -11.203   2.988   5.934  1.00 95.50           C  
ATOM   3390  CD2 TYR C  31     -10.156   5.074   6.461  1.00 95.50           C  
ATOM   3391  CE1 TYR C  31     -12.031   3.113   7.043  1.00 95.50           C  
ATOM   3392  CE2 TYR C  31     -10.984   5.211   7.574  1.00 95.50           C  
ATOM   3393  OH  TYR C  31     -12.734   4.355   8.953  1.00 95.50           O  
ATOM   3394  CZ  TYR C  31     -11.914   4.227   7.855  1.00 95.50           C  
ATOM   3395  N   CYS C  32      -6.684   4.387   5.871  1.00 94.62           N  
ATOM   3396  CA  CYS C  32      -5.930   4.918   6.996  1.00 94.62           C  
ATOM   3397  C   CYS C  32      -6.617   6.145   7.586  1.00 94.62           C  
ATOM   3398  CB  CYS C  32      -4.508   5.277   6.566  1.00 94.62           C  
ATOM   3399  O   CYS C  32      -7.051   7.031   6.848  1.00 94.62           O  
ATOM   3400  SG  CYS C  32      -3.520   3.855   6.055  1.00 94.62           S  
ATOM   3401  N   HIS C  33      -6.734   6.105   8.883  1.00 94.12           N  
ATOM   3402  CA  HIS C  33      -7.336   7.234   9.578  1.00 94.12           C  
ATOM   3403  C   HIS C  33      -6.844   7.312  11.023  1.00 94.12           C  
ATOM   3404  CB  HIS C  33      -8.859   7.129   9.555  1.00 94.12           C  
ATOM   3405  O   HIS C  33      -6.531   6.289  11.633  1.00 94.12           O  
ATOM   3406  CG  HIS C  33      -9.555   8.344  10.086  1.00 94.12           C  
ATOM   3407  CD2 HIS C  33     -10.305   8.516  11.203  1.00 94.12           C  
ATOM   3408  ND1 HIS C  33      -9.523   9.562   9.453  1.00 94.12           N  
ATOM   3409  CE1 HIS C  33     -10.219  10.438  10.148  1.00 94.12           C  
ATOM   3410  NE2 HIS C  33     -10.703   9.828  11.219  1.00 94.12           N  
ATOM   3411  N   GLY C  34      -6.938   8.570  11.516  1.00 92.06           N  
ATOM   3412  CA  GLY C  34      -6.457   8.805  12.867  1.00 92.06           C  
ATOM   3413  C   GLY C  34      -5.578  10.031  12.984  1.00 92.06           C  
ATOM   3414  O   GLY C  34      -5.234  10.656  11.977  1.00 92.06           O  
ATOM   3415  N   GLU C  35      -5.211  10.359  14.164  1.00 89.38           N  
ATOM   3416  CA  GLU C  35      -4.422  11.555  14.453  1.00 89.38           C  
ATOM   3417  C   GLU C  35      -2.926  11.258  14.383  1.00 89.38           C  
ATOM   3418  CB  GLU C  35      -4.781  12.109  15.836  1.00 89.38           C  
ATOM   3419  O   GLU C  35      -2.494  10.141  14.664  1.00 89.38           O  
ATOM   3420  CG  GLU C  35      -6.188  12.688  15.914  1.00 89.38           C  
ATOM   3421  CD  GLU C  35      -6.492  13.344  17.250  1.00 89.38           C  
ATOM   3422  OE1 GLU C  35      -7.562  13.977  17.391  1.00 89.38           O  
ATOM   3423  OE2 GLU C  35      -5.648  13.227  18.172  1.00 89.38           O  
ATOM   3424  N   CYS C  36      -2.193  12.211  13.984  1.00 88.31           N  
ATOM   3425  CA  CYS C  36      -0.734  12.211  13.977  1.00 88.31           C  
ATOM   3426  C   CYS C  36      -0.185  13.164  15.031  1.00 88.31           C  
ATOM   3427  CB  CYS C  36      -0.202  12.594  12.594  1.00 88.31           C  
ATOM   3428  O   CYS C  36       0.268  14.266  14.695  1.00 88.31           O  
ATOM   3429  SG  CYS C  36      -0.648  11.422  11.297  1.00 88.31           S  
ATOM   3430  N   PRO C  37      -0.218  12.734  16.141  1.00 79.00           N  
ATOM   3431  CA  PRO C  37       0.204  13.617  17.234  1.00 79.00           C  
ATOM   3432  C   PRO C  37       1.720  13.648  17.422  1.00 79.00           C  
ATOM   3433  CB  PRO C  37      -0.475  13.000  18.469  1.00 79.00           C  
ATOM   3434  O   PRO C  37       2.428  12.789  16.875  1.00 79.00           O  
ATOM   3435  CG  PRO C  37      -0.564  11.539  18.156  1.00 79.00           C  
ATOM   3436  CD  PRO C  37      -0.716  11.367  16.672  1.00 79.00           C  
ATOM   3437  N   PHE C  38       2.219  14.758  17.984  1.00 75.31           N  
ATOM   3438  CA  PHE C  38       3.617  14.812  18.391  1.00 75.31           C  
ATOM   3439  C   PHE C  38       3.797  14.234  19.781  1.00 75.31           C  
ATOM   3440  CB  PHE C  38       4.133  16.250  18.344  1.00 75.31           C  
ATOM   3441  O   PHE C  38       3.031  14.547  20.703  1.00 75.31           O  
ATOM   3442  CG  PHE C  38       5.621  16.375  18.547  1.00 75.31           C  
ATOM   3443  CD1 PHE C  38       6.152  16.688  19.781  1.00 75.31           C  
ATOM   3444  CD2 PHE C  38       6.488  16.172  17.469  1.00 75.31           C  
ATOM   3445  CE1 PHE C  38       7.527  16.797  19.969  1.00 75.31           C  
ATOM   3446  CE2 PHE C  38       7.863  16.281  17.641  1.00 75.31           C  
ATOM   3447  CZ  PHE C  38       8.383  16.594  18.891  1.00 75.31           C  
ATOM   3448  N   PRO C  39       4.598  13.312  19.953  1.00 70.81           N  
ATOM   3449  CA  PRO C  39       5.551  12.703  19.031  1.00 70.81           C  
ATOM   3450  C   PRO C  39       4.938  11.570  18.219  1.00 70.81           C  
ATOM   3451  CB  PRO C  39       6.656  12.180  19.953  1.00 70.81           C  
ATOM   3452  O   PRO C  39       4.062  10.852  18.703  1.00 70.81           O  
ATOM   3453  CG  PRO C  39       6.000  12.031  21.281  1.00 70.81           C  
ATOM   3454  CD  PRO C  39       4.816  12.953  21.344  1.00 70.81           C  
ATOM   3455  N   LEU C  40       5.320  11.555  17.016  1.00 73.69           N  
ATOM   3456  CA  LEU C  40       4.844  10.492  16.141  1.00 73.69           C  
ATOM   3457  C   LEU C  40       5.383   9.141  16.578  1.00 73.69           C  
ATOM   3458  CB  LEU C  40       5.258  10.773  14.688  1.00 73.69           C  
ATOM   3459  O   LEU C  40       6.559   9.016  16.922  1.00 73.69           O  
ATOM   3460  CG  LEU C  40       4.664  12.031  14.047  1.00 73.69           C  
ATOM   3461  CD1 LEU C  40       5.375  12.344  12.734  1.00 73.69           C  
ATOM   3462  CD2 LEU C  40       3.166  11.859  13.820  1.00 73.69           C  
ATOM   3463  N   ALA C  41       4.504   8.266  16.750  1.00 68.69           N  
ATOM   3464  CA  ALA C  41       4.871   6.918  17.188  1.00 68.69           C  
ATOM   3465  C   ALA C  41       5.855   6.277  16.219  1.00 68.69           C  
ATOM   3466  CB  ALA C  41       3.625   6.047  17.328  1.00 68.69           C  
ATOM   3467  O   ALA C  41       5.805   6.539  15.008  1.00 68.69           O  
ATOM   3468  N   ASP C  42       6.809   5.488  16.766  1.00 67.81           N  
ATOM   3469  CA  ASP C  42       7.875   4.836  16.000  1.00 67.81           C  
ATOM   3470  C   ASP C  42       7.297   3.906  14.938  1.00 67.81           C  
ATOM   3471  CB  ASP C  42       8.797   4.055  16.938  1.00 67.81           C  
ATOM   3472  O   ASP C  42       7.855   3.783  13.844  1.00 67.81           O  
ATOM   3473  CG  ASP C  42       9.680   4.957  17.797  1.00 67.81           C  
ATOM   3474  OD1 ASP C  42       9.789   6.164  17.484  1.00 67.81           O  
ATOM   3475  OD2 ASP C  42      10.266   4.453  18.781  1.00 67.81           O  
ATOM   3476  N   HIS C  43       6.180   3.357  15.133  1.00 68.38           N  
ATOM   3477  CA  HIS C  43       5.625   2.348  14.234  1.00 68.38           C  
ATOM   3478  C   HIS C  43       4.988   2.988  13.008  1.00 68.38           C  
ATOM   3479  CB  HIS C  43       4.598   1.486  14.969  1.00 68.38           C  
ATOM   3480  O   HIS C  43       4.609   2.291  12.062  1.00 68.38           O  
ATOM   3481  CG  HIS C  43       3.406   2.254  15.453  1.00 68.38           C  
ATOM   3482  CD2 HIS C  43       2.154   2.359  14.953  1.00 68.38           C  
ATOM   3483  ND1 HIS C  43       3.438   3.037  16.594  1.00 68.38           N  
ATOM   3484  CE1 HIS C  43       2.250   3.592  16.766  1.00 68.38           C  
ATOM   3485  NE2 HIS C  43       1.452   3.197  15.789  1.00 68.38           N  
ATOM   3486  N   LEU C  44       4.918   4.328  13.000  1.00 74.94           N  
ATOM   3487  CA  LEU C  44       4.270   5.039  11.906  1.00 74.94           C  
ATOM   3488  C   LEU C  44       5.258   5.332  10.789  1.00 74.94           C  
ATOM   3489  CB  LEU C  44       3.643   6.344  12.406  1.00 74.94           C  
ATOM   3490  O   LEU C  44       4.871   5.816   9.719  1.00 74.94           O  
ATOM   3491  CG  LEU C  44       2.383   6.207  13.266  1.00 74.94           C  
ATOM   3492  CD1 LEU C  44       1.960   7.570  13.805  1.00 74.94           C  
ATOM   3493  CD2 LEU C  44       1.255   5.574  12.461  1.00 74.94           C  
ATOM   3494  N   ASN C  45       6.445   4.789  10.930  1.00 76.62           N  
ATOM   3495  CA  ASN C  45       7.453   4.992   9.891  1.00 76.62           C  
ATOM   3496  C   ASN C  45       7.297   6.355   9.219  1.00 76.62           C  
ATOM   3497  CB  ASN C  45       7.383   3.875   8.852  1.00 76.62           C  
ATOM   3498  O   ASN C  45       7.230   6.441   7.992  1.00 76.62           O  
ATOM   3499  CG  ASN C  45       8.711   3.637   8.156  1.00 76.62           C  
ATOM   3500  ND2 ASN C  45       8.727   2.697   7.219  1.00 76.62           N  
ATOM   3501  OD1 ASN C  45       9.711   4.289   8.469  1.00 76.62           O  
ATOM   3502  N   SER C  46       7.270   7.320   9.938  1.00 85.50           N  
ATOM   3503  CA  SER C  46       7.047   8.688   9.469  1.00 85.50           C  
ATOM   3504  C   SER C  46       8.312   9.273   8.852  1.00 85.50           C  
ATOM   3505  CB  SER C  46       6.566   9.578  10.609  1.00 85.50           C  
ATOM   3506  O   SER C  46       9.422   8.906   9.234  1.00 85.50           O  
ATOM   3507  OG  SER C  46       5.430   9.016  11.242  1.00 85.50           O  
ATOM   3508  N   THR C  47       8.164  10.086   7.844  1.00 91.00           N  
ATOM   3509  CA  THR C  47       9.281  10.797   7.230  1.00 91.00           C  
ATOM   3510  C   THR C  47       9.805  11.891   8.164  1.00 91.00           C  
ATOM   3511  CB  THR C  47       8.883  11.414   5.879  1.00 91.00           C  
ATOM   3512  O   THR C  47       9.078  12.359   9.039  1.00 91.00           O  
ATOM   3513  CG2 THR C  47       8.414  10.344   4.902  1.00 91.00           C  
ATOM   3514  OG1 THR C  47       7.812  12.352   6.090  1.00 91.00           O  
ATOM   3515  N   ASN C  48      11.055  12.227   7.980  1.00 91.62           N  
ATOM   3516  CA  ASN C  48      11.617  13.352   8.727  1.00 91.62           C  
ATOM   3517  C   ASN C  48      10.789  14.617   8.547  1.00 91.62           C  
ATOM   3518  CB  ASN C  48      13.070  13.602   8.312  1.00 91.62           C  
ATOM   3519  O   ASN C  48      10.578  15.375   9.492  1.00 91.62           O  
ATOM   3520  CG  ASN C  48      14.000  12.500   8.773  1.00 91.62           C  
ATOM   3521  ND2 ASN C  48      15.109  12.328   8.055  1.00 91.62           N  
ATOM   3522  OD1 ASN C  48      13.734  11.812   9.758  1.00 91.62           O  
ATOM   3523  N   HIS C  49      10.336  14.781   7.352  1.00 94.81           N  
ATOM   3524  CA  HIS C  49       9.492  15.938   7.070  1.00 94.81           C  
ATOM   3525  C   HIS C  49       8.234  15.922   7.934  1.00 94.81           C  
ATOM   3526  CB  HIS C  49       9.109  15.977   5.590  1.00 94.81           C  
ATOM   3527  O   HIS C  49       7.812  16.969   8.445  1.00 94.81           O  
ATOM   3528  CG  HIS C  49       8.273  17.156   5.215  1.00 94.81           C  
ATOM   3529  CD2 HIS C  49       8.602  18.359   4.688  1.00 94.81           C  
ATOM   3530  ND1 HIS C  49       6.902  17.172   5.379  1.00 94.81           N  
ATOM   3531  CE1 HIS C  49       6.430  18.344   4.965  1.00 94.81           C  
ATOM   3532  NE2 HIS C  49       7.445  19.078   4.543  1.00 94.81           N  
ATOM   3533  N   ALA C  50       7.629  14.773   8.031  1.00 93.75           N  
ATOM   3534  CA  ALA C  50       6.418  14.656   8.836  1.00 93.75           C  
ATOM   3535  C   ALA C  50       6.688  15.016  10.297  1.00 93.75           C  
ATOM   3536  CB  ALA C  50       5.852  13.242   8.742  1.00 93.75           C  
ATOM   3537  O   ALA C  50       5.867  15.664  10.945  1.00 93.75           O  
ATOM   3538  N   ILE C  51       7.758  14.578  10.773  1.00 88.69           N  
ATOM   3539  CA  ILE C  51       8.156  14.875  12.148  1.00 88.69           C  
ATOM   3540  C   ILE C  51       8.336  16.375  12.312  1.00 88.69           C  
ATOM   3541  CB  ILE C  51       9.453  14.133  12.531  1.00 88.69           C  
ATOM   3542  O   ILE C  51       7.789  16.984  13.242  1.00 88.69           O  
ATOM   3543  CG1 ILE C  51       9.227  12.617  12.508  1.00 88.69           C  
ATOM   3544  CG2 ILE C  51       9.953  14.586  13.906  1.00 88.69           C  
ATOM   3545  CD1 ILE C  51      10.500  11.797  12.672  1.00 88.69           C  
ATOM   3546  N   VAL C  52       9.070  16.953  11.430  1.00 91.69           N  
ATOM   3547  CA  VAL C  52       9.367  18.391  11.492  1.00 91.69           C  
ATOM   3548  C   VAL C  52       8.070  19.188  11.352  1.00 91.69           C  
ATOM   3549  CB  VAL C  52      10.375  18.797  10.398  1.00 91.69           C  
ATOM   3550  O   VAL C  52       7.848  20.141  12.094  1.00 91.69           O  
ATOM   3551  CG1 VAL C  52      10.492  20.328  10.336  1.00 91.69           C  
ATOM   3552  CG2 VAL C  52      11.734  18.172  10.656  1.00 91.69           C  
ATOM   3553  N   GLN C  53       7.277  18.797  10.406  1.00 93.25           N  
ATOM   3554  CA  GLN C  53       6.020  19.500  10.203  1.00 93.25           C  
ATOM   3555  C   GLN C  53       5.141  19.438  11.445  1.00 93.25           C  
ATOM   3556  CB  GLN C  53       5.266  18.922   9.000  1.00 93.25           C  
ATOM   3557  O   GLN C  53       4.473  20.422  11.789  1.00 93.25           O  
ATOM   3558  CG  GLN C  53       3.961  19.641   8.688  1.00 93.25           C  
ATOM   3559  CD  GLN C  53       3.338  19.172   7.383  1.00 93.25           C  
ATOM   3560  NE2 GLN C  53       2.035  19.391   7.238  1.00 93.25           N  
ATOM   3561  OE1 GLN C  53       4.020  18.625   6.516  1.00 93.25           O  
ATOM   3562  N   THR C  54       5.094  18.281  12.023  1.00 90.19           N  
ATOM   3563  CA  THR C  54       4.312  18.125  13.250  1.00 90.19           C  
ATOM   3564  C   THR C  54       4.879  19.000  14.367  1.00 90.19           C  
ATOM   3565  CB  THR C  54       4.273  16.656  13.703  1.00 90.19           C  
ATOM   3566  O   THR C  54       4.125  19.594  15.141  1.00 90.19           O  
ATOM   3567  CG2 THR C  54       3.357  16.484  14.906  1.00 90.19           C  
ATOM   3568  OG1 THR C  54       3.797  15.844  12.625  1.00 90.19           O  
ATOM   3569  N   LEU C  55       6.125  19.062  14.430  1.00 88.62           N  
ATOM   3570  CA  LEU C  55       6.785  19.922  15.398  1.00 88.62           C  
ATOM   3571  C   LEU C  55       6.449  21.391  15.141  1.00 88.62           C  
ATOM   3572  CB  LEU C  55       8.305  19.719  15.359  1.00 88.62           C  
ATOM   3573  O   LEU C  55       6.141  22.141  16.078  1.00 88.62           O  
ATOM   3574  CG  LEU C  55       9.125  20.516  16.375  1.00 88.62           C  
ATOM   3575  CD1 LEU C  55       8.719  20.156  17.797  1.00 88.62           C  
ATOM   3576  CD2 LEU C  55      10.617  20.281  16.156  1.00 88.62           C  
ATOM   3577  N   VAL C  56       6.543  21.844  13.938  1.00 91.50           N  
ATOM   3578  CA  VAL C  56       6.254  23.219  13.555  1.00 91.50           C  
ATOM   3579  C   VAL C  56       4.789  23.547  13.852  1.00 91.50           C  
ATOM   3580  CB  VAL C  56       6.559  23.469  12.055  1.00 91.50           C  
ATOM   3581  O   VAL C  56       4.469  24.656  14.273  1.00 91.50           O  
ATOM   3582  CG1 VAL C  56       6.047  24.844  11.625  1.00 91.50           C  
ATOM   3583  CG2 VAL C  56       8.055  23.344  11.789  1.00 91.50           C  
ATOM   3584  N   ASN C  57       3.938  22.578  13.602  1.00 91.56           N  
ATOM   3585  CA  ASN C  57       2.523  22.750  13.922  1.00 91.56           C  
ATOM   3586  C   ASN C  57       2.311  23.047  15.398  1.00 91.56           C  
ATOM   3587  CB  ASN C  57       1.729  21.500  13.508  1.00 91.56           C  
ATOM   3588  O   ASN C  57       1.393  23.781  15.766  1.00 91.56           O  
ATOM   3589  CG  ASN C  57       0.276  21.578  13.930  1.00 91.56           C  
ATOM   3590  ND2 ASN C  57      -0.545  22.250  13.133  1.00 91.56           N  
ATOM   3591  OD1 ASN C  57      -0.106  21.031  14.969  1.00 91.56           O  
ATOM   3592  N   SER C  58       3.104  22.469  16.203  1.00 85.25           N  
ATOM   3593  CA  SER C  58       2.979  22.672  17.641  1.00 85.25           C  
ATOM   3594  C   SER C  58       3.316  24.125  18.016  1.00 85.25           C  
ATOM   3595  CB  SER C  58       3.885  21.719  18.406  1.00 85.25           C  
ATOM   3596  O   SER C  58       2.854  24.625  19.047  1.00 85.25           O  
ATOM   3597  OG  SER C  58       5.234  22.141  18.359  1.00 85.25           O  
ATOM   3598  N   VAL C  59       4.066  24.797  17.250  1.00 84.06           N  
ATOM   3599  CA  VAL C  59       4.480  26.172  17.500  1.00 84.06           C  
ATOM   3600  C   VAL C  59       3.615  27.125  16.688  1.00 84.06           C  
ATOM   3601  CB  VAL C  59       5.973  26.391  17.172  1.00 84.06           C  
ATOM   3602  O   VAL C  59       3.340  28.250  17.109  1.00 84.06           O  
ATOM   3603  CG1 VAL C  59       6.406  27.812  17.516  1.00 84.06           C  
ATOM   3604  CG2 VAL C  59       6.840  25.359  17.906  1.00 84.06           C  
ATOM   3605  N   ASN C  60       3.254  26.781  15.539  1.00 88.44           N  
ATOM   3606  CA  ASN C  60       2.451  27.562  14.602  1.00 88.44           C  
ATOM   3607  C   ASN C  60       1.312  26.734  14.016  1.00 88.44           C  
ATOM   3608  CB  ASN C  60       3.330  28.125  13.484  1.00 88.44           C  
ATOM   3609  O   ASN C  60       1.504  26.000  13.039  1.00 88.44           O  
ATOM   3610  CG  ASN C  60       2.553  28.984  12.516  1.00 88.44           C  
ATOM   3611  ND2 ASN C  60       3.236  29.500  11.492  1.00 88.44           N  
ATOM   3612  OD1 ASN C  60       1.349  29.203  12.680  1.00 88.44           O  
ATOM   3613  N   SER C  61       0.212  26.906  14.500  1.00 88.75           N  
ATOM   3614  CA  SER C  61      -0.950  26.094  14.156  1.00 88.75           C  
ATOM   3615  C   SER C  61      -1.441  26.422  12.742  1.00 88.75           C  
ATOM   3616  CB  SER C  61      -2.082  26.328  15.156  1.00 88.75           C  
ATOM   3617  O   SER C  61      -2.338  25.734  12.227  1.00 88.75           O  
ATOM   3618  OG  SER C  61      -2.428  27.703  15.227  1.00 88.75           O  
ATOM   3619  N   LYS C  62      -0.960  27.406  12.141  1.00 91.81           N  
ATOM   3620  CA  LYS C  62      -1.322  27.719  10.766  1.00 91.81           C  
ATOM   3621  C   LYS C  62      -0.841  26.641   9.805  1.00 91.81           C  
ATOM   3622  CB  LYS C  62      -0.742  29.078  10.352  1.00 91.81           C  
ATOM   3623  O   LYS C  62      -1.401  26.469   8.727  1.00 91.81           O  
ATOM   3624  CG  LYS C  62      -1.388  30.266  11.047  1.00 91.81           C  
ATOM   3625  CD  LYS C  62      -0.802  31.594  10.562  1.00 91.81           C  
ATOM   3626  CE  LYS C  62      -1.429  32.781  11.281  1.00 91.81           C  
ATOM   3627  NZ  LYS C  62      -0.851  34.062  10.812  1.00 91.81           N  
ATOM   3628  N   ILE C  63       0.241  26.000  10.250  1.00 91.56           N  
ATOM   3629  CA  ILE C  63       0.771  24.875   9.477  1.00 91.56           C  
ATOM   3630  C   ILE C  63       0.053  23.594   9.875  1.00 91.56           C  
ATOM   3631  CB  ILE C  63       2.295  24.734   9.672  1.00 91.56           C  
ATOM   3632  O   ILE C  63      -0.006  23.250  11.062  1.00 91.56           O  
ATOM   3633  CG1 ILE C  63       3.008  26.047   9.375  1.00 91.56           C  
ATOM   3634  CG2 ILE C  63       2.844  23.594   8.797  1.00 91.56           C  
ATOM   3635  CD1 ILE C  63       2.834  26.531   7.938  1.00 91.56           C  
ATOM   3636  N   PRO C  64      -0.380  22.906   8.891  1.00 92.38           N  
ATOM   3637  CA  PRO C  64      -1.106  21.672   9.234  1.00 92.38           C  
ATOM   3638  C   PRO C  64      -0.188  20.578   9.750  1.00 92.38           C  
ATOM   3639  CB  PRO C  64      -1.756  21.266   7.910  1.00 92.38           C  
ATOM   3640  O   PRO C  64       1.017  20.594   9.484  1.00 92.38           O  
ATOM   3641  CG  PRO C  64      -0.885  21.875   6.855  1.00 92.38           C  
ATOM   3642  CD  PRO C  64      -0.256  23.125   7.414  1.00 92.38           C  
ATOM   3643  N   LYS C  65      -0.745  19.625  10.500  1.00 90.75           N  
ATOM   3644  CA  LYS C  65      -0.039  18.422  10.938  1.00 90.75           C  
ATOM   3645  C   LYS C  65       0.069  17.406   9.805  1.00 90.75           C  
ATOM   3646  CB  LYS C  65      -0.744  17.797  12.141  1.00 90.75           C  
ATOM   3647  O   LYS C  65      -0.546  17.578   8.750  1.00 90.75           O  
ATOM   3648  CG  LYS C  65      -0.731  18.656  13.391  1.00 90.75           C  
ATOM   3649  CD  LYS C  65      -1.447  17.984  14.555  1.00 90.75           C  
ATOM   3650  CE  LYS C  65      -1.465  18.859  15.789  1.00 90.75           C  
ATOM   3651  NZ  LYS C  65      -2.180  18.203  16.922  1.00 90.75           N  
ATOM   3652  N   ALA C  66       0.844  16.438  10.047  1.00 92.44           N  
ATOM   3653  CA  ALA C  66       0.938  15.312   9.109  1.00 92.44           C  
ATOM   3654  C   ALA C  66      -0.386  14.562   9.023  1.00 92.44           C  
ATOM   3655  CB  ALA C  66       2.059  14.367   9.531  1.00 92.44           C  
ATOM   3656  O   ALA C  66      -1.205  14.625   9.945  1.00 92.44           O  
ATOM   3657  N   CYS C  67      -0.539  13.961   7.961  1.00 92.94           N  
ATOM   3658  CA  CYS C  67      -1.784  13.242   7.707  1.00 92.94           C  
ATOM   3659  C   CYS C  67      -1.563  11.734   7.742  1.00 92.94           C  
ATOM   3660  CB  CYS C  67      -2.369  13.648   6.355  1.00 92.94           C  
ATOM   3661  O   CYS C  67      -0.490  11.250   7.375  1.00 92.94           O  
ATOM   3662  SG  CYS C  67      -4.031  13.008   6.059  1.00 92.94           S  
ATOM   3663  N   CYS C  68      -2.520  11.086   8.203  1.00 94.56           N  
ATOM   3664  CA  CYS C  68      -2.500   9.633   8.219  1.00 94.56           C  
ATOM   3665  C   CYS C  68      -2.816   9.070   6.840  1.00 94.56           C  
ATOM   3666  CB  CYS C  68      -3.498   9.094   9.242  1.00 94.56           C  
ATOM   3667  O   CYS C  68      -3.922   9.250   6.328  1.00 94.56           O  
ATOM   3668  SG  CYS C  68      -3.469   7.293   9.406  1.00 94.56           S  
ATOM   3669  N   VAL C  69      -1.813   8.367   6.219  1.00 95.44           N  
ATOM   3670  CA  VAL C  69      -1.971   7.906   4.844  1.00 95.44           C  
ATOM   3671  C   VAL C  69      -1.366   6.512   4.695  1.00 95.44           C  
ATOM   3672  CB  VAL C  69      -1.315   8.883   3.840  1.00 95.44           C  
ATOM   3673  O   VAL C  69      -0.604   6.062   5.555  1.00 95.44           O  
ATOM   3674  CG1 VAL C  69      -1.984  10.250   3.902  1.00 95.44           C  
ATOM   3675  CG2 VAL C  69       0.183   9.000   4.113  1.00 95.44           C  
ATOM   3676  N   PRO C  70      -1.756   5.836   3.699  1.00 94.31           N  
ATOM   3677  CA  PRO C  70      -1.124   4.543   3.428  1.00 94.31           C  
ATOM   3678  C   PRO C  70       0.369   4.668   3.133  1.00 94.31           C  
ATOM   3679  CB  PRO C  70      -1.883   4.031   2.201  1.00 94.31           C  
ATOM   3680  O   PRO C  70       0.776   5.516   2.336  1.00 94.31           O  
ATOM   3681  CG  PRO C  70      -3.197   4.738   2.242  1.00 94.31           C  
ATOM   3682  CD  PRO C  70      -2.977   6.121   2.791  1.00 94.31           C  
ATOM   3683  N   THR C  71       1.123   3.799   3.750  1.00 91.25           N  
ATOM   3684  CA  THR C  71       2.562   3.768   3.520  1.00 91.25           C  
ATOM   3685  C   THR C  71       2.980   2.449   2.875  1.00 91.25           C  
ATOM   3686  CB  THR C  71       3.344   3.971   4.832  1.00 91.25           C  
ATOM   3687  O   THR C  71       4.074   2.344   2.314  1.00 91.25           O  
ATOM   3688  CG2 THR C  71       3.125   5.371   5.391  1.00 91.25           C  
ATOM   3689  OG1 THR C  71       2.900   3.010   5.797  1.00 91.25           O  
ATOM   3690  N   GLU C  72       2.154   1.451   2.992  1.00 90.31           N  
ATOM   3691  CA  GLU C  72       2.350   0.143   2.373  1.00 90.31           C  
ATOM   3692  C   GLU C  72       1.078  -0.333   1.676  1.00 90.31           C  
ATOM   3693  CB  GLU C  72       2.793  -0.885   3.418  1.00 90.31           C  
ATOM   3694  O   GLU C  72       0.026  -0.456   2.307  1.00 90.31           O  
ATOM   3695  CG  GLU C  72       3.400  -2.145   2.820  1.00 90.31           C  
ATOM   3696  CD  GLU C  72       3.918  -3.117   3.867  1.00 90.31           C  
ATOM   3697  OE1 GLU C  72       4.484  -4.168   3.494  1.00 90.31           O  
ATOM   3698  OE2 GLU C  72       3.758  -2.824   5.074  1.00 90.31           O  
ATOM   3699  N   LEU C  73       1.241  -0.609   0.388  1.00 91.88           N  
ATOM   3700  CA  LEU C  73       0.093  -1.013  -0.417  1.00 91.88           C  
ATOM   3701  C   LEU C  73       0.390  -2.297  -1.183  1.00 91.88           C  
ATOM   3702  CB  LEU C  73      -0.295   0.100  -1.395  1.00 91.88           C  
ATOM   3703  O   LEU C  73       1.541  -2.562  -1.537  1.00 91.88           O  
ATOM   3704  CG  LEU C  73      -0.893   1.365  -0.778  1.00 91.88           C  
ATOM   3705  CD1 LEU C  73      -0.731   2.547  -1.730  1.00 91.88           C  
ATOM   3706  CD2 LEU C  73      -2.363   1.149  -0.432  1.00 91.88           C  
ATOM   3707  N   SER C  74      -0.630  -3.023  -1.427  1.00 91.12           N  
ATOM   3708  CA  SER C  74      -0.520  -4.246  -2.217  1.00 91.12           C  
ATOM   3709  C   SER C  74      -1.464  -4.219  -3.414  1.00 91.12           C  
ATOM   3710  CB  SER C  74      -0.817  -5.473  -1.352  1.00 91.12           C  
ATOM   3711  O   SER C  74      -2.365  -3.379  -3.480  1.00 91.12           O  
ATOM   3712  OG  SER C  74      -2.148  -5.434  -0.865  1.00 91.12           O  
ATOM   3713  N   ALA C  75      -1.182  -5.055  -4.332  1.00 86.50           N  
ATOM   3714  CA  ALA C  75      -1.935  -5.137  -5.578  1.00 86.50           C  
ATOM   3715  C   ALA C  75      -3.057  -6.164  -5.477  1.00 86.50           C  
ATOM   3716  CB  ALA C  75      -1.006  -5.480  -6.742  1.00 86.50           C  
ATOM   3717  O   ALA C  75      -3.084  -6.973  -4.547  1.00 86.50           O  
ATOM   3718  N   ILE C  76      -3.982  -5.953  -6.348  1.00 84.75           N  
ATOM   3719  CA  ILE C  76      -5.016  -6.965  -6.543  1.00 84.75           C  
ATOM   3720  C   ILE C  76      -5.207  -7.227  -8.039  1.00 84.75           C  
ATOM   3721  CB  ILE C  76      -6.352  -6.539  -5.898  1.00 84.75           C  
ATOM   3722  O   ILE C  76      -4.902  -6.367  -8.867  1.00 84.75           O  
ATOM   3723  CG1 ILE C  76      -6.922  -5.305  -6.613  1.00 84.75           C  
ATOM   3724  CG2 ILE C  76      -6.168  -6.270  -4.402  1.00 84.75           C  
ATOM   3725  CD1 ILE C  76      -8.352  -4.965  -6.215  1.00 84.75           C  
ATOM   3726  N   SER C  77      -5.555  -8.336  -8.344  1.00 79.06           N  
ATOM   3727  CA  SER C  77      -5.914  -8.688  -9.711  1.00 79.06           C  
ATOM   3728  C   SER C  77      -7.410  -8.523  -9.953  1.00 79.06           C  
ATOM   3729  CB  SER C  77      -5.496 -10.125 -10.016  1.00 79.06           C  
ATOM   3730  O   SER C  77      -8.227  -8.844  -9.078  1.00 79.06           O  
ATOM   3731  OG  SER C  77      -4.090 -10.281  -9.891  1.00 79.06           O  
ATOM   3732  N   MET C  78      -7.664  -8.047 -11.102  1.00 79.50           N  
ATOM   3733  CA  MET C  78      -9.062  -7.828 -11.477  1.00 79.50           C  
ATOM   3734  C   MET C  78      -9.328  -8.336 -12.891  1.00 79.50           C  
ATOM   3735  CB  MET C  78      -9.422  -6.348 -11.375  1.00 79.50           C  
ATOM   3736  O   MET C  78      -8.492  -8.180 -13.781  1.00 79.50           O  
ATOM   3737  CG  MET C  78      -9.406  -5.809  -9.953  1.00 79.50           C  
ATOM   3738  SD  MET C  78     -10.078  -4.105  -9.844  1.00 79.50           S  
ATOM   3739  CE  MET C  78      -8.789  -3.188 -10.719  1.00 79.50           C  
ATOM   3740  N   LEU C  79     -10.398  -8.969 -12.992  1.00 78.38           N  
ATOM   3741  CA  LEU C  79     -10.938  -9.367 -14.281  1.00 78.38           C  
ATOM   3742  C   LEU C  79     -12.000  -8.375 -14.758  1.00 78.38           C  
ATOM   3743  CB  LEU C  79     -11.547 -10.773 -14.203  1.00 78.38           C  
ATOM   3744  O   LEU C  79     -12.961  -8.094 -14.039  1.00 78.38           O  
ATOM   3745  CG  LEU C  79     -10.555 -11.930 -14.094  1.00 78.38           C  
ATOM   3746  CD1 LEU C  79     -11.227 -13.148 -13.469  1.00 78.38           C  
ATOM   3747  CD2 LEU C  79      -9.977 -12.273 -15.461  1.00 78.38           C  
ATOM   3748  N   TYR C  80     -11.766  -7.852 -15.914  1.00 73.94           N  
ATOM   3749  CA  TYR C  80     -12.742  -6.895 -16.422  1.00 73.94           C  
ATOM   3750  C   TYR C  80     -12.969  -7.078 -17.922  1.00 73.94           C  
ATOM   3751  CB  TYR C  80     -12.297  -5.461 -16.141  1.00 73.94           C  
ATOM   3752  O   TYR C  80     -12.203  -7.781 -18.578  1.00 73.94           O  
ATOM   3753  CG  TYR C  80     -11.078  -5.039 -16.922  1.00 73.94           C  
ATOM   3754  CD1 TYR C  80      -9.789  -5.328 -16.453  1.00 73.94           C  
ATOM   3755  CD2 TYR C  80     -11.203  -4.352 -18.125  1.00 73.94           C  
ATOM   3756  CE1 TYR C  80      -8.664  -4.941 -17.172  1.00 73.94           C  
ATOM   3757  CE2 TYR C  80     -10.086  -3.961 -18.844  1.00 73.94           C  
ATOM   3758  OH  TYR C  80      -7.707  -3.875 -19.078  1.00 73.94           O  
ATOM   3759  CZ  TYR C  80      -8.820  -4.258 -18.375  1.00 73.94           C  
ATOM   3760  N   LEU C  81     -14.086  -6.594 -18.359  1.00 78.12           N  
ATOM   3761  CA  LEU C  81     -14.430  -6.602 -19.781  1.00 78.12           C  
ATOM   3762  C   LEU C  81     -13.844  -5.383 -20.484  1.00 78.12           C  
ATOM   3763  CB  LEU C  81     -15.945  -6.633 -19.969  1.00 78.12           C  
ATOM   3764  O   LEU C  81     -14.070  -4.246 -20.062  1.00 78.12           O  
ATOM   3765  CG  LEU C  81     -16.672  -7.883 -19.453  1.00 78.12           C  
ATOM   3766  CD1 LEU C  81     -18.172  -7.621 -19.344  1.00 78.12           C  
ATOM   3767  CD2 LEU C  81     -16.391  -9.070 -20.359  1.00 78.12           C  
ATOM   3768  N   ASP C  82     -13.039  -5.676 -21.547  1.00 71.50           N  
ATOM   3769  CA  ASP C  82     -12.500  -4.555 -22.312  1.00 71.50           C  
ATOM   3770  C   ASP C  82     -13.508  -4.043 -23.344  1.00 71.50           C  
ATOM   3771  CB  ASP C  82     -11.195  -4.957 -23.016  1.00 71.50           C  
ATOM   3772  O   ASP C  82     -14.680  -4.434 -23.312  1.00 71.50           O  
ATOM   3773  CG  ASP C  82     -11.406  -5.980 -24.109  1.00 71.50           C  
ATOM   3774  OD1 ASP C  82     -12.570  -6.254 -24.484  1.00 71.50           O  
ATOM   3775  OD2 ASP C  82     -10.398  -6.520 -24.625  1.00 71.50           O  
ATOM   3776  N   GLU C  83     -13.133  -3.025 -24.109  1.00 70.69           N  
ATOM   3777  CA  GLU C  83     -13.992  -2.387 -25.109  1.00 70.69           C  
ATOM   3778  C   GLU C  83     -14.562  -3.412 -26.078  1.00 70.69           C  
ATOM   3779  CB  GLU C  83     -13.227  -1.303 -25.859  1.00 70.69           C  
ATOM   3780  O   GLU C  83     -15.641  -3.209 -26.641  1.00 70.69           O  
ATOM   3781  CG  GLU C  83     -11.969  -1.809 -26.562  1.00 70.69           C  
ATOM   3782  CD  GLU C  83     -10.805  -0.838 -26.469  1.00 70.69           C  
ATOM   3783  OE1 GLU C  83      -9.805  -1.026 -27.203  1.00 70.69           O  
ATOM   3784  OE2 GLU C  83     -10.891   0.117 -25.672  1.00 70.69           O  
ATOM   3785  N   ASN C  84     -13.969  -4.500 -26.344  1.00 77.81           N  
ATOM   3786  CA  ASN C  84     -14.398  -5.562 -27.250  1.00 77.81           C  
ATOM   3787  C   ASN C  84     -15.109  -6.684 -26.484  1.00 77.81           C  
ATOM   3788  CB  ASN C  84     -13.203  -6.125 -28.016  1.00 77.81           C  
ATOM   3789  O   ASN C  84     -15.203  -7.809 -26.984  1.00 77.81           O  
ATOM   3790  CG  ASN C  84     -12.492  -5.070 -28.844  1.00 77.81           C  
ATOM   3791  ND2 ASN C  84     -11.188  -5.211 -29.000  1.00 77.81           N  
ATOM   3792  OD1 ASN C  84     -13.125  -4.133 -29.344  1.00 77.81           O  
ATOM   3793  N   GLU C  85     -15.398  -6.461 -25.250  1.00 75.69           N  
ATOM   3794  CA  GLU C  85     -16.141  -7.414 -24.422  1.00 75.69           C  
ATOM   3795  C   GLU C  85     -15.312  -8.672 -24.156  1.00 75.69           C  
ATOM   3796  CB  GLU C  85     -17.469  -7.781 -25.078  1.00 75.69           C  
ATOM   3797  O   GLU C  85     -15.859  -9.773 -24.078  1.00 75.69           O  
ATOM   3798  CG  GLU C  85     -18.484  -6.652 -25.078  1.00 75.69           C  
ATOM   3799  CD  GLU C  85     -19.875  -7.102 -25.484  1.00 75.69           C  
ATOM   3800  OE1 GLU C  85     -20.828  -6.301 -25.375  1.00 75.69           O  
ATOM   3801  OE2 GLU C  85     -20.016  -8.266 -25.922  1.00 75.69           O  
ATOM   3802  N   LYS C  86     -14.055  -8.484 -24.250  1.00 72.75           N  
ATOM   3803  CA  LYS C  86     -13.148  -9.570 -23.875  1.00 72.75           C  
ATOM   3804  C   LYS C  86     -12.750  -9.484 -22.406  1.00 72.75           C  
ATOM   3805  CB  LYS C  86     -11.906  -9.547 -24.766  1.00 72.75           C  
ATOM   3806  O   LYS C  86     -12.492  -8.398 -21.891  1.00 72.75           O  
ATOM   3807  CG  LYS C  86     -11.070 -10.820 -24.703  1.00 72.75           C  
ATOM   3808  CD  LYS C  86      -9.898 -10.781 -25.672  1.00 72.75           C  
ATOM   3809  CE  LYS C  86      -9.023 -12.023 -25.547  1.00 72.75           C  
ATOM   3810  NZ  LYS C  86      -7.824 -11.938 -26.438  1.00 72.75           N  
ATOM   3811  N   VAL C  87     -12.719 -10.523 -21.875  1.00 70.44           N  
ATOM   3812  CA  VAL C  87     -12.336 -10.586 -20.469  1.00 70.44           C  
ATOM   3813  C   VAL C  87     -10.828 -10.414 -20.328  1.00 70.44           C  
ATOM   3814  CB  VAL C  87     -12.781 -11.922 -19.812  1.00 70.44           C  
ATOM   3815  O   VAL C  87     -10.055 -11.172 -20.922  1.00 70.44           O  
ATOM   3816  CG1 VAL C  87     -12.297 -12.008 -18.375  1.00 70.44           C  
ATOM   3817  CG2 VAL C  87     -14.297 -12.062 -19.875  1.00 70.44           C  
ATOM   3818  N   VAL C  88     -10.430  -9.438 -19.609  1.00 71.38           N  
ATOM   3819  CA  VAL C  88      -9.023  -9.109 -19.406  1.00 71.38           C  
ATOM   3820  C   VAL C  88      -8.680  -9.242 -17.922  1.00 71.38           C  
ATOM   3821  CB  VAL C  88      -8.695  -7.684 -19.891  1.00 71.38           C  
ATOM   3822  O   VAL C  88      -9.430  -8.789 -17.062  1.00 71.38           O  
ATOM   3823  CG1 VAL C  88      -7.219  -7.367 -19.688  1.00 71.38           C  
ATOM   3824  CG2 VAL C  88      -9.086  -7.527 -21.359  1.00 71.38           C  
ATOM   3825  N   LEU C  89      -7.574  -9.969 -17.594  1.00 67.50           N  
ATOM   3826  CA  LEU C  89      -7.012 -10.023 -16.250  1.00 67.50           C  
ATOM   3827  C   LEU C  89      -5.855  -9.039 -16.109  1.00 67.50           C  
ATOM   3828  CB  LEU C  89      -6.531 -11.445 -15.930  1.00 67.50           C  
ATOM   3829  O   LEU C  89      -4.879  -9.102 -16.859  1.00 67.50           O  
ATOM   3830  CG  LEU C  89      -5.809 -11.633 -14.594  1.00 67.50           C  
ATOM   3831  CD1 LEU C  89      -6.766 -11.367 -13.438  1.00 67.50           C  
ATOM   3832  CD2 LEU C  89      -5.215 -13.031 -14.500  1.00 67.50           C  
ATOM   3833  N   LYS C  90      -5.965  -8.211 -15.164  1.00 75.12           N  
ATOM   3834  CA  LYS C  90      -4.926  -7.215 -14.930  1.00 75.12           C  
ATOM   3835  C   LYS C  90      -4.613  -7.082 -13.445  1.00 75.12           C  
ATOM   3836  CB  LYS C  90      -5.344  -5.859 -15.508  1.00 75.12           C  
ATOM   3837  O   LYS C  90      -5.520  -7.137 -12.609  1.00 75.12           O  
ATOM   3838  CG  LYS C  90      -4.250  -4.801 -15.453  1.00 75.12           C  
ATOM   3839  CD  LYS C  90      -4.672  -3.523 -16.172  1.00 75.12           C  
ATOM   3840  CE  LYS C  90      -3.576  -2.467 -16.125  1.00 75.12           C  
ATOM   3841  NZ  LYS C  90      -3.953  -1.245 -16.891  1.00 75.12           N  
ATOM   3842  N   ASN C  91      -3.396  -7.035 -13.188  1.00 79.94           N  
ATOM   3843  CA  ASN C  91      -2.914  -6.754 -11.844  1.00 79.94           C  
ATOM   3844  C   ASN C  91      -2.818  -5.254 -11.578  1.00 79.94           C  
ATOM   3845  CB  ASN C  91      -1.557  -7.422 -11.609  1.00 79.94           C  
ATOM   3846  O   ASN C  91      -1.979  -4.570 -12.172  1.00 79.94           O  
ATOM   3847  CG  ASN C  91      -1.207  -7.531 -10.133  1.00 79.94           C  
ATOM   3848  ND2 ASN C  91      -0.219  -8.359  -9.820  1.00 79.94           N  
ATOM   3849  OD1 ASN C  91      -1.821  -6.879  -9.289  1.00 79.94           O  
ATOM   3850  N   TYR C  92      -3.584  -4.750 -10.641  1.00 80.50           N  
ATOM   3851  CA  TYR C  92      -3.588  -3.328 -10.305  1.00 80.50           C  
ATOM   3852  C   TYR C  92      -2.799  -3.066  -9.031  1.00 80.50           C  
ATOM   3853  CB  TYR C  92      -5.023  -2.818 -10.148  1.00 80.50           C  
ATOM   3854  O   TYR C  92      -3.143  -3.584  -7.965  1.00 80.50           O  
ATOM   3855  CG  TYR C  92      -5.773  -2.707 -11.453  1.00 80.50           C  
ATOM   3856  CD1 TYR C  92      -5.719  -1.542 -12.219  1.00 80.50           C  
ATOM   3857  CD2 TYR C  92      -6.543  -3.766 -11.922  1.00 80.50           C  
ATOM   3858  CE1 TYR C  92      -6.410  -1.436 -13.414  1.00 80.50           C  
ATOM   3859  CE2 TYR C  92      -7.242  -3.670 -13.125  1.00 80.50           C  
ATOM   3860  OH  TYR C  92      -7.855  -2.402 -15.055  1.00 80.50           O  
ATOM   3861  CZ  TYR C  92      -7.168  -2.502 -13.867  1.00 80.50           C  
ATOM   3862  N   GLN C  93      -1.812  -2.260  -9.164  1.00 85.12           N  
ATOM   3863  CA  GLN C  93      -0.934  -1.941  -8.047  1.00 85.12           C  
ATOM   3864  C   GLN C  93      -1.610  -0.979  -7.070  1.00 85.12           C  
ATOM   3865  CB  GLN C  93       0.382  -1.343  -8.547  1.00 85.12           C  
ATOM   3866  O   GLN C  93      -2.596  -0.325  -7.422  1.00 85.12           O  
ATOM   3867  CG  GLN C  93       1.177  -2.275  -9.445  1.00 85.12           C  
ATOM   3868  CD  GLN C  93       1.562  -3.572  -8.758  1.00 85.12           C  
ATOM   3869  NE2 GLN C  93       1.358  -4.691  -9.445  1.00 85.12           N  
ATOM   3870  OE1 GLN C  93       2.037  -3.568  -7.621  1.00 85.12           O  
ATOM   3871  N   ASP C  94      -1.239  -1.029  -5.797  1.00 90.75           N  
ATOM   3872  CA  ASP C  94      -1.614  -0.032  -4.801  1.00 90.75           C  
ATOM   3873  C   ASP C  94      -3.129   0.017  -4.613  1.00 90.75           C  
ATOM   3874  CB  ASP C  94      -1.088   1.349  -5.195  1.00 90.75           C  
ATOM   3875  O   ASP C  94      -3.736   1.087  -4.699  1.00 90.75           O  
ATOM   3876  CG  ASP C  94       0.422   1.387  -5.352  1.00 90.75           C  
ATOM   3877  OD1 ASP C  94       1.129   0.675  -4.605  1.00 90.75           O  
ATOM   3878  OD2 ASP C  94       0.910   2.139  -6.223  1.00 90.75           O  
ATOM   3879  N   MET C  95      -3.627  -1.123  -4.367  1.00 91.25           N  
ATOM   3880  CA  MET C  95      -5.078  -1.233  -4.242  1.00 91.25           C  
ATOM   3881  C   MET C  95      -5.484  -1.470  -2.789  1.00 91.25           C  
ATOM   3882  CB  MET C  95      -5.609  -2.363  -5.125  1.00 91.25           C  
ATOM   3883  O   MET C  95      -6.555  -1.037  -2.361  1.00 91.25           O  
ATOM   3884  CG  MET C  95      -5.508  -2.078  -6.613  1.00 91.25           C  
ATOM   3885  SD  MET C  95      -6.695  -0.795  -7.168  1.00 91.25           S  
ATOM   3886  CE  MET C  95      -8.203  -1.792  -7.297  1.00 91.25           C  
ATOM   3887  N   VAL C  96      -4.594  -2.055  -2.029  1.00 93.06           N  
ATOM   3888  CA  VAL C  96      -4.945  -2.482  -0.680  1.00 93.06           C  
ATOM   3889  C   VAL C  96      -3.969  -1.879   0.325  1.00 93.06           C  
ATOM   3890  CB  VAL C  96      -4.957  -4.023  -0.557  1.00 93.06           C  
ATOM   3891  O   VAL C  96      -2.750  -1.988   0.159  1.00 93.06           O  
ATOM   3892  CG1 VAL C  96      -5.359  -4.449   0.854  1.00 93.06           C  
ATOM   3893  CG2 VAL C  96      -5.898  -4.633  -1.592  1.00 93.06           C  
ATOM   3894  N   VAL C  97      -4.535  -1.388   1.325  1.00 94.56           N  
ATOM   3895  CA  VAL C  97      -3.705  -0.803   2.373  1.00 94.56           C  
ATOM   3896  C   VAL C  97      -3.172  -1.905   3.285  1.00 94.56           C  
ATOM   3897  CB  VAL C  97      -4.488   0.240   3.201  1.00 94.56           C  
ATOM   3898  O   VAL C  97      -3.947  -2.639   3.904  1.00 94.56           O  
ATOM   3899  CG1 VAL C  97      -3.658   0.721   4.391  1.00 94.56           C  
ATOM   3900  CG2 VAL C  97      -4.898   1.420   2.322  1.00 94.56           C  
ATOM   3901  N   GLU C  98      -1.805  -1.938   3.400  1.00 90.88           N  
ATOM   3902  CA  GLU C  98      -1.146  -2.891   4.289  1.00 90.88           C  
ATOM   3903  C   GLU C  98      -0.608  -2.199   5.539  1.00 90.88           C  
ATOM   3904  CB  GLU C  98      -0.010  -3.611   3.557  1.00 90.88           C  
ATOM   3905  O   GLU C  98      -0.482  -2.824   6.594  1.00 90.88           O  
ATOM   3906  CG  GLU C  98      -0.474  -4.441   2.369  1.00 90.88           C  
ATOM   3907  CD  GLU C  98      -1.371  -5.605   2.766  1.00 90.88           C  
ATOM   3908  OE1 GLU C  98      -2.189  -6.051   1.930  1.00 90.88           O  
ATOM   3909  OE2 GLU C  98      -1.254  -6.070   3.920  1.00 90.88           O  
ATOM   3910  N   GLY C  99      -0.333  -0.933   5.367  1.00 90.31           N  
ATOM   3911  CA  GLY C  99       0.211  -0.147   6.465  1.00 90.31           C  
ATOM   3912  C   GLY C  99      -0.103   1.332   6.352  1.00 90.31           C  
ATOM   3913  O   GLY C  99      -0.324   1.844   5.250  1.00 90.31           O  
ATOM   3914  N   CYS C 100      -0.132   1.904   7.500  1.00 91.81           N  
ATOM   3915  CA  CYS C 100      -0.415   3.334   7.578  1.00 91.81           C  
ATOM   3916  C   CYS C 100       0.709   4.074   8.289  1.00 91.81           C  
ATOM   3917  CB  CYS C 100      -1.739   3.580   8.297  1.00 91.81           C  
ATOM   3918  O   CYS C 100       1.448   3.480   9.078  1.00 91.81           O  
ATOM   3919  SG  CYS C 100      -3.178   2.922   7.426  1.00 91.81           S  
ATOM   3920  N   GLY C 101       0.755   5.320   8.008  1.00 92.44           N  
ATOM   3921  CA  GLY C 101       1.719   6.211   8.641  1.00 92.44           C  
ATOM   3922  C   GLY C 101       1.392   7.680   8.445  1.00 92.44           C  
ATOM   3923  O   GLY C 101       0.456   8.023   7.719  1.00 92.44           O  
ATOM   3924  N   CYS C 102       2.201   8.469   9.117  1.00 91.62           N  
ATOM   3925  CA  CYS C 102       2.010   9.914   9.047  1.00 91.62           C  
ATOM   3926  C   CYS C 102       2.973  10.547   8.055  1.00 91.62           C  
ATOM   3927  CB  CYS C 102       2.203  10.547  10.430  1.00 91.62           C  
ATOM   3928  O   CYS C 102       4.176  10.281   8.086  1.00 91.62           O  
ATOM   3929  SG  CYS C 102       0.954  10.055  11.633  1.00 91.62           S  
ATOM   3930  N   ARG C 103       2.338  11.281   7.172  1.00 93.06           N  
ATOM   3931  CA  ARG C 103       3.100  11.938   6.117  1.00 93.06           C  
ATOM   3932  C   ARG C 103       2.676  13.391   5.961  1.00 93.06           C  
ATOM   3933  CB  ARG C 103       2.926  11.195   4.789  1.00 93.06           C  
ATOM   3934  O   ARG C 103       1.553  13.758   6.312  1.00 93.06           O  
ATOM   3935  CG  ARG C 103       3.461   9.773   4.805  1.00 93.06           C  
ATOM   3936  CD  ARG C 103       4.980   9.742   4.828  1.00 93.06           C  
ATOM   3937  NE  ARG C 103       5.496   8.375   4.766  1.00 93.06           N  
ATOM   3938  NH1 ARG C 103       6.148   8.297   6.980  1.00 93.06           N  
ATOM   3939  NH2 ARG C 103       6.473   6.480   5.621  1.00 93.06           N  
ATOM   3940  CZ  ARG C 103       6.039   7.719   5.789  1.00 93.06           C  
TER    3941      ARG C 103                                                      
ENDMDL                                                                          
END                                                                             
