# Supplementary material for: Characterization of erythroferrone structural domains relevant to its iron-regulatory function
Source: J Biol Chem. 2023 Oct 20;299(12):105374. doi: 10.1016/j.jbc.2023.105374 (PMC10692919; doi:10.1016/j.jbc.2023.105374)
Supplement: PDB Supplement [file mmc1.zip › PDB Supplement/ErfeBMP2BMP6_f5f65.pdb]

MODEL     1                                                                     
ATOM      1  N   GLU A   1     -78.750   8.352  74.562  1.00 27.38           N  
ATOM      2  CA  GLU A   1     -77.500   8.070  75.250  1.00 27.38           C  
ATOM      3  C   GLU A   1     -76.438   7.695  74.188  1.00 27.38           C  
ATOM      4  CB  GLU A   1     -77.688   6.957  76.250  1.00 27.38           C  
ATOM      5  O   GLU A   1     -76.438   6.602  73.625  1.00 27.38           O  
ATOM      6  CG  GLU A   1     -77.938   7.465  77.688  1.00 27.38           C  
ATOM      7  CD  GLU A   1     -78.062   6.348  78.688  1.00 27.38           C  
ATOM      8  OE1 GLU A   1     -77.750   6.582  79.875  1.00 27.38           O  
ATOM      9  OE2 GLU A   1     -78.500   5.234  78.312  1.00 27.38           O  
ATOM     10  N   PRO A   2     -75.875   8.711  73.250  1.00 28.70           N  
ATOM     11  CA  PRO A   2     -75.500   8.773  71.812  1.00 28.70           C  
ATOM     12  C   PRO A   2     -74.062   8.289  71.562  1.00 28.70           C  
ATOM     13  CB  PRO A   2     -75.688  10.258  71.500  1.00 28.70           C  
ATOM     14  O   PRO A   2     -73.250   8.414  72.438  1.00 28.70           O  
ATOM     15  CG  PRO A   2     -75.562  10.961  72.812  1.00 28.70           C  
ATOM     16  CD  PRO A   2     -75.750   9.938  73.875  1.00 28.70           C  
ATOM     17  N   PRO A   3     -73.750   7.363  70.562  1.00 28.38           N  
ATOM     18  CA  PRO A   3     -72.812   6.297  70.250  1.00 28.38           C  
ATOM     19  C   PRO A   3     -71.375   6.824  70.000  1.00 28.38           C  
ATOM     20  CB  PRO A   3     -73.375   5.594  69.062  1.00 28.38           C  
ATOM     21  O   PRO A   3     -71.250   7.961  69.562  1.00 28.38           O  
ATOM     22  CG  PRO A   3     -74.312   6.602  68.438  1.00 28.38           C  
ATOM     23  CD  PRO A   3     -74.500   7.707  69.375  1.00 28.38           C  
ATOM     24  N   PRO A   4     -70.312   6.395  70.750  1.00 26.22           N  
ATOM     25  CA  PRO A   4     -68.875   6.734  71.062  1.00 26.22           C  
ATOM     26  C   PRO A   4     -68.000   6.824  69.812  1.00 26.22           C  
ATOM     27  CB  PRO A   4     -68.438   5.582  71.938  1.00 26.22           C  
ATOM     28  O   PRO A   4     -68.062   5.941  68.938  1.00 26.22           O  
ATOM     29  CG  PRO A   4     -69.438   4.477  71.688  1.00 26.22           C  
ATOM     30  CD  PRO A   4     -70.625   5.055  71.000  1.00 26.22           C  
ATOM     31  N   GLY A   5     -67.812   8.094  69.188  1.00 24.39           N  
ATOM     32  CA  GLY A   5     -67.312   8.539  67.875  1.00 24.39           C  
ATOM     33  C   GLY A   5     -65.875   8.109  67.625  1.00 24.39           C  
ATOM     34  O   GLY A   5     -65.062   8.203  68.500  1.00 24.39           O  
ATOM     35  N   ASN A   6     -65.688   7.098  66.688  1.00 22.25           N  
ATOM     36  CA  ASN A   6     -64.625   6.160  66.312  1.00 22.25           C  
ATOM     37  C   ASN A   6     -63.344   6.887  65.938  1.00 22.25           C  
ATOM     38  CB  ASN A   6     -65.125   5.242  65.188  1.00 22.25           C  
ATOM     39  O   ASN A   6     -63.312   7.578  64.875  1.00 22.25           O  
ATOM     40  CG  ASN A   6     -65.500   3.869  65.688  1.00 22.25           C  
ATOM     41  ND2 ASN A   6     -66.188   3.109  64.875  1.00 22.25           N  
ATOM     42  OD1 ASN A   6     -65.188   3.496  66.875  1.00 22.25           O  
ATOM     43  N   GLU A   7     -62.594   7.664  66.812  1.00 24.62           N  
ATOM     44  CA  GLU A   7     -61.562   8.648  66.562  1.00 24.62           C  
ATOM     45  C   GLU A   7     -60.375   8.023  65.812  1.00 24.62           C  
ATOM     46  CB  GLU A   7     -61.062   9.250  67.875  1.00 24.62           C  
ATOM     47  O   GLU A   7     -59.750   7.078  66.312  1.00 24.62           O  
ATOM     48  CG  GLU A   7     -61.875  10.453  68.375  1.00 24.62           C  
ATOM     49  CD  GLU A   7     -61.281  11.156  69.562  1.00 24.62           C  
ATOM     50  OE1 GLU A   7     -61.719  12.273  69.875  1.00 24.62           O  
ATOM     51  OE2 GLU A   7     -60.344  10.578  70.188  1.00 24.62           O  
ATOM     52  N   LEU A   8     -60.531   7.859  64.438  1.00 24.58           N  
ATOM     53  CA  LEU A   8     -59.656   7.039  63.594  1.00 24.58           C  
ATOM     54  C   LEU A   8     -58.219   7.469  63.688  1.00 24.58           C  
ATOM     55  CB  LEU A   8     -60.125   7.133  62.125  1.00 24.58           C  
ATOM     56  O   LEU A   8     -57.906   8.664  63.812  1.00 24.58           O  
ATOM     57  CG  LEU A   8     -61.281   6.219  61.719  1.00 24.58           C  
ATOM     58  CD1 LEU A   8     -62.031   6.812  60.531  1.00 24.58           C  
ATOM     59  CD2 LEU A   8     -60.781   4.820  61.375  1.00 24.58           C  
ATOM     60  N   PRO A   9     -57.250   6.539  64.000  1.00 22.59           N  
ATOM     61  CA  PRO A   9     -55.844   6.617  64.438  1.00 22.59           C  
ATOM     62  C   PRO A   9     -54.938   7.293  63.438  1.00 22.59           C  
ATOM     63  CB  PRO A   9     -55.469   5.148  64.625  1.00 22.59           C  
ATOM     64  O   PRO A   9     -55.031   7.035  62.250  1.00 22.59           O  
ATOM     65  CG  PRO A   9     -56.562   4.375  63.969  1.00 22.59           C  
ATOM     66  CD  PRO A   9     -57.625   5.336  63.531  1.00 22.59           C  
ATOM     67  N   ARG A  10     -54.594   8.594  63.594  1.00 24.02           N  
ATOM     68  CA  ARG A  10     -53.844   9.484  62.719  1.00 24.02           C  
ATOM     69  C   ARG A  10     -52.500   8.859  62.312  1.00 24.02           C  
ATOM     70  CB  ARG A  10     -53.594  10.828  63.406  1.00 24.02           C  
ATOM     71  O   ARG A  10     -51.812   8.297  63.156  1.00 24.02           O  
ATOM     72  CG  ARG A  10     -54.781  11.781  63.344  1.00 24.02           C  
ATOM     73  CD  ARG A  10     -54.469  13.117  64.000  1.00 24.02           C  
ATOM     74  NE  ARG A  10     -55.562  14.055  63.875  1.00 24.02           N  
ATOM     75  NH1 ARG A  10     -54.469  15.836  64.812  1.00 24.02           N  
ATOM     76  NH2 ARG A  10     -56.625  16.094  64.125  1.00 24.02           N  
ATOM     77  CZ  ARG A  10     -55.531  15.328  64.250  1.00 24.02           C  
ATOM     78  N   GLY A  11     -52.344   8.477  61.031  1.00 21.91           N  
ATOM     79  CA  GLY A  11     -51.375   7.680  60.281  1.00 21.91           C  
ATOM     80  C   GLY A  11     -49.938   8.164  60.469  1.00 21.91           C  
ATOM     81  O   GLY A  11     -49.719   9.297  60.906  1.00 21.91           O  
ATOM     82  N   PRO A  12     -48.938   7.234  60.500  1.00 22.44           N  
ATOM     83  CA  PRO A  12     -47.531   7.199  60.938  1.00 22.44           C  
ATOM     84  C   PRO A  12     -46.656   8.227  60.219  1.00 22.44           C  
ATOM     85  CB  PRO A  12     -47.094   5.777  60.594  1.00 22.44           C  
ATOM     86  O   PRO A  12     -47.000   8.648  59.125  1.00 22.44           O  
ATOM     87  CG  PRO A  12     -48.188   5.234  59.719  1.00 22.44           C  
ATOM     88  CD  PRO A  12     -49.281   6.262  59.625  1.00 22.44           C  
ATOM     89  N   GLY A  13     -45.906   9.078  60.938  1.00 23.03           N  
ATOM     90  CA  GLY A  13     -45.000  10.195  60.688  1.00 23.03           C  
ATOM     91  C   GLY A  13     -43.938   9.898  59.688  1.00 23.03           C  
ATOM     92  O   GLY A  13     -43.156   8.945  59.812  1.00 23.03           O  
ATOM     93  N   GLU A  14     -44.188  10.094  58.344  1.00 23.22           N  
ATOM     94  CA  GLU A  14     -43.375   9.797  57.188  1.00 23.22           C  
ATOM     95  C   GLU A  14     -41.969  10.344  57.375  1.00 23.22           C  
ATOM     96  CB  GLU A  14     -44.000  10.359  55.906  1.00 23.22           C  
ATOM     97  O   GLU A  14     -41.781  11.547  57.594  1.00 23.22           O  
ATOM     98  CG  GLU A  14     -44.875   9.367  55.188  1.00 23.22           C  
ATOM     99  CD  GLU A  14     -45.656   9.992  54.031  1.00 23.22           C  
ATOM    100  OE1 GLU A  14     -46.281   9.250  53.250  1.00 23.22           O  
ATOM    101  OE2 GLU A  14     -45.594  11.234  53.875  1.00 23.22           O  
ATOM    102  N   SER A  15     -41.000   9.539  57.938  1.00 23.22           N  
ATOM    103  CA  SER A  15     -39.594   9.766  58.250  1.00 23.22           C  
ATOM    104  C   SER A  15     -38.844  10.352  57.031  1.00 23.22           C  
ATOM    105  CB  SER A  15     -38.906   8.461  58.656  1.00 23.22           C  
ATOM    106  O   SER A  15     -38.812   9.734  55.969  1.00 23.22           O  
ATOM    107  OG  SER A  15     -39.438   8.008  59.906  1.00 23.22           O  
ATOM    108  N   ARG A  16     -38.969  11.633  56.781  1.00 23.66           N  
ATOM    109  CA  ARG A  16     -38.375  12.336  55.625  1.00 23.66           C  
ATOM    110  C   ARG A  16     -36.875  11.992  55.500  1.00 23.66           C  
ATOM    111  CB  ARG A  16     -38.531  13.852  55.812  1.00 23.66           C  
ATOM    112  O   ARG A  16     -36.094  12.242  56.406  1.00 23.66           O  
ATOM    113  CG  ARG A  16     -39.844  14.383  55.250  1.00 23.66           C  
ATOM    114  CD  ARG A  16     -39.906  15.906  55.344  1.00 23.66           C  
ATOM    115  NE  ARG A  16     -41.188  16.406  54.844  1.00 23.66           N  
ATOM    116  NH1 ARG A  16     -40.656  18.641  55.125  1.00 23.66           N  
ATOM    117  NH2 ARG A  16     -42.688  18.062  54.281  1.00 23.66           N  
ATOM    118  CZ  ARG A  16     -41.500  17.703  54.750  1.00 23.66           C  
ATOM    119  N   ALA A  17     -36.594  10.859  54.844  1.00 24.33           N  
ATOM    120  CA  ALA A  17     -35.281  10.320  54.562  1.00 24.33           C  
ATOM    121  C   ALA A  17     -34.312  11.422  54.094  1.00 24.33           C  
ATOM    122  CB  ALA A  17     -35.344   9.227  53.500  1.00 24.33           C  
ATOM    123  O   ALA A  17     -34.719  12.352  53.406  1.00 24.33           O  
ATOM    124  N   GLY A  18     -33.312  11.766  54.906  1.00 24.23           N  
ATOM    125  CA  GLY A  18     -32.250  12.742  54.812  1.00 24.23           C  
ATOM    126  C   GLY A  18     -31.547  12.742  53.438  1.00 24.23           C  
ATOM    127  O   GLY A  18     -31.641  11.766  52.688  1.00 24.23           O  
ATOM    128  N   PRO A  19     -31.406  13.898  52.781  1.00 25.11           N  
ATOM    129  CA  PRO A  19     -30.906  14.062  51.406  1.00 25.11           C  
ATOM    130  C   PRO A  19     -29.625  13.281  51.156  1.00 25.11           C  
ATOM    131  CB  PRO A  19     -30.656  15.570  51.312  1.00 25.11           C  
ATOM    132  O   PRO A  19     -28.766  13.188  52.031  1.00 25.11           O  
ATOM    133  CG  PRO A  19     -30.750  16.062  52.719  1.00 25.11           C  
ATOM    134  CD  PRO A  19     -31.172  14.930  53.594  1.00 25.11           C  
ATOM    135  N   ALA A  20     -29.672  12.148  50.438  1.00 25.56           N  
ATOM    136  CA  ALA A  20     -28.531  11.297  50.094  1.00 25.56           C  
ATOM    137  C   ALA A  20     -27.328  12.141  49.688  1.00 25.56           C  
ATOM    138  CB  ALA A  20     -28.922  10.352  48.969  1.00 25.56           C  
ATOM    139  O   ALA A  20     -27.484  13.156  49.000  1.00 25.56           O  
ATOM    140  N   ALA A  21     -26.312  12.203  50.531  1.00 29.02           N  
ATOM    141  CA  ALA A  21     -25.031  12.859  50.281  1.00 29.02           C  
ATOM    142  C   ALA A  21     -24.547  12.602  48.844  1.00 29.02           C  
ATOM    143  CB  ALA A  21     -23.984  12.383  51.281  1.00 29.02           C  
ATOM    144  O   ALA A  21     -24.547  11.453  48.375  1.00 29.02           O  
ATOM    145  N   ARG A  22     -24.953  13.445  47.875  1.00 29.70           N  
ATOM    146  CA  ARG A  22     -24.547  13.266  46.500  1.00 29.70           C  
ATOM    147  C   ARG A  22     -23.109  12.734  46.438  1.00 29.70           C  
ATOM    148  CB  ARG A  22     -24.656  14.578  45.719  1.00 29.70           C  
ATOM    149  O   ARG A  22     -22.219  13.219  47.125  1.00 29.70           O  
ATOM    150  CG  ARG A  22     -26.094  14.969  45.406  1.00 29.70           C  
ATOM    151  CD  ARG A  22     -26.141  16.266  44.594  1.00 29.70           C  
ATOM    152  NE  ARG A  22     -27.516  16.672  44.344  1.00 29.70           N  
ATOM    153  NH1 ARG A  22     -26.969  18.297  42.781  1.00 29.70           N  
ATOM    154  NH2 ARG A  22     -29.156  17.938  43.344  1.00 29.70           N  
ATOM    155  CZ  ARG A  22     -27.875  17.641  43.500  1.00 29.70           C  
ATOM    156  N   PRO A  23     -22.938  11.469  46.125  1.00 30.39           N  
ATOM    157  CA  PRO A  23     -21.547  10.969  46.062  1.00 30.39           C  
ATOM    158  C   PRO A  23     -20.578  11.984  45.469  1.00 30.39           C  
ATOM    159  CB  PRO A  23     -21.656   9.727  45.188  1.00 30.39           C  
ATOM    160  O   PRO A  23     -20.984  12.844  44.688  1.00 30.39           O  
ATOM    161  CG  PRO A  23     -23.031   9.797  44.594  1.00 30.39           C  
ATOM    162  CD  PRO A  23     -23.750  10.969  45.188  1.00 30.39           C  
ATOM    163  N   PRO A  24     -19.500  12.312  46.156  1.00 29.84           N  
ATOM    164  CA  PRO A  24     -18.562  13.281  45.562  1.00 29.84           C  
ATOM    165  C   PRO A  24     -18.344  13.078  44.062  1.00 29.84           C  
ATOM    166  CB  PRO A  24     -17.266  13.016  46.344  1.00 29.84           C  
ATOM    167  O   PRO A  24     -18.531  11.969  43.562  1.00 29.84           O  
ATOM    168  CG  PRO A  24     -17.469  11.672  46.969  1.00 29.84           C  
ATOM    169  CD  PRO A  24     -18.922  11.305  46.844  1.00 29.84           C  
ATOM    170  N   GLU A  25     -18.750  14.000  43.219  1.00 32.66           N  
ATOM    171  CA  GLU A  25     -18.500  13.945  41.781  1.00 32.66           C  
ATOM    172  C   GLU A  25     -17.156  13.312  41.500  1.00 32.66           C  
ATOM    173  CB  GLU A  25     -18.578  15.352  41.188  1.00 32.66           C  
ATOM    174  O   GLU A  25     -16.156  13.609  42.156  1.00 32.66           O  
ATOM    175  CG  GLU A  25     -19.969  15.758  40.750  1.00 32.66           C  
ATOM    176  CD  GLU A  25     -19.969  16.984  39.844  1.00 32.66           C  
ATOM    177  OE1 GLU A  25     -21.016  17.266  39.188  1.00 32.66           O  
ATOM    178  OE2 GLU A  25     -18.938  17.672  39.781  1.00 32.66           O  
ATOM    179  N   PRO A  26     -17.109  12.055  41.062  1.00 31.05           N  
ATOM    180  CA  PRO A  26     -15.789  11.508  40.750  1.00 31.05           C  
ATOM    181  C   PRO A  26     -14.844  12.555  40.188  1.00 31.05           C  
ATOM    182  CB  PRO A  26     -16.078  10.406  39.750  1.00 31.05           C  
ATOM    183  O   PRO A  26     -15.266  13.398  39.375  1.00 31.05           O  
ATOM    184  CG  PRO A  26     -17.516  10.602  39.375  1.00 31.05           C  
ATOM    185  CD  PRO A  26     -18.078  11.711  40.219  1.00 31.05           C  
ATOM    186  N   THR A  27     -13.930  13.125  40.938  1.00 32.00           N  
ATOM    187  CA  THR A  27     -12.859  13.930  40.375  1.00 32.00           C  
ATOM    188  C   THR A  27     -12.398  13.336  39.031  1.00 32.00           C  
ATOM    189  CB  THR A  27     -11.664  14.031  41.312  1.00 32.00           C  
ATOM    190  O   THR A  27     -12.023  12.164  38.969  1.00 32.00           O  
ATOM    191  CG2 THR A  27     -10.969  15.383  41.188  1.00 32.00           C  
ATOM    192  OG1 THR A  27     -12.125  13.867  42.688  1.00 32.00           O  
ATOM    193  N   ALA A  28     -13.016  13.680  37.906  1.00 31.84           N  
ATOM    194  CA  ALA A  28     -12.562  13.242  36.562  1.00 31.84           C  
ATOM    195  C   ALA A  28     -11.055  13.047  36.562  1.00 31.84           C  
ATOM    196  CB  ALA A  28     -12.992  14.242  35.500  1.00 31.84           C  
ATOM    197  O   ALA A  28     -10.305  13.914  37.000  1.00 31.84           O  
ATOM    198  N   GLU A  29     -10.484  11.945  36.844  1.00 32.56           N  
ATOM    199  CA  GLU A  29      -9.078  11.625  36.625  1.00 32.56           C  
ATOM    200  C   GLU A  29      -8.516  12.398  35.438  1.00 32.56           C  
ATOM    201  CB  GLU A  29      -8.906  10.125  36.406  1.00 32.56           C  
ATOM    202  O   GLU A  29      -9.055  12.320  34.344  1.00 32.56           O  
ATOM    203  CG  GLU A  29      -8.516   9.352  37.656  1.00 32.56           C  
ATOM    204  CD  GLU A  29      -8.289   7.871  37.406  1.00 32.56           C  
ATOM    205  OE1 GLU A  29      -7.781   7.176  38.312  1.00 32.56           O  
ATOM    206  OE2 GLU A  29      -8.633   7.402  36.312  1.00 32.56           O  
ATOM    207  N   ARG A  30      -8.164  13.672  35.531  1.00 34.94           N  
ATOM    208  CA  ARG A  30      -7.469  14.469  34.531  1.00 34.94           C  
ATOM    209  C   ARG A  30      -6.574  13.602  33.656  1.00 34.94           C  
ATOM    210  CB  ARG A  30      -6.637  15.570  35.188  1.00 34.94           C  
ATOM    211  O   ARG A  30      -5.754  12.836  34.156  1.00 34.94           O  
ATOM    212  CG  ARG A  30      -7.426  16.812  35.531  1.00 34.94           C  
ATOM    213  CD  ARG A  30      -6.555  17.875  36.219  1.00 34.94           C  
ATOM    214  NE  ARG A  30      -7.320  19.062  36.562  1.00 34.94           N  
ATOM    215  NH1 ARG A  30      -5.609  20.062  37.750  1.00 34.94           N  
ATOM    216  NH2 ARG A  30      -7.641  21.109  37.562  1.00 34.94           N  
ATOM    217  CZ  ARG A  30      -6.855  20.078  37.281  1.00 34.94           C  
ATOM    218  N   ALA A  31      -6.938  13.016  32.531  1.00 39.31           N  
ATOM    219  CA  ALA A  31      -6.066  12.406  31.531  1.00 39.31           C  
ATOM    220  C   ALA A  31      -4.645  12.945  31.641  1.00 39.31           C  
ATOM    221  CB  ALA A  31      -6.621  12.641  30.125  1.00 39.31           C  
ATOM    222  O   ALA A  31      -4.441  14.125  31.906  1.00 39.31           O  
ATOM    223  N   HIS A  32      -3.637  12.398  32.188  1.00 45.03           N  
ATOM    224  CA  HIS A  32      -2.238  12.789  32.344  1.00 45.03           C  
ATOM    225  C   HIS A  32      -1.824  13.781  31.250  1.00 45.03           C  
ATOM    226  CB  HIS A  32      -1.333  11.555  32.281  1.00 45.03           C  
ATOM    227  O   HIS A  32      -1.518  13.383  30.125  1.00 45.03           O  
ATOM    228  CG  HIS A  32      -1.209  10.852  33.625  1.00 45.03           C  
ATOM    229  CD2 HIS A  32      -1.669   9.648  34.031  1.00 45.03           C  
ATOM    230  ND1 HIS A  32      -0.543  11.406  34.688  1.00 45.03           N  
ATOM    231  CE1 HIS A  32      -0.599  10.562  35.719  1.00 45.03           C  
ATOM    232  NE2 HIS A  32      -1.276   9.492  35.344  1.00 45.03           N  
ATOM    233  N   SER A  33      -2.404  15.031  30.984  1.00 58.12           N  
ATOM    234  CA  SER A  33      -2.016  16.156  30.141  1.00 58.12           C  
ATOM    235  C   SER A  33      -0.503  16.359  30.156  1.00 58.12           C  
ATOM    236  CB  SER A  33      -2.709  17.438  30.609  1.00 58.12           C  
ATOM    237  O   SER A  33       0.105  16.500  31.219  1.00 58.12           O  
ATOM    238  OG  SER A  33      -2.096  17.953  31.766  1.00 58.12           O  
ATOM    239  N   VAL A  34       0.234  15.711  29.344  1.00 68.19           N  
ATOM    240  CA  VAL A  34       1.661  15.961  29.172  1.00 68.19           C  
ATOM    241  C   VAL A  34       1.937  17.453  29.234  1.00 68.19           C  
ATOM    242  CB  VAL A  34       2.176  15.383  27.828  1.00 68.19           C  
ATOM    243  O   VAL A  34       1.242  18.250  28.609  1.00 68.19           O  
ATOM    244  CG1 VAL A  34       3.678  15.625  27.688  1.00 68.19           C  
ATOM    245  CG2 VAL A  34       1.857  13.891  27.734  1.00 68.19           C  
ATOM    246  N   ASP A  35       2.605  17.906  30.344  1.00 88.38           N  
ATOM    247  CA  ASP A  35       3.096  19.266  30.438  1.00 88.38           C  
ATOM    248  C   ASP A  35       3.637  19.750  29.094  1.00 88.38           C  
ATOM    249  CB  ASP A  35       4.180  19.375  31.500  1.00 88.38           C  
ATOM    250  O   ASP A  35       4.445  19.078  28.453  1.00 88.38           O  
ATOM    251  CG  ASP A  35       4.734  20.781  31.656  1.00 88.38           C  
ATOM    252  OD1 ASP A  35       3.941  21.734  31.828  1.00 88.38           O  
ATOM    253  OD2 ASP A  35       5.973  20.953  31.594  1.00 88.38           O  
ATOM    254  N   PRO A  36       3.080  20.875  28.625  1.00 90.19           N  
ATOM    255  CA  PRO A  36       3.494  21.375  27.312  1.00 90.19           C  
ATOM    256  C   PRO A  36       5.008  21.531  27.188  1.00 90.19           C  
ATOM    257  CB  PRO A  36       2.801  22.734  27.219  1.00 90.19           C  
ATOM    258  O   PRO A  36       5.578  21.234  26.125  1.00 90.19           O  
ATOM    259  CG  PRO A  36       1.609  22.625  28.109  1.00 90.19           C  
ATOM    260  CD  PRO A  36       1.944  21.672  29.234  1.00 90.19           C  
ATOM    261  N   ARG A  37       5.625  22.031  28.203  1.00 89.94           N  
ATOM    262  CA  ARG A  37       7.070  22.219  28.156  1.00 89.94           C  
ATOM    263  C   ARG A  37       7.781  20.859  28.062  1.00 89.94           C  
ATOM    264  CB  ARG A  37       7.562  22.984  29.375  1.00 89.94           C  
ATOM    265  O   ARG A  37       8.734  20.719  27.281  1.00 89.94           O  
ATOM    266  CG  ARG A  37       8.961  23.562  29.234  1.00 89.94           C  
ATOM    267  CD  ARG A  37       9.266  24.578  30.312  1.00 89.94           C  
ATOM    268  NE  ARG A  37      10.562  25.219  30.094  1.00 89.94           N  
ATOM    269  NH1 ARG A  37      10.953  25.656  32.344  1.00 89.94           N  
ATOM    270  NH2 ARG A  37      12.492  26.281  30.750  1.00 89.94           N  
ATOM    271  CZ  ARG A  37      11.336  25.719  31.062  1.00 89.94           C  
ATOM    272  N   ASP A  38       7.371  19.984  28.859  1.00 87.50           N  
ATOM    273  CA  ASP A  38       7.941  18.641  28.797  1.00 87.50           C  
ATOM    274  C   ASP A  38       7.727  18.000  27.438  1.00 87.50           C  
ATOM    275  CB  ASP A  38       7.332  17.750  29.891  1.00 87.50           C  
ATOM    276  O   ASP A  38       8.633  17.359  26.891  1.00 87.50           O  
ATOM    277  CG  ASP A  38       7.828  18.094  31.281  1.00 87.50           C  
ATOM    278  OD1 ASP A  38       8.820  18.859  31.406  1.00 87.50           O  
ATOM    279  OD2 ASP A  38       7.227  17.609  32.281  1.00 87.50           O  
ATOM    280  N   ALA A  39       6.574  18.188  26.922  1.00 89.94           N  
ATOM    281  CA  ALA A  39       6.266  17.656  25.594  1.00 89.94           C  
ATOM    282  C   ALA A  39       7.184  18.250  24.531  1.00 89.94           C  
ATOM    283  CB  ALA A  39       4.805  17.922  25.250  1.00 89.94           C  
ATOM    284  O   ALA A  39       7.664  17.547  23.656  1.00 89.94           O  
ATOM    285  N   TRP A  40       7.430  19.516  24.609  1.00 90.94           N  
ATOM    286  CA  TRP A  40       8.312  20.188  23.656  1.00 90.94           C  
ATOM    287  C   TRP A  40       9.742  19.688  23.797  1.00 90.94           C  
ATOM    288  CB  TRP A  40       8.266  21.703  23.891  1.00 90.94           C  
ATOM    289  O   TRP A  40      10.414  19.453  22.781  1.00 90.94           O  
ATOM    290  CG  TRP A  40       9.250  22.469  23.062  1.00 90.94           C  
ATOM    291  CD1 TRP A  40      10.406  23.078  23.484  1.00 90.94           C  
ATOM    292  CD2 TRP A  40       9.172  22.734  21.656  1.00 90.94           C  
ATOM    293  CE2 TRP A  40      10.312  23.484  21.297  1.00 90.94           C  
ATOM    294  CE3 TRP A  40       8.242  22.391  20.656  1.00 90.94           C  
ATOM    295  NE1 TRP A  40      11.047  23.688  22.438  1.00 90.94           N  
ATOM    296  CH2 TRP A  40       9.625  23.562  19.031  1.00 90.94           C  
ATOM    297  CZ2 TRP A  40      10.547  23.906  19.984  1.00 90.94           C  
ATOM    298  CZ3 TRP A  40       8.484  22.812  19.359  1.00 90.94           C  
ATOM    299  N   MET A  41      10.250  19.594  25.000  1.00 86.19           N  
ATOM    300  CA  MET A  41      11.617  19.141  25.234  1.00 86.19           C  
ATOM    301  C   MET A  41      11.805  17.719  24.703  1.00 86.19           C  
ATOM    302  CB  MET A  41      11.945  19.172  26.734  1.00 86.19           C  
ATOM    303  O   MET A  41      12.852  17.406  24.141  1.00 86.19           O  
ATOM    304  CG  MET A  41      12.109  20.578  27.281  1.00 86.19           C  
ATOM    305  SD  MET A  41      13.469  21.500  26.469  1.00 86.19           S  
ATOM    306  CE  MET A  41      14.906  20.719  27.250  1.00 86.19           C  
ATOM    307  N   LEU A  42      10.812  16.953  24.938  1.00 84.75           N  
ATOM    308  CA  LEU A  42      10.859  15.594  24.406  1.00 84.75           C  
ATOM    309  C   LEU A  42      10.844  15.609  22.875  1.00 84.75           C  
ATOM    310  CB  LEU A  42       9.680  14.773  24.938  1.00 84.75           C  
ATOM    311  O   LEU A  42      11.555  14.828  22.234  1.00 84.75           O  
ATOM    312  CG  LEU A  42       9.773  14.305  26.391  1.00 84.75           C  
ATOM    313  CD1 LEU A  42       8.438  13.734  26.844  1.00 84.75           C  
ATOM    314  CD2 LEU A  42      10.891  13.281  26.547  1.00 84.75           C  
ATOM    315  N   PHE A  43      10.047  16.438  22.250  1.00 89.94           N  
ATOM    316  CA  PHE A  43       9.969  16.578  20.812  1.00 89.94           C  
ATOM    317  C   PHE A  43      11.312  17.016  20.234  1.00 89.94           C  
ATOM    318  CB  PHE A  43       8.883  17.594  20.422  1.00 89.94           C  
ATOM    319  O   PHE A  43      11.797  16.422  19.250  1.00 89.94           O  
ATOM    320  CG  PHE A  43       8.859  17.922  18.953  1.00 89.94           C  
ATOM    321  CD1 PHE A  43       9.398  19.125  18.500  1.00 89.94           C  
ATOM    322  CD2 PHE A  43       8.297  17.047  18.031  1.00 89.94           C  
ATOM    323  CE1 PHE A  43       9.375  19.438  17.141  1.00 89.94           C  
ATOM    324  CE2 PHE A  43       8.273  17.359  16.688  1.00 89.94           C  
ATOM    325  CZ  PHE A  43       8.812  18.547  16.234  1.00 89.94           C  
ATOM    326  N   VAL A  44      11.891  18.000  20.828  1.00 87.44           N  
ATOM    327  CA  VAL A  44      13.164  18.547  20.359  1.00 87.44           C  
ATOM    328  C   VAL A  44      14.258  17.484  20.484  1.00 87.44           C  
ATOM    329  CB  VAL A  44      13.562  19.812  21.141  1.00 87.44           C  
ATOM    330  O   VAL A  44      15.109  17.359  19.609  1.00 87.44           O  
ATOM    331  CG1 VAL A  44      15.008  20.203  20.844  1.00 87.44           C  
ATOM    332  CG2 VAL A  44      12.609  20.969  20.812  1.00 87.44           C  
ATOM    333  N   ARG A  45      14.234  16.734  21.453  1.00 81.31           N  
ATOM    334  CA  ARG A  45      15.234  15.695  21.672  1.00 81.31           C  
ATOM    335  C   ARG A  45      15.125  14.586  20.625  1.00 81.31           C  
ATOM    336  CB  ARG A  45      15.094  15.102  23.078  1.00 81.31           C  
ATOM    337  O   ARG A  45      16.141  14.039  20.188  1.00 81.31           O  
ATOM    338  CG  ARG A  45      16.344  14.375  23.562  1.00 81.31           C  
ATOM    339  CD  ARG A  45      16.141  13.789  24.953  1.00 81.31           C  
ATOM    340  NE  ARG A  45      17.234  14.141  25.859  1.00 81.31           N  
ATOM    341  NH1 ARG A  45      16.141  13.453  27.781  1.00 81.31           N  
ATOM    342  NH2 ARG A  45      18.266  14.336  27.906  1.00 81.31           N  
ATOM    343  CZ  ARG A  45      17.203  13.977  27.172  1.00 81.31           C  
ATOM    344  N   GLN A  46      13.945  14.297  20.234  1.00 83.19           N  
ATOM    345  CA  GLN A  46      13.688  13.180  19.328  1.00 83.19           C  
ATOM    346  C   GLN A  46      13.672  13.648  17.875  1.00 83.19           C  
ATOM    347  CB  GLN A  46      12.367  12.500  19.672  1.00 83.19           C  
ATOM    348  O   GLN A  46      13.766  12.836  16.953  1.00 83.19           O  
ATOM    349  CG  GLN A  46      12.461  11.516  20.828  1.00 83.19           C  
ATOM    350  CD  GLN A  46      11.117  10.938  21.219  1.00 83.19           C  
ATOM    351  NE2 GLN A  46      11.109  10.125  22.266  1.00 83.19           N  
ATOM    352  OE1 GLN A  46      10.094  11.234  20.594  1.00 83.19           O  
ATOM    353  N   SER A  47      13.586  14.906  17.578  1.00 85.50           N  
ATOM    354  CA  SER A  47      13.289  15.492  16.266  1.00 85.50           C  
ATOM    355  C   SER A  47      14.445  15.289  15.297  1.00 85.50           C  
ATOM    356  CB  SER A  47      12.984  16.984  16.406  1.00 85.50           C  
ATOM    357  O   SER A  47      14.273  15.398  14.086  1.00 85.50           O  
ATOM    358  OG  SER A  47      14.102  17.688  16.938  1.00 85.50           O  
ATOM    359  N   ASP A  48      15.602  14.961  15.805  1.00 80.19           N  
ATOM    360  CA  ASP A  48      16.750  14.781  14.914  1.00 80.19           C  
ATOM    361  C   ASP A  48      17.266  13.344  14.977  1.00 80.19           C  
ATOM    362  CB  ASP A  48      17.859  15.758  15.273  1.00 80.19           C  
ATOM    363  O   ASP A  48      18.359  13.055  14.500  1.00 80.19           O  
ATOM    364  CG  ASP A  48      17.547  17.188  14.898  1.00 80.19           C  
ATOM    365  OD1 ASP A  48      16.797  17.406  13.922  1.00 80.19           O  
ATOM    366  OD2 ASP A  48      18.031  18.109  15.586  1.00 80.19           O  
ATOM    367  N   LYS A  49      16.609  12.570  15.523  1.00 78.69           N  
ATOM    368  CA  LYS A  49      17.031  11.188  15.695  1.00 78.69           C  
ATOM    369  C   LYS A  49      16.391  10.273  14.656  1.00 78.69           C  
ATOM    370  CB  LYS A  49      16.703  10.695  17.109  1.00 78.69           C  
ATOM    371  O   LYS A  49      15.305  10.570  14.148  1.00 78.69           O  
ATOM    372  CG  LYS A  49      17.469  11.398  18.203  1.00 78.69           C  
ATOM    373  CD  LYS A  49      17.188  10.781  19.578  1.00 78.69           C  
ATOM    374  CE  LYS A  49      17.938  11.500  20.688  1.00 78.69           C  
ATOM    375  NZ  LYS A  49      17.625  10.922  22.031  1.00 78.69           N  
ATOM    376  N   GLY A  50      17.141   9.234  14.242  1.00 77.62           N  
ATOM    377  CA  GLY A  50      16.594   8.195  13.375  1.00 77.62           C  
ATOM    378  C   GLY A  50      16.188   8.711  12.016  1.00 77.62           C  
ATOM    379  O   GLY A  50      16.984   9.312  11.297  1.00 77.62           O  
ATOM    380  N   VAL A  51      14.859   8.539  11.742  1.00 81.25           N  
ATOM    381  CA  VAL A  51      14.273   8.883  10.453  1.00 81.25           C  
ATOM    382  C   VAL A  51      14.258  10.398  10.281  1.00 81.25           C  
ATOM    383  CB  VAL A  51      12.844   8.320  10.312  1.00 81.25           C  
ATOM    384  O   VAL A  51      14.188  10.898   9.156  1.00 81.25           O  
ATOM    385  CG1 VAL A  51      11.883   9.031  11.258  1.00 81.25           C  
ATOM    386  CG2 VAL A  51      12.367   8.438   8.867  1.00 81.25           C  
ATOM    387  N   ASN A  52      14.398  11.125  11.352  1.00 87.25           N  
ATOM    388  CA  ASN A  52      14.320  12.578  11.328  1.00 87.25           C  
ATOM    389  C   ASN A  52      15.703  13.211  11.172  1.00 87.25           C  
ATOM    390  CB  ASN A  52      13.633  13.102  12.586  1.00 87.25           C  
ATOM    391  O   ASN A  52      15.828  14.430  11.078  1.00 87.25           O  
ATOM    392  CG  ASN A  52      12.242  12.539  12.773  1.00 87.25           C  
ATOM    393  ND2 ASN A  52      11.906  12.164  14.000  1.00 87.25           N  
ATOM    394  OD1 ASN A  52      11.469  12.445  11.812  1.00 87.25           O  
ATOM    395  N   GLY A  53      16.766  12.383  11.195  1.00 78.25           N  
ATOM    396  CA  GLY A  53      18.125  12.898  11.094  1.00 78.25           C  
ATOM    397  C   GLY A  53      18.531  13.250   9.672  1.00 78.25           C  
ATOM    398  O   GLY A  53      17.828  12.891   8.719  1.00 78.25           O  
ATOM    399  N   LYS A  54      19.641  14.227   9.516  1.00 62.62           N  
ATOM    400  CA  LYS A  54      20.172  14.656   8.227  1.00 62.62           C  
ATOM    401  C   LYS A  54      20.797  13.484   7.473  1.00 62.62           C  
ATOM    402  CB  LYS A  54      21.203  15.773   8.414  1.00 62.62           C  
ATOM    403  O   LYS A  54      21.531  12.688   8.055  1.00 62.62           O  
ATOM    404  CG  LYS A  54      20.609  17.172   8.398  1.00 62.62           C  
ATOM    405  CD  LYS A  54      21.703  18.234   8.523  1.00 62.62           C  
ATOM    406  CE  LYS A  54      21.109  19.641   8.586  1.00 62.62           C  
ATOM    407  NZ  LYS A  54      22.156  20.672   8.805  1.00 62.62           N  
ATOM    408  N   LYS A  55      20.266  13.047   6.410  1.00 54.31           N  
ATOM    409  CA  LYS A  55      20.922  12.023   5.605  1.00 54.31           C  
ATOM    410  C   LYS A  55      22.359  12.422   5.285  1.00 54.31           C  
ATOM    411  CB  LYS A  55      20.156  11.773   4.312  1.00 54.31           C  
ATOM    412  O   LYS A  55      22.625  13.531   4.809  1.00 54.31           O  
ATOM    413  CG  LYS A  55      19.125  10.648   4.414  1.00 54.31           C  
ATOM    414  CD  LYS A  55      18.453  10.391   3.072  1.00 54.31           C  
ATOM    415  CE  LYS A  55      17.375   9.320   3.188  1.00 54.31           C  
ATOM    416  NZ  LYS A  55      16.641   9.125   1.897  1.00 54.31           N  
ATOM    417  N   ARG A  56      23.438  12.078   6.043  1.00 38.22           N  
ATOM    418  CA  ARG A  56      24.797  12.273   5.566  1.00 38.22           C  
ATOM    419  C   ARG A  56      24.891  12.039   4.062  1.00 38.22           C  
ATOM    420  CB  ARG A  56      25.766  11.352   6.305  1.00 38.22           C  
ATOM    421  O   ARG A  56      24.391  11.039   3.555  1.00 38.22           O  
ATOM    422  CG  ARG A  56      26.406  11.977   7.531  1.00 38.22           C  
ATOM    423  CD  ARG A  56      27.391  11.031   8.203  1.00 38.22           C  
ATOM    424  NE  ARG A  56      28.000  11.633   9.383  1.00 38.22           N  
ATOM    425  NH1 ARG A  56      29.344   9.820   9.867  1.00 38.22           N  
ATOM    426  NH2 ARG A  56      29.406  11.688  11.203  1.00 38.22           N  
ATOM    427  CZ  ARG A  56      28.922  11.047  10.148  1.00 38.22           C  
ATOM    428  N   SER A  57      25.250  13.188   3.430  1.00 34.19           N  
ATOM    429  CA  SER A  57      25.484  13.109   1.992  1.00 34.19           C  
ATOM    430  C   SER A  57      26.438  11.977   1.653  1.00 34.19           C  
ATOM    431  CB  SER A  57      26.047  14.438   1.471  1.00 34.19           C  
ATOM    432  O   SER A  57      27.641  12.062   1.928  1.00 34.19           O  
ATOM    433  OG  SER A  57      26.750  14.234   0.255  1.00 34.19           O  
ATOM    434  N   ARG A  58      26.438  10.805   1.917  1.00 26.88           N  
ATOM    435  CA  ARG A  58      27.422  10.016   1.174  1.00 26.88           C  
ATOM    436  C   ARG A  58      27.547  10.516  -0.262  1.00 26.88           C  
ATOM    437  CB  ARG A  58      27.031   8.531   1.185  1.00 26.88           C  
ATOM    438  O   ARG A  58      26.547  10.906  -0.879  1.00 26.88           O  
ATOM    439  CG  ARG A  58      27.484   7.789   2.432  1.00 26.88           C  
ATOM    440  CD  ARG A  58      27.156   6.305   2.348  1.00 26.88           C  
ATOM    441  NE  ARG A  58      27.562   5.598   3.559  1.00 26.88           N  
ATOM    442  NH1 ARG A  58      26.750   3.545   2.883  1.00 26.88           N  
ATOM    443  NH2 ARG A  58      27.766   3.758   4.922  1.00 26.88           N  
ATOM    444  CZ  ARG A  58      27.359   4.301   3.785  1.00 26.88           C  
ATOM    445  N   GLY A  59      28.922  10.961  -0.715  1.00 23.62           N  
ATOM    446  CA  GLY A  59      29.406  11.336  -2.037  1.00 23.62           C  
ATOM    447  C   GLY A  59      28.609  10.703  -3.160  1.00 23.62           C  
ATOM    448  O   GLY A  59      27.828   9.766  -2.932  1.00 23.62           O  
ATOM    449  N   LYS A  60      29.219  10.930  -4.535  1.00 22.72           N  
ATOM    450  CA  LYS A  60      28.766  10.914  -5.926  1.00 22.72           C  
ATOM    451  C   LYS A  60      28.422   9.492  -6.367  1.00 22.72           C  
ATOM    452  CB  LYS A  60      29.812  11.508  -6.848  1.00 22.72           C  
ATOM    453  O   LYS A  60      28.219   9.234  -7.559  1.00 22.72           O  
ATOM    454  CG  LYS A  60      29.641  13.000  -7.109  1.00 22.72           C  
ATOM    455  CD  LYS A  60      30.656  13.516  -8.117  1.00 22.72           C  
ATOM    456  CE  LYS A  60      30.484  15.008  -8.375  1.00 22.72           C  
ATOM    457  NZ  LYS A  60      31.516  15.523  -9.320  1.00 22.72           N  
ATOM    458  N   ALA A  61      28.844   8.414  -5.781  1.00 21.83           N  
ATOM    459  CA  ALA A  61      29.125   7.449  -6.840  1.00 21.83           C  
ATOM    460  C   ALA A  61      28.000   7.422  -7.867  1.00 21.83           C  
ATOM    461  CB  ALA A  61      29.344   6.059  -6.246  1.00 21.83           C  
ATOM    462  O   ALA A  61      26.844   7.691  -7.539  1.00 21.83           O  
ATOM    463  N   LYS A  62      28.469   6.902  -9.234  1.00 20.23           N  
ATOM    464  CA  LYS A  62      28.062   6.926 -10.641  1.00 20.23           C  
ATOM    465  C   LYS A  62      26.641   6.422 -10.805  1.00 20.23           C  
ATOM    466  CB  LYS A  62      29.016   6.086 -11.484  1.00 20.23           C  
ATOM    467  O   LYS A  62      26.031   5.922  -9.852  1.00 20.23           O  
ATOM    468  CG  LYS A  62      30.141   6.883 -12.125  1.00 20.23           C  
ATOM    469  CD  LYS A  62      31.000   6.016 -13.047  1.00 20.23           C  
ATOM    470  CE  LYS A  62      32.125   6.812 -13.688  1.00 20.23           C  
ATOM    471  NZ  LYS A  62      33.000   5.953 -14.547  1.00 20.23           N  
ATOM    472  N   LYS A  63      26.672   5.246 -11.609  1.00 19.89           N  
ATOM    473  CA  LYS A  63      25.891   4.938 -12.805  1.00 19.89           C  
ATOM    474  C   LYS A  63      24.516   4.375 -12.445  1.00 19.89           C  
ATOM    475  CB  LYS A  63      26.641   3.945 -13.695  1.00 19.89           C  
ATOM    476  O   LYS A  63      24.422   3.457 -11.633  1.00 19.89           O  
ATOM    477  CG  LYS A  63      27.234   4.562 -14.961  1.00 19.89           C  
ATOM    478  CD  LYS A  63      27.969   3.525 -15.797  1.00 19.89           C  
ATOM    479  CE  LYS A  63      28.594   4.152 -17.031  1.00 19.89           C  
ATOM    480  NZ  LYS A  63      29.391   3.158 -17.812  1.00 19.89           N  
ATOM    481  N   LEU A  64      23.547   5.016 -12.609  1.00 21.47           N  
ATOM    482  CA  LEU A  64      22.125   4.750 -12.461  1.00 21.47           C  
ATOM    483  C   LEU A  64      21.734   3.449 -13.156  1.00 21.47           C  
ATOM    484  CB  LEU A  64      21.297   5.910 -13.023  1.00 21.47           C  
ATOM    485  O   LEU A  64      21.422   3.447 -14.344  1.00 21.47           O  
ATOM    486  CG  LEU A  64      21.000   7.062 -12.062  1.00 21.47           C  
ATOM    487  CD1 LEU A  64      21.062   8.398 -12.805  1.00 21.47           C  
ATOM    488  CD2 LEU A  64      19.641   6.867 -11.406  1.00 21.47           C  
ATOM    489  N   LYS A  65      22.812   2.398 -13.102  1.00 19.55           N  
ATOM    490  CA  LYS A  65      22.375   1.457 -14.125  1.00 19.55           C  
ATOM    491  C   LYS A  65      20.922   1.058 -13.906  1.00 19.55           C  
ATOM    492  CB  LYS A  65      23.266   0.213 -14.133  1.00 19.55           C  
ATOM    493  O   LYS A  65      20.453   0.957 -12.773  1.00 19.55           O  
ATOM    494  CG  LYS A  65      24.500   0.341 -15.000  1.00 19.55           C  
ATOM    495  CD  LYS A  65      25.266  -0.978 -15.102  1.00 19.55           C  
ATOM    496  CE  LYS A  65      26.500  -0.850 -15.969  1.00 19.55           C  
ATOM    497  NZ  LYS A  65      27.281  -2.127 -16.031  1.00 19.55           N  
ATOM    498  N   PHE A  66      20.125   1.034 -15.000  1.00 20.02           N  
ATOM    499  CA  PHE A  66      18.734   0.781 -15.344  1.00 20.02           C  
ATOM    500  C   PHE A  66      18.312  -0.612 -14.898  1.00 20.02           C  
ATOM    501  CB  PHE A  66      18.516   0.933 -16.859  1.00 20.02           C  
ATOM    502  O   PHE A  66      18.766  -1.615 -15.445  1.00 20.02           O  
ATOM    503  CG  PHE A  66      18.344   2.359 -17.297  1.00 20.02           C  
ATOM    504  CD1 PHE A  66      17.094   2.961 -17.266  1.00 20.02           C  
ATOM    505  CD2 PHE A  66      19.422   3.098 -17.750  1.00 20.02           C  
ATOM    506  CE1 PHE A  66      16.922   4.281 -17.688  1.00 20.02           C  
ATOM    507  CE2 PHE A  66      19.266   4.418 -18.172  1.00 20.02           C  
ATOM    508  CZ  PHE A  66      18.016   5.008 -18.125  1.00 20.02           C  
ATOM    509  N   GLY A  67      18.531  -1.002 -13.578  1.00 22.55           N  
ATOM    510  CA  GLY A  67      18.312  -2.430 -13.391  1.00 22.55           C  
ATOM    511  C   GLY A  67      17.000  -2.914 -13.969  1.00 22.55           C  
ATOM    512  O   GLY A  67      16.062  -2.127 -14.148  1.00 22.55           O  
ATOM    513  N   LEU A  68      16.922  -4.074 -14.562  1.00 21.73           N  
ATOM    514  CA  LEU A  68      16.016  -4.871 -15.375  1.00 21.73           C  
ATOM    515  C   LEU A  68      14.734  -5.184 -14.617  1.00 21.73           C  
ATOM    516  CB  LEU A  68      16.688  -6.176 -15.812  1.00 21.73           C  
ATOM    517  O   LEU A  68      14.758  -5.348 -13.391  1.00 21.73           O  
ATOM    518  CG  LEU A  68      17.719  -6.062 -16.953  1.00 21.73           C  
ATOM    519  CD1 LEU A  68      18.719  -7.203 -16.875  1.00 21.73           C  
ATOM    520  CD2 LEU A  68      17.016  -6.055 -18.297  1.00 21.73           C  
ATOM    521  N   PRO A  69      13.484  -4.953 -15.242  1.00 25.77           N  
ATOM    522  CA  PRO A  69      12.102  -5.074 -14.773  1.00 25.77           C  
ATOM    523  C   PRO A  69      11.773  -6.477 -14.273  1.00 25.77           C  
ATOM    524  CB  PRO A  69      11.281  -4.727 -16.016  1.00 25.77           C  
ATOM    525  O   PRO A  69      12.008  -7.461 -14.984  1.00 25.77           O  
ATOM    526  CG  PRO A  69      12.273  -4.660 -17.125  1.00 25.77           C  
ATOM    527  CD  PRO A  69      13.641  -4.926 -16.562  1.00 25.77           C  
ATOM    528  N   GLY A  70      12.117  -7.023 -13.086  1.00 25.83           N  
ATOM    529  CA  GLY A  70      11.898  -8.438 -12.812  1.00 25.83           C  
ATOM    530  C   GLY A  70      10.492  -8.898 -13.141  1.00 25.83           C  
ATOM    531  O   GLY A  70       9.594  -8.078 -13.336  1.00 25.83           O  
ATOM    532  N   PRO A  71      10.188 -10.141 -13.172  1.00 25.17           N  
ATOM    533  CA  PRO A  71       9.078 -10.859 -13.812  1.00 25.17           C  
ATOM    534  C   PRO A  71       7.723 -10.516 -13.203  1.00 25.17           C  
ATOM    535  CB  PRO A  71       9.430 -12.328 -13.586  1.00 25.17           C  
ATOM    536  O   PRO A  71       7.656 -10.055 -12.062  1.00 25.17           O  
ATOM    537  CG  PRO A  71      10.430 -12.312 -12.469  1.00 25.17           C  
ATOM    538  CD  PRO A  71      10.953 -10.914 -12.320  1.00 25.17           C  
ATOM    539  N   PRO A  72       6.457 -10.531 -13.898  1.00 25.92           N  
ATOM    540  CA  PRO A  72       5.102  -9.992 -13.773  1.00 25.92           C  
ATOM    541  C   PRO A  72       4.344 -10.570 -12.578  1.00 25.92           C  
ATOM    542  CB  PRO A  72       4.438 -10.391 -15.094  1.00 25.92           C  
ATOM    543  O   PRO A  72       3.178 -10.227 -12.367  1.00 25.92           O  
ATOM    544  CG  PRO A  72       5.375 -11.383 -15.711  1.00 25.92           C  
ATOM    545  CD  PRO A  72       6.652 -11.383 -14.922  1.00 25.92           C  
ATOM    546  N   GLY A  73       4.598 -11.336 -11.539  1.00 28.12           N  
ATOM    547  CA  GLY A  73       3.557 -12.117 -10.891  1.00 28.12           C  
ATOM    548  C   GLY A  73       2.508 -11.258 -10.211  1.00 28.12           C  
ATOM    549  O   GLY A  73       2.629 -10.031 -10.180  1.00 28.12           O  
ATOM    550  N   PRO A  74       1.574 -11.555  -9.125  1.00 27.23           N  
ATOM    551  CA  PRO A  74       0.376 -10.820  -8.711  1.00 27.23           C  
ATOM    552  C   PRO A  74       0.673  -9.367  -8.344  1.00 27.23           C  
ATOM    553  CB  PRO A  74      -0.121 -11.602  -7.496  1.00 27.23           C  
ATOM    554  O   PRO A  74       1.806  -9.039  -7.980  1.00 27.23           O  
ATOM    555  CG  PRO A  74       1.044 -12.438  -7.078  1.00 27.23           C  
ATOM    556  CD  PRO A  74       2.057 -12.430  -8.188  1.00 27.23           C  
ATOM    557  N   PRO A  75      -0.332  -8.203  -8.656  1.00 28.36           N  
ATOM    558  CA  PRO A  75      -0.066  -6.762  -8.734  1.00 28.36           C  
ATOM    559  C   PRO A  75       0.506  -6.195  -7.441  1.00 28.36           C  
ATOM    560  CB  PRO A  75      -1.444  -6.164  -9.031  1.00 28.36           C  
ATOM    561  O   PRO A  75       0.617  -4.977  -7.293  1.00 28.36           O  
ATOM    562  CG  PRO A  75      -2.404  -7.289  -8.805  1.00 28.36           C  
ATOM    563  CD  PRO A  75      -1.620  -8.555  -8.609  1.00 28.36           C  
ATOM    564  N   GLY A  76       0.900  -6.875  -6.402  1.00 28.03           N  
ATOM    565  CA  GLY A  76       1.023  -6.215  -5.113  1.00 28.03           C  
ATOM    566  C   GLY A  76       1.933  -5.000  -5.148  1.00 28.03           C  
ATOM    567  O   GLY A  76       2.650  -4.785  -6.125  1.00 28.03           O  
ATOM    568  N   PRO A  77       1.870  -3.963  -4.031  1.00 26.39           N  
ATOM    569  CA  PRO A  77       2.463  -2.627  -4.113  1.00 26.39           C  
ATOM    570  C   PRO A  77       3.904  -2.650  -4.617  1.00 26.39           C  
ATOM    571  CB  PRO A  77       2.398  -2.123  -2.670  1.00 26.39           C  
ATOM    572  O   PRO A  77       4.609  -3.648  -4.441  1.00 26.39           O  
ATOM    573  CG  PRO A  77       2.117  -3.342  -1.853  1.00 26.39           C  
ATOM    574  CD  PRO A  77       1.711  -4.453  -2.777  1.00 26.39           C  
ATOM    575  N   GLN A  78       4.199  -1.999  -5.801  1.00 29.08           N  
ATOM    576  CA  GLN A  78       5.441  -1.917  -6.559  1.00 29.08           C  
ATOM    577  C   GLN A  78       6.625  -1.605  -5.641  1.00 29.08           C  
ATOM    578  CB  GLN A  78       5.336  -0.858  -7.656  1.00 29.08           C  
ATOM    579  O   GLN A  78       6.730  -0.497  -5.113  1.00 29.08           O  
ATOM    580  CG  GLN A  78       5.898  -1.306  -9.000  1.00 29.08           C  
ATOM    581  CD  GLN A  78       5.660  -0.292 -10.102  1.00 29.08           C  
ATOM    582  NE2 GLN A  78       6.020  -0.654 -11.328  1.00 29.08           N  
ATOM    583  OE1 GLN A  78       5.152   0.807  -9.852  1.00 29.08           O  
ATOM    584  N   GLY A  79       7.016  -2.488  -4.641  1.00 28.45           N  
ATOM    585  CA  GLY A  79       8.047  -2.053  -3.711  1.00 28.45           C  
ATOM    586  C   GLY A  79       9.312  -1.582  -4.402  1.00 28.45           C  
ATOM    587  O   GLY A  79       9.477  -1.774  -5.609  1.00 28.45           O  
ATOM    588  N   PRO A  80      10.102  -0.722  -3.869  1.00 28.05           N  
ATOM    589  CA  PRO A  80      11.281  -0.119  -4.500  1.00 28.05           C  
ATOM    590  C   PRO A  80      12.148  -1.142  -5.230  1.00 28.05           C  
ATOM    591  CB  PRO A  80      12.039   0.492  -3.316  1.00 28.05           C  
ATOM    592  O   PRO A  80      12.062  -2.340  -4.953  1.00 28.05           O  
ATOM    593  CG  PRO A  80      11.445  -0.155  -2.107  1.00 28.05           C  
ATOM    594  CD  PRO A  80      10.164  -0.834  -2.510  1.00 28.05           C  
ATOM    595  N   PRO A  81      12.703  -0.861  -6.402  1.00 31.25           N  
ATOM    596  CA  PRO A  81      13.516  -1.739  -7.250  1.00 31.25           C  
ATOM    597  C   PRO A  81      14.508  -2.582  -6.449  1.00 31.25           C  
ATOM    598  CB  PRO A  81      14.250  -0.761  -8.172  1.00 31.25           C  
ATOM    599  O   PRO A  81      15.055  -2.111  -5.453  1.00 31.25           O  
ATOM    600  CG  PRO A  81      13.945   0.592  -7.617  1.00 31.25           C  
ATOM    601  CD  PRO A  81      12.961   0.432  -6.488  1.00 31.25           C  
ATOM    602  N   GLY A  82      14.367  -3.977  -6.309  1.00 31.19           N  
ATOM    603  CA  GLY A  82      15.195  -4.875  -5.527  1.00 31.19           C  
ATOM    604  C   GLY A  82      16.672  -4.762  -5.859  1.00 31.19           C  
ATOM    605  O   GLY A  82      17.047  -4.219  -6.902  1.00 31.19           O  
ATOM    606  N   PRO A  83      17.562  -4.652  -4.945  1.00 32.25           N  
ATOM    607  CA  PRO A  83      19.000  -4.562  -5.191  1.00 32.25           C  
ATOM    608  C   PRO A  83      19.469  -5.535  -6.270  1.00 32.25           C  
ATOM    609  CB  PRO A  83      19.609  -4.910  -3.834  1.00 32.25           C  
ATOM    610  O   PRO A  83      18.844  -6.570  -6.496  1.00 32.25           O  
ATOM    611  CG  PRO A  83      18.500  -5.539  -3.061  1.00 32.25           C  
ATOM    612  CD  PRO A  83      17.203  -5.266  -3.779  1.00 32.25           C  
ATOM    613  N   ILE A  84      20.188  -5.133  -7.352  1.00 34.12           N  
ATOM    614  CA  ILE A  84      20.828  -5.930  -8.398  1.00 34.12           C  
ATOM    615  C   ILE A  84      21.656  -7.043  -7.766  1.00 34.12           C  
ATOM    616  CB  ILE A  84      21.719  -5.055  -9.312  1.00 34.12           C  
ATOM    617  O   ILE A  84      22.688  -6.781  -7.137  1.00 34.12           O  
ATOM    618  CG1 ILE A  84      20.906  -3.908  -9.914  1.00 34.12           C  
ATOM    619  CG2 ILE A  84      22.359  -5.902 -10.406  1.00 34.12           C  
ATOM    620  CD1 ILE A  84      21.734  -2.861 -10.633  1.00 34.12           C  
ATOM    621  N   ILE A  85      21.141  -8.109  -7.293  1.00 36.69           N  
ATOM    622  CA  ILE A  85      21.906  -9.266  -6.832  1.00 36.69           C  
ATOM    623  C   ILE A  85      22.672  -9.883  -8.000  1.00 36.69           C  
ATOM    624  CB  ILE A  85      20.984 -10.320  -6.176  1.00 36.69           C  
ATOM    625  O   ILE A  85      22.078 -10.172  -9.047  1.00 36.69           O  
ATOM    626  CG1 ILE A  85      20.156  -9.688  -5.051  1.00 36.69           C  
ATOM    627  CG2 ILE A  85      21.812 -11.500  -5.648  1.00 36.69           C  
ATOM    628  CD1 ILE A  85      19.094 -10.609  -4.473  1.00 36.69           C  
ATOM    629  N   PRO A  86      23.984  -9.930  -7.973  1.00 45.38           N  
ATOM    630  CA  PRO A  86      24.781 -10.570  -9.023  1.00 45.38           C  
ATOM    631  C   PRO A  86      24.219 -11.930  -9.438  1.00 45.38           C  
ATOM    632  CB  PRO A  86      26.156 -10.727  -8.383  1.00 45.38           C  
ATOM    633  O   PRO A  86      23.594 -12.617  -8.625  1.00 45.38           O  
ATOM    634  CG  PRO A  86      25.969 -10.336  -6.953  1.00 45.38           C  
ATOM    635  CD  PRO A  86      24.547  -9.867  -6.777  1.00 45.38           C  
ATOM    636  N   PRO A  87      24.266 -12.219 -10.719  1.00 45.34           N  
ATOM    637  CA  PRO A  87      23.719 -13.461 -11.250  1.00 45.34           C  
ATOM    638  C   PRO A  87      24.219 -14.695 -10.516  1.00 45.34           C  
ATOM    639  CB  PRO A  87      24.188 -13.461 -12.711  1.00 45.34           C  
ATOM    640  O   PRO A  87      23.469 -15.656 -10.312  1.00 45.34           O  
ATOM    641  CG  PRO A  87      24.938 -12.188 -12.867  1.00 45.34           C  
ATOM    642  CD  PRO A  87      24.984 -11.492 -11.539  1.00 45.34           C  
ATOM    643  N   GLU A  88      25.516 -14.695 -10.164  1.00 50.12           N  
ATOM    644  CA  GLU A  88      26.094 -15.844  -9.477  1.00 50.12           C  
ATOM    645  C   GLU A  88      25.406 -16.078  -8.133  1.00 50.12           C  
ATOM    646  CB  GLU A  88      27.594 -15.641  -9.266  1.00 50.12           C  
ATOM    647  O   GLU A  88      25.141 -17.219  -7.758  1.00 50.12           O  
ATOM    648  CG  GLU A  88      28.406 -15.695 -10.555  1.00 50.12           C  
ATOM    649  CD  GLU A  88      29.891 -15.438 -10.344  1.00 50.12           C  
ATOM    650  OE1 GLU A  88      30.641 -15.406 -11.336  1.00 50.12           O  
ATOM    651  OE2 GLU A  88      30.297 -15.258  -9.172  1.00 50.12           O  
ATOM    652  N   ALA A  89      25.062 -14.992  -7.492  1.00 53.72           N  
ATOM    653  CA  ALA A  89      24.375 -15.109  -6.211  1.00 53.72           C  
ATOM    654  C   ALA A  89      22.938 -15.555  -6.398  1.00 53.72           C  
ATOM    655  CB  ALA A  89      24.422 -13.781  -5.457  1.00 53.72           C  
ATOM    656  O   ALA A  89      22.422 -16.359  -5.613  1.00 53.72           O  
ATOM    657  N   LEU A  90      22.359 -15.039  -7.484  1.00 46.75           N  
ATOM    658  CA  LEU A  90      21.016 -15.469  -7.812  1.00 46.75           C  
ATOM    659  C   LEU A  90      20.984 -16.953  -8.180  1.00 46.75           C  
ATOM    660  CB  LEU A  90      20.453 -14.633  -8.961  1.00 46.75           C  
ATOM    661  O   LEU A  90      20.047 -17.672  -7.812  1.00 46.75           O  
ATOM    662  CG  LEU A  90      19.531 -13.469  -8.570  1.00 46.75           C  
ATOM    663  CD1 LEU A  90      19.891 -12.227  -9.383  1.00 46.75           C  
ATOM    664  CD2 LEU A  90      18.062 -13.852  -8.773  1.00 46.75           C  
ATOM    665  N   LEU A  91      21.984 -17.453  -8.906  1.00 52.09           N  
ATOM    666  CA  LEU A  91      22.109 -18.859  -9.258  1.00 52.09           C  
ATOM    667  C   LEU A  91      22.297 -19.719  -8.016  1.00 52.09           C  
ATOM    668  CB  LEU A  91      23.297 -19.078 -10.211  1.00 52.09           C  
ATOM    669  O   LEU A  91      21.703 -20.797  -7.910  1.00 52.09           O  
ATOM    670  CG  LEU A  91      22.969 -19.688 -11.578  1.00 52.09           C  
ATOM    671  CD1 LEU A  91      23.359 -18.734 -12.695  1.00 52.09           C  
ATOM    672  CD2 LEU A  91      23.656 -21.031 -11.742  1.00 52.09           C  
ATOM    673  N   LYS A  92      23.141 -19.266  -7.121  1.00 55.00           N  
ATOM    674  CA  LYS A  92      23.328 -20.000  -5.871  1.00 55.00           C  
ATOM    675  C   LYS A  92      22.031 -20.062  -5.062  1.00 55.00           C  
ATOM    676  CB  LYS A  92      24.438 -19.359  -5.039  1.00 55.00           C  
ATOM    677  O   LYS A  92      21.688 -21.109  -4.512  1.00 55.00           O  
ATOM    678  CG  LYS A  92      25.406 -20.359  -4.414  1.00 55.00           C  
ATOM    679  CD  LYS A  92      26.500 -19.656  -3.623  1.00 55.00           C  
ATOM    680  CE  LYS A  92      27.469 -20.656  -2.996  1.00 55.00           C  
ATOM    681  NZ  LYS A  92      28.500 -19.969  -2.168  1.00 55.00           N  
ATOM    682  N   GLU A  93      21.297 -18.906  -5.051  1.00 50.72           N  
ATOM    683  CA  GLU A  93      20.016 -18.859  -4.352  1.00 50.72           C  
ATOM    684  C   GLU A  93      18.984 -19.750  -5.051  1.00 50.72           C  
ATOM    685  CB  GLU A  93      19.500 -17.422  -4.246  1.00 50.72           C  
ATOM    686  O   GLU A  93      18.219 -20.453  -4.395  1.00 50.72           O  
ATOM    687  CG  GLU A  93      18.766 -17.125  -2.947  1.00 50.72           C  
ATOM    688  CD  GLU A  93      18.438 -15.656  -2.768  1.00 50.72           C  
ATOM    689  OE1 GLU A  93      17.891 -15.281  -1.707  1.00 50.72           O  
ATOM    690  OE2 GLU A  93      18.734 -14.875  -3.697  1.00 50.72           O  
ATOM    691  N   PHE A  94      19.031 -19.734  -6.320  1.00 55.53           N  
ATOM    692  CA  PHE A  94      18.188 -20.609  -7.133  1.00 55.53           C  
ATOM    693  C   PHE A  94      18.469 -22.078  -6.836  1.00 55.53           C  
ATOM    694  CB  PHE A  94      18.406 -20.328  -8.625  1.00 55.53           C  
ATOM    695  O   PHE A  94      17.547 -22.859  -6.629  1.00 55.53           O  
ATOM    696  CG  PHE A  94      17.531 -21.156  -9.531  1.00 55.53           C  
ATOM    697  CD1 PHE A  94      18.062 -22.219 -10.242  1.00 55.53           C  
ATOM    698  CD2 PHE A  94      16.172 -20.859  -9.672  1.00 55.53           C  
ATOM    699  CE1 PHE A  94      17.250 -22.984 -11.078  1.00 55.53           C  
ATOM    700  CE2 PHE A  94      15.367 -21.625 -10.508  1.00 55.53           C  
ATOM    701  CZ  PHE A  94      15.914 -22.688 -11.211  1.00 55.53           C  
ATOM    702  N   GLN A  95      19.688 -22.469  -6.820  1.00 54.44           N  
ATOM    703  CA  GLN A  95      20.109 -23.828  -6.543  1.00 54.44           C  
ATOM    704  C   GLN A  95      19.703 -24.250  -5.133  1.00 54.44           C  
ATOM    705  CB  GLN A  95      21.609 -23.984  -6.719  1.00 54.44           C  
ATOM    706  O   GLN A  95      19.234 -25.375  -4.930  1.00 54.44           O  
ATOM    707  CG  GLN A  95      22.062 -24.109  -8.172  1.00 54.44           C  
ATOM    708  CD  GLN A  95      23.562 -24.203  -8.320  1.00 54.44           C  
ATOM    709  NE2 GLN A  95      24.031 -24.375  -9.555  1.00 54.44           N  
ATOM    710  OE1 GLN A  95      24.297 -24.125  -7.340  1.00 54.44           O  
ATOM    711  N   LEU A  96      19.750 -23.359  -4.242  1.00 55.84           N  
ATOM    712  CA  LEU A  96      19.375 -23.656  -2.861  1.00 55.84           C  
ATOM    713  C   LEU A  96      17.859 -23.828  -2.727  1.00 55.84           C  
ATOM    714  CB  LEU A  96      19.859 -22.547  -1.925  1.00 55.84           C  
ATOM    715  O   LEU A  96      17.391 -24.734  -2.043  1.00 55.84           O  
ATOM    716  CG  LEU A  96      21.188 -22.797  -1.207  1.00 55.84           C  
ATOM    717  CD1 LEU A  96      21.922 -21.484  -0.962  1.00 55.84           C  
ATOM    718  CD2 LEU A  96      20.953 -23.547   0.106  1.00 55.84           C  
ATOM    719  N   LEU A  97      17.234 -22.891  -3.379  1.00 54.09           N  
ATOM    720  CA  LEU A  97      15.781 -22.969  -3.334  1.00 54.09           C  
ATOM    721  C   LEU A  97      15.281 -24.219  -4.047  1.00 54.09           C  
ATOM    722  CB  LEU A  97      15.156 -21.719  -3.967  1.00 54.09           C  
ATOM    723  O   LEU A  97      14.336 -24.859  -3.592  1.00 54.09           O  
ATOM    724  CG  LEU A  97      14.977 -20.516  -3.051  1.00 54.09           C  
ATOM    725  CD1 LEU A  97      14.922 -19.234  -3.871  1.00 54.09           C  
ATOM    726  CD2 LEU A  97      13.719 -20.656  -2.203  1.00 54.09           C  
ATOM    727  N   LEU A  98      15.945 -24.641  -5.074  1.00 52.44           N  
ATOM    728  CA  LEU A  98      15.617 -25.859  -5.816  1.00 52.44           C  
ATOM    729  C   LEU A  98      15.961 -27.094  -5.008  1.00 52.44           C  
ATOM    730  CB  LEU A  98      16.359 -25.875  -7.156  1.00 52.44           C  
ATOM    731  O   LEU A  98      15.203 -28.062  -4.988  1.00 52.44           O  
ATOM    732  CG  LEU A  98      15.578 -25.391  -8.375  1.00 52.44           C  
ATOM    733  CD1 LEU A  98      16.531 -24.891  -9.453  1.00 52.44           C  
ATOM    734  CD2 LEU A  98      14.680 -26.500  -8.922  1.00 52.44           C  
ATOM    735  N   LYS A  99      17.094 -27.188  -4.371  1.00 53.47           N  
ATOM    736  CA  LYS A  99      17.500 -28.297  -3.523  1.00 53.47           C  
ATOM    737  C   LYS A  99      16.516 -28.500  -2.373  1.00 53.47           C  
ATOM    738  CB  LYS A  99      18.906 -28.078  -2.977  1.00 53.47           C  
ATOM    739  O   LYS A  99      16.156 -29.641  -2.045  1.00 53.47           O  
ATOM    740  CG  LYS A  99      19.984 -28.922  -3.648  1.00 53.47           C  
ATOM    741  CD  LYS A  99      21.359 -28.656  -3.051  1.00 53.47           C  
ATOM    742  CE  LYS A  99      22.438 -29.453  -3.773  1.00 53.47           C  
ATOM    743  NZ  LYS A  99      23.797 -29.188  -3.205  1.00 53.47           N  
ATOM    744  N   GLY A 100      16.141 -27.422  -1.776  1.00 53.22           N  
ATOM    745  CA  GLY A 100      15.125 -27.516  -0.730  1.00 53.22           C  
ATOM    746  C   GLY A 100      13.805 -28.062  -1.225  1.00 53.22           C  
ATOM    747  O   GLY A 100      13.172 -28.875  -0.553  1.00 53.22           O  
ATOM    748  N   ALA A 101      13.453 -27.562  -2.369  1.00 48.69           N  
ATOM    749  CA  ALA A 101      12.195 -28.016  -2.969  1.00 48.69           C  
ATOM    750  C   ALA A 101      12.258 -29.500  -3.320  1.00 48.69           C  
ATOM    751  CB  ALA A 101      11.875 -27.203  -4.215  1.00 48.69           C  
ATOM    752  O   ALA A 101      11.289 -30.234  -3.127  1.00 48.69           O  
ATOM    753  N   VAL A 102      13.344 -30.062  -3.809  1.00 49.06           N  
ATOM    754  CA  VAL A 102      13.547 -31.469  -4.172  1.00 49.06           C  
ATOM    755  C   VAL A 102      13.539 -32.312  -2.912  1.00 49.06           C  
ATOM    756  CB  VAL A 102      14.867 -31.656  -4.949  1.00 49.06           C  
ATOM    757  O   VAL A 102      12.914 -33.375  -2.885  1.00 49.06           O  
ATOM    758  CG1 VAL A 102      15.148 -33.156  -5.168  1.00 49.06           C  
ATOM    759  CG2 VAL A 102      14.812 -30.922  -6.281  1.00 49.06           C  
ATOM    760  N   ARG A 103      14.156 -31.953  -1.896  1.00 48.41           N  
ATOM    761  CA  ARG A 103      14.203 -32.719  -0.654  1.00 48.41           C  
ATOM    762  C   ARG A 103      12.812 -32.875  -0.047  1.00 48.41           C  
ATOM    763  CB  ARG A 103      15.148 -32.062   0.352  1.00 48.41           C  
ATOM    764  O   ARG A 103      12.469 -33.938   0.485  1.00 48.41           O  
ATOM    765  CG  ARG A 103      16.562 -32.625   0.340  1.00 48.41           C  
ATOM    766  CD  ARG A 103      17.422 -32.000   1.424  1.00 48.41           C  
ATOM    767  NE  ARG A 103      18.797 -32.531   1.393  1.00 48.41           N  
ATOM    768  NH1 ARG A 103      19.531 -31.297   3.207  1.00 48.41           N  
ATOM    769  NH2 ARG A 103      20.953 -32.719   2.121  1.00 48.41           N  
ATOM    770  CZ  ARG A 103      19.750 -32.188   2.240  1.00 48.41           C  
ATOM    771  N   GLN A 104      12.062 -31.828  -0.127  1.00 47.47           N  
ATOM    772  CA  GLN A 104      10.703 -31.906   0.395  1.00 47.47           C  
ATOM    773  C   GLN A 104       9.844 -32.844  -0.435  1.00 47.47           C  
ATOM    774  CB  GLN A 104      10.070 -30.500   0.429  1.00 47.47           C  
ATOM    775  O   GLN A 104       8.977 -33.531   0.104  1.00 47.47           O  
ATOM    776  CG  GLN A 104       9.508 -30.125   1.789  1.00 47.47           C  
ATOM    777  CD  GLN A 104       9.211 -28.641   1.903  1.00 47.47           C  
ATOM    778  NE2 GLN A 104       8.734 -28.219   3.068  1.00 47.47           N  
ATOM    779  OE1 GLN A 104       9.414 -27.875   0.952  1.00 47.47           O  
ATOM    780  N   ARG A 105      10.039 -32.781  -1.711  1.00 41.53           N  
ATOM    781  CA  ARG A 105       9.297 -33.688  -2.582  1.00 41.53           C  
ATOM    782  C   ARG A 105       9.703 -35.125  -2.342  1.00 41.53           C  
ATOM    783  CB  ARG A 105       9.508 -33.312  -4.051  1.00 41.53           C  
ATOM    784  O   ARG A 105       8.875 -36.031  -2.395  1.00 41.53           O  
ATOM    785  CG  ARG A 105       8.219 -33.062  -4.812  1.00 41.53           C  
ATOM    786  CD  ARG A 105       8.492 -32.625  -6.246  1.00 41.53           C  
ATOM    787  NE  ARG A 105       7.277 -32.656  -7.055  1.00 41.53           N  
ATOM    788  NH1 ARG A 105       8.273 -31.750  -8.945  1.00 41.53           N  
ATOM    789  NH2 ARG A 105       6.043 -32.281  -8.961  1.00 41.53           N  
ATOM    790  CZ  ARG A 105       7.199 -32.219  -8.320  1.00 41.53           C  
ATOM    791  N   GLU A 106      10.906 -35.469  -2.150  1.00 47.94           N  
ATOM    792  CA  GLU A 106      11.398 -36.812  -1.864  1.00 47.94           C  
ATOM    793  C   GLU A 106      10.836 -37.312  -0.543  1.00 47.94           C  
ATOM    794  CB  GLU A 106      12.922 -36.844  -1.832  1.00 47.94           C  
ATOM    795  O   GLU A 106      10.586 -38.531  -0.395  1.00 47.94           O  
ATOM    796  CG  GLU A 106      13.570 -36.938  -3.207  1.00 47.94           C  
ATOM    797  CD  GLU A 106      15.086 -37.000  -3.156  1.00 47.94           C  
ATOM    798  OE1 GLU A 106      15.719 -37.312  -4.191  1.00 47.94           O  
ATOM    799  OE2 GLU A 106      15.648 -36.719  -2.072  1.00 47.94           O  
ATOM    800  N   ARG A 107      10.680 -36.500   0.399  1.00 46.72           N  
ATOM    801  CA  ARG A 107      10.180 -36.969   1.693  1.00 46.72           C  
ATOM    802  C   ARG A 107       8.688 -37.250   1.629  1.00 46.72           C  
ATOM    803  CB  ARG A 107      10.453 -35.906   2.775  1.00 46.72           C  
ATOM    804  O   ARG A 107       8.156 -37.969   2.488  1.00 46.72           O  
ATOM    805  CG  ARG A 107      11.781 -36.094   3.494  1.00 46.72           C  
ATOM    806  CD  ARG A 107      11.984 -35.062   4.594  1.00 46.72           C  
ATOM    807  NE  ARG A 107      13.258 -35.250   5.281  1.00 46.72           N  
ATOM    808  NH1 ARG A 107      12.969 -33.469   6.723  1.00 46.72           N  
ATOM    809  NH2 ARG A 107      14.875 -34.750   6.832  1.00 46.72           N  
ATOM    810  CZ  ARG A 107      13.695 -34.500   6.277  1.00 46.72           C  
ATOM    811  N   ALA A 108       7.926 -36.500   0.887  1.00 42.47           N  
ATOM    812  CA  ALA A 108       6.480 -36.688   0.839  1.00 42.47           C  
ATOM    813  C   ALA A 108       6.129 -37.969   0.050  1.00 42.47           C  
ATOM    814  CB  ALA A 108       5.793 -35.469   0.228  1.00 42.47           C  
ATOM    815  O   ALA A 108       4.949 -38.281  -0.090  1.00 42.47           O  
ATOM    816  N   GLU A 109       6.973 -38.562  -0.785  1.00 39.34           N  
ATOM    817  CA  GLU A 109       6.586 -39.781  -1.495  1.00 39.34           C  
ATOM    818  C   GLU A 109       6.332 -40.906  -0.524  1.00 39.34           C  
ATOM    819  CB  GLU A 109       7.664 -40.156  -2.508  1.00 39.34           C  
ATOM    820  O   GLU A 109       7.180 -41.219   0.313  1.00 39.34           O  
ATOM    821  CG  GLU A 109       7.547 -39.438  -3.844  1.00 39.34           C  
ATOM    822  CD  GLU A 109       8.398 -40.062  -4.938  1.00 39.34           C  
ATOM    823  OE1 GLU A 109       8.266 -39.656  -6.113  1.00 39.34           O  
ATOM    824  OE2 GLU A 109       9.203 -40.969  -4.613  1.00 39.34           O  
ATOM    825  N   PRO A 110       4.996 -41.188  -0.209  1.00 32.59           N  
ATOM    826  CA  PRO A 110       4.684 -42.344   0.657  1.00 32.59           C  
ATOM    827  C   PRO A 110       5.512 -43.562   0.322  1.00 32.59           C  
ATOM    828  CB  PRO A 110       3.197 -42.594   0.391  1.00 32.59           C  
ATOM    829  O   PRO A 110       6.008 -43.719  -0.799  1.00 32.59           O  
ATOM    830  CG  PRO A 110       2.883 -41.781  -0.818  1.00 32.59           C  
ATOM    831  CD  PRO A 110       4.094 -40.969  -1.171  1.00 32.59           C  
ATOM    832  N   GLU A 111       5.961 -44.344   1.143  1.00 32.25           N  
ATOM    833  CA  GLU A 111       6.598 -45.656   1.029  1.00 32.25           C  
ATOM    834  C   GLU A 111       5.789 -46.594   0.132  1.00 32.25           C  
ATOM    835  CB  GLU A 111       6.781 -46.281   2.412  1.00 32.25           C  
ATOM    836  O   GLU A 111       4.570 -46.719   0.285  1.00 32.25           O  
ATOM    837  CG  GLU A 111       7.949 -45.719   3.199  1.00 32.25           C  
ATOM    838  CD  GLU A 111       8.445 -46.656   4.297  1.00 32.25           C  
ATOM    839  OE1 GLU A 111       9.570 -46.438   4.812  1.00 32.25           O  
ATOM    840  OE2 GLU A 111       7.715 -47.594   4.645  1.00 32.25           O  
ATOM    841  N   PRO A 112       6.035 -46.781  -1.136  1.00 28.97           N  
ATOM    842  CA  PRO A 112       5.258 -47.812  -1.821  1.00 28.97           C  
ATOM    843  C   PRO A 112       4.945 -49.000  -0.924  1.00 28.97           C  
ATOM    844  CB  PRO A 112       6.164 -48.219  -2.984  1.00 28.97           C  
ATOM    845  O   PRO A 112       5.723 -49.344  -0.023  1.00 28.97           O  
ATOM    846  CG  PRO A 112       7.504 -47.656  -2.641  1.00 28.97           C  
ATOM    847  CD  PRO A 112       7.355 -46.750  -1.449  1.00 28.97           C  
ATOM    848  N   CYS A 113       3.666 -49.219  -0.609  1.00 26.59           N  
ATOM    849  CA  CYS A 113       3.227 -50.500  -0.022  1.00 26.59           C  
ATOM    850  C   CYS A 113       3.900 -51.688  -0.707  1.00 26.59           C  
ATOM    851  CB  CYS A 113       1.708 -50.625  -0.122  1.00 26.59           C  
ATOM    852  O   CYS A 113       3.744 -51.875  -1.913  1.00 26.59           O  
ATOM    853  SG  CYS A 113       0.805 -49.594   1.056  1.00 26.59           S  
ATOM    854  N   THR A 114       5.070 -51.969  -0.380  1.00 26.41           N  
ATOM    855  CA  THR A 114       5.715 -53.188  -0.847  1.00 26.41           C  
ATOM    856  C   THR A 114       4.797 -54.406  -0.644  1.00 26.41           C  
ATOM    857  CB  THR A 114       7.051 -53.438  -0.121  1.00 26.41           C  
ATOM    858  O   THR A 114       4.547 -54.812   0.491  1.00 26.41           O  
ATOM    859  CG2 THR A 114       8.109 -52.438  -0.581  1.00 26.41           C  
ATOM    860  OG1 THR A 114       6.855 -53.281   1.291  1.00 26.41           O  
ATOM    861  N   CYS A 115       3.383 -54.281  -1.152  1.00 26.08           N  
ATOM    862  CA  CYS A 115       2.891 -55.656  -1.156  1.00 26.08           C  
ATOM    863  C   CYS A 115       3.930 -56.594  -1.743  1.00 26.08           C  
ATOM    864  CB  CYS A 115       1.589 -55.750  -1.949  1.00 26.08           C  
ATOM    865  O   CYS A 115       4.516 -56.312  -2.789  1.00 26.08           O  
ATOM    866  SG  CYS A 115       0.131 -55.219  -1.027  1.00 26.08           S  
ATOM    867  N   GLY A 116       4.520 -57.281  -0.885  1.00 24.73           N  
ATOM    868  CA  GLY A 116       5.559 -58.312  -0.965  1.00 24.73           C  
ATOM    869  C   GLY A 116       5.266 -59.375  -1.990  1.00 24.73           C  
ATOM    870  O   GLY A 116       5.219 -60.562  -1.656  1.00 24.73           O  
ATOM    871  N   PRO A 117       4.496 -59.000  -3.168  1.00 21.97           N  
ATOM    872  CA  PRO A 117       4.273 -60.344  -3.752  1.00 21.97           C  
ATOM    873  C   PRO A 117       5.559 -61.156  -3.873  1.00 21.97           C  
ATOM    874  CB  PRO A 117       3.697 -60.000  -5.133  1.00 21.97           C  
ATOM    875  O   PRO A 117       6.652 -60.562  -3.932  1.00 21.97           O  
ATOM    876  CG  PRO A 117       4.109 -58.594  -5.406  1.00 21.97           C  
ATOM    877  CD  PRO A 117       4.547 -57.969  -4.113  1.00 21.97           C  
ATOM    878  N   ALA A 118       5.473 -62.438  -3.582  1.00 23.00           N  
ATOM    879  CA  ALA A 118       6.398 -63.562  -3.404  1.00 23.00           C  
ATOM    880  C   ALA A 118       7.281 -63.719  -4.637  1.00 23.00           C  
ATOM    881  CB  ALA A 118       5.633 -64.812  -3.111  1.00 23.00           C  
ATOM    882  O   ALA A 118       8.367 -64.312  -4.547  1.00 23.00           O  
ATOM    883  N   GLY A 119       6.711 -63.312  -5.883  1.00 20.78           N  
ATOM    884  CA  GLY A 119       6.996 -64.438  -6.789  1.00 20.78           C  
ATOM    885  C   GLY A 119       8.477 -64.625  -7.070  1.00 20.78           C  
ATOM    886  O   GLY A 119       9.281 -63.719  -6.746  1.00 20.78           O  
ATOM    887  N   PRO A 120       8.883 -65.438  -7.984  1.00 20.05           N  
ATOM    888  CA  PRO A 120       9.961 -66.438  -8.125  1.00 20.05           C  
ATOM    889  C   PRO A 120      11.266 -65.812  -8.594  1.00 20.05           C  
ATOM    890  CB  PRO A 120       9.414 -67.438  -9.172  1.00 20.05           C  
ATOM    891  O   PRO A 120      12.352 -66.312  -8.305  1.00 20.05           O  
ATOM    892  CG  PRO A 120       8.383 -66.625  -9.922  1.00 20.05           C  
ATOM    893  CD  PRO A 120       7.996 -65.438  -9.094  1.00 20.05           C  
ATOM    894  N   VAL A 121      11.148 -64.625  -9.383  1.00 19.14           N  
ATOM    895  CA  VAL A 121      11.930 -64.812 -10.609  1.00 19.14           C  
ATOM    896  C   VAL A 121      13.422 -64.812 -10.266  1.00 19.14           C  
ATOM    897  CB  VAL A 121      11.648 -63.656 -11.602  1.00 19.14           C  
ATOM    898  O   VAL A 121      13.820 -64.375  -9.188  1.00 19.14           O  
ATOM    899  CG1 VAL A 121      11.453 -64.188 -13.016  1.00 19.14           C  
ATOM    900  CG2 VAL A 121      10.414 -62.844 -11.164  1.00 19.14           C  
ATOM    901  N   ALA A 122      14.297 -64.625 -11.391  1.00 18.72           N  
ATOM    902  CA  ALA A 122      15.445 -65.250 -12.047  1.00 18.72           C  
ATOM    903  C   ALA A 122      16.750 -64.688 -11.500  1.00 18.72           C  
ATOM    904  CB  ALA A 122      15.375 -65.062 -13.562  1.00 18.72           C  
ATOM    905  O   ALA A 122      16.828 -63.500 -11.148  1.00 18.72           O  
ATOM    906  N   ALA A 123      17.609 -65.562 -11.180  1.00 19.66           N  
ATOM    907  CA  ALA A 123      18.906 -65.688 -10.531  1.00 19.66           C  
ATOM    908  C   ALA A 123      19.953 -64.812 -11.234  1.00 19.66           C  
ATOM    909  CB  ALA A 123      19.375 -67.125 -10.492  1.00 19.66           C  
ATOM    910  O   ALA A 123      21.125 -64.812 -10.875  1.00 19.66           O  
ATOM    911  N   SER A 124      19.578 -64.062 -12.367  1.00 18.59           N  
ATOM    912  CA  SER A 124      20.734 -64.125 -13.242  1.00 18.59           C  
ATOM    913  C   SER A 124      21.938 -63.406 -12.578  1.00 18.59           C  
ATOM    914  CB  SER A 124      20.422 -63.406 -14.570  1.00 18.59           C  
ATOM    915  O   SER A 124      21.797 -62.344 -11.969  1.00 18.59           O  
ATOM    916  OG  SER A 124      19.719 -62.188 -14.359  1.00 18.59           O  
ATOM    917  N   LEU A 125      22.984 -64.125 -12.445  1.00 19.14           N  
ATOM    918  CA  LEU A 125      24.281 -64.062 -11.805  1.00 19.14           C  
ATOM    919  C   LEU A 125      25.078 -62.875 -12.359  1.00 19.14           C  
ATOM    920  CB  LEU A 125      25.078 -65.375 -11.992  1.00 19.14           C  
ATOM    921  O   LEU A 125      26.250 -62.688 -12.023  1.00 19.14           O  
ATOM    922  CG  LEU A 125      24.812 -66.438 -10.969  1.00 19.14           C  
ATOM    923  CD1 LEU A 125      25.109 -67.812 -11.586  1.00 19.14           C  
ATOM    924  CD2 LEU A 125      25.641 -66.250  -9.711  1.00 19.14           C  
ATOM    925  N   ALA A 126      24.469 -62.031 -13.344  1.00 19.28           N  
ATOM    926  CA  ALA A 126      25.625 -61.656 -14.164  1.00 19.28           C  
ATOM    927  C   ALA A 126      26.672 -60.906 -13.344  1.00 19.28           C  
ATOM    928  CB  ALA A 126      25.188 -60.812 -15.359  1.00 19.28           C  
ATOM    929  O   ALA A 126      26.328 -60.219 -12.391  1.00 19.28           O  
ATOM    930  N   PRO A 127      27.922 -61.062 -13.781  1.00 18.66           N  
ATOM    931  CA  PRO A 127      29.203 -60.812 -13.117  1.00 18.66           C  
ATOM    932  C   PRO A 127      29.422 -59.312 -12.828  1.00 18.66           C  
ATOM    933  CB  PRO A 127      30.234 -61.312 -14.117  1.00 18.66           C  
ATOM    934  O   PRO A 127      28.844 -58.469 -13.500  1.00 18.66           O  
ATOM    935  CG  PRO A 127      29.516 -61.375 -15.430  1.00 18.66           C  
ATOM    936  CD  PRO A 127      28.031 -61.250 -15.156  1.00 18.66           C  
ATOM    937  N   VAL A 128      29.828 -59.000 -11.664  1.00 20.45           N  
ATOM    938  CA  VAL A 128      30.156 -57.750 -10.969  1.00 20.45           C  
ATOM    939  C   VAL A 128      31.266 -57.031 -11.734  1.00 20.45           C  
ATOM    940  CB  VAL A 128      30.594 -58.031  -9.516  1.00 20.45           C  
ATOM    941  O   VAL A 128      32.438 -57.312 -11.547  1.00 20.45           O  
ATOM    942  CG1 VAL A 128      30.938 -56.719  -8.812  1.00 20.45           C  
ATOM    943  CG2 VAL A 128      29.500 -58.750  -8.750  1.00 20.45           C  
ATOM    944  N   SER A 129      31.031 -56.844 -13.133  1.00 18.55           N  
ATOM    945  CA  SER A 129      32.312 -56.344 -13.656  1.00 18.55           C  
ATOM    946  C   SER A 129      32.750 -55.094 -12.914  1.00 18.55           C  
ATOM    947  CB  SER A 129      32.188 -56.062 -15.148  1.00 18.55           C  
ATOM    948  O   SER A 129      31.953 -54.219 -12.594  1.00 18.55           O  
ATOM    949  OG  SER A 129      33.469 -56.156 -15.773  1.00 18.55           O  
ATOM    950  N   ALA A 130      34.031 -55.031 -12.578  1.00 18.53           N  
ATOM    951  CA  ALA A 130      34.906 -54.281 -11.688  1.00 18.53           C  
ATOM    952  C   ALA A 130      35.062 -52.844 -12.172  1.00 18.53           C  
ATOM    953  CB  ALA A 130      36.281 -54.938 -11.594  1.00 18.53           C  
ATOM    954  O   ALA A 130      35.531 -51.969 -11.438  1.00 18.53           O  
ATOM    955  N   THR A 131      34.781 -52.531 -13.469  1.00 17.88           N  
ATOM    956  CA  THR A 131      35.906 -51.688 -13.922  1.00 17.88           C  
ATOM    957  C   THR A 131      35.844 -50.312 -13.211  1.00 17.88           C  
ATOM    958  CB  THR A 131      35.844 -51.469 -15.445  1.00 17.88           C  
ATOM    959  O   THR A 131      34.781 -49.875 -12.781  1.00 17.88           O  
ATOM    960  CG2 THR A 131      36.438 -52.656 -16.188  1.00 17.88           C  
ATOM    961  OG1 THR A 131      34.469 -51.281 -15.852  1.00 17.88           O  
ATOM    962  N   ALA A 132      36.938 -49.438 -13.477  1.00 18.34           N  
ATOM    963  CA  ALA A 132      37.844 -48.500 -12.844  1.00 18.34           C  
ATOM    964  C   ALA A 132      37.219 -47.125 -12.688  1.00 18.34           C  
ATOM    965  CB  ALA A 132      39.156 -48.406 -13.648  1.00 18.34           C  
ATOM    966  O   ALA A 132      37.094 -46.625 -11.570  1.00 18.34           O  
ATOM    967  N   GLY A 133      37.719 -46.062 -13.484  1.00 18.17           N  
ATOM    968  CA  GLY A 133      38.406 -44.875 -13.039  1.00 18.17           C  
ATOM    969  C   GLY A 133      37.469 -43.719 -12.781  1.00 18.17           C  
ATOM    970  O   GLY A 133      37.000 -43.531 -11.656  1.00 18.17           O  
ATOM    971  N   GLU A 134      37.438 -42.562 -13.664  1.00 18.08           N  
ATOM    972  CA  GLU A 134      37.938 -41.188 -13.500  1.00 18.08           C  
ATOM    973  C   GLU A 134      36.781 -40.219 -13.133  1.00 18.08           C  
ATOM    974  CB  GLU A 134      38.625 -40.688 -14.766  1.00 18.08           C  
ATOM    975  O   GLU A 134      36.875 -39.500 -12.156  1.00 18.08           O  
ATOM    976  CG  GLU A 134      40.062 -41.156 -14.883  1.00 18.08           C  
ATOM    977  CD  GLU A 134      40.781 -40.625 -16.125  1.00 18.08           C  
ATOM    978  OE1 GLU A 134      42.031 -40.656 -16.172  1.00 18.08           O  
ATOM    979  OE2 GLU A 134      40.062 -40.188 -17.062  1.00 18.08           O  
ATOM    980  N   ASP A 135      36.312 -39.156 -14.172  1.00 20.22           N  
ATOM    981  CA  ASP A 135      36.219 -37.688 -14.156  1.00 20.22           C  
ATOM    982  C   ASP A 135      34.875 -37.219 -13.586  1.00 20.22           C  
ATOM    983  CB  ASP A 135      36.438 -37.125 -15.562  1.00 20.22           C  
ATOM    984  O   ASP A 135      33.844 -37.750 -13.961  1.00 20.22           O  
ATOM    985  CG  ASP A 135      37.875 -37.000 -15.945  1.00 20.22           C  
ATOM    986  OD1 ASP A 135      38.750 -36.938 -15.039  1.00 20.22           O  
ATOM    987  OD2 ASP A 135      38.188 -36.938 -17.156  1.00 20.22           O  
ATOM    988  N   ASP A 136      34.844 -36.438 -12.523  1.00 21.77           N  
ATOM    989  CA  ASP A 136      33.875 -35.844 -11.625  1.00 21.77           C  
ATOM    990  C   ASP A 136      32.812 -35.062 -12.406  1.00 21.77           C  
ATOM    991  CB  ASP A 136      34.531 -34.938 -10.594  1.00 21.77           C  
ATOM    992  O   ASP A 136      32.031 -34.312 -11.820  1.00 21.77           O  
ATOM    993  CG  ASP A 136      34.719 -35.594  -9.250  1.00 21.77           C  
ATOM    994  OD1 ASP A 136      34.094 -36.656  -8.992  1.00 21.77           O  
ATOM    995  OD2 ASP A 136      35.500 -35.062  -8.430  1.00 21.77           O  
ATOM    996  N   ASP A 137      33.156 -34.656 -13.703  1.00 21.36           N  
ATOM    997  CA  ASP A 137      32.500 -33.469 -14.203  1.00 21.36           C  
ATOM    998  C   ASP A 137      31.016 -33.688 -14.398  1.00 21.36           C  
ATOM    999  CB  ASP A 137      33.156 -33.000 -15.523  1.00 21.36           C  
ATOM   1000  O   ASP A 137      30.297 -32.812 -14.875  1.00 21.36           O  
ATOM   1001  CG  ASP A 137      34.344 -32.094 -15.320  1.00 21.36           C  
ATOM   1002  OD1 ASP A 137      34.500 -31.500 -14.219  1.00 21.36           O  
ATOM   1003  OD2 ASP A 137      35.156 -31.938 -16.266  1.00 21.36           O  
ATOM   1004  N   ASP A 138      30.594 -34.938 -14.648  1.00 23.41           N  
ATOM   1005  CA  ASP A 138      29.344 -35.188 -15.359  1.00 23.41           C  
ATOM   1006  C   ASP A 138      28.141 -34.906 -14.453  1.00 23.41           C  
ATOM   1007  CB  ASP A 138      29.312 -36.594 -15.891  1.00 23.41           C  
ATOM   1008  O   ASP A 138      27.047 -35.406 -14.727  1.00 23.41           O  
ATOM   1009  CG  ASP A 138      29.578 -36.688 -17.375  1.00 23.41           C  
ATOM   1010  OD1 ASP A 138      29.578 -35.625 -18.062  1.00 23.41           O  
ATOM   1011  OD2 ASP A 138      29.797 -37.812 -17.891  1.00 23.41           O  
ATOM   1012  N   VAL A 139      28.297 -34.531 -13.180  1.00 25.11           N  
ATOM   1013  CA  VAL A 139      27.188 -34.531 -12.234  1.00 25.11           C  
ATOM   1014  C   VAL A 139      26.156 -33.500 -12.664  1.00 25.11           C  
ATOM   1015  CB  VAL A 139      27.672 -34.250 -10.797  1.00 25.11           C  
ATOM   1016  O   VAL A 139      25.016 -33.531 -12.211  1.00 25.11           O  
ATOM   1017  CG1 VAL A 139      26.562 -34.562  -9.789  1.00 25.11           C  
ATOM   1018  CG2 VAL A 139      28.938 -35.062 -10.484  1.00 25.11           C  
ATOM   1019  N   VAL A 140      26.625 -32.406 -13.492  1.00 27.02           N  
ATOM   1020  CA  VAL A 140      25.703 -31.266 -13.633  1.00 27.02           C  
ATOM   1021  C   VAL A 140      24.562 -31.656 -14.570  1.00 27.02           C  
ATOM   1022  CB  VAL A 140      26.422 -30.016 -14.156  1.00 27.02           C  
ATOM   1023  O   VAL A 140      23.438 -31.141 -14.438  1.00 27.02           O  
ATOM   1024  CG1 VAL A 140      25.453 -28.828 -14.250  1.00 27.02           C  
ATOM   1025  CG2 VAL A 140      27.609 -29.656 -13.258  1.00 27.02           C  
ATOM   1026  N   GLY A 141      24.797 -32.594 -15.555  1.00 25.91           N  
ATOM   1027  CA  GLY A 141      23.797 -32.906 -16.562  1.00 25.91           C  
ATOM   1028  C   GLY A 141      22.609 -33.656 -16.000  1.00 25.91           C  
ATOM   1029  O   GLY A 141      21.531 -33.688 -16.594  1.00 25.91           O  
ATOM   1030  N   ASP A 142      22.844 -34.688 -15.156  1.00 24.94           N  
ATOM   1031  CA  ASP A 142      21.766 -35.562 -14.727  1.00 24.94           C  
ATOM   1032  C   ASP A 142      20.734 -34.812 -13.891  1.00 24.94           C  
ATOM   1033  CB  ASP A 142      22.344 -36.750 -13.930  1.00 24.94           C  
ATOM   1034  O   ASP A 142      19.641 -35.344 -13.633  1.00 24.94           O  
ATOM   1035  CG  ASP A 142      22.312 -38.062 -14.703  1.00 24.94           C  
ATOM   1036  OD1 ASP A 142      21.703 -38.094 -15.797  1.00 24.94           O  
ATOM   1037  OD2 ASP A 142      22.891 -39.031 -14.219  1.00 24.94           O  
ATOM   1038  N   VAL A 143      21.109 -33.688 -13.211  1.00 27.06           N  
ATOM   1039  CA  VAL A 143      20.172 -32.969 -12.359  1.00 27.06           C  
ATOM   1040  C   VAL A 143      19.141 -32.250 -13.234  1.00 27.06           C  
ATOM   1041  CB  VAL A 143      20.891 -31.969 -11.445  1.00 27.06           C  
ATOM   1042  O   VAL A 143      17.984 -32.125 -12.852  1.00 27.06           O  
ATOM   1043  CG1 VAL A 143      19.906 -31.328 -10.469  1.00 27.06           C  
ATOM   1044  CG2 VAL A 143      22.031 -32.656 -10.688  1.00 27.06           C  
ATOM   1045  N   LEU A 144      19.516 -31.844 -14.484  1.00 26.36           N  
ATOM   1046  CA  LEU A 144      18.547 -31.141 -15.328  1.00 26.36           C  
ATOM   1047  C   LEU A 144      17.516 -32.094 -15.891  1.00 26.36           C  
ATOM   1048  CB  LEU A 144      19.266 -30.406 -16.469  1.00 26.36           C  
ATOM   1049  O   LEU A 144      16.422 -31.688 -16.297  1.00 26.36           O  
ATOM   1050  CG  LEU A 144      19.609 -28.938 -16.234  1.00 26.36           C  
ATOM   1051  CD1 LEU A 144      20.891 -28.562 -16.969  1.00 26.36           C  
ATOM   1052  CD2 LEU A 144      18.453 -28.047 -16.672  1.00 26.36           C  
ATOM   1053  N   ALA A 145      17.844 -33.344 -16.172  1.00 28.30           N  
ATOM   1054  CA  ALA A 145      16.891 -34.281 -16.766  1.00 28.30           C  
ATOM   1055  C   ALA A 145      15.820 -34.688 -15.766  1.00 28.30           C  
ATOM   1056  CB  ALA A 145      17.641 -35.531 -17.281  1.00 28.30           C  
ATOM   1057  O   ALA A 145      14.688 -35.000 -16.156  1.00 28.30           O  
ATOM   1058  N   LEU A 146      16.188 -34.938 -14.531  1.00 25.73           N  
ATOM   1059  CA  LEU A 146      15.188 -35.375 -13.547  1.00 25.73           C  
ATOM   1060  C   LEU A 146      14.133 -34.281 -13.359  1.00 25.73           C  
ATOM   1061  CB  LEU A 146      15.859 -35.688 -12.211  1.00 25.73           C  
ATOM   1062  O   LEU A 146      13.086 -34.531 -12.742  1.00 25.73           O  
ATOM   1063  CG  LEU A 146      16.188 -37.156 -11.945  1.00 25.73           C  
ATOM   1064  CD1 LEU A 146      17.469 -37.250 -11.117  1.00 25.73           C  
ATOM   1065  CD2 LEU A 146      15.031 -37.844 -11.250  1.00 25.73           C  
ATOM   1066  N   LEU A 147      14.484 -33.000 -13.625  1.00 27.42           N  
ATOM   1067  CA  LEU A 147      13.469 -31.953 -13.492  1.00 27.42           C  
ATOM   1068  C   LEU A 147      12.445 -32.031 -14.625  1.00 27.42           C  
ATOM   1069  CB  LEU A 147      14.117 -30.578 -13.484  1.00 27.42           C  
ATOM   1070  O   LEU A 147      11.438 -31.328 -14.609  1.00 27.42           O  
ATOM   1071  CG  LEU A 147      14.617 -30.062 -12.133  1.00 27.42           C  
ATOM   1072  CD1 LEU A 147      15.773 -29.094 -12.328  1.00 27.42           C  
ATOM   1073  CD2 LEU A 147      13.484 -29.406 -11.352  1.00 27.42           C  
ATOM   1074  N   ALA A 148      12.750 -32.656 -15.734  1.00 27.33           N  
ATOM   1075  CA  ALA A 148      11.812 -32.844 -16.828  1.00 27.33           C  
ATOM   1076  C   ALA A 148      10.836 -34.000 -16.531  1.00 27.33           C  
ATOM   1077  CB  ALA A 148      12.562 -33.125 -18.141  1.00 27.33           C  
ATOM   1078  O   ALA A 148      10.031 -34.375 -17.391  1.00 27.33           O  
ATOM   1079  N   ALA A 149      11.188 -34.875 -15.602  1.00 27.36           N  
ATOM   1080  CA  ALA A 149      10.250 -35.969 -15.523  1.00 27.36           C  
ATOM   1081  C   ALA A 149       8.820 -35.469 -15.336  1.00 27.36           C  
ATOM   1082  CB  ALA A 149      10.633 -36.938 -14.383  1.00 27.36           C  
ATOM   1083  O   ALA A 149       8.594 -34.438 -14.688  1.00 27.36           O  
ATOM   1084  N   PRO A 150       7.844 -36.031 -16.031  1.00 27.92           N  
ATOM   1085  CA  PRO A 150       6.438 -35.656 -15.875  1.00 27.92           C  
ATOM   1086  C   PRO A 150       6.008 -35.594 -14.414  1.00 27.92           C  
ATOM   1087  CB  PRO A 150       5.684 -36.750 -16.625  1.00 27.92           C  
ATOM   1088  O   PRO A 150       6.316 -36.500 -13.641  1.00 27.92           O  
ATOM   1089  CG  PRO A 150       6.723 -37.781 -16.969  1.00 27.92           C  
ATOM   1090  CD  PRO A 150       8.062 -37.250 -16.531  1.00 27.92           C  
ATOM   1091  N   LEU A 151       6.062 -34.469 -13.656  1.00 28.84           N  
ATOM   1092  CA  LEU A 151       5.605 -34.406 -12.281  1.00 28.84           C  
ATOM   1093  C   LEU A 151       4.457 -35.375 -12.031  1.00 28.84           C  
ATOM   1094  CB  LEU A 151       5.164 -32.969 -11.938  1.00 28.84           C  
ATOM   1095  O   LEU A 151       3.516 -35.438 -12.828  1.00 28.84           O  
ATOM   1096  CG  LEU A 151       6.281 -31.953 -11.680  1.00 28.84           C  
ATOM   1097  CD1 LEU A 151       5.781 -30.531 -11.945  1.00 28.84           C  
ATOM   1098  CD2 LEU A 151       6.805 -32.094 -10.258  1.00 28.84           C  
ATOM   1099  N   ALA A 152       4.602 -36.500 -11.555  1.00 29.33           N  
ATOM   1100  CA  ALA A 152       3.504 -37.375 -11.141  1.00 29.33           C  
ATOM   1101  C   ALA A 152       2.328 -36.562 -10.609  1.00 29.33           C  
ATOM   1102  CB  ALA A 152       3.980 -38.375 -10.078  1.00 29.33           C  
ATOM   1103  O   ALA A 152       2.514 -35.469 -10.086  1.00 29.33           O  
ATOM   1104  N   PRO A 153       0.947 -36.875 -10.898  1.00 29.69           N  
ATOM   1105  CA  PRO A 153      -0.250 -36.156 -10.453  1.00 29.69           C  
ATOM   1106  C   PRO A 153      -0.212 -35.812  -8.961  1.00 29.69           C  
ATOM   1107  CB  PRO A 153      -1.384 -37.156 -10.758  1.00 29.69           C  
ATOM   1108  O   PRO A 153      -1.256 -35.562  -8.359  1.00 29.69           O  
ATOM   1109  CG  PRO A 153      -0.698 -38.438 -11.070  1.00 29.69           C  
ATOM   1110  CD  PRO A 153       0.782 -38.188 -11.141  1.00 29.69           C  
ATOM   1111  N   GLY A 154       0.833 -35.969  -8.180  1.00 32.22           N  
ATOM   1112  CA  GLY A 154       0.554 -35.844  -6.758  1.00 32.22           C  
ATOM   1113  C   GLY A 154      -0.066 -34.500  -6.406  1.00 32.22           C  
ATOM   1114  O   GLY A 154      -0.066 -33.562  -7.223  1.00 32.22           O  
ATOM   1115  N   PRO A 155      -0.779 -34.250  -5.156  1.00 31.17           N  
ATOM   1116  CA  PRO A 155      -1.523 -33.031  -4.906  1.00 31.17           C  
ATOM   1117  C   PRO A 155      -0.689 -31.766  -5.164  1.00 31.17           C  
ATOM   1118  CB  PRO A 155      -1.902 -33.125  -3.428  1.00 31.17           C  
ATOM   1119  O   PRO A 155       0.360 -31.578  -4.543  1.00 31.17           O  
ATOM   1120  CG  PRO A 155      -1.087 -34.281  -2.908  1.00 31.17           C  
ATOM   1121  CD  PRO A 155      -0.434 -34.969  -4.070  1.00 31.17           C  
ATOM   1122  N   ARG A 156      -0.171 -31.250  -6.363  1.00 33.12           N  
ATOM   1123  CA  ARG A 156       0.651 -30.172  -6.898  1.00 33.12           C  
ATOM   1124  C   ARG A 156       0.493 -28.891  -6.070  1.00 33.12           C  
ATOM   1125  CB  ARG A 156       0.289 -29.891  -8.359  1.00 33.12           C  
ATOM   1126  O   ARG A 156      -0.624 -28.516  -5.711  1.00 33.12           O  
ATOM   1127  CG  ARG A 156       0.972 -30.812  -9.352  1.00 33.12           C  
ATOM   1128  CD  ARG A 156       0.627 -30.453 -10.789  1.00 33.12           C  
ATOM   1129  NE  ARG A 156       1.158 -31.438 -11.734  1.00 33.12           N  
ATOM   1130  NH1 ARG A 156       0.425 -30.328 -13.617  1.00 33.12           N  
ATOM   1131  NH2 ARG A 156       1.570 -32.281 -13.820  1.00 33.12           N  
ATOM   1132  CZ  ARG A 156       1.050 -31.344 -13.055  1.00 33.12           C  
ATOM   1133  N   ALA A 157       1.411 -28.547  -5.125  1.00 34.00           N  
ATOM   1134  CA  ALA A 157       1.312 -27.266  -4.438  1.00 34.00           C  
ATOM   1135  C   ALA A 157       0.730 -26.188  -5.355  1.00 34.00           C  
ATOM   1136  CB  ALA A 157       2.684 -26.828  -3.922  1.00 34.00           C  
ATOM   1137  O   ALA A 157       1.021 -26.172  -6.555  1.00 34.00           O  
ATOM   1138  N   PRO A 158      -0.352 -25.406  -5.059  1.00 38.88           N  
ATOM   1139  CA  PRO A 158      -1.104 -24.500  -5.922  1.00 38.88           C  
ATOM   1140  C   PRO A 158      -0.214 -23.469  -6.609  1.00 38.88           C  
ATOM   1141  CB  PRO A 158      -2.082 -23.828  -4.957  1.00 38.88           C  
ATOM   1142  O   PRO A 158       0.375 -22.609  -5.941  1.00 38.88           O  
ATOM   1143  CG  PRO A 158      -1.634 -24.250  -3.598  1.00 38.88           C  
ATOM   1144  CD  PRO A 158      -0.550 -25.281  -3.754  1.00 38.88           C  
ATOM   1145  N   ARG A 159       0.964 -23.766  -7.504  1.00 46.03           N  
ATOM   1146  CA  ARG A 159       1.778 -22.875  -8.328  1.00 46.03           C  
ATOM   1147  C   ARG A 159       0.902 -21.969  -9.188  1.00 46.03           C  
ATOM   1148  CB  ARG A 159       2.730 -23.672  -9.211  1.00 46.03           C  
ATOM   1149  O   ARG A 159      -0.171 -22.375  -9.633  1.00 46.03           O  
ATOM   1150  CG  ARG A 159       3.963 -24.188  -8.484  1.00 46.03           C  
ATOM   1151  CD  ARG A 159       4.914 -24.922  -9.430  1.00 46.03           C  
ATOM   1152  NE  ARG A 159       6.074 -25.453  -8.727  1.00 46.03           N  
ATOM   1153  NH1 ARG A 159       7.188 -26.125 -10.633  1.00 46.03           N  
ATOM   1154  NH2 ARG A 159       8.125 -26.453  -8.570  1.00 46.03           N  
ATOM   1155  CZ  ARG A 159       7.125 -26.016  -9.312  1.00 46.03           C  
ATOM   1156  N   VAL A 160       1.254 -20.625  -8.875  1.00 54.97           N  
ATOM   1157  CA  VAL A 160       0.622 -19.734  -9.844  1.00 54.97           C  
ATOM   1158  C   VAL A 160       0.999 -20.156 -11.258  1.00 54.97           C  
ATOM   1159  CB  VAL A 160       1.022 -18.266  -9.602  1.00 54.97           C  
ATOM   1160  O   VAL A 160       2.156 -20.031 -11.664  1.00 54.97           O  
ATOM   1161  CG1 VAL A 160       0.326 -17.344 -10.602  1.00 54.97           C  
ATOM   1162  CG2 VAL A 160       0.691 -17.844  -8.172  1.00 54.97           C  
ATOM   1163  N   GLU A 161       0.200 -20.875 -11.867  1.00 63.62           N  
ATOM   1164  CA  GLU A 161       0.385 -21.438 -13.203  1.00 63.62           C  
ATOM   1165  C   GLU A 161       0.298 -20.375 -14.281  1.00 63.62           C  
ATOM   1166  CB  GLU A 161      -0.652 -22.547 -13.469  1.00 63.62           C  
ATOM   1167  O   GLU A 161       0.875 -20.516 -15.359  1.00 63.62           O  
ATOM   1168  CG  GLU A 161      -0.360 -23.844 -12.750  1.00 63.62           C  
ATOM   1169  CD  GLU A 161      -1.320 -24.969 -13.125  1.00 63.62           C  
ATOM   1170  OE1 GLU A 161      -1.152 -26.109 -12.633  1.00 63.62           O  
ATOM   1171  OE2 GLU A 161      -2.248 -24.703 -13.922  1.00 63.62           O  
ATOM   1172  N   ALA A 162      -0.354 -19.250 -13.953  1.00 73.62           N  
ATOM   1173  CA  ALA A 162      -0.611 -18.250 -14.977  1.00 73.62           C  
ATOM   1174  C   ALA A 162      -0.602 -16.844 -14.375  1.00 73.62           C  
ATOM   1175  CB  ALA A 162      -1.945 -18.516 -15.672  1.00 73.62           C  
ATOM   1176  O   ALA A 162      -1.342 -16.562 -13.430  1.00 73.62           O  
ATOM   1177  N   ALA A 163       0.413 -16.000 -14.852  1.00 81.31           N  
ATOM   1178  CA  ALA A 163       0.518 -14.617 -14.383  1.00 81.31           C  
ATOM   1179  C   ALA A 163       1.297 -13.758 -15.375  1.00 81.31           C  
ATOM   1180  CB  ALA A 163       1.181 -14.570 -13.008  1.00 81.31           C  
ATOM   1181  O   ALA A 163       2.203 -14.250 -16.047  1.00 81.31           O  
ATOM   1182  N   PHE A 164       0.891 -12.523 -15.484  1.00 85.00           N  
ATOM   1183  CA  PHE A 164       1.637 -11.594 -16.328  1.00 85.00           C  
ATOM   1184  C   PHE A 164       1.510 -10.164 -15.812  1.00 85.00           C  
ATOM   1185  CB  PHE A 164       1.146 -11.672 -17.781  1.00 85.00           C  
ATOM   1186  O   PHE A 164       0.599  -9.859 -15.039  1.00 85.00           O  
ATOM   1187  CG  PHE A 164      -0.192 -11.023 -18.000  1.00 85.00           C  
ATOM   1188  CD1 PHE A 164      -1.368 -11.742 -17.844  1.00 85.00           C  
ATOM   1189  CD2 PHE A 164      -0.273  -9.680 -18.359  1.00 85.00           C  
ATOM   1190  CE1 PHE A 164      -2.607 -11.141 -18.047  1.00 85.00           C  
ATOM   1191  CE2 PHE A 164      -1.509  -9.078 -18.578  1.00 85.00           C  
ATOM   1192  CZ  PHE A 164      -2.674  -9.805 -18.422  1.00 85.00           C  
ATOM   1193  N   LEU A 165       2.420  -9.320 -16.109  1.00 87.06           N  
ATOM   1194  CA  LEU A 165       2.416  -7.863 -15.961  1.00 87.06           C  
ATOM   1195  C   LEU A 165       2.973  -7.195 -17.219  1.00 87.06           C  
ATOM   1196  CB  LEU A 165       3.232  -7.441 -14.734  1.00 87.06           C  
ATOM   1197  O   LEU A 165       4.137  -7.395 -17.562  1.00 87.06           O  
ATOM   1198  CG  LEU A 165       3.381  -5.938 -14.508  1.00 87.06           C  
ATOM   1199  CD1 LEU A 165       2.062  -5.348 -14.016  1.00 87.06           C  
ATOM   1200  CD2 LEU A 165       4.500  -5.656 -13.508  1.00 87.06           C  
ATOM   1201  N   CYS A 166       2.178  -6.438 -17.812  1.00 89.94           N  
ATOM   1202  CA  CYS A 166       2.598  -5.746 -19.016  1.00 89.94           C  
ATOM   1203  C   CYS A 166       2.307  -4.254 -18.938  1.00 89.94           C  
ATOM   1204  CB  CYS A 166       1.897  -6.344 -20.250  1.00 89.94           C  
ATOM   1205  O   CYS A 166       1.602  -3.809 -18.031  1.00 89.94           O  
ATOM   1206  SG  CYS A 166       0.099  -6.188 -20.203  1.00 89.94           S  
ATOM   1207  N   ARG A 167       2.994  -3.523 -19.812  1.00 90.94           N  
ATOM   1208  CA  ARG A 167       2.863  -2.072 -19.875  1.00 90.94           C  
ATOM   1209  C   ARG A 167       2.564  -1.612 -21.297  1.00 90.94           C  
ATOM   1210  CB  ARG A 167       4.137  -1.396 -19.359  1.00 90.94           C  
ATOM   1211  O   ARG A 167       2.973  -2.260 -22.266  1.00 90.94           O  
ATOM   1212  CG  ARG A 167       4.418  -1.645 -17.891  1.00 90.94           C  
ATOM   1213  CD  ARG A 167       5.523  -0.741 -17.375  1.00 90.94           C  
ATOM   1214  NE  ARG A 167       5.758  -0.947 -15.945  1.00 90.94           N  
ATOM   1215  NH1 ARG A 167       7.152   0.877 -15.695  1.00 90.94           N  
ATOM   1216  NH2 ARG A 167       6.668  -0.453 -13.891  1.00 90.94           N  
ATOM   1217  CZ  ARG A 167       6.523  -0.174 -15.180  1.00 90.94           C  
ATOM   1218  N   LEU A 168       1.871  -0.542 -21.266  1.00 93.88           N  
ATOM   1219  CA  LEU A 168       1.556   0.041 -22.562  1.00 93.88           C  
ATOM   1220  C   LEU A 168       2.812   0.591 -23.234  1.00 93.88           C  
ATOM   1221  CB  LEU A 168       0.515   1.153 -22.406  1.00 93.88           C  
ATOM   1222  O   LEU A 168       3.566   1.350 -22.609  1.00 93.88           O  
ATOM   1223  CG  LEU A 168      -0.302   1.490 -23.656  1.00 93.88           C  
ATOM   1224  CD1 LEU A 168      -1.466   0.516 -23.812  1.00 93.88           C  
ATOM   1225  CD2 LEU A 168      -0.806   2.928 -23.594  1.00 93.88           C  
ATOM   1226  N   ARG A 169       3.010   0.208 -24.375  1.00 89.56           N  
ATOM   1227  CA  ARG A 169       4.219   0.559 -25.125  1.00 89.56           C  
ATOM   1228  C   ARG A 169       4.184   2.020 -25.562  1.00 89.56           C  
ATOM   1229  CB  ARG A 169       4.383  -0.351 -26.344  1.00 89.56           C  
ATOM   1230  O   ARG A 169       5.195   2.719 -25.484  1.00 89.56           O  
ATOM   1231  CG  ARG A 169       5.688  -0.139 -27.094  1.00 89.56           C  
ATOM   1232  CD  ARG A 169       5.895  -1.193 -28.172  1.00 89.56           C  
ATOM   1233  NE  ARG A 169       6.352  -2.459 -27.609  1.00 89.56           N  
ATOM   1234  NH1 ARG A 169       6.570  -3.527 -29.641  1.00 89.56           N  
ATOM   1235  NH2 ARG A 169       7.070  -4.641 -27.703  1.00 89.56           N  
ATOM   1236  CZ  ARG A 169       6.664  -3.539 -28.312  1.00 89.56           C  
ATOM   1237  N   ARG A 170       3.049   2.471 -26.094  1.00 89.19           N  
ATOM   1238  CA  ARG A 170       2.887   3.824 -26.609  1.00 89.19           C  
ATOM   1239  C   ARG A 170       1.595   4.457 -26.109  1.00 89.19           C  
ATOM   1240  CB  ARG A 170       2.898   3.816 -28.141  1.00 89.19           C  
ATOM   1241  O   ARG A 170       0.706   3.756 -25.625  1.00 89.19           O  
ATOM   1242  CG  ARG A 170       4.160   3.219 -28.750  1.00 89.19           C  
ATOM   1243  CD  ARG A 170       4.109   3.215 -30.266  1.00 89.19           C  
ATOM   1244  NE  ARG A 170       5.309   2.609 -30.844  1.00 89.19           N  
ATOM   1245  NH1 ARG A 170       4.648   2.898 -33.031  1.00 89.19           N  
ATOM   1246  NH2 ARG A 170       6.656   1.906 -32.562  1.00 89.19           N  
ATOM   1247  CZ  ARG A 170       5.535   2.473 -32.156  1.00 89.19           C  
ATOM   1248  N   ASP A 171       1.616   5.793 -26.188  1.00 93.31           N  
ATOM   1249  CA  ASP A 171       0.395   6.520 -25.844  1.00 93.31           C  
ATOM   1250  C   ASP A 171      -0.771   6.066 -26.719  1.00 93.31           C  
ATOM   1251  CB  ASP A 171       0.610   8.031 -25.984  1.00 93.31           C  
ATOM   1252  O   ASP A 171      -0.594   5.812 -27.922  1.00 93.31           O  
ATOM   1253  CG  ASP A 171       1.530   8.602 -24.922  1.00 93.31           C  
ATOM   1254  OD1 ASP A 171       2.020   7.836 -24.062  1.00 93.31           O  
ATOM   1255  OD2 ASP A 171       1.768   9.828 -24.953  1.00 93.31           O  
ATOM   1256  N   ALA A 172      -1.878   5.875 -26.047  1.00 92.25           N  
ATOM   1257  CA  ALA A 172      -3.102   5.508 -26.750  1.00 92.25           C  
ATOM   1258  C   ALA A 172      -4.141   6.625 -26.672  1.00 92.25           C  
ATOM   1259  CB  ALA A 172      -3.672   4.211 -26.188  1.00 92.25           C  
ATOM   1260  O   ALA A 172      -4.527   7.039 -25.578  1.00 92.25           O  
ATOM   1261  N   LEU A 173      -4.566   7.078 -27.781  1.00 90.38           N  
ATOM   1262  CA  LEU A 173      -5.594   8.109 -27.859  1.00 90.38           C  
ATOM   1263  C   LEU A 173      -6.988   7.500 -27.750  1.00 90.38           C  
ATOM   1264  CB  LEU A 173      -5.477   8.891 -29.172  1.00 90.38           C  
ATOM   1265  O   LEU A 173      -7.309   6.539 -28.453  1.00 90.38           O  
ATOM   1266  CG  LEU A 173      -6.457  10.047 -29.359  1.00 90.38           C  
ATOM   1267  CD1 LEU A 173      -6.043  11.242 -28.516  1.00 90.38           C  
ATOM   1268  CD2 LEU A 173      -6.543  10.445 -30.828  1.00 90.38           C  
ATOM   1269  N   VAL A 174      -7.645   8.008 -26.781  1.00 90.81           N  
ATOM   1270  CA  VAL A 174      -9.031   7.598 -26.594  1.00 90.81           C  
ATOM   1271  C   VAL A 174      -9.961   8.750 -26.953  1.00 90.81           C  
ATOM   1272  CB  VAL A 174      -9.297   7.129 -25.141  1.00 90.81           C  
ATOM   1273  O   VAL A 174      -9.984   9.773 -26.266  1.00 90.81           O  
ATOM   1274  CG1 VAL A 174     -10.734   6.641 -24.984  1.00 90.81           C  
ATOM   1275  CG2 VAL A 174      -8.312   6.027 -24.750  1.00 90.81           C  
ATOM   1276  N   GLU A 175     -10.781   8.578 -28.031  1.00 84.81           N  
ATOM   1277  CA  GLU A 175     -11.680   9.609 -28.531  1.00 84.81           C  
ATOM   1278  C   GLU A 175     -12.820   9.875 -27.562  1.00 84.81           C  
ATOM   1279  CB  GLU A 175     -12.234   9.211 -29.906  1.00 84.81           C  
ATOM   1280  O   GLU A 175     -13.062   9.086 -26.656  1.00 84.81           O  
ATOM   1281  CG  GLU A 175     -11.172   9.094 -31.000  1.00 84.81           C  
ATOM   1282  CD  GLU A 175     -10.828  10.430 -31.641  1.00 84.81           C  
ATOM   1283  OE1 GLU A 175      -9.789  10.516 -32.344  1.00 84.81           O  
ATOM   1284  OE2 GLU A 175     -11.594  11.398 -31.438  1.00 84.81           O  
ATOM   1285  N   ARG A 176     -13.359  11.070 -27.750  1.00 83.06           N  
ATOM   1286  CA  ARG A 176     -14.531  11.430 -26.953  1.00 83.06           C  
ATOM   1287  C   ARG A 176     -15.672  10.445 -27.188  1.00 83.06           C  
ATOM   1288  CB  ARG A 176     -14.984  12.852 -27.297  1.00 83.06           C  
ATOM   1289  O   ARG A 176     -15.867   9.961 -28.297  1.00 83.06           O  
ATOM   1290  CG  ARG A 176     -15.391  13.047 -28.750  1.00 83.06           C  
ATOM   1291  CD  ARG A 176     -15.781  14.484 -29.031  1.00 83.06           C  
ATOM   1292  NE  ARG A 176     -16.203  14.656 -30.422  1.00 83.06           N  
ATOM   1293  NH1 ARG A 176     -17.734  16.328 -29.969  1.00 83.06           N  
ATOM   1294  NH2 ARG A 176     -17.438  15.602 -32.125  1.00 83.06           N  
ATOM   1295  CZ  ARG A 176     -17.125  15.531 -30.828  1.00 83.06           C  
ATOM   1296  N   ARG A 177     -16.391  10.125 -26.094  1.00 80.81           N  
ATOM   1297  CA  ARG A 177     -17.562   9.258 -26.141  1.00 80.81           C  
ATOM   1298  C   ARG A 177     -17.266   7.969 -26.906  1.00 80.81           C  
ATOM   1299  CB  ARG A 177     -18.734   9.992 -26.812  1.00 80.81           C  
ATOM   1300  O   ARG A 177     -18.016   7.582 -27.797  1.00 80.81           O  
ATOM   1301  CG  ARG A 177     -19.203  11.219 -26.047  1.00 80.81           C  
ATOM   1302  CD  ARG A 177     -20.484  11.789 -26.625  1.00 80.81           C  
ATOM   1303  NE  ARG A 177     -20.969  12.930 -25.844  1.00 80.81           N  
ATOM   1304  NH1 ARG A 177     -23.094  12.922 -26.766  1.00 80.81           N  
ATOM   1305  NH2 ARG A 177     -22.531  14.484 -25.188  1.00 80.81           N  
ATOM   1306  CZ  ARG A 177     -22.203  13.445 -25.938  1.00 80.81           C  
ATOM   1307  N   ALA A 178     -16.047   7.348 -26.609  1.00 85.50           N  
ATOM   1308  CA  ALA A 178     -15.602   6.121 -27.266  1.00 85.50           C  
ATOM   1309  C   ALA A 178     -15.141   5.094 -26.234  1.00 85.50           C  
ATOM   1310  CB  ALA A 178     -14.477   6.426 -28.250  1.00 85.50           C  
ATOM   1311  O   ALA A 178     -14.688   5.453 -25.141  1.00 85.50           O  
ATOM   1312  N   LEU A 179     -15.367   3.926 -26.531  1.00 86.81           N  
ATOM   1313  CA  LEU A 179     -14.820   2.777 -25.828  1.00 86.81           C  
ATOM   1314  C   LEU A 179     -13.602   2.215 -26.547  1.00 86.81           C  
ATOM   1315  CB  LEU A 179     -15.891   1.687 -25.672  1.00 86.81           C  
ATOM   1316  O   LEU A 179     -13.695   1.825 -27.719  1.00 86.81           O  
ATOM   1317  CG  LEU A 179     -15.492   0.466 -24.844  1.00 86.81           C  
ATOM   1318  CD1 LEU A 179     -15.406   0.835 -23.359  1.00 86.81           C  
ATOM   1319  CD2 LEU A 179     -16.484  -0.673 -25.047  1.00 86.81           C  
ATOM   1320  N   HIS A 180     -12.539   2.236 -25.891  1.00 89.38           N  
ATOM   1321  CA  HIS A 180     -11.273   1.853 -26.516  1.00 89.38           C  
ATOM   1322  C   HIS A 180     -10.641   0.671 -25.781  1.00 89.38           C  
ATOM   1323  CB  HIS A 180     -10.305   3.037 -26.531  1.00 89.38           C  
ATOM   1324  O   HIS A 180     -10.461   0.712 -24.562  1.00 89.38           O  
ATOM   1325  CG  HIS A 180      -9.102   2.814 -27.391  1.00 89.38           C  
ATOM   1326  CD2 HIS A 180      -7.836   2.457 -27.078  1.00 89.38           C  
ATOM   1327  ND1 HIS A 180      -9.133   2.967 -28.766  1.00 89.38           N  
ATOM   1328  CE1 HIS A 180      -7.934   2.709 -29.250  1.00 89.38           C  
ATOM   1329  NE2 HIS A 180      -7.129   2.396 -28.250  1.00 89.38           N  
ATOM   1330  N   GLU A 181     -10.414  -0.392 -26.469  1.00 91.19           N  
ATOM   1331  CA  GLU A 181      -9.648  -1.523 -25.953  1.00 91.19           C  
ATOM   1332  C   GLU A 181      -8.148  -1.250 -26.031  1.00 91.19           C  
ATOM   1333  CB  GLU A 181      -9.984  -2.799 -26.734  1.00 91.19           C  
ATOM   1334  O   GLU A 181      -7.613  -0.936 -27.094  1.00 91.19           O  
ATOM   1335  CG  GLU A 181      -9.367  -4.059 -26.156  1.00 91.19           C  
ATOM   1336  CD  GLU A 181      -9.820  -5.332 -26.844  1.00 91.19           C  
ATOM   1337  OE1 GLU A 181      -9.539  -6.438 -26.344  1.00 91.19           O  
ATOM   1338  OE2 GLU A 181     -10.469  -5.219 -27.906  1.00 91.19           O  
ATOM   1339  N   LEU A 182      -7.523  -1.307 -24.969  1.00 93.12           N  
ATOM   1340  CA  LEU A 182      -6.094  -1.030 -24.906  1.00 93.12           C  
ATOM   1341  C   LEU A 182      -5.289  -2.252 -25.344  1.00 93.12           C  
ATOM   1342  CB  LEU A 182      -5.684  -0.602 -23.500  1.00 93.12           C  
ATOM   1343  O   LEU A 182      -5.668  -3.387 -25.047  1.00 93.12           O  
ATOM   1344  CG  LEU A 182      -6.254   0.726 -23.000  1.00 93.12           C  
ATOM   1345  CD1 LEU A 182      -5.980   0.896 -21.516  1.00 93.12           C  
ATOM   1346  CD2 LEU A 182      -5.672   1.891 -23.797  1.00 93.12           C  
ATOM   1347  N   GLY A 183      -4.246  -1.949 -26.000  1.00 90.44           N  
ATOM   1348  CA  GLY A 183      -3.346  -2.982 -26.484  1.00 90.44           C  
ATOM   1349  C   GLY A 183      -1.930  -2.486 -26.703  1.00 90.44           C  
ATOM   1350  O   GLY A 183      -1.558  -1.417 -26.219  1.00 90.44           O  
ATOM   1351  N   VAL A 184      -1.254  -3.369 -27.328  1.00 88.75           N  
ATOM   1352  CA  VAL A 184       0.142  -3.098 -27.656  1.00 88.75           C  
ATOM   1353  C   VAL A 184       0.938  -2.869 -26.359  1.00 88.75           C  
ATOM   1354  CB  VAL A 184       0.279  -1.877 -28.594  1.00 88.75           C  
ATOM   1355  O   VAL A 184       1.380  -1.750 -26.094  1.00 88.75           O  
ATOM   1356  CG1 VAL A 184       1.726  -1.711 -29.047  1.00 88.75           C  
ATOM   1357  CG2 VAL A 184      -0.656  -2.020 -29.781  1.00 88.75           C  
ATOM   1358  N   TYR A 185       1.019  -3.834 -25.703  1.00 90.62           N  
ATOM   1359  CA  TYR A 185       1.769  -3.854 -24.453  1.00 90.62           C  
ATOM   1360  C   TYR A 185       3.180  -4.391 -24.672  1.00 90.62           C  
ATOM   1361  CB  TYR A 185       1.044  -4.703 -23.406  1.00 90.62           C  
ATOM   1362  O   TYR A 185       3.498  -4.895 -25.750  1.00 90.62           O  
ATOM   1363  CG  TYR A 185      -0.288  -4.137 -22.969  1.00 90.62           C  
ATOM   1364  CD1 TYR A 185      -0.369  -3.201 -21.953  1.00 90.62           C  
ATOM   1365  CD2 TYR A 185      -1.466  -4.531 -23.594  1.00 90.62           C  
ATOM   1366  CE1 TYR A 185      -1.594  -2.676 -21.547  1.00 90.62           C  
ATOM   1367  CE2 TYR A 185      -2.695  -4.012 -23.203  1.00 90.62           C  
ATOM   1368  OH  TYR A 185      -3.965  -2.570 -21.797  1.00 90.62           O  
ATOM   1369  CZ  TYR A 185      -2.750  -3.086 -22.188  1.00 90.62           C  
ATOM   1370  N   TYR A 186       3.996  -4.172 -23.750  1.00 89.50           N  
ATOM   1371  CA  TYR A 186       5.309  -4.809 -23.688  1.00 89.50           C  
ATOM   1372  C   TYR A 186       5.594  -5.320 -22.281  1.00 89.50           C  
ATOM   1373  CB  TYR A 186       6.402  -3.824 -24.109  1.00 89.50           C  
ATOM   1374  O   TYR A 186       4.934  -4.918 -21.312  1.00 89.50           O  
ATOM   1375  CG  TYR A 186       6.691  -2.754 -23.094  1.00 89.50           C  
ATOM   1376  CD1 TYR A 186       5.910  -1.602 -23.016  1.00 89.50           C  
ATOM   1377  CD2 TYR A 186       7.742  -2.893 -22.188  1.00 89.50           C  
ATOM   1378  CE1 TYR A 186       6.176  -0.612 -22.078  1.00 89.50           C  
ATOM   1379  CE2 TYR A 186       8.016  -1.910 -21.250  1.00 89.50           C  
ATOM   1380  OH  TYR A 186       7.492   0.201 -20.266  1.00 89.50           O  
ATOM   1381  CZ  TYR A 186       7.227  -0.775 -21.188  1.00 89.50           C  
ATOM   1382  N   LEU A 187       6.352  -6.305 -22.266  1.00 84.94           N  
ATOM   1383  CA  LEU A 187       6.793  -6.855 -20.984  1.00 84.94           C  
ATOM   1384  C   LEU A 187       8.055  -6.156 -20.500  1.00 84.94           C  
ATOM   1385  CB  LEU A 187       7.039  -8.359 -21.109  1.00 84.94           C  
ATOM   1386  O   LEU A 187       9.117  -6.285 -21.125  1.00 84.94           O  
ATOM   1387  CG  LEU A 187       5.809  -9.234 -21.359  1.00 84.94           C  
ATOM   1388  CD1 LEU A 187       6.227 -10.609 -21.875  1.00 84.94           C  
ATOM   1389  CD2 LEU A 187       4.977  -9.359 -20.078  1.00 84.94           C  
ATOM   1390  N   PRO A 188       7.871  -5.391 -19.531  1.00 76.75           N  
ATOM   1391  CA  PRO A 188       9.070  -4.703 -19.047  1.00 76.75           C  
ATOM   1392  C   PRO A 188      10.188  -5.664 -18.656  1.00 76.75           C  
ATOM   1393  CB  PRO A 188       8.555  -3.930 -17.828  1.00 76.75           C  
ATOM   1394  O   PRO A 188       9.922  -6.715 -18.062  1.00 76.75           O  
ATOM   1395  CG  PRO A 188       7.117  -4.312 -17.703  1.00 76.75           C  
ATOM   1396  CD  PRO A 188       6.789  -5.277 -18.812  1.00 76.75           C  
ATOM   1397  N   ASP A 189      11.375  -5.336 -19.141  1.00 69.94           N  
ATOM   1398  CA  ASP A 189      12.570  -6.066 -18.734  1.00 69.94           C  
ATOM   1399  C   ASP A 189      13.172  -5.465 -17.453  1.00 69.94           C  
ATOM   1400  CB  ASP A 189      13.609  -6.070 -19.859  1.00 69.94           C  
ATOM   1401  O   ASP A 189      14.195  -4.785 -17.516  1.00 69.94           O  
ATOM   1402  CG  ASP A 189      14.422  -7.355 -19.906  1.00 69.94           C  
ATOM   1403  OD1 ASP A 189      14.219  -8.234 -19.047  1.00 69.94           O  
ATOM   1404  OD2 ASP A 189      15.266  -7.484 -20.812  1.00 69.94           O  
ATOM   1405  N   ALA A 190      12.359  -5.398 -16.500  1.00 63.88           N  
ATOM   1406  CA  ALA A 190      12.766  -4.781 -15.234  1.00 63.88           C  
ATOM   1407  C   ALA A 190      12.570  -5.746 -14.070  1.00 63.88           C  
ATOM   1408  CB  ALA A 190      11.977  -3.494 -15.000  1.00 63.88           C  
ATOM   1409  O   ALA A 190      11.789  -6.691 -14.164  1.00 63.88           O  
ATOM   1410  N   GLU A 191      13.367  -5.492 -13.211  1.00 62.16           N  
ATOM   1411  CA  GLU A 191      13.227  -6.277 -11.984  1.00 62.16           C  
ATOM   1412  C   GLU A 191      11.797  -6.215 -11.453  1.00 62.16           C  
ATOM   1413  CB  GLU A 191      14.211  -5.793 -10.922  1.00 62.16           C  
ATOM   1414  O   GLU A 191      11.211  -5.137 -11.375  1.00 62.16           O  
ATOM   1415  CG  GLU A 191      14.883  -6.914 -10.148  1.00 62.16           C  
ATOM   1416  CD  GLU A 191      15.906  -6.422  -9.133  1.00 62.16           C  
ATOM   1417  OE1 GLU A 191      16.484  -7.254  -8.406  1.00 62.16           O  
ATOM   1418  OE2 GLU A 191      16.109  -5.191  -9.062  1.00 62.16           O  
ATOM   1419  N   GLY A 192      11.133  -7.320 -11.281  1.00 62.69           N  
ATOM   1420  CA  GLY A 192       9.766  -7.391 -10.797  1.00 62.69           C  
ATOM   1421  C   GLY A 192       8.773  -7.793 -11.875  1.00 62.69           C  
ATOM   1422  O   GLY A 192       7.617  -8.102 -11.578  1.00 62.69           O  
ATOM   1423  N   ALA A 193       9.188  -7.629 -13.062  1.00 63.34           N  
ATOM   1424  CA  ALA A 193       8.336  -8.094 -14.164  1.00 63.34           C  
ATOM   1425  C   ALA A 193       8.211  -9.617 -14.156  1.00 63.34           C  
ATOM   1426  CB  ALA A 193       8.891  -7.613 -15.500  1.00 63.34           C  
ATOM   1427  O   ALA A 193       9.102 -10.312 -13.664  1.00 63.34           O  
ATOM   1428  N   PHE A 194       7.020 -10.094 -14.398  1.00 66.81           N  
ATOM   1429  CA  PHE A 194       6.789 -11.539 -14.422  1.00 66.81           C  
ATOM   1430  C   PHE A 194       5.820 -11.906 -15.539  1.00 66.81           C  
ATOM   1431  CB  PHE A 194       6.246 -12.016 -13.070  1.00 66.81           C  
ATOM   1432  O   PHE A 194       4.965 -11.109 -15.922  1.00 66.81           O  
ATOM   1433  CG  PHE A 194       4.973 -11.336 -12.648  1.00 66.81           C  
ATOM   1434  CD1 PHE A 194       5.012 -10.164 -11.898  1.00 66.81           C  
ATOM   1435  CD2 PHE A 194       3.738 -11.859 -13.008  1.00 66.81           C  
ATOM   1436  CE1 PHE A 194       3.836  -9.531 -11.508  1.00 66.81           C  
ATOM   1437  CE2 PHE A 194       2.559 -11.227 -12.625  1.00 66.81           C  
ATOM   1438  CZ  PHE A 194       2.609 -10.070 -11.867  1.00 66.81           C  
ATOM   1439  N   ARG A 195       6.082 -12.969 -16.109  1.00 75.88           N  
ATOM   1440  CA  ARG A 195       5.191 -13.625 -17.062  1.00 75.88           C  
ATOM   1441  C   ARG A 195       5.234 -15.141 -16.891  1.00 75.88           C  
ATOM   1442  CB  ARG A 195       5.566 -13.250 -18.500  1.00 75.88           C  
ATOM   1443  O   ARG A 195       6.309 -15.742 -16.906  1.00 75.88           O  
ATOM   1444  CG  ARG A 195       4.645 -13.844 -19.547  1.00 75.88           C  
ATOM   1445  CD  ARG A 195       5.094 -13.492 -20.969  1.00 75.88           C  
ATOM   1446  NE  ARG A 195       4.195 -14.047 -21.969  1.00 75.88           N  
ATOM   1447  NH1 ARG A 195       5.551 -13.523 -23.766  1.00 75.88           N  
ATOM   1448  NH2 ARG A 195       3.547 -14.586 -24.109  1.00 75.88           N  
ATOM   1449  CZ  ARG A 195       4.434 -14.055 -23.281  1.00 75.88           C  
ATOM   1450  N   ARG A 196       4.125 -15.578 -16.484  1.00 72.56           N  
ATOM   1451  CA  ARG A 196       3.986 -17.031 -16.344  1.00 72.56           C  
ATOM   1452  C   ARG A 196       2.801 -17.547 -17.156  1.00 72.56           C  
ATOM   1453  CB  ARG A 196       3.824 -17.406 -14.867  1.00 72.56           C  
ATOM   1454  O   ARG A 196       1.692 -17.016 -17.047  1.00 72.56           O  
ATOM   1455  CG  ARG A 196       5.121 -17.375 -14.078  1.00 72.56           C  
ATOM   1456  CD  ARG A 196       5.160 -18.469 -13.016  1.00 72.56           C  
ATOM   1457  NE  ARG A 196       6.348 -18.344 -12.172  1.00 72.56           N  
ATOM   1458  NH1 ARG A 196       6.188 -20.484 -11.297  1.00 72.56           N  
ATOM   1459  NH2 ARG A 196       7.898 -19.109 -10.648  1.00 72.56           N  
ATOM   1460  CZ  ARG A 196       6.809 -19.312 -11.375  1.00 72.56           C  
ATOM   1461  N   GLY A 197       3.049 -18.547 -17.891  1.00 72.44           N  
ATOM   1462  CA  GLY A 197       1.982 -19.156 -18.672  1.00 72.44           C  
ATOM   1463  C   GLY A 197       1.713 -18.453 -19.984  1.00 72.44           C  
ATOM   1464  O   GLY A 197       2.188 -17.328 -20.203  1.00 72.44           O  
ATOM   1465  N   PRO A 198       1.123 -19.188 -20.797  1.00 76.75           N  
ATOM   1466  CA  PRO A 198       0.710 -18.609 -22.078  1.00 76.75           C  
ATOM   1467  C   PRO A 198      -0.588 -17.812 -21.969  1.00 76.75           C  
ATOM   1468  CB  PRO A 198       0.526 -19.828 -22.969  1.00 76.75           C  
ATOM   1469  O   PRO A 198      -1.149 -17.688 -20.875  1.00 76.75           O  
ATOM   1470  CG  PRO A 198       0.082 -20.922 -22.047  1.00 76.75           C  
ATOM   1471  CD  PRO A 198       0.693 -20.688 -20.703  1.00 76.75           C  
ATOM   1472  N   GLY A 199      -0.886 -17.078 -23.031  1.00 85.69           N  
ATOM   1473  CA  GLY A 199      -2.205 -16.469 -23.125  1.00 85.69           C  
ATOM   1474  C   GLY A 199      -2.158 -14.977 -23.375  1.00 85.69           C  
ATOM   1475  O   GLY A 199      -3.141 -14.391 -23.844  1.00 85.69           O  
ATOM   1476  N   LEU A 200      -1.046 -14.391 -23.016  1.00 88.06           N  
ATOM   1477  CA  LEU A 200      -0.956 -12.945 -23.172  1.00 88.06           C  
ATOM   1478  C   LEU A 200      -0.548 -12.578 -24.594  1.00 88.06           C  
ATOM   1479  CB  LEU A 200       0.047 -12.352 -22.188  1.00 88.06           C  
ATOM   1480  O   LEU A 200       0.497 -13.016 -25.078  1.00 88.06           O  
ATOM   1481  CG  LEU A 200       0.218 -10.836 -22.203  1.00 88.06           C  
ATOM   1482  CD1 LEU A 200      -1.075 -10.148 -21.781  1.00 88.06           C  
ATOM   1483  CD2 LEU A 200       1.375 -10.414 -21.312  1.00 88.06           C  
ATOM   1484  N   ASN A 201      -1.401 -11.961 -25.234  1.00 86.81           N  
ATOM   1485  CA  ASN A 201      -1.112 -11.352 -26.531  1.00 86.81           C  
ATOM   1486  C   ASN A 201      -0.753  -9.875 -26.391  1.00 86.81           C  
ATOM   1487  CB  ASN A 201      -2.301 -11.516 -27.484  1.00 86.81           C  
ATOM   1488  O   ASN A 201      -1.630  -9.039 -26.172  1.00 86.81           O  
ATOM   1489  CG  ASN A 201      -1.972 -11.109 -28.906  1.00 86.81           C  
ATOM   1490  ND2 ASN A 201      -2.375 -11.938 -29.859  1.00 86.81           N  
ATOM   1491  OD1 ASN A 201      -1.358 -10.070 -29.141  1.00 86.81           O  
ATOM   1492  N   LEU A 202       0.443  -9.562 -26.578  1.00 86.38           N  
ATOM   1493  CA  LEU A 202       0.942  -8.219 -26.328  1.00 86.38           C  
ATOM   1494  C   LEU A 202       0.404  -7.230 -27.359  1.00 86.38           C  
ATOM   1495  CB  LEU A 202       2.473  -8.203 -26.344  1.00 86.38           C  
ATOM   1496  O   LEU A 202       0.287  -6.035 -27.078  1.00 86.38           O  
ATOM   1497  CG  LEU A 202       3.168  -8.922 -25.188  1.00 86.38           C  
ATOM   1498  CD1 LEU A 202       4.648  -9.109 -25.484  1.00 86.38           C  
ATOM   1499  CD2 LEU A 202       2.984  -8.141 -23.875  1.00 86.38           C  
ATOM   1500  N   THR A 203       0.096  -7.652 -28.500  1.00 81.44           N  
ATOM   1501  CA  THR A 203      -0.389  -6.797 -29.562  1.00 81.44           C  
ATOM   1502  C   THR A 203      -1.868  -6.473 -29.375  1.00 81.44           C  
ATOM   1503  CB  THR A 203      -0.181  -7.449 -30.953  1.00 81.44           C  
ATOM   1504  O   THR A 203      -2.256  -5.301 -29.359  1.00 81.44           O  
ATOM   1505  CG2 THR A 203      -0.426  -6.453 -32.062  1.00 81.44           C  
ATOM   1506  OG1 THR A 203       1.163  -7.938 -31.047  1.00 81.44           O  
ATOM   1507  N   SER A 204      -2.717  -7.418 -29.125  1.00 83.19           N  
ATOM   1508  CA  SER A 204      -4.148  -7.199 -28.953  1.00 83.19           C  
ATOM   1509  C   SER A 204      -4.469  -6.746 -27.531  1.00 83.19           C  
ATOM   1510  CB  SER A 204      -4.930  -8.469 -29.281  1.00 83.19           C  
ATOM   1511  O   SER A 204      -5.480  -6.078 -27.297  1.00 83.19           O  
ATOM   1512  OG  SER A 204      -4.672  -9.484 -28.328  1.00 83.19           O  
ATOM   1513  N   GLY A 205      -3.502  -7.113 -26.547  1.00 90.81           N  
ATOM   1514  CA  GLY A 205      -3.764  -6.793 -25.156  1.00 90.81           C  
ATOM   1515  C   GLY A 205      -4.703  -7.777 -24.484  1.00 90.81           C  
ATOM   1516  O   GLY A 205      -5.109  -7.570 -23.344  1.00 90.81           O  
ATOM   1517  N   GLN A 206      -5.074  -8.844 -25.219  1.00 90.88           N  
ATOM   1518  CA  GLN A 206      -5.980  -9.859 -24.703  1.00 90.88           C  
ATOM   1519  C   GLN A 206      -5.215 -10.969 -23.969  1.00 90.88           C  
ATOM   1520  CB  GLN A 206      -6.820 -10.461 -25.828  1.00 90.88           C  
ATOM   1521  O   GLN A 206      -4.168 -11.414 -24.453  1.00 90.88           O  
ATOM   1522  CG  GLN A 206      -7.742  -9.453 -26.500  1.00 90.88           C  
ATOM   1523  CD  GLN A 206      -8.430 -10.023 -27.734  1.00 90.88           C  
ATOM   1524  NE2 GLN A 206      -9.297  -9.227 -28.359  1.00 90.88           N  
ATOM   1525  OE1 GLN A 206      -8.172 -11.164 -28.125  1.00 90.88           O  
ATOM   1526  N   TYR A 207      -5.633 -11.273 -22.797  1.00 92.44           N  
ATOM   1527  CA  TYR A 207      -5.078 -12.391 -22.047  1.00 92.44           C  
ATOM   1528  C   TYR A 207      -6.043 -13.570 -22.016  1.00 92.44           C  
ATOM   1529  CB  TYR A 207      -4.746 -11.953 -20.609  1.00 92.44           C  
ATOM   1530  O   TYR A 207      -7.062 -13.531 -21.312  1.00 92.44           O  
ATOM   1531  CG  TYR A 207      -4.230 -13.070 -19.734  1.00 92.44           C  
ATOM   1532  CD1 TYR A 207      -4.984 -13.547 -18.672  1.00 92.44           C  
ATOM   1533  CD2 TYR A 207      -2.986 -13.641 -19.984  1.00 92.44           C  
ATOM   1534  CE1 TYR A 207      -4.508 -14.578 -17.859  1.00 92.44           C  
ATOM   1535  CE2 TYR A 207      -2.502 -14.672 -19.172  1.00 92.44           C  
ATOM   1536  OH  TYR A 207      -2.793 -16.141 -17.328  1.00 92.44           O  
ATOM   1537  CZ  TYR A 207      -3.268 -15.133 -18.125  1.00 92.44           C  
ATOM   1538  N   ARG A 208      -5.633 -14.547 -22.719  1.00 90.00           N  
ATOM   1539  CA  ARG A 208      -6.418 -15.773 -22.781  1.00 90.00           C  
ATOM   1540  C   ARG A 208      -6.043 -16.734 -21.656  1.00 90.00           C  
ATOM   1541  CB  ARG A 208      -6.215 -16.469 -24.141  1.00 90.00           C  
ATOM   1542  O   ARG A 208      -4.898 -17.172 -21.562  1.00 90.00           O  
ATOM   1543  CG  ARG A 208      -7.340 -17.422 -24.516  1.00 90.00           C  
ATOM   1544  CD  ARG A 208      -7.152 -17.984 -25.906  1.00 90.00           C  
ATOM   1545  NE  ARG A 208      -8.359 -17.828 -26.719  1.00 90.00           N  
ATOM   1546  NH1 ARG A 208      -7.324 -18.297 -28.734  1.00 90.00           N  
ATOM   1547  NH2 ARG A 208      -9.562 -17.812 -28.672  1.00 90.00           N  
ATOM   1548  CZ  ARG A 208      -8.414 -17.984 -28.047  1.00 90.00           C  
ATOM   1549  N   ALA A 209      -7.012 -16.984 -20.844  1.00 91.00           N  
ATOM   1550  CA  ALA A 209      -6.793 -17.859 -19.688  1.00 91.00           C  
ATOM   1551  C   ALA A 209      -6.367 -19.250 -20.125  1.00 91.00           C  
ATOM   1552  CB  ALA A 209      -8.055 -17.922 -18.828  1.00 91.00           C  
ATOM   1553  O   ALA A 209      -7.117 -19.953 -20.812  1.00 91.00           O  
ATOM   1554  N   PRO A 210      -5.176 -19.688 -19.734  1.00 84.56           N  
ATOM   1555  CA  PRO A 210      -4.703 -21.031 -20.078  1.00 84.56           C  
ATOM   1556  C   PRO A 210      -5.398 -22.125 -19.281  1.00 84.56           C  
ATOM   1557  CB  PRO A 210      -3.211 -20.984 -19.750  1.00 84.56           C  
ATOM   1558  O   PRO A 210      -5.469 -23.281 -19.734  1.00 84.56           O  
ATOM   1559  CG  PRO A 210      -3.090 -19.922 -18.688  1.00 84.56           C  
ATOM   1560  CD  PRO A 210      -4.180 -18.922 -18.906  1.00 84.56           C  
ATOM   1561  N   VAL A 211      -5.871 -21.781 -18.031  1.00 80.25           N  
ATOM   1562  CA  VAL A 211      -6.582 -22.703 -17.156  1.00 80.25           C  
ATOM   1563  C   VAL A 211      -7.797 -22.000 -16.547  1.00 80.25           C  
ATOM   1564  CB  VAL A 211      -5.668 -23.250 -16.031  1.00 80.25           C  
ATOM   1565  O   VAL A 211      -7.777 -20.797 -16.328  1.00 80.25           O  
ATOM   1566  CG1 VAL A 211      -5.285 -24.703 -16.297  1.00 80.25           C  
ATOM   1567  CG2 VAL A 211      -4.414 -22.375 -15.898  1.00 80.25           C  
ATOM   1568  N   ALA A 212      -8.836 -22.859 -16.500  1.00 85.44           N  
ATOM   1569  CA  ALA A 212     -10.016 -22.328 -15.828  1.00 85.44           C  
ATOM   1570  C   ALA A 212      -9.742 -22.078 -14.352  1.00 85.44           C  
ATOM   1571  CB  ALA A 212     -11.203 -23.266 -16.000  1.00 85.44           C  
ATOM   1572  O   ALA A 212      -9.125 -22.922 -13.680  1.00 85.44           O  
ATOM   1573  N   GLY A 213     -10.000 -20.859 -13.820  1.00 85.56           N  
ATOM   1574  CA  GLY A 213      -9.773 -20.547 -12.414  1.00 85.56           C  
ATOM   1575  C   GLY A 213     -10.047 -19.094 -12.078  1.00 85.56           C  
ATOM   1576  O   GLY A 213     -10.562 -18.344 -12.906  1.00 85.56           O  
ATOM   1577  N   PHE A 214      -9.867 -18.859 -10.875  1.00 80.81           N  
ATOM   1578  CA  PHE A 214      -9.992 -17.484 -10.375  1.00 80.81           C  
ATOM   1579  C   PHE A 214      -8.742 -16.688 -10.680  1.00 80.81           C  
ATOM   1580  CB  PHE A 214     -10.266 -17.500  -8.867  1.00 80.81           C  
ATOM   1581  O   PHE A 214      -7.633 -17.078 -10.305  1.00 80.81           O  
ATOM   1582  CG  PHE A 214     -11.570 -18.125  -8.484  1.00 80.81           C  
ATOM   1583  CD1 PHE A 214     -12.750 -17.391  -8.500  1.00 80.81           C  
ATOM   1584  CD2 PHE A 214     -11.625 -19.469  -8.102  1.00 80.81           C  
ATOM   1585  CE1 PHE A 214     -13.961 -17.984  -8.148  1.00 80.81           C  
ATOM   1586  CE2 PHE A 214     -12.836 -20.062  -7.750  1.00 80.81           C  
ATOM   1587  CZ  PHE A 214     -14.000 -19.312  -7.770  1.00 80.81           C  
ATOM   1588  N   TYR A 215      -8.914 -15.617 -11.398  1.00 85.50           N  
ATOM   1589  CA  TYR A 215      -7.828 -14.711 -11.766  1.00 85.50           C  
ATOM   1590  C   TYR A 215      -7.969 -13.375 -11.047  1.00 85.50           C  
ATOM   1591  CB  TYR A 215      -7.793 -14.492 -13.281  1.00 85.50           C  
ATOM   1592  O   TYR A 215      -9.039 -12.758 -11.070  1.00 85.50           O  
ATOM   1593  CG  TYR A 215      -7.293 -15.688 -14.055  1.00 85.50           C  
ATOM   1594  CD1 TYR A 215      -5.980 -15.750 -14.508  1.00 85.50           C  
ATOM   1595  CD2 TYR A 215      -8.141 -16.766 -14.328  1.00 85.50           C  
ATOM   1596  CE1 TYR A 215      -5.520 -16.844 -15.227  1.00 85.50           C  
ATOM   1597  CE2 TYR A 215      -7.684 -17.859 -15.047  1.00 85.50           C  
ATOM   1598  OH  TYR A 215      -5.922 -18.984 -16.203  1.00 85.50           O  
ATOM   1599  CZ  TYR A 215      -6.375 -17.906 -15.484  1.00 85.50           C  
ATOM   1600  N   ALA A 216      -6.945 -12.945 -10.344  1.00 82.19           N  
ATOM   1601  CA  ALA A 216      -6.852 -11.570  -9.883  1.00 82.19           C  
ATOM   1602  C   ALA A 216      -6.340 -10.648 -10.984  1.00 82.19           C  
ATOM   1603  CB  ALA A 216      -5.941 -11.477  -8.656  1.00 82.19           C  
ATOM   1604  O   ALA A 216      -5.203 -10.789 -11.438  1.00 82.19           O  
ATOM   1605  N   LEU A 217      -7.180  -9.781 -11.469  1.00 89.81           N  
ATOM   1606  CA  LEU A 217      -6.867  -8.875 -12.570  1.00 89.81           C  
ATOM   1607  C   LEU A 217      -6.738  -7.441 -12.070  1.00 89.81           C  
ATOM   1608  CB  LEU A 217      -7.941  -8.961 -13.656  1.00 89.81           C  
ATOM   1609  O   LEU A 217      -7.418  -7.047 -11.117  1.00 89.81           O  
ATOM   1610  CG  LEU A 217      -8.125 -10.320 -14.328  1.00 89.81           C  
ATOM   1611  CD1 LEU A 217      -9.609 -10.664 -14.430  1.00 89.81           C  
ATOM   1612  CD2 LEU A 217      -7.473 -10.328 -15.703  1.00 89.81           C  
ATOM   1613  N   ALA A 218      -5.828  -6.711 -12.648  1.00 87.81           N  
ATOM   1614  CA  ALA A 218      -5.609  -5.312 -12.281  1.00 87.81           C  
ATOM   1615  C   ALA A 218      -5.164  -4.496 -13.484  1.00 87.81           C  
ATOM   1616  CB  ALA A 218      -4.574  -5.215 -11.164  1.00 87.81           C  
ATOM   1617  O   ALA A 218      -4.402  -4.977 -14.328  1.00 87.81           O  
ATOM   1618  N   ALA A 219      -5.691  -3.279 -13.555  1.00 91.12           N  
ATOM   1619  CA  ALA A 219      -5.285  -2.305 -14.562  1.00 91.12           C  
ATOM   1620  C   ALA A 219      -5.152  -0.912 -13.953  1.00 91.12           C  
ATOM   1621  CB  ALA A 219      -6.289  -2.285 -15.711  1.00 91.12           C  
ATOM   1622  O   ALA A 219      -6.004  -0.479 -13.180  1.00 91.12           O  
ATOM   1623  N   THR A 220      -4.070  -0.303 -14.266  1.00 89.56           N  
ATOM   1624  CA  THR A 220      -3.807   1.077 -13.875  1.00 89.56           C  
ATOM   1625  C   THR A 220      -3.410   1.918 -15.086  1.00 89.56           C  
ATOM   1626  CB  THR A 220      -2.695   1.151 -12.812  1.00 89.56           C  
ATOM   1627  O   THR A 220      -2.389   1.656 -15.727  1.00 89.56           O  
ATOM   1628  CG2 THR A 220      -2.494   2.584 -12.328  1.00 89.56           C  
ATOM   1629  OG1 THR A 220      -3.057   0.329 -11.695  1.00 89.56           O  
ATOM   1630  N   LEU A 221      -4.195   2.941 -15.289  1.00 91.38           N  
ATOM   1631  CA  LEU A 221      -3.977   3.793 -16.453  1.00 91.38           C  
ATOM   1632  C   LEU A 221      -3.621   5.211 -16.031  1.00 91.38           C  
ATOM   1633  CB  LEU A 221      -5.223   3.811 -17.344  1.00 91.38           C  
ATOM   1634  O   LEU A 221      -4.227   5.758 -15.109  1.00 91.38           O  
ATOM   1635  CG  LEU A 221      -5.734   2.451 -17.828  1.00 91.38           C  
ATOM   1636  CD1 LEU A 221      -6.965   2.629 -18.703  1.00 91.38           C  
ATOM   1637  CD2 LEU A 221      -4.641   1.694 -18.562  1.00 91.38           C  
ATOM   1638  N   HIS A 222      -2.611   5.750 -16.656  1.00 89.44           N  
ATOM   1639  CA  HIS A 222      -2.277   7.168 -16.578  1.00 89.44           C  
ATOM   1640  C   HIS A 222      -2.881   7.941 -17.750  1.00 89.44           C  
ATOM   1641  CB  HIS A 222      -0.759   7.359 -16.547  1.00 89.44           C  
ATOM   1642  O   HIS A 222      -2.494   7.730 -18.891  1.00 89.44           O  
ATOM   1643  CG  HIS A 222      -0.068   6.531 -15.508  1.00 89.44           C  
ATOM   1644  CD2 HIS A 222       0.729   5.445 -15.633  1.00 89.44           C  
ATOM   1645  ND1 HIS A 222      -0.167   6.789 -14.164  1.00 89.44           N  
ATOM   1646  CE1 HIS A 222       0.543   5.895 -13.492  1.00 89.44           C  
ATOM   1647  NE2 HIS A 222       1.097   5.066 -14.359  1.00 89.44           N  
ATOM   1648  N   VAL A 223      -3.775   8.781 -17.391  1.00 90.00           N  
ATOM   1649  CA  VAL A 223      -4.578   9.422 -18.422  1.00 90.00           C  
ATOM   1650  C   VAL A 223      -4.328  10.930 -18.406  1.00 90.00           C  
ATOM   1651  CB  VAL A 223      -6.086   9.133 -18.234  1.00 90.00           C  
ATOM   1652  O   VAL A 223      -4.277  11.555 -17.344  1.00 90.00           O  
ATOM   1653  CG1 VAL A 223      -6.902   9.750 -19.359  1.00 90.00           C  
ATOM   1654  CG2 VAL A 223      -6.332   7.629 -18.141  1.00 90.00           C  
ATOM   1655  N   ALA A 224      -4.125  11.430 -19.547  1.00 88.38           N  
ATOM   1656  CA  ALA A 224      -3.955  12.867 -19.734  1.00 88.38           C  
ATOM   1657  C   ALA A 224      -5.113  13.453 -20.547  1.00 88.38           C  
ATOM   1658  CB  ALA A 224      -2.627  13.156 -20.438  1.00 88.38           C  
ATOM   1659  O   ALA A 224      -5.492  12.906 -21.578  1.00 88.38           O  
ATOM   1660  N   LEU A 225      -5.633  14.430 -19.969  1.00 80.56           N  
ATOM   1661  CA  LEU A 225      -6.711  15.102 -20.672  1.00 80.56           C  
ATOM   1662  C   LEU A 225      -6.172  15.898 -21.859  1.00 80.56           C  
ATOM   1663  CB  LEU A 225      -7.480  16.031 -19.734  1.00 80.56           C  
ATOM   1664  O   LEU A 225      -5.090  16.484 -21.781  1.00 80.56           O  
ATOM   1665  CG  LEU A 225      -8.383  15.352 -18.703  1.00 80.56           C  
ATOM   1666  CD1 LEU A 225      -8.766  16.328 -17.594  1.00 80.56           C  
ATOM   1667  CD2 LEU A 225      -9.633  14.789 -19.375  1.00 80.56           C  
ATOM   1668  N   GLY A 226      -6.715  15.477 -22.969  1.00 72.00           N  
ATOM   1669  CA  GLY A 226      -6.359  16.281 -24.125  1.00 72.00           C  
ATOM   1670  C   GLY A 226      -6.887  17.703 -24.062  1.00 72.00           C  
ATOM   1671  O   GLY A 226      -7.383  18.125 -23.016  1.00 72.00           O  
ATOM   1672  N   GLU A 227      -6.648  18.469 -25.141  1.00 64.56           N  
ATOM   1673  CA  GLU A 227      -7.094  19.844 -25.281  1.00 64.56           C  
ATOM   1674  C   GLU A 227      -8.609  19.953 -25.172  1.00 64.56           C  
ATOM   1675  CB  GLU A 227      -6.617  20.438 -26.609  1.00 64.56           C  
ATOM   1676  O   GLU A 227      -9.336  19.141 -25.750  1.00 64.56           O  
ATOM   1677  CG  GLU A 227      -5.176  20.922 -26.578  1.00 64.56           C  
ATOM   1678  CD  GLU A 227      -4.750  21.609 -27.875  1.00 64.56           C  
ATOM   1679  OE1 GLU A 227      -3.613  22.125 -27.938  1.00 64.56           O  
ATOM   1680  OE2 GLU A 227      -5.559  21.609 -28.828  1.00 64.56           O  
ATOM   1681  N   PRO A 228      -9.070  20.547 -24.109  1.00 59.69           N  
ATOM   1682  CA  PRO A 228     -10.523  20.703 -24.000  1.00 59.69           C  
ATOM   1683  C   PRO A 228     -11.180  21.094 -25.312  1.00 59.69           C  
ATOM   1684  CB  PRO A 228     -10.672  21.828 -22.969  1.00 59.69           C  
ATOM   1685  O   PRO A 228     -10.562  21.766 -26.141  1.00 59.69           O  
ATOM   1686  CG  PRO A 228      -9.289  22.328 -22.734  1.00 59.69           C  
ATOM   1687  CD  PRO A 228      -8.336  21.453 -23.500  1.00 59.69           C  
ATOM   1688  N   PRO A 229     -12.148  20.172 -25.688  1.00 55.91           N  
ATOM   1689  CA  PRO A 229     -12.852  20.594 -26.906  1.00 55.91           C  
ATOM   1690  C   PRO A 229     -13.281  22.062 -26.859  1.00 55.91           C  
ATOM   1691  CB  PRO A 229     -14.062  19.672 -26.953  1.00 55.91           C  
ATOM   1692  O   PRO A 229     -13.398  22.641 -25.781  1.00 55.91           O  
ATOM   1693  CG  PRO A 229     -14.094  19.016 -25.594  1.00 55.91           C  
ATOM   1694  CD  PRO A 229     -12.844  19.391 -24.859  1.00 55.91           C  
ATOM   1695  N   ARG A 230     -13.125  22.734 -28.000  1.00 54.66           N  
ATOM   1696  CA  ARG A 230     -13.594  24.109 -28.172  1.00 54.66           C  
ATOM   1697  C   ARG A 230     -14.914  24.328 -27.438  1.00 54.66           C  
ATOM   1698  CB  ARG A 230     -13.758  24.438 -29.656  1.00 54.66           C  
ATOM   1699  O   ARG A 230     -15.242  25.453 -27.062  1.00 54.66           O  
ATOM   1700  CG  ARG A 230     -12.461  24.828 -30.344  1.00 54.66           C  
ATOM   1701  CD  ARG A 230     -12.695  25.250 -31.781  1.00 54.66           C  
ATOM   1702  NE  ARG A 230     -11.453  25.641 -32.438  1.00 54.66           N  
ATOM   1703  NH1 ARG A 230     -12.406  25.953 -34.531  1.00 54.66           N  
ATOM   1704  NH2 ARG A 230     -10.156  26.297 -34.219  1.00 54.66           N  
ATOM   1705  CZ  ARG A 230     -11.336  25.969 -33.719  1.00 54.66           C  
ATOM   1706  N   ARG A 231     -15.836  23.266 -27.469  1.00 52.47           N  
ATOM   1707  CA  ARG A 231     -17.203  23.516 -27.031  1.00 52.47           C  
ATOM   1708  C   ARG A 231     -17.391  23.109 -25.562  1.00 52.47           C  
ATOM   1709  CB  ARG A 231     -18.188  22.750 -27.906  1.00 52.47           C  
ATOM   1710  O   ARG A 231     -17.703  21.953 -25.266  1.00 52.47           O  
ATOM   1711  CG  ARG A 231     -18.578  23.484 -29.188  1.00 52.47           C  
ATOM   1712  CD  ARG A 231     -19.625  22.719 -29.984  1.00 52.47           C  
ATOM   1713  NE  ARG A 231     -19.953  23.406 -31.234  1.00 52.47           N  
ATOM   1714  NH1 ARG A 231     -21.391  21.766 -31.984  1.00 52.47           N  
ATOM   1715  NH2 ARG A 231     -21.000  23.641 -33.250  1.00 52.47           N  
ATOM   1716  CZ  ARG A 231     -20.781  22.938 -32.156  1.00 52.47           C  
ATOM   1717  N   GLY A 232     -16.984  23.828 -24.516  1.00 55.56           N  
ATOM   1718  CA  GLY A 232     -17.312  24.078 -23.125  1.00 55.56           C  
ATOM   1719  C   GLY A 232     -16.656  23.094 -22.172  1.00 55.56           C  
ATOM   1720  O   GLY A 232     -16.094  22.094 -22.609  1.00 55.56           O  
ATOM   1721  N   PRO A 233     -16.484  23.578 -20.938  1.00 57.34           N  
ATOM   1722  CA  PRO A 233     -15.883  22.859 -19.812  1.00 57.34           C  
ATOM   1723  C   PRO A 233     -16.516  21.484 -19.594  1.00 57.34           C  
ATOM   1724  CB  PRO A 233     -16.141  23.781 -18.609  1.00 57.34           C  
ATOM   1725  O   PRO A 233     -17.641  21.234 -20.031  1.00 57.34           O  
ATOM   1726  CG  PRO A 233     -17.172  24.750 -19.094  1.00 57.34           C  
ATOM   1727  CD  PRO A 233     -17.297  24.609 -20.594  1.00 57.34           C  
ATOM   1728  N   PRO A 234     -15.688  20.594 -19.219  1.00 59.03           N  
ATOM   1729  CA  PRO A 234     -16.234  19.281 -18.906  1.00 59.03           C  
ATOM   1730  C   PRO A 234     -17.516  19.359 -18.078  1.00 59.03           C  
ATOM   1731  CB  PRO A 234     -15.117  18.609 -18.109  1.00 59.03           C  
ATOM   1732  O   PRO A 234     -17.656  20.250 -17.219  1.00 59.03           O  
ATOM   1733  CG  PRO A 234     -14.031  19.641 -18.047  1.00 59.03           C  
ATOM   1734  CD  PRO A 234     -14.516  20.891 -18.734  1.00 59.03           C  
ATOM   1735  N   ARG A 235     -18.625  18.781 -18.641  1.00 66.75           N  
ATOM   1736  CA  ARG A 235     -19.906  18.719 -17.938  1.00 66.75           C  
ATOM   1737  C   ARG A 235     -19.844  17.750 -16.766  1.00 66.75           C  
ATOM   1738  CB  ARG A 235     -21.016  18.297 -18.906  1.00 66.75           C  
ATOM   1739  O   ARG A 235     -19.000  16.844 -16.734  1.00 66.75           O  
ATOM   1740  CG  ARG A 235     -21.266  19.297 -20.031  1.00 66.75           C  
ATOM   1741  CD  ARG A 235     -22.422  18.875 -20.906  1.00 66.75           C  
ATOM   1742  NE  ARG A 235     -22.594  19.781 -22.047  1.00 66.75           N  
ATOM   1743  NH1 ARG A 235     -24.469  18.703 -22.891  1.00 66.75           N  
ATOM   1744  NH2 ARG A 235     -23.625  20.547 -23.953  1.00 66.75           N  
ATOM   1745  CZ  ARG A 235     -23.562  19.672 -22.953  1.00 66.75           C  
ATOM   1746  N   PRO A 236     -20.469  18.062 -15.648  1.00 63.09           N  
ATOM   1747  CA  PRO A 236     -20.547  17.203 -14.469  1.00 63.09           C  
ATOM   1748  C   PRO A 236     -20.844  15.742 -14.828  1.00 63.09           C  
ATOM   1749  CB  PRO A 236     -21.703  17.812 -13.664  1.00 63.09           C  
ATOM   1750  O   PRO A 236     -20.531  14.836 -14.047  1.00 63.09           O  
ATOM   1751  CG  PRO A 236     -22.078  19.047 -14.406  1.00 63.09           C  
ATOM   1752  CD  PRO A 236     -21.359  19.047 -15.727  1.00 63.09           C  
ATOM   1753  N   ARG A 237     -21.391  15.477 -16.062  1.00 69.56           N  
ATOM   1754  CA  ARG A 237     -21.750  14.117 -16.453  1.00 69.56           C  
ATOM   1755  C   ARG A 237     -20.578  13.406 -17.109  1.00 69.56           C  
ATOM   1756  CB  ARG A 237     -22.953  14.133 -17.406  1.00 69.56           C  
ATOM   1757  O   ARG A 237     -20.641  12.203 -17.391  1.00 69.56           O  
ATOM   1758  CG  ARG A 237     -24.250  14.547 -16.766  1.00 69.56           C  
ATOM   1759  CD  ARG A 237     -25.422  14.500 -17.734  1.00 69.56           C  
ATOM   1760  NE  ARG A 237     -26.688  14.844 -17.094  1.00 69.56           N  
ATOM   1761  NH1 ARG A 237     -27.922  14.828 -19.047  1.00 69.56           N  
ATOM   1762  NH2 ARG A 237     -28.938  15.305 -17.047  1.00 69.56           N  
ATOM   1763  CZ  ARG A 237     -27.844  14.992 -17.734  1.00 69.56           C  
ATOM   1764  N   ASP A 238     -19.453  14.141 -17.406  1.00 78.50           N  
ATOM   1765  CA  ASP A 238     -18.266  13.570 -18.016  1.00 78.50           C  
ATOM   1766  C   ASP A 238     -17.516  12.672 -17.047  1.00 78.50           C  
ATOM   1767  CB  ASP A 238     -17.344  14.672 -18.547  1.00 78.50           C  
ATOM   1768  O   ASP A 238     -17.109  13.125 -15.961  1.00 78.50           O  
ATOM   1769  CG  ASP A 238     -17.891  15.375 -19.766  1.00 78.50           C  
ATOM   1770  OD1 ASP A 238     -18.875  14.883 -20.359  1.00 78.50           O  
ATOM   1771  OD2 ASP A 238     -17.328  16.422 -20.156  1.00 78.50           O  
ATOM   1772  N   HIS A 239     -17.453  11.422 -17.406  1.00 87.56           N  
ATOM   1773  CA  HIS A 239     -16.766  10.453 -16.562  1.00 87.56           C  
ATOM   1774  C   HIS A 239     -15.969   9.461 -17.391  1.00 87.56           C  
ATOM   1775  CB  HIS A 239     -17.766   9.703 -15.672  1.00 87.56           C  
ATOM   1776  O   HIS A 239     -16.156   9.383 -18.609  1.00 87.56           O  
ATOM   1777  CG  HIS A 239     -18.781   8.922 -16.438  1.00 87.56           C  
ATOM   1778  CD2 HIS A 239     -18.844   7.613 -16.766  1.00 87.56           C  
ATOM   1779  ND1 HIS A 239     -19.922   9.500 -16.984  1.00 87.56           N  
ATOM   1780  CE1 HIS A 239     -20.625   8.570 -17.609  1.00 87.56           C  
ATOM   1781  NE2 HIS A 239     -19.984   7.418 -17.500  1.00 87.56           N  
ATOM   1782  N   LEU A 240     -15.047   8.906 -16.797  1.00 87.62           N  
ATOM   1783  CA  LEU A 240     -14.227   7.840 -17.359  1.00 87.62           C  
ATOM   1784  C   LEU A 240     -14.477   6.520 -16.641  1.00 87.62           C  
ATOM   1785  CB  LEU A 240     -12.742   8.203 -17.281  1.00 87.62           C  
ATOM   1786  O   LEU A 240     -14.617   6.496 -15.414  1.00 87.62           O  
ATOM   1787  CG  LEU A 240     -12.211   9.148 -18.359  1.00 87.62           C  
ATOM   1788  CD1 LEU A 240     -11.188  10.117 -17.766  1.00 87.62           C  
ATOM   1789  CD2 LEU A 240     -11.594   8.359 -19.500  1.00 87.62           C  
ATOM   1790  N   ARG A 241     -14.648   5.531 -17.438  1.00 90.12           N  
ATOM   1791  CA  ARG A 241     -14.820   4.184 -16.891  1.00 90.12           C  
ATOM   1792  C   ARG A 241     -13.688   3.266 -17.344  1.00 90.12           C  
ATOM   1793  CB  ARG A 241     -16.172   3.602 -17.328  1.00 90.12           C  
ATOM   1794  O   ARG A 241     -13.484   3.062 -18.547  1.00 90.12           O  
ATOM   1795  CG  ARG A 241     -17.359   4.188 -16.578  1.00 90.12           C  
ATOM   1796  CD  ARG A 241     -18.672   3.582 -17.031  1.00 90.12           C  
ATOM   1797  NE  ARG A 241     -19.594   4.609 -17.500  1.00 90.12           N  
ATOM   1798  NH1 ARG A 241     -21.406   3.180 -17.688  1.00 90.12           N  
ATOM   1799  NH2 ARG A 241     -21.641   5.398 -18.203  1.00 90.12           N  
ATOM   1800  CZ  ARG A 241     -20.875   4.395 -17.797  1.00 90.12           C  
ATOM   1801  N   LEU A 242     -12.945   2.760 -16.484  1.00 92.25           N  
ATOM   1802  CA  LEU A 242     -11.938   1.727 -16.719  1.00 92.25           C  
ATOM   1803  C   LEU A 242     -12.523   0.340 -16.469  1.00 92.25           C  
ATOM   1804  CB  LEU A 242     -10.719   1.952 -15.828  1.00 92.25           C  
ATOM   1805  O   LEU A 242     -13.055   0.075 -15.383  1.00 92.25           O  
ATOM   1806  CG  LEU A 242      -9.625   0.881 -15.891  1.00 92.25           C  
ATOM   1807  CD1 LEU A 242      -9.078   0.768 -17.312  1.00 92.25           C  
ATOM   1808  CD2 LEU A 242      -8.508   1.196 -14.898  1.00 92.25           C  
ATOM   1809  N   LEU A 243     -12.359  -0.525 -17.469  1.00 92.94           N  
ATOM   1810  CA  LEU A 243     -13.000  -1.835 -17.406  1.00 92.94           C  
ATOM   1811  C   LEU A 243     -12.008  -2.939 -17.766  1.00 92.94           C  
ATOM   1812  CB  LEU A 243     -14.203  -1.886 -18.359  1.00 92.94           C  
ATOM   1813  O   LEU A 243     -11.164  -2.758 -18.656  1.00 92.94           O  
ATOM   1814  CG  LEU A 243     -15.305  -0.855 -18.109  1.00 92.94           C  
ATOM   1815  CD1 LEU A 243     -15.742  -0.217 -19.422  1.00 92.94           C  
ATOM   1816  CD2 LEU A 243     -16.484  -1.502 -17.391  1.00 92.94           C  
ATOM   1817  N   ILE A 244     -12.047  -4.008 -17.078  1.00 93.88           N  
ATOM   1818  CA  ILE A 244     -11.484  -5.285 -17.500  1.00 93.88           C  
ATOM   1819  C   ILE A 244     -12.609  -6.262 -17.844  1.00 93.88           C  
ATOM   1820  CB  ILE A 244     -10.570  -5.887 -16.406  1.00 93.88           C  
ATOM   1821  O   ILE A 244     -13.375  -6.672 -16.969  1.00 93.88           O  
ATOM   1822  CG1 ILE A 244      -9.469  -4.891 -16.031  1.00 93.88           C  
ATOM   1823  CG2 ILE A 244      -9.977  -7.219 -16.859  1.00 93.88           C  
ATOM   1824  CD1 ILE A 244      -8.602  -5.344 -14.859  1.00 93.88           C  
ATOM   1825  N   CYS A 245     -12.625  -6.617 -19.062  1.00 91.38           N  
ATOM   1826  CA  CYS A 245     -13.773  -7.359 -19.578  1.00 91.38           C  
ATOM   1827  C   CYS A 245     -13.367  -8.758 -20.016  1.00 91.38           C  
ATOM   1828  CB  CYS A 245     -14.422  -6.617 -20.734  1.00 91.38           C  
ATOM   1829  O   CYS A 245     -12.227  -8.984 -20.422  1.00 91.38           O  
ATOM   1830  SG  CYS A 245     -14.898  -4.922 -20.344  1.00 91.38           S  
ATOM   1831  N   ILE A 246     -14.297  -9.633 -19.875  1.00 91.75           N  
ATOM   1832  CA  ILE A 246     -14.141 -10.992 -20.375  1.00 91.75           C  
ATOM   1833  C   ILE A 246     -14.656 -11.078 -21.812  1.00 91.75           C  
ATOM   1834  CB  ILE A 246     -14.883 -12.008 -19.469  1.00 91.75           C  
ATOM   1835  O   ILE A 246     -15.781 -10.664 -22.094  1.00 91.75           O  
ATOM   1836  CG1 ILE A 246     -14.359 -11.930 -18.031  1.00 91.75           C  
ATOM   1837  CG2 ILE A 246     -14.727 -13.430 -20.031  1.00 91.75           C  
ATOM   1838  CD1 ILE A 246     -15.156 -12.773 -17.047  1.00 91.75           C  
ATOM   1839  N   GLN A 247     -13.867 -11.602 -22.703  1.00 86.06           N  
ATOM   1840  CA  GLN A 247     -14.227 -11.781 -24.109  1.00 86.06           C  
ATOM   1841  C   GLN A 247     -14.633 -10.461 -24.750  1.00 86.06           C  
ATOM   1842  CB  GLN A 247     -15.359 -12.805 -24.234  1.00 86.06           C  
ATOM   1843  O   GLN A 247     -15.562 -10.422 -25.562  1.00 86.06           O  
ATOM   1844  CG  GLN A 247     -14.938 -14.234 -23.891  1.00 86.06           C  
ATOM   1845  CD  GLN A 247     -15.773 -15.273 -24.625  1.00 86.06           C  
ATOM   1846  NE2 GLN A 247     -16.250 -16.266 -23.875  1.00 86.06           N  
ATOM   1847  OE1 GLN A 247     -15.984 -15.188 -25.828  1.00 86.06           O  
ATOM   1848  N   SER A 248     -14.133  -9.344 -24.266  1.00 81.50           N  
ATOM   1849  CA  SER A 248     -14.398  -8.008 -24.781  1.00 81.50           C  
ATOM   1850  C   SER A 248     -15.875  -7.656 -24.672  1.00 81.50           C  
ATOM   1851  CB  SER A 248     -13.945  -7.898 -26.234  1.00 81.50           C  
ATOM   1852  O   SER A 248     -16.391  -6.875 -25.469  1.00 81.50           O  
ATOM   1853  OG  SER A 248     -12.570  -8.211 -26.359  1.00 81.50           O  
ATOM   1854  N   ARG A 249     -16.578  -8.375 -23.859  1.00 77.88           N  
ATOM   1855  CA  ARG A 249     -18.000  -8.133 -23.625  1.00 77.88           C  
ATOM   1856  C   ARG A 249     -18.234  -7.586 -22.219  1.00 77.88           C  
ATOM   1857  CB  ARG A 249     -18.812  -9.414 -23.828  1.00 77.88           C  
ATOM   1858  O   ARG A 249     -18.672  -8.320 -21.328  1.00 77.88           O  
ATOM   1859  CG  ARG A 249     -18.766  -9.953 -25.250  1.00 77.88           C  
ATOM   1860  CD  ARG A 249     -19.641 -11.180 -25.422  1.00 77.88           C  
ATOM   1861  NE  ARG A 249     -19.641 -11.664 -26.797  1.00 77.88           N  
ATOM   1862  NH1 ARG A 249     -21.281 -13.258 -26.469  1.00 77.88           N  
ATOM   1863  NH2 ARG A 249     -20.328 -13.008 -28.531  1.00 77.88           N  
ATOM   1864  CZ  ARG A 249     -20.406 -12.641 -27.266  1.00 77.88           C  
ATOM   1865  N   CYS A 250     -18.000  -6.348 -22.031  1.00 80.38           N  
ATOM   1866  CA  CYS A 250     -18.031  -5.680 -20.734  1.00 80.38           C  
ATOM   1867  C   CYS A 250     -19.453  -5.555 -20.203  1.00 80.38           C  
ATOM   1868  CB  CYS A 250     -17.391  -4.297 -20.828  1.00 80.38           C  
ATOM   1869  O   CYS A 250     -19.672  -5.449 -19.000  1.00 80.38           O  
ATOM   1870  SG  CYS A 250     -15.680  -4.320 -21.422  1.00 80.38           S  
ATOM   1871  N   GLN A 251     -20.484  -5.574 -21.062  1.00 74.69           N  
ATOM   1872  CA  GLN A 251     -21.875  -5.414 -20.672  1.00 74.69           C  
ATOM   1873  C   GLN A 251     -22.531  -6.762 -20.375  1.00 74.69           C  
ATOM   1874  CB  GLN A 251     -22.672  -4.664 -21.750  1.00 74.69           C  
ATOM   1875  O   GLN A 251     -23.406  -6.867 -19.516  1.00 74.69           O  
ATOM   1876  CG  GLN A 251     -22.234  -3.215 -21.922  1.00 74.69           C  
ATOM   1877  CD  GLN A 251     -23.203  -2.420 -22.781  1.00 74.69           C  
ATOM   1878  NE2 GLN A 251     -22.953  -1.119 -22.906  1.00 74.69           N  
ATOM   1879  OE1 GLN A 251     -24.172  -2.971 -23.328  1.00 74.69           O  
ATOM   1880  N   ARG A 252     -22.062  -7.859 -20.984  1.00 73.75           N  
ATOM   1881  CA  ARG A 252     -22.703  -9.172 -20.906  1.00 73.75           C  
ATOM   1882  C   ARG A 252     -22.016 -10.062 -19.891  1.00 73.75           C  
ATOM   1883  CB  ARG A 252     -22.703  -9.844 -22.281  1.00 73.75           C  
ATOM   1884  O   ARG A 252     -22.672 -10.766 -19.125  1.00 73.75           O  
ATOM   1885  CG  ARG A 252     -23.922  -9.516 -23.141  1.00 73.75           C  
ATOM   1886  CD  ARG A 252     -23.922 -10.289 -24.453  1.00 73.75           C  
ATOM   1887  NE  ARG A 252     -25.016  -9.883 -25.312  1.00 73.75           N  
ATOM   1888  NH1 ARG A 252     -24.547 -11.414 -26.984  1.00 73.75           N  
ATOM   1889  NH2 ARG A 252     -26.312  -9.977 -27.203  1.00 73.75           N  
ATOM   1890  CZ  ARG A 252     -25.297 -10.422 -26.500  1.00 73.75           C  
ATOM   1891  N   ASN A 253     -20.750  -9.953 -19.844  1.00 77.00           N  
ATOM   1892  CA  ASN A 253     -19.969 -10.789 -18.938  1.00 77.00           C  
ATOM   1893  C   ASN A 253     -19.578 -10.016 -17.672  1.00 77.00           C  
ATOM   1894  CB  ASN A 253     -18.734 -11.336 -19.641  1.00 77.00           C  
ATOM   1895  O   ASN A 253     -19.625  -8.789 -17.656  1.00 77.00           O  
ATOM   1896  CG  ASN A 253     -19.078 -12.312 -20.750  1.00 77.00           C  
ATOM   1897  ND2 ASN A 253     -18.094 -12.602 -21.609  1.00 77.00           N  
ATOM   1898  OD1 ASN A 253     -20.203 -12.805 -20.844  1.00 77.00           O  
ATOM   1899  N   ALA A 254     -19.234 -10.852 -16.641  1.00 78.69           N  
ATOM   1900  CA  ALA A 254     -18.656 -10.227 -15.461  1.00 78.69           C  
ATOM   1901  C   ALA A 254     -17.406  -9.422 -15.828  1.00 78.69           C  
ATOM   1902  CB  ALA A 254     -18.312 -11.273 -14.414  1.00 78.69           C  
ATOM   1903  O   ALA A 254     -16.625  -9.836 -16.688  1.00 78.69           O  
ATOM   1904  N   SER A 255     -17.328  -8.148 -15.297  1.00 88.25           N  
ATOM   1905  CA  SER A 255     -16.203  -7.254 -15.555  1.00 88.25           C  
ATOM   1906  C   SER A 255     -15.797  -6.496 -14.297  1.00 88.25           C  
ATOM   1907  CB  SER A 255     -16.547  -6.266 -16.672  1.00 88.25           C  
ATOM   1908  O   SER A 255     -16.516  -6.504 -13.305  1.00 88.25           O  
ATOM   1909  OG  SER A 255     -17.594  -5.398 -16.266  1.00 88.25           O  
ATOM   1910  N   LEU A 256     -14.641  -6.133 -14.266  1.00 88.88           N  
ATOM   1911  CA  LEU A 256     -14.156  -5.191 -13.258  1.00 88.88           C  
ATOM   1912  C   LEU A 256     -14.273  -3.754 -13.758  1.00 88.88           C  
ATOM   1913  CB  LEU A 256     -12.703  -5.496 -12.891  1.00 88.88           C  
ATOM   1914  O   LEU A 256     -13.977  -3.471 -14.922  1.00 88.88           O  
ATOM   1915  CG  LEU A 256     -12.422  -6.906 -12.367  1.00 88.88           C  
ATOM   1916  CD1 LEU A 256     -10.922  -7.105 -12.164  1.00 88.88           C  
ATOM   1917  CD2 LEU A 256     -13.180  -7.160 -11.070  1.00 88.88           C  
ATOM   1918  N   GLU A 257     -14.812  -2.859 -12.805  1.00 89.56           N  
ATOM   1919  CA  GLU A 257     -15.070  -1.496 -13.258  1.00 89.56           C  
ATOM   1920  C   GLU A 257     -14.648  -0.476 -12.203  1.00 89.56           C  
ATOM   1921  CB  GLU A 257     -16.547  -1.318 -13.602  1.00 89.56           C  
ATOM   1922  O   GLU A 257     -14.812  -0.713 -11.000  1.00 89.56           O  
ATOM   1923  CG  GLU A 257     -16.906   0.083 -14.070  1.00 89.56           C  
ATOM   1924  CD  GLU A 257     -18.375   0.238 -14.430  1.00 89.56           C  
ATOM   1925  OE1 GLU A 257     -18.750   1.261 -15.047  1.00 89.56           O  
ATOM   1926  OE2 GLU A 257     -19.172  -0.671 -14.086  1.00 89.56           O  
ATOM   1927  N   ALA A 258     -14.047   0.607 -12.680  1.00 87.25           N  
ATOM   1928  CA  ALA A 258     -13.766   1.815 -11.906  1.00 87.25           C  
ATOM   1929  C   ALA A 258     -14.211   3.064 -12.664  1.00 87.25           C  
ATOM   1930  CB  ALA A 258     -12.281   1.900 -11.570  1.00 87.25           C  
ATOM   1931  O   ALA A 258     -13.883   3.232 -13.844  1.00 87.25           O  
ATOM   1932  N   ILE A 259     -15.047   3.932 -11.984  1.00 85.69           N  
ATOM   1933  CA  ILE A 259     -15.562   5.148 -12.609  1.00 85.69           C  
ATOM   1934  C   ILE A 259     -14.930   6.371 -11.945  1.00 85.69           C  
ATOM   1935  CB  ILE A 259     -17.094   5.223 -12.508  1.00 85.69           C  
ATOM   1936  O   ILE A 259     -14.828   6.441 -10.719  1.00 85.69           O  
ATOM   1937  CG1 ILE A 259     -17.734   3.982 -13.148  1.00 85.69           C  
ATOM   1938  CG2 ILE A 259     -17.625   6.504 -13.172  1.00 85.69           C  
ATOM   1939  CD1 ILE A 259     -19.250   3.893 -12.961  1.00 85.69           C  
ATOM   1940  N   MET A 260     -14.438   7.270 -12.750  1.00 80.19           N  
ATOM   1941  CA  MET A 260     -13.812   8.500 -12.273  1.00 80.19           C  
ATOM   1942  C   MET A 260     -14.430   9.719 -12.953  1.00 80.19           C  
ATOM   1943  CB  MET A 260     -12.305   8.477 -12.508  1.00 80.19           C  
ATOM   1944  O   MET A 260     -14.562   9.750 -14.180  1.00 80.19           O  
ATOM   1945  CG  MET A 260     -11.570   9.672 -11.930  1.00 80.19           C  
ATOM   1946  SD  MET A 260      -9.758   9.570 -12.172  1.00 80.19           S  
ATOM   1947  CE  MET A 260      -9.680   9.391 -13.977  1.00 80.19           C  
ATOM   1948  N   GLY A 261     -14.797  10.703 -12.164  1.00 80.69           N  
ATOM   1949  CA  GLY A 261     -15.266  11.961 -12.727  1.00 80.69           C  
ATOM   1950  C   GLY A 261     -14.141  12.875 -13.164  1.00 80.69           C  
ATOM   1951  O   GLY A 261     -13.078  12.906 -12.539  1.00 80.69           O  
ATOM   1952  N   LEU A 262     -14.352  13.547 -14.312  1.00 74.06           N  
ATOM   1953  CA  LEU A 262     -13.320  14.391 -14.898  1.00 74.06           C  
ATOM   1954  C   LEU A 262     -13.438  15.820 -14.391  1.00 74.06           C  
ATOM   1955  CB  LEU A 262     -13.406  14.367 -16.422  1.00 74.06           C  
ATOM   1956  O   LEU A 262     -12.758  16.719 -14.891  1.00 74.06           O  
ATOM   1957  CG  LEU A 262     -12.906  13.094 -17.109  1.00 74.06           C  
ATOM   1958  CD1 LEU A 262     -13.477  13.000 -18.531  1.00 74.06           C  
ATOM   1959  CD2 LEU A 262     -11.383  13.062 -17.141  1.00 74.06           C  
ATOM   1960  N   GLU A 263     -14.414  16.219 -13.672  1.00 63.66           N  
ATOM   1961  CA  GLU A 263     -14.609  17.609 -13.297  1.00 63.66           C  
ATOM   1962  C   GLU A 263     -13.312  18.234 -12.773  1.00 63.66           C  
ATOM   1963  CB  GLU A 263     -15.711  17.734 -12.250  1.00 63.66           C  
ATOM   1964  O   GLU A 263     -12.977  19.359 -13.117  1.00 63.66           O  
ATOM   1965  CG  GLU A 263     -17.109  17.484 -12.797  1.00 63.66           C  
ATOM   1966  CD  GLU A 263     -18.203  17.578 -11.734  1.00 63.66           C  
ATOM   1967  OE1 GLU A 263     -19.391  17.438 -12.078  1.00 63.66           O  
ATOM   1968  OE2 GLU A 263     -17.844  17.781 -10.547  1.00 63.66           O  
ATOM   1969  N   SER A 264     -12.555  17.672 -11.742  1.00 58.03           N  
ATOM   1970  CA  SER A 264     -11.422  18.312 -11.078  1.00 58.03           C  
ATOM   1971  C   SER A 264     -10.102  17.688 -11.508  1.00 58.03           C  
ATOM   1972  CB  SER A 264     -11.570  18.219  -9.555  1.00 58.03           C  
ATOM   1973  O   SER A 264      -9.102  17.797 -10.789  1.00 58.03           O  
ATOM   1974  OG  SER A 264     -11.328  16.906  -9.102  1.00 58.03           O  
ATOM   1975  N   SER A 265     -10.125  17.000 -12.625  1.00 55.12           N  
ATOM   1976  CA  SER A 265      -8.906  16.234 -12.883  1.00 55.12           C  
ATOM   1977  C   SER A 265      -7.840  17.109 -13.531  1.00 55.12           C  
ATOM   1978  CB  SER A 265      -9.203  15.031 -13.766  1.00 55.12           C  
ATOM   1979  O   SER A 265      -8.156  18.062 -14.242  1.00 55.12           O  
ATOM   1980  OG  SER A 265     -10.445  15.180 -14.430  1.00 55.12           O  
ATOM   1981  N   SER A 266      -6.766  17.219 -12.930  1.00 62.84           N  
ATOM   1982  CA  SER A 266      -5.551  17.797 -13.492  1.00 62.84           C  
ATOM   1983  C   SER A 266      -5.270  17.250 -14.883  1.00 62.84           C  
ATOM   1984  CB  SER A 266      -4.355  17.531 -12.578  1.00 62.84           C  
ATOM   1985  O   SER A 266      -5.969  16.344 -15.352  1.00 62.84           O  
ATOM   1986  OG  SER A 266      -4.164  16.141 -12.391  1.00 62.84           O  
ATOM   1987  N   GLU A 267      -4.395  17.797 -15.641  1.00 70.62           N  
ATOM   1988  CA  GLU A 267      -3.936  17.406 -16.969  1.00 70.62           C  
ATOM   1989  C   GLU A 267      -3.564  15.930 -17.016  1.00 70.62           C  
ATOM   1990  CB  GLU A 267      -2.742  18.266 -17.406  1.00 70.62           C  
ATOM   1991  O   GLU A 267      -3.842  15.250 -18.000  1.00 70.62           O  
ATOM   1992  CG  GLU A 267      -3.131  19.547 -18.141  1.00 70.62           C  
ATOM   1993  CD  GLU A 267      -1.938  20.297 -18.703  1.00 70.62           C  
ATOM   1994  OE1 GLU A 267      -2.141  21.312 -19.422  1.00 70.62           O  
ATOM   1995  OE2 GLU A 267      -0.792  19.891 -18.406  1.00 70.62           O  
ATOM   1996  N   LEU A 268      -3.029  15.438 -15.961  1.00 78.44           N  
ATOM   1997  CA  LEU A 268      -2.641  14.031 -15.859  1.00 78.44           C  
ATOM   1998  C   LEU A 268      -3.170  13.406 -14.578  1.00 78.44           C  
ATOM   1999  CB  LEU A 268      -1.117  13.891 -15.922  1.00 78.44           C  
ATOM   2000  O   LEU A 268      -2.982  13.961 -13.492  1.00 78.44           O  
ATOM   2001  CG  LEU A 268      -0.577  12.492 -16.234  1.00 78.44           C  
ATOM   2002  CD1 LEU A 268      -0.252  12.367 -17.719  1.00 78.44           C  
ATOM   2003  CD2 LEU A 268       0.655  12.195 -15.383  1.00 78.44           C  
ATOM   2004  N   PHE A 269      -3.977  12.281 -14.680  1.00 78.12           N  
ATOM   2005  CA  PHE A 269      -4.531  11.586 -13.523  1.00 78.12           C  
ATOM   2006  C   PHE A 269      -4.457  10.070 -13.719  1.00 78.12           C  
ATOM   2007  CB  PHE A 269      -5.980  12.008 -13.281  1.00 78.12           C  
ATOM   2008  O   PHE A 269      -4.156   9.594 -14.812  1.00 78.12           O  
ATOM   2009  CG  PHE A 269      -6.895  11.758 -14.453  1.00 78.12           C  
ATOM   2010  CD1 PHE A 269      -7.004  12.680 -15.477  1.00 78.12           C  
ATOM   2011  CD2 PHE A 269      -7.641  10.586 -14.523  1.00 78.12           C  
ATOM   2012  CE1 PHE A 269      -7.848  12.445 -16.562  1.00 78.12           C  
ATOM   2013  CE2 PHE A 269      -8.484  10.344 -15.602  1.00 78.12           C  
ATOM   2014  CZ  PHE A 269      -8.586  11.281 -16.625  1.00 78.12           C  
ATOM   2015  N   THR A 270      -4.613   9.398 -12.586  1.00 81.50           N  
ATOM   2016  CA  THR A 270      -4.508   7.941 -12.586  1.00 81.50           C  
ATOM   2017  C   THR A 270      -5.840   7.301 -12.203  1.00 81.50           C  
ATOM   2018  CB  THR A 270      -3.414   7.465 -11.609  1.00 81.50           C  
ATOM   2019  O   THR A 270      -6.500   7.742 -11.258  1.00 81.50           O  
ATOM   2020  CG2 THR A 270      -3.260   5.949 -11.656  1.00 81.50           C  
ATOM   2021  OG1 THR A 270      -2.166   8.070 -11.969  1.00 81.50           O  
ATOM   2022  N   ILE A 271      -6.289   6.348 -13.062  1.00 82.25           N  
ATOM   2023  CA  ILE A 271      -7.461   5.523 -12.789  1.00 82.25           C  
ATOM   2024  C   ILE A 271      -7.043   4.059 -12.672  1.00 82.25           C  
ATOM   2025  CB  ILE A 271      -8.539   5.688 -13.875  1.00 82.25           C  
ATOM   2026  O   ILE A 271      -6.266   3.562 -13.484  1.00 82.25           O  
ATOM   2027  CG1 ILE A 271      -9.805   4.902 -13.500  1.00 82.25           C  
ATOM   2028  CG2 ILE A 271      -8.008   5.246 -15.242  1.00 82.25           C  
ATOM   2029  CD1 ILE A 271     -11.016   5.234 -14.352  1.00 82.25           C  
ATOM   2030  N   SER A 272      -7.543   3.367 -11.664  1.00 86.19           N  
ATOM   2031  CA  SER A 272      -7.145   1.986 -11.414  1.00 86.19           C  
ATOM   2032  C   SER A 272      -8.352   1.123 -11.055  1.00 86.19           C  
ATOM   2033  CB  SER A 272      -6.109   1.921 -10.289  1.00 86.19           C  
ATOM   2034  O   SER A 272      -9.320   1.613 -10.469  1.00 86.19           O  
ATOM   2035  OG  SER A 272      -6.668   2.355  -9.062  1.00 86.19           O  
ATOM   2036  N   VAL A 273      -8.273  -0.152 -11.469  1.00 86.00           N  
ATOM   2037  CA  VAL A 273      -9.289  -1.152 -11.141  1.00 86.00           C  
ATOM   2038  C   VAL A 273      -8.609  -2.477 -10.797  1.00 86.00           C  
ATOM   2039  CB  VAL A 273     -10.281  -1.352 -12.305  1.00 86.00           C  
ATOM   2040  O   VAL A 273      -7.586  -2.830 -11.383  1.00 86.00           O  
ATOM   2041  CG1 VAL A 273      -9.586  -1.974 -13.516  1.00 86.00           C  
ATOM   2042  CG2 VAL A 273     -11.461  -2.219 -11.859  1.00 86.00           C  
ATOM   2043  N   ASN A 274      -8.961  -3.070  -9.797  1.00 82.50           N  
ATOM   2044  CA  ASN A 274      -8.500  -4.398  -9.414  1.00 82.50           C  
ATOM   2045  C   ASN A 274      -9.641  -5.254  -8.859  1.00 82.50           C  
ATOM   2046  CB  ASN A 274      -7.367  -4.297  -8.391  1.00 82.50           C  
ATOM   2047  O   ASN A 274     -10.578  -4.727  -8.266  1.00 82.50           O  
ATOM   2048  CG  ASN A 274      -7.816  -3.662  -7.090  1.00 82.50           C  
ATOM   2049  ND2 ASN A 274      -7.020  -2.729  -6.582  1.00 82.50           N  
ATOM   2050  OD1 ASN A 274      -8.867  -4.008  -6.543  1.00 82.50           O  
ATOM   2051  N   GLY A 275      -9.570  -6.625  -9.172  1.00 82.81           N  
ATOM   2052  CA  GLY A 275     -10.602  -7.559  -8.742  1.00 82.81           C  
ATOM   2053  C   GLY A 275     -10.328  -8.984  -9.180  1.00 82.81           C  
ATOM   2054  O   GLY A 275      -9.258  -9.281  -9.719  1.00 82.81           O  
ATOM   2055  N   VAL A 276     -11.266  -9.820  -8.820  1.00 82.69           N  
ATOM   2056  CA  VAL A 276     -11.156 -11.234  -9.141  1.00 82.69           C  
ATOM   2057  C   VAL A 276     -12.266 -11.641 -10.109  1.00 82.69           C  
ATOM   2058  CB  VAL A 276     -11.211 -12.109  -7.871  1.00 82.69           C  
ATOM   2059  O   VAL A 276     -13.422 -11.258  -9.922  1.00 82.69           O  
ATOM   2060  CG1 VAL A 276     -11.125 -13.594  -8.227  1.00 82.69           C  
ATOM   2061  CG2 VAL A 276     -10.086 -11.727  -6.910  1.00 82.69           C  
ATOM   2062  N   LEU A 277     -11.883 -12.281 -11.117  1.00 88.00           N  
ATOM   2063  CA  LEU A 277     -12.812 -12.859 -12.078  1.00 88.00           C  
ATOM   2064  C   LEU A 277     -12.547 -14.352 -12.266  1.00 88.00           C  
ATOM   2065  CB  LEU A 277     -12.711 -12.141 -13.422  1.00 88.00           C  
ATOM   2066  O   LEU A 277     -11.414 -14.805 -12.102  1.00 88.00           O  
ATOM   2067  CG  LEU A 277     -13.164 -10.680 -13.445  1.00 88.00           C  
ATOM   2068  CD1 LEU A 277     -12.852 -10.047 -14.805  1.00 88.00           C  
ATOM   2069  CD2 LEU A 277     -14.648 -10.570 -13.125  1.00 88.00           C  
ATOM   2070  N   TYR A 278     -13.539 -15.070 -12.461  1.00 86.50           N  
ATOM   2071  CA  TYR A 278     -13.406 -16.469 -12.883  1.00 86.50           C  
ATOM   2072  C   TYR A 278     -13.367 -16.578 -14.398  1.00 86.50           C  
ATOM   2073  CB  TYR A 278     -14.562 -17.297 -12.328  1.00 86.50           C  
ATOM   2074  O   TYR A 278     -14.297 -16.156 -15.086  1.00 86.50           O  
ATOM   2075  CG  TYR A 278     -14.414 -18.781 -12.586  1.00 86.50           C  
ATOM   2076  CD1 TYR A 278     -15.055 -19.391 -13.672  1.00 86.50           C  
ATOM   2077  CD2 TYR A 278     -13.641 -19.578 -11.758  1.00 86.50           C  
ATOM   2078  CE1 TYR A 278     -14.930 -20.750 -13.914  1.00 86.50           C  
ATOM   2079  CE2 TYR A 278     -13.508 -20.953 -11.992  1.00 86.50           C  
ATOM   2080  OH  TYR A 278     -14.023 -22.875 -13.312  1.00 86.50           O  
ATOM   2081  CZ  TYR A 278     -14.148 -21.516 -13.070  1.00 86.50           C  
ATOM   2082  N   LEU A 279     -12.312 -17.109 -14.789  1.00 89.06           N  
ATOM   2083  CA  LEU A 279     -12.125 -17.281 -16.234  1.00 89.06           C  
ATOM   2084  C   LEU A 279     -12.109 -18.750 -16.609  1.00 89.06           C  
ATOM   2085  CB  LEU A 279     -10.820 -16.609 -16.672  1.00 89.06           C  
ATOM   2086  O   LEU A 279     -11.484 -19.562 -15.922  1.00 89.06           O  
ATOM   2087  CG  LEU A 279     -10.695 -15.109 -16.406  1.00 89.06           C  
ATOM   2088  CD1 LEU A 279      -9.305 -14.609 -16.781  1.00 89.06           C  
ATOM   2089  CD2 LEU A 279     -11.773 -14.336 -17.172  1.00 89.06           C  
ATOM   2090  N   GLN A 280     -12.883 -19.109 -17.609  1.00 88.81           N  
ATOM   2091  CA  GLN A 280     -12.789 -20.422 -18.219  1.00 88.81           C  
ATOM   2092  C   GLN A 280     -11.586 -20.516 -19.156  1.00 88.81           C  
ATOM   2093  CB  GLN A 280     -14.070 -20.766 -18.984  1.00 88.81           C  
ATOM   2094  O   GLN A 280     -11.102 -19.500 -19.641  1.00 88.81           O  
ATOM   2095  CG  GLN A 280     -15.312 -20.828 -18.109  1.00 88.81           C  
ATOM   2096  CD  GLN A 280     -15.375 -22.109 -17.297  1.00 88.81           C  
ATOM   2097  NE2 GLN A 280     -16.203 -22.125 -16.266  1.00 88.81           N  
ATOM   2098  OE1 GLN A 280     -14.680 -23.094 -17.594  1.00 88.81           O  
ATOM   2099  N   MET A 281     -11.164 -21.766 -19.297  1.00 85.44           N  
ATOM   2100  CA  MET A 281     -10.062 -21.969 -20.234  1.00 85.44           C  
ATOM   2101  C   MET A 281     -10.422 -21.438 -21.609  1.00 85.44           C  
ATOM   2102  CB  MET A 281      -9.688 -23.453 -20.312  1.00 85.44           C  
ATOM   2103  O   MET A 281     -11.500 -21.734 -22.141  1.00 85.44           O  
ATOM   2104  CG  MET A 281      -8.430 -23.719 -21.109  1.00 85.44           C  
ATOM   2105  SD  MET A 281      -8.039 -25.500 -21.234  1.00 85.44           S  
ATOM   2106  CE  MET A 281      -9.203 -26.000 -22.531  1.00 85.44           C  
ATOM   2107  N   GLY A 282      -9.617 -20.594 -22.188  1.00 86.38           N  
ATOM   2108  CA  GLY A 282      -9.844 -20.062 -23.531  1.00 86.38           C  
ATOM   2109  C   GLY A 282     -10.484 -18.688 -23.516  1.00 86.38           C  
ATOM   2110  O   GLY A 282     -10.422 -17.969 -24.516  1.00 86.38           O  
ATOM   2111  N   GLN A 283     -11.156 -18.344 -22.406  1.00 89.94           N  
ATOM   2112  CA  GLN A 283     -11.688 -16.984 -22.297  1.00 89.94           C  
ATOM   2113  C   GLN A 283     -10.562 -15.969 -22.141  1.00 89.94           C  
ATOM   2114  CB  GLN A 283     -12.648 -16.891 -21.109  1.00 89.94           C  
ATOM   2115  O   GLN A 283      -9.500 -16.281 -21.594  1.00 89.94           O  
ATOM   2116  CG  GLN A 283     -13.977 -17.609 -21.328  1.00 89.94           C  
ATOM   2117  CD  GLN A 283     -14.969 -17.344 -20.219  1.00 89.94           C  
ATOM   2118  NE2 GLN A 283     -16.250 -17.219 -20.578  1.00 89.94           N  
ATOM   2119  OE1 GLN A 283     -14.602 -17.266 -19.031  1.00 89.94           O  
ATOM   2120  N   TRP A 284     -10.750 -14.766 -22.656  1.00 91.31           N  
ATOM   2121  CA  TRP A 284      -9.711 -13.750 -22.562  1.00 91.31           C  
ATOM   2122  C   TRP A 284     -10.250 -12.484 -21.891  1.00 91.31           C  
ATOM   2123  CB  TRP A 284      -9.148 -13.414 -23.938  1.00 91.31           C  
ATOM   2124  O   TRP A 284     -11.461 -12.242 -21.891  1.00 91.31           O  
ATOM   2125  CG  TRP A 284     -10.117 -12.680 -24.828  1.00 91.31           C  
ATOM   2126  CD1 TRP A 284     -10.258 -11.320 -24.953  1.00 91.31           C  
ATOM   2127  CD2 TRP A 284     -11.078 -13.266 -25.703  1.00 91.31           C  
ATOM   2128  CE2 TRP A 284     -11.773 -12.203 -26.328  1.00 91.31           C  
ATOM   2129  CE3 TRP A 284     -11.430 -14.586 -26.031  1.00 91.31           C  
ATOM   2130  NE1 TRP A 284     -11.250 -11.031 -25.859  1.00 91.31           N  
ATOM   2131  CH2 TRP A 284     -13.109 -13.719 -27.562  1.00 91.31           C  
ATOM   2132  CZ2 TRP A 284     -12.789 -12.422 -27.266  1.00 91.31           C  
ATOM   2133  CZ3 TRP A 284     -12.445 -14.797 -26.953  1.00 91.31           C  
ATOM   2134  N   THR A 285      -9.367 -11.859 -21.234  1.00 94.12           N  
ATOM   2135  CA  THR A 285      -9.656 -10.562 -20.625  1.00 94.12           C  
ATOM   2136  C   THR A 285      -8.820  -9.461 -21.266  1.00 94.12           C  
ATOM   2137  CB  THR A 285      -9.398 -10.594 -19.109  1.00 94.12           C  
ATOM   2138  O   THR A 285      -7.723  -9.719 -21.766  1.00 94.12           O  
ATOM   2139  CG2 THR A 285     -10.305 -11.602 -18.406  1.00 94.12           C  
ATOM   2140  OG1 THR A 285      -8.031 -10.961 -18.875  1.00 94.12           O  
ATOM   2141  N   SER A 286      -9.375  -8.344 -21.359  1.00 93.50           N  
ATOM   2142  CA  SER A 286      -8.727  -7.156 -21.906  1.00 93.50           C  
ATOM   2143  C   SER A 286      -9.172  -5.895 -21.172  1.00 93.50           C  
ATOM   2144  CB  SER A 286      -9.023  -7.027 -23.391  1.00 93.50           C  
ATOM   2145  O   SER A 286     -10.172  -5.910 -20.453  1.00 93.50           O  
ATOM   2146  OG  SER A 286     -10.422  -6.969 -23.625  1.00 93.50           O  
ATOM   2147  N   VAL A 287      -8.414  -4.883 -21.281  1.00 95.00           N  
ATOM   2148  CA  VAL A 287      -8.648  -3.617 -20.594  1.00 95.00           C  
ATOM   2149  C   VAL A 287      -9.305  -2.625 -21.547  1.00 95.00           C  
ATOM   2150  CB  VAL A 287      -7.332  -3.025 -20.031  1.00 95.00           C  
ATOM   2151  O   VAL A 287      -8.852  -2.445 -22.672  1.00 95.00           O  
ATOM   2152  CG1 VAL A 287      -7.590  -1.686 -19.344  1.00 95.00           C  
ATOM   2153  CG2 VAL A 287      -6.672  -4.008 -19.062  1.00 95.00           C  
ATOM   2154  N   PHE A 288     -10.367  -1.992 -21.062  1.00 92.88           N  
ATOM   2155  CA  PHE A 288     -11.094  -0.989 -21.828  1.00 92.88           C  
ATOM   2156  C   PHE A 288     -11.148   0.336 -21.078  1.00 92.88           C  
ATOM   2157  CB  PHE A 288     -12.516  -1.473 -22.141  1.00 92.88           C  
ATOM   2158  O   PHE A 288     -11.258   0.354 -19.859  1.00 92.88           O  
ATOM   2159  CG  PHE A 288     -12.586  -2.529 -23.203  1.00 92.88           C  
ATOM   2160  CD1 PHE A 288     -12.938  -2.199 -24.516  1.00 92.88           C  
ATOM   2161  CD2 PHE A 288     -12.289  -3.854 -22.906  1.00 92.88           C  
ATOM   2162  CE1 PHE A 288     -13.000  -3.176 -25.500  1.00 92.88           C  
ATOM   2163  CE2 PHE A 288     -12.352  -4.836 -23.891  1.00 92.88           C  
ATOM   2164  CZ  PHE A 288     -12.703  -4.492 -25.188  1.00 92.88           C  
ATOM   2165  N   LEU A 289     -11.055   1.309 -21.734  1.00 92.94           N  
ATOM   2166  CA  LEU A 289     -11.336   2.645 -21.219  1.00 92.94           C  
ATOM   2167  C   LEU A 289     -12.523   3.266 -21.953  1.00 92.94           C  
ATOM   2168  CB  LEU A 289     -10.109   3.545 -21.359  1.00 92.94           C  
ATOM   2169  O   LEU A 289     -12.484   3.428 -23.172  1.00 92.94           O  
ATOM   2170  CG  LEU A 289     -10.195   4.922 -20.703  1.00 92.94           C  
ATOM   2171  CD1 LEU A 289     -10.336   4.781 -19.188  1.00 92.94           C  
ATOM   2172  CD2 LEU A 289      -8.977   5.766 -21.047  1.00 92.94           C  
ATOM   2173  N   ASP A 290     -13.547   3.533 -21.188  1.00 91.25           N  
ATOM   2174  CA  ASP A 290     -14.734   4.199 -21.703  1.00 91.25           C  
ATOM   2175  C   ASP A 290     -14.711   5.695 -21.391  1.00 91.25           C  
ATOM   2176  CB  ASP A 290     -16.000   3.562 -21.125  1.00 91.25           C  
ATOM   2177  O   ASP A 290     -14.898   6.098 -20.234  1.00 91.25           O  
ATOM   2178  CG  ASP A 290     -17.281   4.137 -21.703  1.00 91.25           C  
ATOM   2179  OD1 ASP A 290     -17.203   4.891 -22.703  1.00 91.25           O  
ATOM   2180  OD2 ASP A 290     -18.359   3.836 -21.172  1.00 91.25           O  
ATOM   2181  N   ASN A 291     -14.531   6.453 -22.406  1.00 90.25           N  
ATOM   2182  CA  ASN A 291     -14.516   7.906 -22.281  1.00 90.25           C  
ATOM   2183  C   ASN A 291     -15.883   8.508 -22.578  1.00 90.25           C  
ATOM   2184  CB  ASN A 291     -13.453   8.516 -23.203  1.00 90.25           C  
ATOM   2185  O   ASN A 291     -16.219   8.758 -23.734  1.00 90.25           O  
ATOM   2186  CG  ASN A 291     -13.352  10.023 -23.062  1.00 90.25           C  
ATOM   2187  ND2 ASN A 291     -12.602  10.648 -23.953  1.00 90.25           N  
ATOM   2188  OD1 ASN A 291     -13.945  10.609 -22.156  1.00 90.25           O  
ATOM   2189  N   ALA A 292     -16.594   8.750 -21.531  1.00 85.81           N  
ATOM   2190  CA  ALA A 292     -17.922   9.336 -21.703  1.00 85.81           C  
ATOM   2191  C   ALA A 292     -17.844  10.859 -21.672  1.00 85.81           C  
ATOM   2192  CB  ALA A 292     -18.859   8.820 -20.625  1.00 85.81           C  
ATOM   2193  O   ALA A 292     -18.875  11.523 -21.547  1.00 85.81           O  
ATOM   2194  N   SER A 293     -16.688  11.352 -21.812  1.00 82.44           N  
ATOM   2195  CA  SER A 293     -16.516  12.805 -21.812  1.00 82.44           C  
ATOM   2196  C   SER A 293     -16.500  13.367 -23.219  1.00 82.44           C  
ATOM   2197  CB  SER A 293     -15.219  13.188 -21.078  1.00 82.44           C  
ATOM   2198  O   SER A 293     -16.438  12.609 -24.203  1.00 82.44           O  
ATOM   2199  OG  SER A 293     -14.094  12.977 -21.922  1.00 82.44           O  
ATOM   2200  N   GLY A 294     -16.656  14.703 -23.266  1.00 79.81           N  
ATOM   2201  CA  GLY A 294     -16.672  15.375 -24.562  1.00 79.81           C  
ATOM   2202  C   GLY A 294     -15.281  15.680 -25.094  1.00 79.81           C  
ATOM   2203  O   GLY A 294     -15.141  16.266 -26.172  1.00 79.81           O  
ATOM   2204  N   CYS A 295     -14.250  15.297 -24.469  1.00 79.81           N  
ATOM   2205  CA  CYS A 295     -12.891  15.570 -24.891  1.00 79.81           C  
ATOM   2206  C   CYS A 295     -12.109  14.273 -25.094  1.00 79.81           C  
ATOM   2207  CB  CYS A 295     -12.172  16.453 -23.875  1.00 79.81           C  
ATOM   2208  O   CYS A 295     -12.445  13.242 -24.500  1.00 79.81           O  
ATOM   2209  SG  CYS A 295     -12.195  15.789 -22.188  1.00 79.81           S  
ATOM   2210  N   SER A 296     -11.164  14.383 -25.984  1.00 86.44           N  
ATOM   2211  CA  SER A 296     -10.273  13.250 -26.188  1.00 86.44           C  
ATOM   2212  C   SER A 296      -9.227  13.164 -25.078  1.00 86.44           C  
ATOM   2213  CB  SER A 296      -9.586  13.344 -27.547  1.00 86.44           C  
ATOM   2214  O   SER A 296      -8.875  14.180 -24.469  1.00 86.44           O  
ATOM   2215  OG  SER A 296      -8.758  14.492 -27.609  1.00 86.44           O  
ATOM   2216  N   LEU A 297      -8.852  11.930 -24.828  1.00 87.00           N  
ATOM   2217  CA  LEU A 297      -7.863  11.672 -23.797  1.00 87.00           C  
ATOM   2218  C   LEU A 297      -6.734  10.797 -24.328  1.00 87.00           C  
ATOM   2219  CB  LEU A 297      -8.523  11.000 -22.578  1.00 87.00           C  
ATOM   2220  O   LEU A 297      -6.879  10.148 -25.359  1.00 87.00           O  
ATOM   2221  CG  LEU A 297      -9.758  11.695 -22.016  1.00 87.00           C  
ATOM   2222  CD1 LEU A 297     -10.852  10.672 -21.719  1.00 87.00           C  
ATOM   2223  CD2 LEU A 297      -9.398  12.484 -20.750  1.00 87.00           C  
ATOM   2224  N   THR A 298      -5.652  10.867 -23.656  1.00 92.25           N  
ATOM   2225  CA  THR A 298      -4.504  10.039 -24.000  1.00 92.25           C  
ATOM   2226  C   THR A 298      -4.082   9.180 -22.812  1.00 92.25           C  
ATOM   2227  CB  THR A 298      -3.311  10.898 -24.453  1.00 92.25           C  
ATOM   2228  O   THR A 298      -3.857   9.695 -21.719  1.00 92.25           O  
ATOM   2229  CG2 THR A 298      -2.184  10.031 -25.000  1.00 92.25           C  
ATOM   2230  OG1 THR A 298      -3.748  11.797 -25.484  1.00 92.25           O  
ATOM   2231  N   VAL A 299      -4.164   7.895 -23.062  1.00 94.12           N  
ATOM   2232  CA  VAL A 299      -3.596   6.969 -22.078  1.00 94.12           C  
ATOM   2233  C   VAL A 299      -2.084   6.875 -22.281  1.00 94.12           C  
ATOM   2234  CB  VAL A 299      -4.230   5.562 -22.188  1.00 94.12           C  
ATOM   2235  O   VAL A 299      -1.611   6.500 -23.359  1.00 94.12           O  
ATOM   2236  CG1 VAL A 299      -3.650   4.621 -21.141  1.00 94.12           C  
ATOM   2237  CG2 VAL A 299      -5.750   5.656 -22.047  1.00 94.12           C  
ATOM   2238  N   ARG A 300      -1.408   7.180 -21.297  1.00 92.12           N  
ATOM   2239  CA  ARG A 300       0.043   7.293 -21.406  1.00 92.12           C  
ATOM   2240  C   ARG A 300       0.700   5.918 -21.422  1.00 92.12           C  
ATOM   2241  CB  ARG A 300       0.599   8.125 -20.250  1.00 92.12           C  
ATOM   2242  O   ARG A 300       0.193   4.973 -20.797  1.00 92.12           O  
ATOM   2243  CG  ARG A 300       0.165   9.586 -20.266  1.00 92.12           C  
ATOM   2244  CD  ARG A 300       0.855  10.359 -21.391  1.00 92.12           C  
ATOM   2245  NE  ARG A 300       0.500  11.773 -21.359  1.00 92.12           N  
ATOM   2246  NH1 ARG A 300       2.047  12.406 -22.953  1.00 92.12           N  
ATOM   2247  NH2 ARG A 300       0.673  13.969 -22.000  1.00 92.12           N  
ATOM   2248  CZ  ARG A 300       1.074  12.711 -22.109  1.00 92.12           C  
ATOM   2249  N   SER A 301       1.830   5.953 -22.125  1.00 93.12           N  
ATOM   2250  CA  SER A 301       2.682   4.773 -22.062  1.00 93.12           C  
ATOM   2251  C   SER A 301       3.111   4.473 -20.641  1.00 93.12           C  
ATOM   2252  CB  SER A 301       3.918   4.953 -22.953  1.00 93.12           C  
ATOM   2253  O   SER A 301       3.215   5.379 -19.812  1.00 93.12           O  
ATOM   2254  OG  SER A 301       4.730   6.012 -22.469  1.00 93.12           O  
ATOM   2255  N   GLY A 302       3.242   3.184 -20.391  1.00 88.88           N  
ATOM   2256  CA  GLY A 302       3.623   2.797 -19.047  1.00 88.88           C  
ATOM   2257  C   GLY A 302       2.445   2.350 -18.203  1.00 88.88           C  
ATOM   2258  O   GLY A 302       2.629   1.857 -17.078  1.00 88.88           O  
ATOM   2259  N   SER A 303       1.206   2.629 -18.703  1.00 91.69           N  
ATOM   2260  CA  SER A 303       0.016   2.080 -18.062  1.00 91.69           C  
ATOM   2261  C   SER A 303       0.096   0.562 -17.953  1.00 91.69           C  
ATOM   2262  CB  SER A 303      -1.242   2.480 -18.828  1.00 91.69           C  
ATOM   2263  O   SER A 303       0.729  -0.092 -18.781  1.00 91.69           O  
ATOM   2264  OG  SER A 303      -1.424   3.887 -18.797  1.00 91.69           O  
ATOM   2265  N   HIS A 304      -0.567   0.007 -16.922  1.00 89.31           N  
ATOM   2266  CA  HIS A 304      -0.308  -1.380 -16.547  1.00 89.31           C  
ATOM   2267  C   HIS A 304      -1.561  -2.236 -16.703  1.00 89.31           C  
ATOM   2268  CB  HIS A 304       0.204  -1.462 -15.109  1.00 89.31           C  
ATOM   2269  O   HIS A 304      -2.678  -1.748 -16.531  1.00 89.31           O  
ATOM   2270  CG  HIS A 304      -0.752  -0.910 -14.094  1.00 89.31           C  
ATOM   2271  CD2 HIS A 304      -0.734   0.248 -13.398  1.00 89.31           C  
ATOM   2272  ND1 HIS A 304      -1.892  -1.580 -13.711  1.00 89.31           N  
ATOM   2273  CE1 HIS A 304      -2.535  -0.855 -12.805  1.00 89.31           C  
ATOM   2274  NE2 HIS A 304      -1.854   0.259 -12.602  1.00 89.31           N  
ATOM   2275  N   PHE A 305      -1.353  -3.533 -17.109  1.00 92.81           N  
ATOM   2276  CA  PHE A 305      -2.336  -4.609 -17.109  1.00 92.81           C  
ATOM   2277  C   PHE A 305      -1.721  -5.906 -16.594  1.00 92.81           C  
ATOM   2278  CB  PHE A 305      -2.908  -4.812 -18.516  1.00 92.81           C  
ATOM   2279  O   PHE A 305      -0.660  -6.324 -17.078  1.00 92.81           O  
ATOM   2280  CG  PHE A 305      -3.850  -5.984 -18.625  1.00 92.81           C  
ATOM   2281  CD1 PHE A 305      -3.807  -6.828 -19.719  1.00 92.81           C  
ATOM   2282  CD2 PHE A 305      -4.781  -6.234 -17.625  1.00 92.81           C  
ATOM   2283  CE1 PHE A 305      -4.676  -7.910 -19.828  1.00 92.81           C  
ATOM   2284  CE2 PHE A 305      -5.652  -7.316 -17.719  1.00 92.81           C  
ATOM   2285  CZ  PHE A 305      -5.602  -8.148 -18.828  1.00 92.81           C  
ATOM   2286  N   SER A 306      -2.342  -6.418 -15.555  1.00 89.44           N  
ATOM   2287  CA  SER A 306      -1.773  -7.625 -14.961  1.00 89.44           C  
ATOM   2288  C   SER A 306      -2.865  -8.609 -14.555  1.00 89.44           C  
ATOM   2289  CB  SER A 306      -0.925  -7.266 -13.734  1.00 89.44           C  
ATOM   2290  O   SER A 306      -4.023  -8.227 -14.391  1.00 89.44           O  
ATOM   2291  OG  SER A 306      -1.732  -6.727 -12.703  1.00 89.44           O  
ATOM   2292  N   ALA A 307      -2.457  -9.844 -14.516  1.00 89.38           N  
ATOM   2293  CA  ALA A 307      -3.338 -10.930 -14.078  1.00 89.38           C  
ATOM   2294  C   ALA A 307      -2.545 -12.039 -13.391  1.00 89.38           C  
ATOM   2295  CB  ALA A 307      -4.117 -11.492 -15.266  1.00 89.38           C  
ATOM   2296  O   ALA A 307      -1.392 -12.297 -13.750  1.00 89.38           O  
ATOM   2297  N   VAL A 308      -3.141 -12.617 -12.328  1.00 82.00           N  
ATOM   2298  CA  VAL A 308      -2.549 -13.734 -11.602  1.00 82.00           C  
ATOM   2299  C   VAL A 308      -3.611 -14.797 -11.344  1.00 82.00           C  
ATOM   2300  CB  VAL A 308      -1.910 -13.281 -10.273  1.00 82.00           C  
ATOM   2301  O   VAL A 308      -4.688 -14.500 -10.820  1.00 82.00           O  
ATOM   2302  CG1 VAL A 308      -1.297 -14.469  -9.539  1.00 82.00           C  
ATOM   2303  CG2 VAL A 308      -0.856 -12.203 -10.531  1.00 82.00           C  
ATOM   2304  N   LEU A 309      -3.291 -15.953 -11.805  1.00 79.88           N  
ATOM   2305  CA  LEU A 309      -4.164 -17.062 -11.477  1.00 79.88           C  
ATOM   2306  C   LEU A 309      -4.090 -17.406  -9.992  1.00 79.88           C  
ATOM   2307  CB  LEU A 309      -3.793 -18.297 -12.305  1.00 79.88           C  
ATOM   2308  O   LEU A 309      -3.029 -17.781  -9.484  1.00 79.88           O  
ATOM   2309  CG  LEU A 309      -4.570 -19.578 -12.000  1.00 79.88           C  
ATOM   2310  CD1 LEU A 309      -6.039 -19.406 -12.383  1.00 79.88           C  
ATOM   2311  CD2 LEU A 309      -3.955 -20.766 -12.734  1.00 79.88           C  
ATOM   2312  N   LEU A 310      -5.156 -17.125  -9.266  1.00 70.69           N  
ATOM   2313  CA  LEU A 310      -5.223 -17.375  -7.832  1.00 70.69           C  
ATOM   2314  C   LEU A 310      -5.430 -18.875  -7.562  1.00 70.69           C  
ATOM   2315  CB  LEU A 310      -6.355 -16.578  -7.195  1.00 70.69           C  
ATOM   2316  O   LEU A 310      -4.871 -19.406  -6.609  1.00 70.69           O  
ATOM   2317  CG  LEU A 310      -6.223 -15.055  -7.254  1.00 70.69           C  
ATOM   2318  CD1 LEU A 310      -7.492 -14.383  -6.734  1.00 70.69           C  
ATOM   2319  CD2 LEU A 310      -5.008 -14.594  -6.453  1.00 70.69           C  
ATOM   2320  N   GLY A 311      -6.117 -19.516  -8.328  1.00 71.06           N  
ATOM   2321  CA  GLY A 311      -6.438 -20.922  -8.133  1.00 71.06           C  
ATOM   2322  C   GLY A 311      -7.551 -21.406  -9.047  1.00 71.06           C  
ATOM   2323  O   GLY A 311      -8.211 -20.609  -9.711  1.00 71.06           O  
ATOM   2324  N   VAL A 312      -7.461 -22.719  -9.312  1.00 66.31           N  
ATOM   2325  CA  VAL A 312      -8.469 -23.391 -10.133  1.00 66.31           C  
ATOM   2326  C   VAL A 312      -9.719 -23.672  -9.297  1.00 66.31           C  
ATOM   2327  CB  VAL A 312      -7.930 -24.703 -10.750  1.00 66.31           C  
ATOM   2328  O   VAL A 312      -9.625 -23.875  -8.086  1.00 66.31           O  
ATOM   2329  CG1 VAL A 312      -8.977 -25.344 -11.656  1.00 66.31           C  
ATOM   2330  CG2 VAL A 312      -6.641 -24.422 -11.523  1.00 66.31           C  
TER    2331      VAL A 312                                                      
ATOM   2332  N   SER B   1      -0.616  -3.389  24.422  1.00 78.38           N  
ATOM   2333  CA  SER B   1       0.812  -3.590  24.203  1.00 78.38           C  
ATOM   2334  C   SER B   1       1.371  -2.561  23.219  1.00 78.38           C  
ATOM   2335  CB  SER B   1       1.082  -5.000  23.672  1.00 78.38           C  
ATOM   2336  O   SER B   1       0.641  -2.039  22.375  1.00 78.38           O  
ATOM   2337  OG  SER B   1       0.522  -5.172  22.375  1.00 78.38           O  
ATOM   2338  N   SER B   2       2.529  -2.057  23.359  1.00 86.88           N  
ATOM   2339  CA  SER B   2       3.229  -1.048  22.562  1.00 86.88           C  
ATOM   2340  C   SER B   2       3.535  -1.561  21.172  1.00 86.88           C  
ATOM   2341  CB  SER B   2       4.523  -0.627  23.266  1.00 86.88           C  
ATOM   2342  O   SER B   2       3.582  -2.771  20.938  1.00 86.88           O  
ATOM   2343  OG  SER B   2       5.535  -0.338  22.312  1.00 86.88           O  
ATOM   2344  N   CYS B   3       3.631  -0.744  20.297  1.00 91.00           N  
ATOM   2345  CA  CYS B   3       3.949  -1.052  18.906  1.00 91.00           C  
ATOM   2346  C   CYS B   3       5.184  -1.940  18.812  1.00 91.00           C  
ATOM   2347  CB  CYS B   3       4.176   0.234  18.109  1.00 91.00           C  
ATOM   2348  O   CYS B   3       6.273  -1.539  19.219  1.00 91.00           O  
ATOM   2349  SG  CYS B   3       4.637  -0.048  16.391  1.00 91.00           S  
ATOM   2350  N   LYS B   4       4.961  -3.137  18.328  1.00 90.12           N  
ATOM   2351  CA  LYS B   4       6.062  -4.078  18.156  1.00 90.12           C  
ATOM   2352  C   LYS B   4       5.766  -5.070  17.031  1.00 90.12           C  
ATOM   2353  CB  LYS B   4       6.344  -4.828  19.453  1.00 90.12           C  
ATOM   2354  O   LYS B   4       4.652  -5.098  16.500  1.00 90.12           O  
ATOM   2355  CG  LYS B   4       5.176  -5.676  19.938  1.00 90.12           C  
ATOM   2356  CD  LYS B   4       5.488  -6.344  21.281  1.00 90.12           C  
ATOM   2357  CE  LYS B   4       4.309  -7.164  21.781  1.00 90.12           C  
ATOM   2358  NZ  LYS B   4       4.598  -7.793  23.109  1.00 90.12           N  
ATOM   2359  N   ARG B   5       6.766  -5.820  16.766  1.00 91.44           N  
ATOM   2360  CA  ARG B   5       6.672  -6.848  15.734  1.00 91.44           C  
ATOM   2361  C   ARG B   5       6.051  -8.125  16.297  1.00 91.44           C  
ATOM   2362  CB  ARG B   5       8.055  -7.148  15.148  1.00 91.44           C  
ATOM   2363  O   ARG B   5       6.387  -8.555  17.391  1.00 91.44           O  
ATOM   2364  CG  ARG B   5       8.023  -8.086  13.953  1.00 91.44           C  
ATOM   2365  CD  ARG B   5       9.391  -8.188  13.289  1.00 91.44           C  
ATOM   2366  NE  ARG B   5      10.383  -8.781  14.180  1.00 91.44           N  
ATOM   2367  NH1 ARG B   5      10.852 -10.578  12.805  1.00 91.44           N  
ATOM   2368  NH2 ARG B   5      11.938 -10.352  14.805  1.00 91.44           N  
ATOM   2369  CZ  ARG B   5      11.055  -9.906  13.930  1.00 91.44           C  
ATOM   2370  N   HIS B   6       5.180  -8.648  15.602  1.00 94.69           N  
ATOM   2371  CA  HIS B   6       4.508  -9.898  15.953  1.00 94.69           C  
ATOM   2372  C   HIS B   6       4.738 -10.969  14.898  1.00 94.69           C  
ATOM   2373  CB  HIS B   6       3.006  -9.656  16.141  1.00 94.69           C  
ATOM   2374  O   HIS B   6       4.914 -10.656  13.719  1.00 94.69           O  
ATOM   2375  CG  HIS B   6       2.682  -8.734  17.281  1.00 94.69           C  
ATOM   2376  CD2 HIS B   6       2.652  -7.383  17.344  1.00 94.69           C  
ATOM   2377  ND1 HIS B   6       2.342  -9.195  18.531  1.00 94.69           N  
ATOM   2378  CE1 HIS B   6       2.113  -8.156  19.328  1.00 94.69           C  
ATOM   2379  NE2 HIS B   6       2.295  -7.047  18.625  1.00 94.69           N  
ATOM   2380  N   PRO B   7       4.797 -12.219  15.383  1.00 92.00           N  
ATOM   2381  CA  PRO B   7       5.004 -13.320  14.438  1.00 92.00           C  
ATOM   2382  C   PRO B   7       3.799 -13.539  13.523  1.00 92.00           C  
ATOM   2383  CB  PRO B   7       5.230 -14.531  15.336  1.00 92.00           C  
ATOM   2384  O   PRO B   7       2.652 -13.414  13.961  1.00 92.00           O  
ATOM   2385  CG  PRO B   7       4.582 -14.172  16.641  1.00 92.00           C  
ATOM   2386  CD  PRO B   7       4.574 -12.672  16.766  1.00 92.00           C  
ATOM   2387  N   LEU B   8       4.117 -13.672  12.242  1.00 95.50           N  
ATOM   2388  CA  LEU B   8       3.145 -14.016  11.211  1.00 95.50           C  
ATOM   2389  C   LEU B   8       3.775 -14.906  10.141  1.00 95.50           C  
ATOM   2390  CB  LEU B   8       2.570 -12.750  10.570  1.00 95.50           C  
ATOM   2391  O   LEU B   8       4.688 -14.477   9.438  1.00 95.50           O  
ATOM   2392  CG  LEU B   8       1.668 -12.961   9.352  1.00 95.50           C  
ATOM   2393  CD1 LEU B   8       0.417 -13.742   9.742  1.00 95.50           C  
ATOM   2394  CD2 LEU B   8       1.297 -11.625   8.727  1.00 95.50           C  
ATOM   2395  N   TYR B   9       3.291 -16.047  10.133  1.00 92.94           N  
ATOM   2396  CA  TYR B   9       3.678 -16.953   9.055  1.00 92.94           C  
ATOM   2397  C   TYR B   9       2.629 -16.969   7.949  1.00 92.94           C  
ATOM   2398  CB  TYR B   9       3.887 -18.375   9.586  1.00 92.94           C  
ATOM   2399  O   TYR B   9       1.446 -17.203   8.211  1.00 92.94           O  
ATOM   2400  CG  TYR B   9       4.395 -19.344   8.555  1.00 92.94           C  
ATOM   2401  CD1 TYR B   9       3.531 -20.234   7.922  1.00 92.94           C  
ATOM   2402  CD2 TYR B   9       5.742 -19.375   8.203  1.00 92.94           C  
ATOM   2403  CE1 TYR B   9       3.994 -21.141   6.965  1.00 92.94           C  
ATOM   2404  CE2 TYR B   9       6.215 -20.266   7.250  1.00 92.94           C  
ATOM   2405  OH  TYR B   9       5.805 -22.031   5.691  1.00 92.94           O  
ATOM   2406  CZ  TYR B   9       5.336 -21.141   6.637  1.00 92.94           C  
ATOM   2407  N   VAL B  10       3.100 -16.625   6.789  1.00 92.69           N  
ATOM   2408  CA  VAL B  10       2.229 -16.641   5.617  1.00 92.69           C  
ATOM   2409  C   VAL B  10       2.441 -17.938   4.836  1.00 92.69           C  
ATOM   2410  CB  VAL B  10       2.480 -15.422   4.707  1.00 92.69           C  
ATOM   2411  O   VAL B  10       3.500 -18.141   4.234  1.00 92.69           O  
ATOM   2412  CG1 VAL B  10       1.597 -15.484   3.463  1.00 92.69           C  
ATOM   2413  CG2 VAL B  10       2.234 -14.125   5.477  1.00 92.69           C  
ATOM   2414  N   ASP B  11       1.454 -18.703   4.949  1.00 90.50           N  
ATOM   2415  CA  ASP B  11       1.423 -19.922   4.137  1.00 90.50           C  
ATOM   2416  C   ASP B  11       0.755 -19.656   2.789  1.00 90.50           C  
ATOM   2417  CB  ASP B  11       0.693 -21.047   4.879  1.00 90.50           C  
ATOM   2418  O   ASP B  11      -0.415 -19.266   2.734  1.00 90.50           O  
ATOM   2419  CG  ASP B  11       0.841 -22.391   4.199  1.00 90.50           C  
ATOM   2420  OD1 ASP B  11       0.877 -22.453   2.949  1.00 90.50           O  
ATOM   2421  OD2 ASP B  11       0.918 -23.406   4.918  1.00 90.50           O  
ATOM   2422  N   PHE B  12       1.483 -19.859   1.776  1.00 85.31           N  
ATOM   2423  CA  PHE B  12       0.975 -19.547   0.447  1.00 85.31           C  
ATOM   2424  C   PHE B  12      -0.225 -20.422   0.104  1.00 85.31           C  
ATOM   2425  CB  PHE B  12       2.072 -19.719  -0.606  1.00 85.31           C  
ATOM   2426  O   PHE B  12      -1.031 -20.062  -0.759  1.00 85.31           O  
ATOM   2427  CG  PHE B  12       3.121 -18.641  -0.578  1.00 85.31           C  
ATOM   2428  CD1 PHE B  12       2.760 -17.312  -0.524  1.00 85.31           C  
ATOM   2429  CD2 PHE B  12       4.473 -18.969  -0.604  1.00 85.31           C  
ATOM   2430  CE1 PHE B  12       3.729 -16.312  -0.497  1.00 85.31           C  
ATOM   2431  CE2 PHE B  12       5.445 -17.984  -0.578  1.00 85.31           C  
ATOM   2432  CZ  PHE B  12       5.070 -16.641  -0.525  1.00 85.31           C  
ATOM   2433  N   SER B  13      -0.379 -21.484   0.748  1.00 84.38           N  
ATOM   2434  CA  SER B  13      -1.557 -22.328   0.569  1.00 84.38           C  
ATOM   2435  C   SER B  13      -2.807 -21.656   1.129  1.00 84.38           C  
ATOM   2436  CB  SER B  13      -1.353 -23.688   1.242  1.00 84.38           C  
ATOM   2437  O   SER B  13      -3.906 -21.844   0.604  1.00 84.38           O  
ATOM   2438  OG  SER B  13      -0.197 -24.328   0.734  1.00 84.38           O  
ATOM   2439  N   ASP B  14      -2.623 -20.953   2.170  1.00 82.12           N  
ATOM   2440  CA  ASP B  14      -3.740 -20.266   2.820  1.00 82.12           C  
ATOM   2441  C   ASP B  14      -4.301 -19.156   1.935  1.00 82.12           C  
ATOM   2442  CB  ASP B  14      -3.305 -19.688   4.172  1.00 82.12           C  
ATOM   2443  O   ASP B  14      -5.477 -18.812   2.039  1.00 82.12           O  
ATOM   2444  CG  ASP B  14      -3.018 -20.766   5.207  1.00 82.12           C  
ATOM   2445  OD1 ASP B  14      -3.393 -21.938   4.992  1.00 82.12           O  
ATOM   2446  OD2 ASP B  14      -2.414 -20.438   6.250  1.00 82.12           O  
ATOM   2447  N   VAL B  15      -3.400 -18.641   1.092  1.00 79.69           N  
ATOM   2448  CA  VAL B  15      -3.838 -17.531   0.252  1.00 79.69           C  
ATOM   2449  C   VAL B  15      -4.082 -18.016  -1.172  1.00 79.69           C  
ATOM   2450  CB  VAL B  15      -2.805 -16.375   0.247  1.00 79.69           C  
ATOM   2451  O   VAL B  15      -4.246 -17.219  -2.094  1.00 79.69           O  
ATOM   2452  CG1 VAL B  15      -2.785 -15.664   1.597  1.00 79.69           C  
ATOM   2453  CG2 VAL B  15      -1.415 -16.906  -0.098  1.00 79.69           C  
ATOM   2454  N   GLY B  16      -3.900 -19.281  -1.297  1.00 79.50           N  
ATOM   2455  CA  GLY B  16      -4.238 -19.891  -2.576  1.00 79.50           C  
ATOM   2456  C   GLY B  16      -3.156 -19.703  -3.625  1.00 79.50           C  
ATOM   2457  O   GLY B  16      -3.451 -19.609  -4.816  1.00 79.50           O  
ATOM   2458  N   TRP B  17      -1.907 -19.469  -3.160  1.00 75.94           N  
ATOM   2459  CA  TRP B  17      -0.806 -19.203  -4.078  1.00 75.94           C  
ATOM   2460  C   TRP B  17       0.068 -20.453  -4.250  1.00 75.94           C  
ATOM   2461  CB  TRP B  17       0.043 -18.031  -3.582  1.00 75.94           C  
ATOM   2462  O   TRP B  17       1.133 -20.391  -4.867  1.00 75.94           O  
ATOM   2463  CG  TRP B  17      -0.647 -16.703  -3.664  1.00 75.94           C  
ATOM   2464  CD1 TRP B  17      -1.903 -16.453  -4.145  1.00 75.94           C  
ATOM   2465  CD2 TRP B  17      -0.116 -15.445  -3.256  1.00 75.94           C  
ATOM   2466  CE2 TRP B  17      -1.106 -14.469  -3.518  1.00 75.94           C  
ATOM   2467  CE3 TRP B  17       1.102 -15.039  -2.693  1.00 75.94           C  
ATOM   2468  NE1 TRP B  17      -2.186 -15.117  -4.059  1.00 75.94           N  
ATOM   2469  CH2 TRP B  17       0.286 -12.742  -2.688  1.00 75.94           C  
ATOM   2470  CZ2 TRP B  17      -0.915 -13.117  -3.236  1.00 75.94           C  
ATOM   2471  CZ3 TRP B  17       1.290 -13.688  -2.414  1.00 75.94           C  
ATOM   2472  N   ASN B  18      -0.330 -21.516  -3.680  1.00 74.38           N  
ATOM   2473  CA  ASN B  18       0.468 -22.734  -3.666  1.00 74.38           C  
ATOM   2474  C   ASN B  18       0.518 -23.375  -5.047  1.00 74.38           C  
ATOM   2475  CB  ASN B  18      -0.077 -23.719  -2.633  1.00 74.38           C  
ATOM   2476  O   ASN B  18       1.368 -24.234  -5.305  1.00 74.38           O  
ATOM   2477  CG  ASN B  18      -1.529 -24.078  -2.877  1.00 74.38           C  
ATOM   2478  ND2 ASN B  18      -1.885 -25.328  -2.605  1.00 74.38           N  
ATOM   2479  OD1 ASN B  18      -2.326 -23.234  -3.307  1.00 74.38           O  
ATOM   2480  N   ASP B  19      -0.289 -22.969  -5.922  1.00 73.00           N  
ATOM   2481  CA  ASP B  19      -0.337 -23.562  -7.246  1.00 73.00           C  
ATOM   2482  C   ASP B  19       0.766 -23.016  -8.148  1.00 73.00           C  
ATOM   2483  CB  ASP B  19      -1.705 -23.344  -7.895  1.00 73.00           C  
ATOM   2484  O   ASP B  19       1.213 -23.688  -9.078  1.00 73.00           O  
ATOM   2485  CG  ASP B  19      -2.832 -24.047  -7.164  1.00 73.00           C  
ATOM   2486  OD1 ASP B  19      -2.561 -25.016  -6.418  1.00 73.00           O  
ATOM   2487  OD2 ASP B  19      -4.000 -23.641  -7.340  1.00 73.00           O  
ATOM   2488  N   TRP B  20       1.221 -21.781  -7.859  1.00 70.81           N  
ATOM   2489  CA  TRP B  20       2.199 -21.172  -8.758  1.00 70.81           C  
ATOM   2490  C   TRP B  20       3.492 -20.859  -8.016  1.00 70.81           C  
ATOM   2491  CB  TRP B  20       1.633 -19.906  -9.391  1.00 70.81           C  
ATOM   2492  O   TRP B  20       4.531 -20.625  -8.633  1.00 70.81           O  
ATOM   2493  CG  TRP B  20       1.155 -18.891  -8.391  1.00 70.81           C  
ATOM   2494  CD1 TRP B  20       1.910 -17.953  -7.754  1.00 70.81           C  
ATOM   2495  CD2 TRP B  20      -0.185 -18.719  -7.922  1.00 70.81           C  
ATOM   2496  CE2 TRP B  20      -0.170 -17.656  -6.996  1.00 70.81           C  
ATOM   2497  CE3 TRP B  20      -1.398 -19.359  -8.195  1.00 70.81           C  
ATOM   2498  NE1 TRP B  20       1.119 -17.203  -6.910  1.00 70.81           N  
ATOM   2499  CH2 TRP B  20      -2.498 -17.859  -6.625  1.00 70.81           C  
ATOM   2500  CZ2 TRP B  20      -1.324 -17.219  -6.340  1.00 70.81           C  
ATOM   2501  CZ3 TRP B  20      -2.545 -18.922  -7.543  1.00 70.81           C  
ATOM   2502  N   ILE B  21       3.459 -20.719  -6.766  1.00 77.12           N  
ATOM   2503  CA  ILE B  21       4.688 -20.531  -6.004  1.00 77.12           C  
ATOM   2504  C   ILE B  21       5.332 -21.875  -5.707  1.00 77.12           C  
ATOM   2505  CB  ILE B  21       4.422 -19.750  -4.691  1.00 77.12           C  
ATOM   2506  O   ILE B  21       4.723 -22.734  -5.059  1.00 77.12           O  
ATOM   2507  CG1 ILE B  21       4.004 -18.312  -4.992  1.00 77.12           C  
ATOM   2508  CG2 ILE B  21       5.656 -19.797  -3.787  1.00 77.12           C  
ATOM   2509  CD1 ILE B  21       3.680 -17.484  -3.752  1.00 77.12           C  
ATOM   2510  N   VAL B  22       6.488 -22.000  -6.227  1.00 70.44           N  
ATOM   2511  CA  VAL B  22       7.230 -23.250  -6.074  1.00 70.44           C  
ATOM   2512  C   VAL B  22       7.945 -23.266  -4.723  1.00 70.44           C  
ATOM   2513  CB  VAL B  22       8.250 -23.438  -7.219  1.00 70.44           C  
ATOM   2514  O   VAL B  22       7.906 -24.266  -4.008  1.00 70.44           O  
ATOM   2515  CG1 VAL B  22       9.008 -24.766  -7.047  1.00 70.44           C  
ATOM   2516  CG2 VAL B  22       7.551 -23.406  -8.570  1.00 70.44           C  
ATOM   2517  N   ALA B  23       8.648 -22.297  -4.516  1.00 71.31           N  
ATOM   2518  CA  ALA B  23       9.383 -22.141  -3.264  1.00 71.31           C  
ATOM   2519  C   ALA B  23       9.516 -20.672  -2.879  1.00 71.31           C  
ATOM   2520  CB  ALA B  23      10.766 -22.781  -3.383  1.00 71.31           C  
ATOM   2521  O   ALA B  23       9.625 -19.797  -3.748  1.00 71.31           O  
ATOM   2522  N   PRO B  24       9.602 -20.359  -1.515  1.00 75.81           N  
ATOM   2523  CA  PRO B  24       9.281 -21.203  -0.369  1.00 75.81           C  
ATOM   2524  C   PRO B  24       7.781 -21.453  -0.217  1.00 75.81           C  
ATOM   2525  CB  PRO B  24       9.828 -20.422   0.824  1.00 75.81           C  
ATOM   2526  O   PRO B  24       6.977 -20.844  -0.929  1.00 75.81           O  
ATOM   2527  CG  PRO B  24       9.664 -18.984   0.444  1.00 75.81           C  
ATOM   2528  CD  PRO B  24       9.836 -18.859  -1.043  1.00 75.81           C  
ATOM   2529  N   PRO B  25       7.285 -22.500   0.493  1.00 82.00           N  
ATOM   2530  CA  PRO B  25       5.863 -22.734   0.762  1.00 82.00           C  
ATOM   2531  C   PRO B  25       5.219 -21.578   1.536  1.00 82.00           C  
ATOM   2532  CB  PRO B  25       5.863 -24.016   1.591  1.00 82.00           C  
ATOM   2533  O   PRO B  25       4.000 -21.406   1.487  1.00 82.00           O  
ATOM   2534  CG  PRO B  25       7.215 -24.062   2.223  1.00 82.00           C  
ATOM   2535  CD  PRO B  25       8.195 -23.391   1.305  1.00 82.00           C  
ATOM   2536  N   GLY B  26       5.984 -20.891   2.215  1.00 88.19           N  
ATOM   2537  CA  GLY B  26       5.621 -19.750   3.037  1.00 88.19           C  
ATOM   2538  C   GLY B  26       6.816 -19.047   3.648  1.00 88.19           C  
ATOM   2539  O   GLY B  26       7.965 -19.375   3.332  1.00 88.19           O  
ATOM   2540  N   TYR B  27       6.512 -18.016   4.277  1.00 87.00           N  
ATOM   2541  CA  TYR B  27       7.609 -17.281   4.887  1.00 87.00           C  
ATOM   2542  C   TYR B  27       7.141 -16.531   6.125  1.00 87.00           C  
ATOM   2543  CB  TYR B  27       8.211 -16.297   3.877  1.00 87.00           C  
ATOM   2544  O   TYR B  27       5.938 -16.328   6.328  1.00 87.00           O  
ATOM   2545  CG  TYR B  27       7.305 -15.125   3.549  1.00 87.00           C  
ATOM   2546  CD1 TYR B  27       6.164 -15.305   2.771  1.00 87.00           C  
ATOM   2547  CD2 TYR B  27       7.590 -13.852   4.012  1.00 87.00           C  
ATOM   2548  CE1 TYR B  27       5.328 -14.242   2.465  1.00 87.00           C  
ATOM   2549  CE2 TYR B  27       6.762 -12.773   3.713  1.00 87.00           C  
ATOM   2550  OH  TYR B  27       4.809 -11.914   2.639  1.00 87.00           O  
ATOM   2551  CZ  TYR B  27       5.633 -12.977   2.939  1.00 87.00           C  
ATOM   2552  N   HIS B  28       8.062 -16.344   7.012  1.00 90.75           N  
ATOM   2553  CA  HIS B  28       7.797 -15.531   8.195  1.00 90.75           C  
ATOM   2554  C   HIS B  28       7.746 -14.047   7.844  1.00 90.75           C  
ATOM   2555  CB  HIS B  28       8.859 -15.781   9.266  1.00 90.75           C  
ATOM   2556  O   HIS B  28       8.781 -13.367   7.848  1.00 90.75           O  
ATOM   2557  CG  HIS B  28       8.836 -17.172   9.820  1.00 90.75           C  
ATOM   2558  CD2 HIS B  28       9.602 -18.250   9.539  1.00 90.75           C  
ATOM   2559  ND1 HIS B  28       7.938 -17.578  10.781  1.00 90.75           N  
ATOM   2560  CE1 HIS B  28       8.148 -18.844  11.078  1.00 90.75           C  
ATOM   2561  NE2 HIS B  28       9.156 -19.281  10.336  1.00 90.75           N  
ATOM   2562  N   ALA B  29       6.520 -13.578   7.562  1.00 95.12           N  
ATOM   2563  CA  ALA B  29       6.301 -12.203   7.113  1.00 95.12           C  
ATOM   2564  C   ALA B  29       6.305 -11.234   8.297  1.00 95.12           C  
ATOM   2565  CB  ALA B  29       4.988 -12.102   6.344  1.00 95.12           C  
ATOM   2566  O   ALA B  29       6.660 -10.062   8.141  1.00 95.12           O  
ATOM   2567  N   PHE B  30       5.848 -11.664   9.500  1.00 93.25           N  
ATOM   2568  CA  PHE B  30       5.656 -10.828  10.680  1.00 93.25           C  
ATOM   2569  C   PHE B  30       4.676  -9.703  10.391  1.00 93.25           C  
ATOM   2570  CB  PHE B  30       6.992 -10.258  11.164  1.00 93.25           C  
ATOM   2571  O   PHE B  30       4.191  -9.562   9.266  1.00 93.25           O  
ATOM   2572  CG  PHE B  30       8.008 -11.305  11.523  1.00 93.25           C  
ATOM   2573  CD1 PHE B  30       8.070 -11.805  12.820  1.00 93.25           C  
ATOM   2574  CD2 PHE B  30       8.898 -11.789  10.578  1.00 93.25           C  
ATOM   2575  CE1 PHE B  30       9.016 -12.773  13.164  1.00 93.25           C  
ATOM   2576  CE2 PHE B  30       9.836 -12.758  10.906  1.00 93.25           C  
ATOM   2577  CZ  PHE B  30       9.891 -13.250  12.203  1.00 93.25           C  
ATOM   2578  N   TYR B  31       4.199  -9.000  11.344  1.00 96.00           N  
ATOM   2579  CA  TYR B  31       3.373  -7.805  11.219  1.00 96.00           C  
ATOM   2580  C   TYR B  31       3.553  -6.883  12.422  1.00 96.00           C  
ATOM   2581  CB  TYR B  31       1.896  -8.188  11.070  1.00 96.00           C  
ATOM   2582  O   TYR B  31       4.113  -7.289  13.438  1.00 96.00           O  
ATOM   2583  CG  TYR B  31       1.271  -8.695  12.344  1.00 96.00           C  
ATOM   2584  CD1 TYR B  31       1.449 -10.016  12.750  1.00 96.00           C  
ATOM   2585  CD2 TYR B  31       0.500  -7.859  13.148  1.00 96.00           C  
ATOM   2586  CE1 TYR B  31       0.873 -10.492  13.922  1.00 96.00           C  
ATOM   2587  CE2 TYR B  31      -0.080  -8.328  14.320  1.00 96.00           C  
ATOM   2588  OH  TYR B  31      -0.461 -10.109  15.867  1.00 96.00           O  
ATOM   2589  CZ  TYR B  31       0.112  -9.641  14.703  1.00 96.00           C  
ATOM   2590  N   CYS B  32       3.229  -5.676  12.242  1.00 95.31           N  
ATOM   2591  CA  CYS B  32       3.352  -4.680  13.297  1.00 95.31           C  
ATOM   2592  C   CYS B  32       1.996  -4.375  13.922  1.00 95.31           C  
ATOM   2593  CB  CYS B  32       3.969  -3.391  12.750  1.00 95.31           C  
ATOM   2594  O   CYS B  32       1.015  -4.156  13.211  1.00 95.31           O  
ATOM   2595  SG  CYS B  32       5.660  -3.594  12.148  1.00 95.31           S  
ATOM   2596  N   HIS B  33       1.975  -4.406  15.203  1.00 94.56           N  
ATOM   2597  CA  HIS B  33       0.756  -4.105  15.945  1.00 94.56           C  
ATOM   2598  C   HIS B  33       1.077  -3.582  17.344  1.00 94.56           C  
ATOM   2599  CB  HIS B  33      -0.131  -5.348  16.047  1.00 94.56           C  
ATOM   2600  O   HIS B  33       2.111  -3.928  17.922  1.00 94.56           O  
ATOM   2601  CG  HIS B  33      -1.481  -5.078  16.625  1.00 94.56           C  
ATOM   2602  CD2 HIS B  33      -2.053  -5.500  17.781  1.00 94.56           C  
ATOM   2603  ND1 HIS B  33      -2.416  -4.281  16.000  1.00 94.56           N  
ATOM   2604  CE1 HIS B  33      -3.508  -4.227  16.750  1.00 94.56           C  
ATOM   2605  NE2 HIS B  33      -3.312  -4.957  17.828  1.00 94.56           N  
ATOM   2606  N   GLY B  34       0.101  -2.803  17.828  1.00 92.88           N  
ATOM   2607  CA  GLY B  34       0.294  -2.205  19.141  1.00 92.88           C  
ATOM   2608  C   GLY B  34      -0.051  -0.729  19.188  1.00 92.88           C  
ATOM   2609  O   GLY B  34      -0.319  -0.120  18.141  1.00 92.88           O  
ATOM   2610  N   GLU B  35      -0.013  -0.152  20.312  1.00 91.62           N  
ATOM   2611  CA  GLU B  35      -0.358   1.249  20.531  1.00 91.62           C  
ATOM   2612  C   GLU B  35       0.873   2.145  20.422  1.00 91.62           C  
ATOM   2613  CB  GLU B  35      -1.021   1.431  21.906  1.00 91.62           C  
ATOM   2614  O   GLU B  35       1.996   1.696  20.672  1.00 91.62           O  
ATOM   2615  CG  GLU B  35      -2.381   0.760  22.016  1.00 91.62           C  
ATOM   2616  CD  GLU B  35      -3.178   1.229  23.234  1.00 91.62           C  
ATOM   2617  OE1 GLU B  35      -4.387   0.919  23.312  1.00 91.62           O  
ATOM   2618  OE2 GLU B  35      -2.586   1.910  24.094  1.00 91.62           O  
ATOM   2619  N   CYS B  36       0.667   3.316  19.969  1.00 90.56           N  
ATOM   2620  CA  CYS B  36       1.675   4.371  19.906  1.00 90.56           C  
ATOM   2621  C   CYS B  36       1.391   5.453  20.938  1.00 90.56           C  
ATOM   2622  CB  CYS B  36       1.728   4.984  18.516  1.00 90.56           C  
ATOM   2623  O   CYS B  36       0.964   6.555  20.578  1.00 90.56           O  
ATOM   2624  SG  CYS B  36       2.195   3.812  17.219  1.00 90.56           S  
ATOM   2625  N   PRO B  37       1.661   5.184  22.094  1.00 83.88           N  
ATOM   2626  CA  PRO B  37       1.384   6.141  23.172  1.00 83.88           C  
ATOM   2627  C   PRO B  37       2.473   7.203  23.312  1.00 83.88           C  
ATOM   2628  CB  PRO B  37       1.320   5.258  24.422  1.00 83.88           C  
ATOM   2629  O   PRO B  37       3.611   6.980  22.891  1.00 83.88           O  
ATOM   2630  CG  PRO B  37       2.246   4.121  24.125  1.00 83.88           C  
ATOM   2631  CD  PRO B  37       2.242   3.865  22.656  1.00 83.88           C  
ATOM   2632  N   PHE B  38       2.070   8.391  23.781  1.00 82.50           N  
ATOM   2633  CA  PHE B  38       3.055   9.422  24.109  1.00 82.50           C  
ATOM   2634  C   PHE B  38       3.627   9.203  25.500  1.00 82.50           C  
ATOM   2635  CB  PHE B  38       2.428  10.812  24.000  1.00 82.50           C  
ATOM   2636  O   PHE B  38       2.887   8.922  26.438  1.00 82.50           O  
ATOM   2637  CG  PHE B  38       3.426  11.938  24.094  1.00 82.50           C  
ATOM   2638  CD1 PHE B  38       3.658  12.578  25.312  1.00 82.50           C  
ATOM   2639  CD2 PHE B  38       4.133  12.344  22.969  1.00 82.50           C  
ATOM   2640  CE1 PHE B  38       4.582  13.617  25.391  1.00 82.50           C  
ATOM   2641  CE2 PHE B  38       5.059  13.383  23.062  1.00 82.50           C  
ATOM   2642  CZ  PHE B  38       5.281  14.016  24.266  1.00 82.50           C  
ATOM   2643  N   PRO B  39       4.906   9.227  25.688  1.00 77.81           N  
ATOM   2644  CA  PRO B  39       5.957   9.508  24.703  1.00 77.81           C  
ATOM   2645  C   PRO B  39       6.324   8.273  23.875  1.00 77.81           C  
ATOM   2646  CB  PRO B  39       7.137   9.953  25.562  1.00 77.81           C  
ATOM   2647  O   PRO B  39       6.297   7.152  24.375  1.00 77.81           O  
ATOM   2648  CG  PRO B  39       6.910   9.305  26.891  1.00 77.81           C  
ATOM   2649  CD  PRO B  39       5.434   9.102  27.078  1.00 77.81           C  
ATOM   2650  N   LEU B  40       6.559   8.492  22.688  1.00 78.50           N  
ATOM   2651  CA  LEU B  40       6.957   7.410  21.797  1.00 78.50           C  
ATOM   2652  C   LEU B  40       8.383   6.965  22.094  1.00 78.50           C  
ATOM   2653  CB  LEU B  40       6.832   7.848  20.344  1.00 78.50           C  
ATOM   2654  O   LEU B  40       9.289   7.797  22.219  1.00 78.50           O  
ATOM   2655  CG  LEU B  40       5.434   8.242  19.859  1.00 78.50           C  
ATOM   2656  CD1 LEU B  40       5.488   8.797  18.453  1.00 78.50           C  
ATOM   2657  CD2 LEU B  40       4.484   7.051  19.938  1.00 78.50           C  
ATOM   2658  N   ALA B  41       8.516   5.699  22.266  1.00 72.00           N  
ATOM   2659  CA  ALA B  41       9.820   5.121  22.578  1.00 72.00           C  
ATOM   2660  C   ALA B  41      10.820   5.395  21.453  1.00 72.00           C  
ATOM   2661  CB  ALA B  41       9.695   3.619  22.812  1.00 72.00           C  
ATOM   2662  O   ALA B  41      10.438   5.480  20.281  1.00 72.00           O  
ATOM   2663  N   ASP B  42      12.070   5.551  21.828  1.00 69.56           N  
ATOM   2664  CA  ASP B  42      13.148   5.859  20.906  1.00 69.56           C  
ATOM   2665  C   ASP B  42      13.312   4.750  19.859  1.00 69.56           C  
ATOM   2666  CB  ASP B  42      14.469   6.070  21.641  1.00 69.56           C  
ATOM   2667  O   ASP B  42      13.602   5.023  18.688  1.00 69.56           O  
ATOM   2668  CG  ASP B  42      14.516   7.383  22.406  1.00 69.56           C  
ATOM   2669  OD1 ASP B  42      13.648   8.258  22.172  1.00 69.56           O  
ATOM   2670  OD2 ASP B  42      15.422   7.551  23.250  1.00 69.56           O  
ATOM   2671  N   HIS B  43      13.055   3.523  20.188  1.00 70.06           N  
ATOM   2672  CA  HIS B  43      13.289   2.389  19.312  1.00 70.06           C  
ATOM   2673  C   HIS B  43      12.242   2.324  18.203  1.00 70.06           C  
ATOM   2674  CB  HIS B  43      13.297   1.080  20.094  1.00 70.06           C  
ATOM   2675  O   HIS B  43      12.422   1.604  17.219  1.00 70.06           O  
ATOM   2676  CG  HIS B  43      11.977   0.756  20.734  1.00 70.06           C  
ATOM   2677  CD2 HIS B  43      10.969  -0.038  20.312  1.00 70.06           C  
ATOM   2678  ND1 HIS B  43      11.578   1.279  21.938  1.00 70.06           N  
ATOM   2679  CE1 HIS B  43      10.375   0.819  22.234  1.00 70.06           C  
ATOM   2680  NE2 HIS B  43       9.984   0.018  21.266  1.00 70.06           N  
ATOM   2681  N   LEU B  44      11.234   3.156  18.359  1.00 80.44           N  
ATOM   2682  CA  LEU B  44      10.156   3.148  17.359  1.00 80.44           C  
ATOM   2683  C   LEU B  44      10.508   4.035  16.172  1.00 80.44           C  
ATOM   2684  CB  LEU B  44       8.844   3.615  18.000  1.00 80.44           C  
ATOM   2685  O   LEU B  44       9.836   3.988  15.141  1.00 80.44           O  
ATOM   2686  CG  LEU B  44       8.219   2.678  19.031  1.00 80.44           C  
ATOM   2687  CD1 LEU B  44       6.973   3.312  19.641  1.00 80.44           C  
ATOM   2688  CD2 LEU B  44       7.891   1.329  18.406  1.00 80.44           C  
ATOM   2689  N   ASN B  45      11.633   4.703  16.312  1.00 82.25           N  
ATOM   2690  CA  ASN B  45      12.094   5.531  15.203  1.00 82.25           C  
ATOM   2691  C   ASN B  45      10.938   6.301  14.562  1.00 82.25           C  
ATOM   2692  CB  ASN B  45      12.805   4.680  14.156  1.00 82.25           C  
ATOM   2693  O   ASN B  45      10.758   6.258  13.344  1.00 82.25           O  
ATOM   2694  CG  ASN B  45      13.648   5.504  13.203  1.00 82.25           C  
ATOM   2695  ND2 ASN B  45      14.047   4.906  12.086  1.00 82.25           N  
ATOM   2696  OD1 ASN B  45      13.945   6.676  13.469  1.00 82.25           O  
ATOM   2697  N   SER B  46      10.211   6.973  15.320  1.00 90.19           N  
ATOM   2698  CA  SER B  46       8.984   7.660  14.914  1.00 90.19           C  
ATOM   2699  C   SER B  46       9.297   8.977  14.203  1.00 90.19           C  
ATOM   2700  CB  SER B  46       8.102   7.926  16.125  1.00 90.19           C  
ATOM   2701  O   SER B  46      10.297   9.633  14.516  1.00 90.19           O  
ATOM   2702  OG  SER B  46       7.859   6.730  16.859  1.00 90.19           O  
ATOM   2703  N   THR B  47       8.477   9.281  13.203  1.00 93.88           N  
ATOM   2704  CA  THR B  47       8.602  10.570  12.531  1.00 93.88           C  
ATOM   2705  C   THR B  47       8.133  11.703  13.438  1.00 93.88           C  
ATOM   2706  CB  THR B  47       7.793  10.594  11.219  1.00 93.88           C  
ATOM   2707  O   THR B  47       7.332  11.484  14.352  1.00 93.88           O  
ATOM   2708  CG2 THR B  47       8.281   9.516  10.258  1.00 93.88           C  
ATOM   2709  OG1 THR B  47       6.410  10.375  11.516  1.00 93.88           O  
ATOM   2710  N   ASN B  48       8.680  12.859  13.219  1.00 95.12           N  
ATOM   2711  CA  ASN B  48       8.219  14.031  13.961  1.00 95.12           C  
ATOM   2712  C   ASN B  48       6.711  14.219  13.836  1.00 95.12           C  
ATOM   2713  CB  ASN B  48       8.953  15.289  13.484  1.00 95.12           C  
ATOM   2714  O   ASN B  48       6.051  14.617  14.797  1.00 95.12           O  
ATOM   2715  CG  ASN B  48      10.406  15.320  13.922  1.00 95.12           C  
ATOM   2716  ND2 ASN B  48      11.242  15.992  13.148  1.00 95.12           N  
ATOM   2717  OD1 ASN B  48      10.766  14.750  14.953  1.00 95.12           O  
ATOM   2718  N   HIS B  49       6.211  13.883  12.695  1.00 96.69           N  
ATOM   2719  CA  HIS B  49       4.770  13.969  12.484  1.00 96.69           C  
ATOM   2720  C   HIS B  49       4.016  13.039  13.422  1.00 96.69           C  
ATOM   2721  CB  HIS B  49       4.426  13.633  11.031  1.00 96.69           C  
ATOM   2722  O   HIS B  49       2.977  13.414  13.969  1.00 96.69           O  
ATOM   2723  CG  HIS B  49       2.963  13.734  10.727  1.00 96.69           C  
ATOM   2724  CD2 HIS B  49       2.230  14.742  10.195  1.00 96.69           C  
ATOM   2725  ND1 HIS B  49       2.082  12.703  10.969  1.00 96.69           N  
ATOM   2726  CE1 HIS B  49       0.867  13.070  10.602  1.00 96.69           C  
ATOM   2727  NE2 HIS B  49       0.929  14.305  10.133  1.00 96.69           N  
ATOM   2728  N   ALA B  50       4.539  11.875  13.523  1.00 96.19           N  
ATOM   2729  CA  ALA B  50       3.896  10.898  14.406  1.00 96.19           C  
ATOM   2730  C   ALA B  50       3.863  11.406  15.844  1.00 96.19           C  
ATOM   2731  CB  ALA B  50       4.617   9.555  14.336  1.00 96.19           C  
ATOM   2732  O   ALA B  50       2.865  11.227  16.547  1.00 96.19           O  
ATOM   2733  N   ILE B  51       4.906  12.000  16.266  1.00 93.19           N  
ATOM   2734  CA  ILE B  51       5.004  12.555  17.625  1.00 93.19           C  
ATOM   2735  C   ILE B  51       3.975  13.672  17.797  1.00 93.19           C  
ATOM   2736  CB  ILE B  51       6.426  13.086  17.906  1.00 93.19           C  
ATOM   2737  O   ILE B  51       3.191  13.656  18.750  1.00 93.19           O  
ATOM   2738  CG1 ILE B  51       7.453  11.953  17.812  1.00 93.19           C  
ATOM   2739  CG2 ILE B  51       6.477  13.766  19.281  1.00 93.19           C  
ATOM   2740  CD1 ILE B  51       8.898  12.422  17.859  1.00 93.19           C  
ATOM   2741  N   VAL B  52       3.938  14.539  16.844  1.00 94.75           N  
ATOM   2742  CA  VAL B  52       3.031  15.680  16.922  1.00 94.75           C  
ATOM   2743  C   VAL B  52       1.584  15.195  16.859  1.00 94.75           C  
ATOM   2744  CB  VAL B  52       3.299  16.688  15.789  1.00 94.75           C  
ATOM   2745  O   VAL B  52       0.729  15.680  17.609  1.00 94.75           O  
ATOM   2746  CG1 VAL B  52       2.227  17.781  15.766  1.00 94.75           C  
ATOM   2747  CG2 VAL B  52       4.688  17.312  15.945  1.00 94.75           C  
ATOM   2748  N   GLN B  53       1.346  14.312  15.961  1.00 95.19           N  
ATOM   2749  CA  GLN B  53      -0.011  13.797  15.828  1.00 95.19           C  
ATOM   2750  C   GLN B  53      -0.478  13.148  17.125  1.00 95.19           C  
ATOM   2751  CB  GLN B  53      -0.095  12.789  14.680  1.00 95.19           C  
ATOM   2752  O   GLN B  53      -1.651  13.250  17.500  1.00 95.19           O  
ATOM   2753  CG  GLN B  53      -1.501  12.266  14.422  1.00 95.19           C  
ATOM   2754  CD  GLN B  53      -1.604  11.469  13.133  1.00 95.19           C  
ATOM   2755  NE2 GLN B  53      -2.668  10.688  13.008  1.00 95.19           N  
ATOM   2756  OE1 GLN B  53      -0.736  11.562  12.266  1.00 95.19           O  
ATOM   2757  N   THR B  54       0.417  12.430  17.750  1.00 93.38           N  
ATOM   2758  CA  THR B  54       0.089  11.797  19.031  1.00 93.38           C  
ATOM   2759  C   THR B  54      -0.203  12.852  20.094  1.00 93.38           C  
ATOM   2760  CB  THR B  54       1.229  10.883  19.516  1.00 93.38           C  
ATOM   2761  O   THR B  54      -1.120  12.688  20.906  1.00 93.38           O  
ATOM   2762  CG2 THR B  54       0.866  10.195  20.828  1.00 93.38           C  
ATOM   2763  OG1 THR B  54       1.486   9.883  18.516  1.00 93.38           O  
ATOM   2764  N   LEU B  55       0.481  13.891  20.094  1.00 93.00           N  
ATOM   2765  CA  LEU B  55       0.243  15.000  21.016  1.00 93.00           C  
ATOM   2766  C   LEU B  55      -1.100  15.664  20.719  1.00 93.00           C  
ATOM   2767  CB  LEU B  55       1.369  16.031  20.906  1.00 93.00           C  
ATOM   2768  O   LEU B  55      -1.846  15.984  21.656  1.00 93.00           O  
ATOM   2769  CG  LEU B  55       2.721  15.617  21.484  1.00 93.00           C  
ATOM   2770  CD1 LEU B  55       3.797  16.625  21.094  1.00 93.00           C  
ATOM   2771  CD2 LEU B  55       2.629  15.484  23.016  1.00 93.00           C  
ATOM   2772  N   VAL B  56      -1.369  15.867  19.484  1.00 94.06           N  
ATOM   2773  CA  VAL B  56      -2.627  16.484  19.078  1.00 94.06           C  
ATOM   2774  C   VAL B  56      -3.799  15.602  19.500  1.00 94.06           C  
ATOM   2775  CB  VAL B  56      -2.672  16.734  17.562  1.00 94.06           C  
ATOM   2776  O   VAL B  56      -4.848  16.094  19.922  1.00 94.06           O  
ATOM   2777  CG1 VAL B  56      -4.078  17.156  17.125  1.00 94.06           C  
ATOM   2778  CG2 VAL B  56      -1.651  17.797  17.156  1.00 94.06           C  
ATOM   2779  N   ASN B  57      -3.682  14.328  19.344  1.00 92.88           N  
ATOM   2780  CA  ASN B  57      -4.707  13.383  19.781  1.00 92.88           C  
ATOM   2781  C   ASN B  57      -5.016  13.539  21.266  1.00 92.88           C  
ATOM   2782  CB  ASN B  57      -4.285  11.945  19.469  1.00 92.88           C  
ATOM   2783  O   ASN B  57      -6.152  13.344  21.688  1.00 92.88           O  
ATOM   2784  CG  ASN B  57      -5.273  10.922  19.984  1.00 92.88           C  
ATOM   2785  ND2 ASN B  57      -6.340  10.688  19.219  1.00 92.88           N  
ATOM   2786  OD1 ASN B  57      -5.078  10.344  21.062  1.00 92.88           O  
ATOM   2787  N   SER B  58      -3.963  13.820  22.000  1.00 89.00           N  
ATOM   2788  CA  SER B  58      -4.148  13.984  23.438  1.00 89.00           C  
ATOM   2789  C   SER B  58      -4.992  15.219  23.750  1.00 89.00           C  
ATOM   2790  CB  SER B  58      -2.797  14.094  24.141  1.00 89.00           C  
ATOM   2791  O   SER B  58      -5.648  15.281  24.797  1.00 89.00           O  
ATOM   2792  OG  SER B  58      -2.223  15.375  23.938  1.00 89.00           O  
ATOM   2793  N   VAL B  59      -5.031  16.156  22.906  1.00 87.75           N  
ATOM   2794  CA  VAL B  59      -5.789  17.391  23.078  1.00 87.75           C  
ATOM   2795  C   VAL B  59      -7.141  17.266  22.391  1.00 87.75           C  
ATOM   2796  CB  VAL B  59      -5.012  18.609  22.531  1.00 87.75           C  
ATOM   2797  O   VAL B  59      -8.156  17.750  22.891  1.00 87.75           O  
ATOM   2798  CG1 VAL B  59      -5.805  19.891  22.766  1.00 87.75           C  
ATOM   2799  CG2 VAL B  59      -3.637  18.703  23.188  1.00 87.75           C  
ATOM   2800  N   ASN B  60      -7.125  16.672  21.250  1.00 90.00           N  
ATOM   2801  CA  ASN B  60      -8.305  16.469  20.422  1.00 90.00           C  
ATOM   2802  C   ASN B  60      -8.430  15.016  19.953  1.00 90.00           C  
ATOM   2803  CB  ASN B  60      -8.281  17.406  19.219  1.00 90.00           C  
ATOM   2804  O   ASN B  60      -7.809  14.625  18.969  1.00 90.00           O  
ATOM   2805  CG  ASN B  60      -9.523  17.297  18.359  1.00 90.00           C  
ATOM   2806  ND2 ASN B  60      -9.594  18.094  17.297  1.00 90.00           N  
ATOM   2807  OD1 ASN B  60     -10.422  16.484  18.641  1.00 90.00           O  
ATOM   2808  N   SER B  61      -9.266  14.320  20.562  1.00 90.12           N  
ATOM   2809  CA  SER B  61      -9.391  12.883  20.328  1.00 90.12           C  
ATOM   2810  C   SER B  61     -10.023  12.594  18.969  1.00 90.12           C  
ATOM   2811  CB  SER B  61     -10.227  12.234  21.438  1.00 90.12           C  
ATOM   2812  O   SER B  61     -10.094  11.438  18.547  1.00 90.12           O  
ATOM   2813  OG  SER B  61     -11.508  12.836  21.516  1.00 90.12           O  
ATOM   2814  N   LYS B  62     -10.469  13.570  18.297  1.00 91.81           N  
ATOM   2815  CA  LYS B  62     -11.023  13.383  16.969  1.00 91.81           C  
ATOM   2816  C   LYS B  62      -9.938  12.984  15.969  1.00 91.81           C  
ATOM   2817  CB  LYS B  62     -11.734  14.648  16.484  1.00 91.81           C  
ATOM   2818  O   LYS B  62     -10.227  12.367  14.938  1.00 91.81           O  
ATOM   2819  CG  LYS B  62     -13.031  14.945  17.234  1.00 91.81           C  
ATOM   2820  CD  LYS B  62     -13.719  16.188  16.672  1.00 91.81           C  
ATOM   2821  CE  LYS B  62     -14.984  16.516  17.453  1.00 91.81           C  
ATOM   2822  NZ  LYS B  62     -15.641  17.766  16.938  1.00 91.81           N  
ATOM   2823  N   ILE B  63      -8.734  13.438  16.297  1.00 91.44           N  
ATOM   2824  CA  ILE B  63      -7.586  13.078  15.461  1.00 91.44           C  
ATOM   2825  C   ILE B  63      -7.000  11.750  15.938  1.00 91.44           C  
ATOM   2826  CB  ILE B  63      -6.500  14.180  15.492  1.00 91.44           C  
ATOM   2827  O   ILE B  63      -6.676  11.594  17.125  1.00 91.44           O  
ATOM   2828  CG1 ILE B  63      -7.113  15.539  15.141  1.00 91.44           C  
ATOM   2829  CG2 ILE B  63      -5.355  13.828  14.539  1.00 91.44           C  
ATOM   2830  CD1 ILE B  63      -7.715  15.602  13.742  1.00 91.44           C  
ATOM   2831  N   PRO B  64      -6.848  10.859  15.016  1.00 92.75           N  
ATOM   2832  CA  PRO B  64      -6.316   9.555  15.438  1.00 92.75           C  
ATOM   2833  C   PRO B  64      -4.848   9.625  15.844  1.00 92.75           C  
ATOM   2834  CB  PRO B  64      -6.504   8.680  14.195  1.00 92.75           C  
ATOM   2835  O   PRO B  64      -4.141  10.562  15.453  1.00 92.75           O  
ATOM   2836  CG  PRO B  64      -6.469   9.633  13.047  1.00 92.75           C  
ATOM   2837  CD  PRO B  64      -7.031  10.945  13.500  1.00 92.75           C  
ATOM   2838  N   LYS B  65      -4.402   8.680  16.672  1.00 91.81           N  
ATOM   2839  CA  LYS B  65      -2.992   8.516  17.000  1.00 91.81           C  
ATOM   2840  C   LYS B  65      -2.203   7.969  15.820  1.00 91.81           C  
ATOM   2841  CB  LYS B  65      -2.834   7.590  18.203  1.00 91.81           C  
ATOM   2842  O   LYS B  65      -2.787   7.562  14.812  1.00 91.81           O  
ATOM   2843  CG  LYS B  65      -3.406   8.156  19.500  1.00 91.81           C  
ATOM   2844  CD  LYS B  65      -3.217   7.191  20.672  1.00 91.81           C  
ATOM   2845  CE  LYS B  65      -3.822   7.738  21.953  1.00 91.81           C  
ATOM   2846  NZ  LYS B  65      -3.666   6.781  23.094  1.00 91.81           N  
ATOM   2847  N   ALA B  66      -0.933   8.031  15.977  1.00 93.44           N  
ATOM   2848  CA  ALA B  66      -0.062   7.395  14.992  1.00 93.44           C  
ATOM   2849  C   ALA B  66      -0.295   5.887  14.953  1.00 93.44           C  
ATOM   2850  CB  ALA B  66       1.402   7.695  15.305  1.00 93.44           C  
ATOM   2851  O   ALA B  66      -0.771   5.297  15.922  1.00 93.44           O  
ATOM   2852  N   CYS B  67       0.033   5.371  13.875  1.00 92.56           N  
ATOM   2853  CA  CYS B  67      -0.226   3.949  13.680  1.00 92.56           C  
ATOM   2854  C   CYS B  67       1.070   3.148  13.719  1.00 92.56           C  
ATOM   2855  CB  CYS B  67      -0.940   3.713  12.352  1.00 92.56           C  
ATOM   2856  O   CYS B  67       2.129   3.654  13.344  1.00 92.56           O  
ATOM   2857  SG  CYS B  67      -1.558   2.027  12.141  1.00 92.56           S  
ATOM   2858  N   CYS B  68       0.952   1.973  14.242  1.00 95.12           N  
ATOM   2859  CA  CYS B  68       2.076   1.044  14.258  1.00 95.12           C  
ATOM   2860  C   CYS B  68       2.246   0.371  12.898  1.00 95.12           C  
ATOM   2861  CB  CYS B  68       1.884  -0.014  15.344  1.00 95.12           C  
ATOM   2862  O   CYS B  68       1.383  -0.397  12.477  1.00 95.12           O  
ATOM   2863  SG  CYS B  68       3.283  -1.143  15.516  1.00 95.12           S  
ATOM   2864  N   VAL B  69       3.395   0.689  12.211  1.00 95.88           N  
ATOM   2865  CA  VAL B  69       3.580   0.220  10.844  1.00 95.88           C  
ATOM   2866  C   VAL B  69       5.008  -0.286  10.656  1.00 95.88           C  
ATOM   2867  CB  VAL B  69       3.273   1.333   9.812  1.00 95.88           C  
ATOM   2868  O   VAL B  69       5.891   0.025  11.461  1.00 95.88           O  
ATOM   2869  CG1 VAL B  69       1.820   1.789   9.930  1.00 95.88           C  
ATOM   2870  CG2 VAL B  69       4.223   2.514  10.008  1.00 95.88           C  
ATOM   2871  N   PRO B  70       5.238  -1.094   9.672  1.00 94.12           N  
ATOM   2872  CA  PRO B  70       6.609  -1.491   9.352  1.00 94.12           C  
ATOM   2873  C   PRO B  70       7.488  -0.309   8.945  1.00 94.12           C  
ATOM   2874  CB  PRO B  70       6.430  -2.465   8.180  1.00 94.12           C  
ATOM   2875  O   PRO B  70       7.074   0.515   8.125  1.00 94.12           O  
ATOM   2876  CG  PRO B  70       5.027  -2.963   8.312  1.00 94.12           C  
ATOM   2877  CD  PRO B  70       4.176  -1.853   8.859  1.00 94.12           C  
ATOM   2878  N   THR B  71       8.664  -0.244   9.523  1.00 89.88           N  
ATOM   2879  CA  THR B  71       9.617   0.810   9.195  1.00 89.88           C  
ATOM   2880  C   THR B  71      10.828   0.236   8.469  1.00 89.88           C  
ATOM   2881  CB  THR B  71      10.078   1.556  10.461  1.00 89.88           C  
ATOM   2882  O   THR B  71      11.570   0.969   7.812  1.00 89.88           O  
ATOM   2883  CG2 THR B  71       8.930   2.328  11.102  1.00 89.88           C  
ATOM   2884  OG1 THR B  71      10.586   0.608  11.414  1.00 89.88           O  
ATOM   2885  N   GLU B  72      11.078  -1.087   8.609  1.00 85.00           N  
ATOM   2886  CA  GLU B  72      12.148  -1.825   7.934  1.00 85.00           C  
ATOM   2887  C   GLU B  72      11.625  -3.139   7.359  1.00 85.00           C  
ATOM   2888  CB  GLU B  72      13.305  -2.096   8.898  1.00 85.00           C  
ATOM   2889  O   GLU B  72      11.078  -3.971   8.086  1.00 85.00           O  
ATOM   2890  CG  GLU B  72      14.625  -2.373   8.203  1.00 85.00           C  
ATOM   2891  CD  GLU B  72      15.789  -2.566   9.172  1.00 85.00           C  
ATOM   2892  OE1 GLU B  72      16.938  -2.779   8.711  1.00 85.00           O  
ATOM   2893  OE2 GLU B  72      15.547  -2.502  10.398  1.00 85.00           O  
ATOM   2894  N   LEU B  73      11.797  -3.240   6.082  1.00 89.31           N  
ATOM   2895  CA  LEU B  73      11.320  -4.430   5.387  1.00 89.31           C  
ATOM   2896  C   LEU B  73      12.438  -5.082   4.586  1.00 89.31           C  
ATOM   2897  CB  LEU B  73      10.156  -4.074   4.457  1.00 89.31           C  
ATOM   2898  O   LEU B  73      13.305  -4.391   4.047  1.00 89.31           O  
ATOM   2899  CG  LEU B  73       8.844  -3.666   5.133  1.00 89.31           C  
ATOM   2900  CD1 LEU B  73       7.980  -2.855   4.176  1.00 89.31           C  
ATOM   2901  CD2 LEU B  73       8.094  -4.898   5.629  1.00 89.31           C  
ATOM   2902  N   SER B  74      12.477  -6.379   4.578  1.00 82.56           N  
ATOM   2903  CA  SER B  74      13.438  -7.145   3.791  1.00 82.56           C  
ATOM   2904  C   SER B  74      12.742  -7.910   2.666  1.00 82.56           C  
ATOM   2905  CB  SER B  74      14.203  -8.117   4.688  1.00 82.56           C  
ATOM   2906  O   SER B  74      11.516  -8.031   2.652  1.00 82.56           O  
ATOM   2907  OG  SER B  74      13.312  -9.016   5.332  1.00 82.56           O  
ATOM   2908  N   ALA B  75      13.570  -8.266   1.741  1.00 80.19           N  
ATOM   2909  CA  ALA B  75      13.086  -8.977   0.561  1.00 80.19           C  
ATOM   2910  C   ALA B  75      13.172 -10.484   0.757  1.00 80.19           C  
ATOM   2911  CB  ALA B  75      13.883  -8.562  -0.676  1.00 80.19           C  
ATOM   2912  O   ALA B  75      13.812 -10.961   1.697  1.00 80.19           O  
ATOM   2913  N   ILE B  76      12.391 -11.172   0.038  1.00 77.88           N  
ATOM   2914  CA  ILE B  76      12.508 -12.625  -0.063  1.00 77.88           C  
ATOM   2915  C   ILE B  76      12.547 -13.039  -1.533  1.00 77.88           C  
ATOM   2916  CB  ILE B  76      11.344 -13.336   0.660  1.00 77.88           C  
ATOM   2917  O   ILE B  76      12.047 -12.320  -2.400  1.00 77.88           O  
ATOM   2918  CG1 ILE B  76      10.016 -13.031  -0.042  1.00 77.88           C  
ATOM   2919  CG2 ILE B  76      11.289 -12.930   2.135  1.00 77.88           C  
ATOM   2920  CD1 ILE B  76       8.844 -13.883   0.439  1.00 77.88           C  
ATOM   2921  N   SER B  77      13.242 -13.984  -1.771  1.00 72.31           N  
ATOM   2922  CA  SER B  77      13.266 -14.594  -3.098  1.00 72.31           C  
ATOM   2923  C   SER B  77      12.203 -15.680  -3.227  1.00 72.31           C  
ATOM   2924  CB  SER B  77      14.641 -15.180  -3.398  1.00 72.31           C  
ATOM   2925  O   SER B  77      11.977 -16.438  -2.287  1.00 72.31           O  
ATOM   2926  OG  SER B  77      15.633 -14.164  -3.377  1.00 72.31           O  
ATOM   2927  N   MET B  78      11.562 -15.594  -4.293  1.00 75.38           N  
ATOM   2928  CA  MET B  78      10.508 -16.578  -4.543  1.00 75.38           C  
ATOM   2929  C   MET B  78      10.680 -17.219  -5.918  1.00 75.38           C  
ATOM   2930  CB  MET B  78       9.125 -15.938  -4.426  1.00 75.38           C  
ATOM   2931  O   MET B  78      11.039 -16.531  -6.879  1.00 75.38           O  
ATOM   2932  CG  MET B  78       8.797 -15.445  -3.027  1.00 75.38           C  
ATOM   2933  SD  MET B  78       7.059 -14.875  -2.875  1.00 75.38           S  
ATOM   2934  CE  MET B  78       7.066 -13.508  -4.066  1.00 75.38           C  
ATOM   2935  N   LEU B  79      10.539 -18.453  -5.891  1.00 71.56           N  
ATOM   2936  CA  LEU B  79      10.477 -19.234  -7.121  1.00 71.56           C  
ATOM   2937  C   LEU B  79       9.031 -19.469  -7.531  1.00 71.56           C  
ATOM   2938  CB  LEU B  79      11.195 -20.578  -6.941  1.00 71.56           C  
ATOM   2939  O   LEU B  79       8.227 -19.984  -6.742  1.00 71.56           O  
ATOM   2940  CG  LEU B  79      12.641 -20.625  -7.441  1.00 71.56           C  
ATOM   2941  CD1 LEU B  79      13.547 -21.234  -6.375  1.00 71.56           C  
ATOM   2942  CD2 LEU B  79      12.727 -21.438  -8.734  1.00 71.56           C  
ATOM   2943  N   TYR B  80       8.758 -19.031  -8.656  1.00 68.38           N  
ATOM   2944  CA  TYR B  80       7.379 -19.250  -9.086  1.00 68.38           C  
ATOM   2945  C   TYR B  80       7.324 -19.641 -10.555  1.00 68.38           C  
ATOM   2946  CB  TYR B  80       6.539 -17.984  -8.852  1.00 68.38           C  
ATOM   2947  O   TYR B  80       8.328 -19.547 -11.273  1.00 68.38           O  
ATOM   2948  CG  TYR B  80       6.926 -16.828  -9.734  1.00 68.38           C  
ATOM   2949  CD1 TYR B  80       7.934 -15.945  -9.352  1.00 68.38           C  
ATOM   2950  CD2 TYR B  80       6.285 -16.609 -10.953  1.00 68.38           C  
ATOM   2951  CE1 TYR B  80       8.289 -14.875 -10.164  1.00 68.38           C  
ATOM   2952  CE2 TYR B  80       6.637 -15.547 -11.766  1.00 68.38           C  
ATOM   2953  OH  TYR B  80       7.988 -13.625 -12.172  1.00 68.38           O  
ATOM   2954  CZ  TYR B  80       7.637 -14.680 -11.367  1.00 68.38           C  
ATOM   2955  N   LEU B  81       6.266 -20.203 -10.898  1.00 69.88           N  
ATOM   2956  CA  LEU B  81       6.027 -20.609 -12.281  1.00 69.88           C  
ATOM   2957  C   LEU B  81       5.379 -19.484 -13.078  1.00 69.88           C  
ATOM   2958  CB  LEU B  81       5.145 -21.859 -12.328  1.00 69.88           C  
ATOM   2959  O   LEU B  81       4.359 -18.938 -12.656  1.00 69.88           O  
ATOM   2960  CG  LEU B  81       5.734 -23.141 -11.727  1.00 69.88           C  
ATOM   2961  CD1 LEU B  81       4.633 -24.156 -11.453  1.00 69.88           C  
ATOM   2962  CD2 LEU B  81       6.793 -23.719 -12.656  1.00 69.88           C  
ATOM   2963  N   ASP B  82       6.059 -19.234 -14.172  1.00 60.19           N  
ATOM   2964  CA  ASP B  82       5.477 -18.188 -15.016  1.00 60.19           C  
ATOM   2965  C   ASP B  82       4.438 -18.781 -15.969  1.00 60.19           C  
ATOM   2966  CB  ASP B  82       6.566 -17.469 -15.812  1.00 60.19           C  
ATOM   2967  O   ASP B  82       4.047 -19.938 -15.828  1.00 60.19           O  
ATOM   2968  CG  ASP B  82       7.230 -18.359 -16.859  1.00 60.19           C  
ATOM   2969  OD1 ASP B  82       6.727 -19.469 -17.109  1.00 60.19           O  
ATOM   2970  OD2 ASP B  82       8.266 -17.938 -17.422  1.00 60.19           O  
ATOM   2971  N   GLU B  83       3.857 -17.906 -16.797  1.00 56.88           N  
ATOM   2972  CA  GLU B  83       2.781 -18.312 -17.703  1.00 56.88           C  
ATOM   2973  C   GLU B  83       3.223 -19.453 -18.609  1.00 56.88           C  
ATOM   2974  CB  GLU B  83       2.314 -17.109 -18.531  1.00 56.88           C  
ATOM   2975  O   GLU B  83       2.393 -20.219 -19.078  1.00 56.88           O  
ATOM   2976  CG  GLU B  83       3.441 -16.391 -19.266  1.00 56.88           C  
ATOM   2977  CD  GLU B  83       3.012 -15.062 -19.859  1.00 56.88           C  
ATOM   2978  OE1 GLU B  83       3.855 -14.375 -20.484  1.00 56.88           O  
ATOM   2979  OE2 GLU B  83       1.825 -14.703 -19.703  1.00 56.88           O  
ATOM   2980  N   ASN B  84       4.453 -19.594 -18.922  1.00 62.81           N  
ATOM   2981  CA  ASN B  84       5.020 -20.656 -19.750  1.00 62.81           C  
ATOM   2982  C   ASN B  84       5.516 -21.828 -18.906  1.00 62.81           C  
ATOM   2983  CB  ASN B  84       6.156 -20.094 -20.609  1.00 62.81           C  
ATOM   2984  O   ASN B  84       6.328 -22.625 -19.375  1.00 62.81           O  
ATOM   2985  CG  ASN B  84       5.695 -19.016 -21.562  1.00 62.81           C  
ATOM   2986  ND2 ASN B  84       6.582 -18.062 -21.859  1.00 62.81           N  
ATOM   2987  OD1 ASN B  84       4.551 -19.016 -22.016  1.00 62.81           O  
ATOM   2988  N   GLU B  85       5.172 -21.828 -17.688  1.00 61.94           N  
ATOM   2989  CA  GLU B  85       5.574 -22.906 -16.781  1.00 61.94           C  
ATOM   2990  C   GLU B  85       7.086 -22.922 -16.578  1.00 61.94           C  
ATOM   2991  CB  GLU B  85       5.094 -24.250 -17.312  1.00 61.94           C  
ATOM   2992  O   GLU B  85       7.684 -23.984 -16.438  1.00 61.94           O  
ATOM   2993  CG  GLU B  85       3.586 -24.453 -17.219  1.00 61.94           C  
ATOM   2994  CD  GLU B  85       3.145 -25.875 -17.547  1.00 61.94           C  
ATOM   2995  OE1 GLU B  85       1.942 -26.188 -17.391  1.00 61.94           O  
ATOM   2996  OE2 GLU B  85       4.008 -26.672 -17.953  1.00 61.94           O  
ATOM   2997  N   LYS B  86       7.590 -21.797 -16.875  1.00 62.59           N  
ATOM   2998  CA  LYS B  86       9.008 -21.672 -16.562  1.00 62.59           C  
ATOM   2999  C   LYS B  86       9.219 -21.172 -15.133  1.00 62.59           C  
ATOM   3000  CB  LYS B  86       9.688 -20.719 -17.547  1.00 62.59           C  
ATOM   3001  O   LYS B  86       8.516 -20.281 -14.672  1.00 62.59           O  
ATOM   3002  CG  LYS B  86      11.203 -20.828 -17.578  1.00 62.59           C  
ATOM   3003  CD  LYS B  86      11.812 -19.891 -18.609  1.00 62.59           C  
ATOM   3004  CE  LYS B  86      13.336 -19.938 -18.578  1.00 62.59           C  
ATOM   3005  NZ  LYS B  86      13.938 -18.953 -19.516  1.00 62.59           N  
ATOM   3006  N   VAL B  87      10.109 -21.812 -14.516  1.00 61.50           N  
ATOM   3007  CA  VAL B  87      10.445 -21.438 -13.148  1.00 61.50           C  
ATOM   3008  C   VAL B  87      11.211 -20.125 -13.133  1.00 61.50           C  
ATOM   3009  CB  VAL B  87      11.266 -22.547 -12.445  1.00 61.50           C  
ATOM   3010  O   VAL B  87      12.250 -20.000 -13.789  1.00 61.50           O  
ATOM   3011  CG1 VAL B  87      11.633 -22.125 -11.023  1.00 61.50           C  
ATOM   3012  CG2 VAL B  87      10.492 -23.859 -12.438  1.00 61.50           C  
ATOM   3013  N   VAL B  88      10.656 -19.188 -12.508  1.00 65.50           N  
ATOM   3014  CA  VAL B  88      11.258 -17.875 -12.398  1.00 65.50           C  
ATOM   3015  C   VAL B  88      11.633 -17.594 -10.945  1.00 65.50           C  
ATOM   3016  CB  VAL B  88      10.305 -16.766 -12.922  1.00 65.50           C  
ATOM   3017  O   VAL B  88      10.844 -17.859 -10.031  1.00 65.50           O  
ATOM   3018  CG1 VAL B  88      10.961 -15.398 -12.828  1.00 65.50           C  
ATOM   3019  CG2 VAL B  88       9.891 -17.062 -14.359  1.00 65.50           C  
ATOM   3020  N   LEU B  89      12.852 -17.156 -10.695  1.00 61.03           N  
ATOM   3021  CA  LEU B  89      13.297 -16.656  -9.398  1.00 61.03           C  
ATOM   3022  C   LEU B  89      13.234 -15.133  -9.352  1.00 61.03           C  
ATOM   3023  CB  LEU B  89      14.719 -17.125  -9.102  1.00 61.03           C  
ATOM   3024  O   LEU B  89      13.836 -14.453 -10.188  1.00 61.03           O  
ATOM   3025  CG  LEU B  89      15.344 -16.625  -7.797  1.00 61.03           C  
ATOM   3026  CD1 LEU B  89      14.625 -17.234  -6.598  1.00 61.03           C  
ATOM   3027  CD2 LEU B  89      16.828 -16.953  -7.754  1.00 61.03           C  
ATOM   3028  N   LYS B  90      12.531 -14.703  -8.477  1.00 67.31           N  
ATOM   3029  CA  LYS B  90      12.406 -13.258  -8.312  1.00 67.31           C  
ATOM   3030  C   LYS B  90      12.570 -12.852  -6.852  1.00 67.31           C  
ATOM   3031  CB  LYS B  90      11.062 -12.766  -8.852  1.00 67.31           C  
ATOM   3032  O   LYS B  90      12.102 -13.555  -5.953  1.00 67.31           O  
ATOM   3033  CG  LYS B  90      10.922 -11.250  -8.891  1.00 67.31           C  
ATOM   3034  CD  LYS B  90       9.633 -10.828  -9.570  1.00 67.31           C  
ATOM   3035  CE  LYS B  90       9.500  -9.312  -9.617  1.00 67.31           C  
ATOM   3036  NZ  LYS B  90       8.258  -8.883 -10.328  1.00 67.31           N  
ATOM   3037  N   ASN B  91      13.289 -11.781  -6.730  1.00 70.94           N  
ATOM   3038  CA  ASN B  91      13.430 -11.164  -5.418  1.00 70.94           C  
ATOM   3039  C   ASN B  91      12.352 -10.109  -5.176  1.00 70.94           C  
ATOM   3040  CB  ASN B  91      14.820 -10.547  -5.262  1.00 70.94           C  
ATOM   3041  O   ASN B  91      12.336  -9.070  -5.840  1.00 70.94           O  
ATOM   3042  CG  ASN B  91      15.133 -10.172  -3.824  1.00 70.94           C  
ATOM   3043  ND2 ASN B  91      16.406 -10.219  -3.465  1.00 70.94           N  
ATOM   3044  OD1 ASN B  91      14.234  -9.844  -3.045  1.00 70.94           O  
ATOM   3045  N   TYR B  92      11.477 -10.367  -4.258  1.00 77.81           N  
ATOM   3046  CA  TYR B  92      10.391  -9.438  -3.936  1.00 77.81           C  
ATOM   3047  C   TYR B  92      10.750  -8.586  -2.729  1.00 77.81           C  
ATOM   3048  CB  TYR B  92       9.094 -10.203  -3.662  1.00 77.81           C  
ATOM   3049  O   TYR B  92      10.984  -9.102  -1.635  1.00 77.81           O  
ATOM   3050  CG  TYR B  92       8.461 -10.789  -4.902  1.00 77.81           C  
ATOM   3051  CD1 TYR B  92       7.547 -10.047  -5.652  1.00 77.81           C  
ATOM   3052  CD2 TYR B  92       8.766 -12.078  -5.324  1.00 77.81           C  
ATOM   3053  CE1 TYR B  92       6.961 -10.578  -6.797  1.00 77.81           C  
ATOM   3054  CE2 TYR B  92       8.188 -12.617  -6.465  1.00 77.81           C  
ATOM   3055  OH  TYR B  92       6.703 -12.391  -8.320  1.00 77.81           O  
ATOM   3056  CZ  TYR B  92       7.285 -11.859  -7.195  1.00 77.81           C  
ATOM   3057  N   GLN B  93      10.703  -7.301  -2.969  1.00 80.56           N  
ATOM   3058  CA  GLN B  93      11.070  -6.367  -1.908  1.00 80.56           C  
ATOM   3059  C   GLN B  93       9.914  -6.172  -0.925  1.00 80.56           C  
ATOM   3060  CB  GLN B  93      11.484  -5.020  -2.500  1.00 80.56           C  
ATOM   3061  O   GLN B  93       8.773  -6.535  -1.219  1.00 80.56           O  
ATOM   3062  CG  GLN B  93      12.695  -5.098  -3.422  1.00 80.56           C  
ATOM   3063  CD  GLN B  93      13.938  -5.613  -2.717  1.00 80.56           C  
ATOM   3064  NE2 GLN B  93      14.664  -6.508  -3.377  1.00 80.56           N  
ATOM   3065  OE1 GLN B  93      14.234  -5.211  -1.589  1.00 80.56           O  
ATOM   3066  N   ASP B  94      10.250  -5.770   0.233  1.00 86.25           N  
ATOM   3067  CA  ASP B  94       9.297  -5.348   1.250  1.00 86.25           C  
ATOM   3068  C   ASP B  94       8.305  -6.465   1.571  1.00 86.25           C  
ATOM   3069  CB  ASP B  94       8.539  -4.094   0.793  1.00 86.25           C  
ATOM   3070  O   ASP B  94       7.090  -6.254   1.537  1.00 86.25           O  
ATOM   3071  CG  ASP B  94       9.461  -2.916   0.527  1.00 86.25           C  
ATOM   3072  OD1 ASP B  94      10.547  -2.838   1.144  1.00 86.25           O  
ATOM   3073  OD2 ASP B  94       9.102  -2.057  -0.304  1.00 86.25           O  
ATOM   3074  N   MET B  95       8.883  -7.547   1.868  1.00 89.06           N  
ATOM   3075  CA  MET B  95       8.055  -8.727   2.109  1.00 89.06           C  
ATOM   3076  C   MET B  95       8.055  -9.094   3.588  1.00 89.06           C  
ATOM   3077  CB  MET B  95       8.539  -9.906   1.272  1.00 89.06           C  
ATOM   3078  O   MET B  95       7.047  -9.570   4.113  1.00 89.06           O  
ATOM   3079  CG  MET B  95       8.312  -9.734  -0.221  1.00 89.06           C  
ATOM   3080  SD  MET B  95       6.543  -9.844  -0.680  1.00 89.06           S  
ATOM   3081  CE  MET B  95       6.301 -11.641  -0.619  1.00 89.06           C  
ATOM   3082  N   VAL B  96       9.156  -8.828   4.301  1.00 90.06           N  
ATOM   3083  CA  VAL B  96       9.320  -9.273   5.680  1.00 90.06           C  
ATOM   3084  C   VAL B  96       9.531  -8.062   6.590  1.00 90.06           C  
ATOM   3085  CB  VAL B  96      10.508 -10.258   5.820  1.00 90.06           C  
ATOM   3086  O   VAL B  96      10.398  -7.223   6.324  1.00 90.06           O  
ATOM   3087  CG1 VAL B  96      10.641 -10.734   7.266  1.00 90.06           C  
ATOM   3088  CG2 VAL B  96      10.328 -11.438   4.871  1.00 90.06           C  
ATOM   3089  N   VAL B  97       8.781  -8.070   7.590  1.00 93.94           N  
ATOM   3090  CA  VAL B  97       8.922  -6.980   8.555  1.00 93.94           C  
ATOM   3091  C   VAL B  97      10.141  -7.230   9.438  1.00 93.94           C  
ATOM   3092  CB  VAL B  97       7.656  -6.828   9.422  1.00 93.94           C  
ATOM   3093  O   VAL B  97      10.211  -8.234  10.148  1.00 93.94           O  
ATOM   3094  CG1 VAL B  97       7.871  -5.777  10.516  1.00 93.94           C  
ATOM   3095  CG2 VAL B  97       6.453  -6.465   8.555  1.00 93.94           C  
ATOM   3096  N   GLU B  98      11.094  -6.297   9.383  1.00 83.88           N  
ATOM   3097  CA  GLU B  98      12.281  -6.359  10.227  1.00 83.88           C  
ATOM   3098  C   GLU B  98      12.156  -5.430  11.430  1.00 83.88           C  
ATOM   3099  CB  GLU B  98      13.531  -6.008   9.414  1.00 83.88           C  
ATOM   3100  O   GLU B  98      12.703  -5.711  12.492  1.00 83.88           O  
ATOM   3101  CG  GLU B  98      13.828  -6.988   8.289  1.00 83.88           C  
ATOM   3102  CD  GLU B  98      14.156  -8.391   8.781  1.00 83.88           C  
ATOM   3103  OE1 GLU B  98      13.953  -9.359   8.023  1.00 83.88           O  
ATOM   3104  OE2 GLU B  98      14.625  -8.508   9.938  1.00 83.88           O  
ATOM   3105  N   GLY B  99      11.391  -4.352  11.227  1.00 86.94           N  
ATOM   3106  CA  GLY B  99      11.211  -3.369  12.289  1.00 86.94           C  
ATOM   3107  C   GLY B  99       9.875  -2.656  12.227  1.00 86.94           C  
ATOM   3108  O   GLY B  99       9.297  -2.512  11.148  1.00 86.94           O  
ATOM   3109  N   CYS B 100       9.414  -2.318  13.367  1.00 92.00           N  
ATOM   3110  CA  CYS B 100       8.148  -1.606  13.492  1.00 92.00           C  
ATOM   3111  C   CYS B 100       8.352  -0.240  14.141  1.00 92.00           C  
ATOM   3112  CB  CYS B 100       7.152  -2.422  14.320  1.00 92.00           C  
ATOM   3113  O   CYS B 100       9.320  -0.031  14.867  1.00 92.00           O  
ATOM   3114  SG  CYS B 100       6.711  -4.004  13.562  1.00 92.00           S  
ATOM   3115  N   GLY B 101       7.434   0.647  13.836  1.00 92.88           N  
ATOM   3116  CA  GLY B 101       7.449   1.984  14.406  1.00 92.88           C  
ATOM   3117  C   GLY B 101       6.133   2.719  14.242  1.00 92.88           C  
ATOM   3118  O   GLY B 101       5.211   2.219  13.594  1.00 92.88           O  
ATOM   3119  N   CYS B 102       6.102   3.865  14.852  1.00 92.75           N  
ATOM   3120  CA  CYS B 102       4.906   4.699  14.805  1.00 92.75           C  
ATOM   3121  C   CYS B 102       5.031   5.777  13.742  1.00 92.75           C  
ATOM   3122  CB  CYS B 102       4.648   5.344  16.172  1.00 92.75           C  
ATOM   3123  O   CYS B 102       6.035   6.496  13.695  1.00 92.75           O  
ATOM   3124  SG  CYS B 102       4.297   4.152  17.484  1.00 92.75           S  
ATOM   3125  N   ARG B 103       4.023   5.727  12.867  1.00 93.81           N  
ATOM   3126  CA  ARG B 103       4.016   6.668  11.750  1.00 93.81           C  
ATOM   3127  C   ARG B 103       2.670   7.379  11.641  1.00 93.81           C  
ATOM   3128  CB  ARG B 103       4.340   5.953  10.438  1.00 93.81           C  
ATOM   3129  O   ARG B 103       1.644   6.840  12.062  1.00 93.81           O  
ATOM   3130  CG  ARG B 103       5.746   5.375  10.383  1.00 93.81           C  
ATOM   3131  CD  ARG B 103       6.801   6.469  10.273  1.00 93.81           C  
ATOM   3132  NE  ARG B 103       8.141   5.910  10.156  1.00 93.81           N  
ATOM   3133  NH1 ARG B 103       8.727   6.320  12.352  1.00 93.81           N  
ATOM   3134  NH2 ARG B 103      10.227   5.324  10.930  1.00 93.81           N  
ATOM   3135  CZ  ARG B 103       9.031   5.852  11.148  1.00 93.81           C  
TER    3136      ARG B 103                                                      
ATOM   3137  N   ALA C   1     -11.445   5.020   2.158  1.00 84.12           N  
ATOM   3138  CA  ALA C   1     -10.156   4.504   1.717  1.00 84.12           C  
ATOM   3139  C   ALA C   1      -9.008   5.340   2.277  1.00 84.12           C  
ATOM   3140  CB  ALA C   1     -10.094   4.469   0.192  1.00 84.12           C  
ATOM   3141  O   ALA C   1      -9.203   6.500   2.648  1.00 84.12           O  
ATOM   3142  N   CYS C   2      -7.785   4.770   2.434  1.00 86.88           N  
ATOM   3143  CA  CYS C   2      -6.605   5.449   2.949  1.00 86.88           C  
ATOM   3144  C   CYS C   2      -6.297   6.699   2.137  1.00 86.88           C  
ATOM   3145  CB  CYS C   2      -5.398   4.512   2.936  1.00 86.88           C  
ATOM   3146  O   CYS C   2      -6.000   6.613   0.944  1.00 86.88           O  
ATOM   3147  SG  CYS C   2      -3.865   5.285   3.498  1.00 86.88           S  
ATOM   3148  N   ARG C   3      -6.430   7.828   2.736  1.00 89.69           N  
ATOM   3149  CA  ARG C   3      -6.156   9.094   2.064  1.00 89.69           C  
ATOM   3150  C   ARG C   3      -5.664  10.148   3.053  1.00 89.69           C  
ATOM   3151  CB  ARG C   3      -7.406   9.602   1.340  1.00 89.69           C  
ATOM   3152  O   ARG C   3      -5.738   9.945   4.266  1.00 89.69           O  
ATOM   3153  CG  ARG C   3      -8.578   9.891   2.264  1.00 89.69           C  
ATOM   3154  CD  ARG C   3      -9.812  10.336   1.489  1.00 89.69           C  
ATOM   3155  NE  ARG C   3     -10.930  10.617   2.379  1.00 89.69           N  
ATOM   3156  NH1 ARG C   3     -12.406  11.156   0.684  1.00 89.69           N  
ATOM   3157  NH2 ARG C   3     -13.094  11.227   2.871  1.00 89.69           N  
ATOM   3158  CZ  ARG C   3     -12.141  11.000   1.976  1.00 89.69           C  
ATOM   3159  N   LYS C   4      -5.242  11.219   2.486  1.00 93.31           N  
ATOM   3160  CA  LYS C   4      -4.758  12.352   3.268  1.00 93.31           C  
ATOM   3161  C   LYS C   4      -5.914  13.250   3.709  1.00 93.31           C  
ATOM   3162  CB  LYS C   4      -3.742  13.164   2.465  1.00 93.31           C  
ATOM   3163  O   LYS C   4      -6.809  13.547   2.918  1.00 93.31           O  
ATOM   3164  CG  LYS C   4      -3.074  14.281   3.258  1.00 93.31           C  
ATOM   3165  CD  LYS C   4      -2.074  15.055   2.404  1.00 93.31           C  
ATOM   3166  CE  LYS C   4      -2.777  15.953   1.399  1.00 93.31           C  
ATOM   3167  NZ  LYS C   4      -1.811  16.828   0.674  1.00 93.31           N  
ATOM   3168  N   HIS C   5      -5.910  13.641   4.906  1.00 95.62           N  
ATOM   3169  CA  HIS C   5      -6.891  14.555   5.496  1.00 95.62           C  
ATOM   3170  C   HIS C   5      -6.223  15.828   5.996  1.00 95.62           C  
ATOM   3171  CB  HIS C   5      -7.641  13.867   6.637  1.00 95.62           C  
ATOM   3172  O   HIS C   5      -5.055  15.812   6.391  1.00 95.62           O  
ATOM   3173  CG  HIS C   5      -8.406  12.656   6.211  1.00 95.62           C  
ATOM   3174  CD2 HIS C   5      -8.023  11.359   6.078  1.00 95.62           C  
ATOM   3175  ND1 HIS C   5      -9.734  12.703   5.863  1.00 95.62           N  
ATOM   3176  CE1 HIS C   5     -10.141  11.484   5.531  1.00 95.62           C  
ATOM   3177  NE2 HIS C   5      -9.117  10.656   5.652  1.00 95.62           N  
ATOM   3178  N   GLU C   6      -7.008  16.859   5.941  1.00 95.94           N  
ATOM   3179  CA  GLU C   6      -6.473  18.141   6.379  1.00 95.94           C  
ATOM   3180  C   GLU C   6      -6.473  18.250   7.898  1.00 95.94           C  
ATOM   3181  CB  GLU C   6      -7.273  19.297   5.762  1.00 95.94           C  
ATOM   3182  O   GLU C   6      -7.441  17.875   8.555  1.00 95.94           O  
ATOM   3183  CG  GLU C   6      -7.133  19.406   4.254  1.00 95.94           C  
ATOM   3184  CD  GLU C   6      -7.883  20.594   3.664  1.00 95.94           C  
ATOM   3185  OE1 GLU C   6      -7.758  20.844   2.445  1.00 95.94           O  
ATOM   3186  OE2 GLU C   6      -8.602  21.266   4.430  1.00 95.94           O  
ATOM   3187  N   LEU C   7      -5.324  18.750   8.383  1.00 96.88           N  
ATOM   3188  CA  LEU C   7      -5.145  19.016   9.805  1.00 96.88           C  
ATOM   3189  C   LEU C   7      -4.223  20.203  10.023  1.00 96.88           C  
ATOM   3190  CB  LEU C   7      -4.578  17.781  10.508  1.00 96.88           C  
ATOM   3191  O   LEU C   7      -3.068  20.188   9.586  1.00 96.88           O  
ATOM   3192  CG  LEU C   7      -4.164  17.969  11.969  1.00 96.88           C  
ATOM   3193  CD1 LEU C   7      -5.383  18.266  12.836  1.00 96.88           C  
ATOM   3194  CD2 LEU C   7      -3.438  16.719  12.477  1.00 96.88           C  
ATOM   3195  N   TYR C   8      -4.773  21.172  10.617  1.00 97.38           N  
ATOM   3196  CA  TYR C   8      -3.969  22.312  11.047  1.00 97.38           C  
ATOM   3197  C   TYR C   8      -3.584  22.188  12.516  1.00 97.38           C  
ATOM   3198  CB  TYR C   8      -4.727  23.625  10.812  1.00 97.38           C  
ATOM   3199  O   TYR C   8      -4.453  22.062  13.383  1.00 97.38           O  
ATOM   3200  CG  TYR C   8      -3.896  24.859  11.070  1.00 97.38           C  
ATOM   3201  CD1 TYR C   8      -3.963  25.531  12.297  1.00 97.38           C  
ATOM   3202  CD2 TYR C   8      -3.047  25.359  10.094  1.00 97.38           C  
ATOM   3203  CE1 TYR C   8      -3.203  26.656  12.539  1.00 97.38           C  
ATOM   3204  CE2 TYR C   8      -2.281  26.500  10.328  1.00 97.38           C  
ATOM   3205  OH  TYR C   8      -1.610  28.266  11.781  1.00 97.38           O  
ATOM   3206  CZ  TYR C   8      -2.365  27.141  11.547  1.00 97.38           C  
ATOM   3207  N   VAL C   9      -2.293  22.234  12.742  1.00 96.88           N  
ATOM   3208  CA  VAL C   9      -1.775  22.156  14.102  1.00 96.88           C  
ATOM   3209  C   VAL C   9      -1.399  23.562  14.586  1.00 96.88           C  
ATOM   3210  CB  VAL C   9      -0.556  21.219  14.203  1.00 96.88           C  
ATOM   3211  O   VAL C   9      -0.468  24.172  14.062  1.00 96.88           O  
ATOM   3212  CG1 VAL C   9       0.021  21.219  15.617  1.00 96.88           C  
ATOM   3213  CG2 VAL C   9      -0.943  19.797  13.781  1.00 96.88           C  
ATOM   3214  N   SER C  10      -2.145  23.984  15.523  1.00 95.88           N  
ATOM   3215  CA  SER C  10      -1.821  25.234  16.188  1.00 95.88           C  
ATOM   3216  C   SER C  10      -0.893  25.031  17.375  1.00 95.88           C  
ATOM   3217  CB  SER C  10      -3.098  25.953  16.641  1.00 95.88           C  
ATOM   3218  O   SER C  10      -1.208  24.250  18.281  1.00 95.88           O  
ATOM   3219  OG  SER C  10      -2.789  27.031  17.500  1.00 95.88           O  
ATOM   3220  N   PHE C  11       0.199  25.766  17.375  1.00 94.88           N  
ATOM   3221  CA  PHE C  11       1.137  25.641  18.484  1.00 94.88           C  
ATOM   3222  C   PHE C  11       0.525  26.156  19.766  1.00 94.88           C  
ATOM   3223  CB  PHE C  11       2.439  26.375  18.172  1.00 94.88           C  
ATOM   3224  O   PHE C  11       0.925  25.750  20.859  1.00 94.88           O  
ATOM   3225  CG  PHE C  11       3.285  25.719  17.125  1.00 94.88           C  
ATOM   3226  CD1 PHE C  11       3.496  24.344  17.141  1.00 94.88           C  
ATOM   3227  CD2 PHE C  11       3.873  26.469  16.109  1.00 94.88           C  
ATOM   3228  CE1 PHE C  11       4.277  23.734  16.156  1.00 94.88           C  
ATOM   3229  CE2 PHE C  11       4.656  25.859  15.133  1.00 94.88           C  
ATOM   3230  CZ  PHE C  11       4.859  24.500  15.164  1.00 94.88           C  
ATOM   3231  N   GLN C  12      -0.457  27.000  19.609  1.00 94.19           N  
ATOM   3232  CA  GLN C  12      -1.207  27.453  20.781  1.00 94.19           C  
ATOM   3233  C   GLN C  12      -1.987  26.312  21.422  1.00 94.19           C  
ATOM   3234  CB  GLN C  12      -2.160  28.594  20.391  1.00 94.19           C  
ATOM   3235  O   GLN C  12      -2.051  26.219  22.641  1.00 94.19           O  
ATOM   3236  CG  GLN C  12      -2.898  29.203  21.562  1.00 94.19           C  
ATOM   3237  CD  GLN C  12      -3.711  30.422  21.172  1.00 94.19           C  
ATOM   3238  NE2 GLN C  12      -4.148  31.188  22.172  1.00 94.19           N  
ATOM   3239  OE1 GLN C  12      -3.943  30.688  19.984  1.00 94.19           O  
ATOM   3240  N   ASP C  13      -2.545  25.516  20.672  1.00 92.50           N  
ATOM   3241  CA  ASP C  13      -3.318  24.375  21.172  1.00 92.50           C  
ATOM   3242  C   ASP C  13      -2.430  23.391  21.922  1.00 92.50           C  
ATOM   3243  CB  ASP C  13      -4.031  23.672  20.016  1.00 92.50           C  
ATOM   3244  O   ASP C  13      -2.896  22.688  22.812  1.00 92.50           O  
ATOM   3245  CG  ASP C  13      -5.125  24.516  19.391  1.00 92.50           C  
ATOM   3246  OD1 ASP C  13      -5.551  25.516  20.000  1.00 92.50           O  
ATOM   3247  OD2 ASP C  13      -5.570  24.172  18.266  1.00 92.50           O  
ATOM   3248  N   LEU C  14      -1.137  23.359  21.578  1.00 92.75           N  
ATOM   3249  CA  LEU C  14      -0.189  22.453  22.203  1.00 92.75           C  
ATOM   3250  C   LEU C  14       0.493  23.094  23.406  1.00 92.75           C  
ATOM   3251  CB  LEU C  14       0.863  22.000  21.188  1.00 92.75           C  
ATOM   3252  O   LEU C  14       1.302  22.469  24.078  1.00 92.75           O  
ATOM   3253  CG  LEU C  14       0.352  21.172  20.000  1.00 92.75           C  
ATOM   3254  CD1 LEU C  14       1.500  20.844  19.062  1.00 92.75           C  
ATOM   3255  CD2 LEU C  14      -0.342  19.906  20.484  1.00 92.75           C  
ATOM   3256  N   GLY C  15       0.156  24.391  23.516  1.00 93.25           N  
ATOM   3257  CA  GLY C  15       0.766  25.125  24.625  1.00 93.25           C  
ATOM   3258  C   GLY C  15       2.184  25.578  24.328  1.00 93.25           C  
ATOM   3259  O   GLY C  15       2.998  25.703  25.250  1.00 93.25           O  
ATOM   3260  N   TRP C  16       2.498  25.625  23.062  1.00 93.25           N  
ATOM   3261  CA  TRP C  16       3.873  25.922  22.672  1.00 93.25           C  
ATOM   3262  C   TRP C  16       4.012  27.391  22.234  1.00 93.25           C  
ATOM   3263  CB  TRP C  16       4.328  25.000  21.547  1.00 93.25           C  
ATOM   3264  O   TRP C  16       5.023  27.766  21.641  1.00 93.25           O  
ATOM   3265  CG  TRP C  16       4.500  23.578  21.969  1.00 93.25           C  
ATOM   3266  CD1 TRP C  16       4.363  23.062  23.219  1.00 93.25           C  
ATOM   3267  CD2 TRP C  16       4.852  22.469  21.125  1.00 93.25           C  
ATOM   3268  CE2 TRP C  16       4.910  21.312  21.938  1.00 93.25           C  
ATOM   3269  CE3 TRP C  16       5.125  22.344  19.750  1.00 93.25           C  
ATOM   3270  NE1 TRP C  16       4.609  21.703  23.219  1.00 93.25           N  
ATOM   3271  CH2 TRP C  16       5.488  19.953  20.094  1.00 93.25           C  
ATOM   3272  CZ2 TRP C  16       5.227  20.062  21.438  1.00 93.25           C  
ATOM   3273  CZ3 TRP C  16       5.441  21.078  19.250  1.00 93.25           C  
ATOM   3274  N   GLN C  17       3.043  28.203  22.438  1.00 91.06           N  
ATOM   3275  CA  GLN C  17       2.996  29.562  21.922  1.00 91.06           C  
ATOM   3276  C   GLN C  17       3.982  30.453  22.672  1.00 91.06           C  
ATOM   3277  CB  GLN C  17       1.581  30.125  22.047  1.00 91.06           C  
ATOM   3278  O   GLN C  17       4.352  31.531  22.188  1.00 91.06           O  
ATOM   3279  CG  GLN C  17       1.130  30.359  23.484  1.00 91.06           C  
ATOM   3280  CD  GLN C  17       0.604  29.109  24.141  1.00 91.06           C  
ATOM   3281  NE2 GLN C  17       0.019  29.266  25.328  1.00 91.06           N  
ATOM   3282  OE1 GLN C  17       0.721  28.000  23.594  1.00 91.06           O  
ATOM   3283  N   ASP C  18       4.387  30.078  23.797  1.00 90.88           N  
ATOM   3284  CA  ASP C  18       5.215  30.938  24.625  1.00 90.88           C  
ATOM   3285  C   ASP C  18       6.668  30.922  24.156  1.00 90.88           C  
ATOM   3286  CB  ASP C  18       5.141  30.484  26.094  1.00 90.88           C  
ATOM   3287  O   ASP C  18       7.426  31.859  24.453  1.00 90.88           O  
ATOM   3288  CG  ASP C  18       3.766  30.703  26.703  1.00 90.88           C  
ATOM   3289  OD1 ASP C  18       2.982  31.516  26.188  1.00 90.88           O  
ATOM   3290  OD2 ASP C  18       3.463  30.031  27.719  1.00 90.88           O  
ATOM   3291  N   TRP C  19       7.051  29.859  23.500  1.00 88.44           N  
ATOM   3292  CA  TRP C  19       8.445  29.812  23.062  1.00 88.44           C  
ATOM   3293  C   TRP C  19       8.531  29.719  21.547  1.00 88.44           C  
ATOM   3294  CB  TRP C  19       9.172  28.625  23.703  1.00 88.44           C  
ATOM   3295  O   TRP C  19       9.594  29.953  20.969  1.00 88.44           O  
ATOM   3296  CG  TRP C  19       8.516  27.297  23.469  1.00 88.44           C  
ATOM   3297  CD1 TRP C  19       8.703  26.469  22.391  1.00 88.44           C  
ATOM   3298  CD2 TRP C  19       7.555  26.656  24.312  1.00 88.44           C  
ATOM   3299  CE2 TRP C  19       7.207  25.438  23.688  1.00 88.44           C  
ATOM   3300  CE3 TRP C  19       6.953  26.984  25.531  1.00 88.44           C  
ATOM   3301  NE1 TRP C  19       7.926  25.344  22.531  1.00 88.44           N  
ATOM   3302  CH2 TRP C  19       5.715  24.906  25.438  1.00 88.44           C  
ATOM   3303  CZ2 TRP C  19       6.289  24.547  24.250  1.00 88.44           C  
ATOM   3304  CZ3 TRP C  19       6.039  26.109  26.078  1.00 88.44           C  
ATOM   3305  N   ILE C  20       7.504  29.312  20.812  1.00 90.94           N  
ATOM   3306  CA  ILE C  20       7.523  29.312  19.359  1.00 90.94           C  
ATOM   3307  C   ILE C  20       7.113  30.672  18.828  1.00 90.94           C  
ATOM   3308  CB  ILE C  20       6.598  28.219  18.781  1.00 90.94           C  
ATOM   3309  O   ILE C  20       6.008  31.156  19.109  1.00 90.94           O  
ATOM   3310  CG1 ILE C  20       7.133  26.828  19.141  1.00 90.94           C  
ATOM   3311  CG2 ILE C  20       6.453  28.359  17.266  1.00 90.94           C  
ATOM   3312  CD1 ILE C  20       6.281  25.672  18.625  1.00 90.94           C  
ATOM   3313  N   ILE C  21       8.023  31.219  18.125  1.00 85.62           N  
ATOM   3314  CA  ILE C  21       7.816  32.562  17.578  1.00 85.62           C  
ATOM   3315  C   ILE C  21       7.016  32.469  16.281  1.00 85.62           C  
ATOM   3316  CB  ILE C  21       9.156  33.281  17.328  1.00 85.62           C  
ATOM   3317  O   ILE C  21       6.000  33.156  16.125  1.00 85.62           O  
ATOM   3318  CG1 ILE C  21       9.969  33.375  18.625  1.00 85.62           C  
ATOM   3319  CG2 ILE C  21       8.922  34.688  16.750  1.00 85.62           C  
ATOM   3320  CD1 ILE C  21      11.414  33.812  18.438  1.00 85.62           C  
ATOM   3321  N   ALA C  22       7.562  31.719  15.383  1.00 88.19           N  
ATOM   3322  CA  ALA C  22       6.934  31.516  14.086  1.00 88.19           C  
ATOM   3323  C   ALA C  22       7.227  30.125  13.539  1.00 88.19           C  
ATOM   3324  CB  ALA C  22       7.410  32.594  13.094  1.00 88.19           C  
ATOM   3325  O   ALA C  22       8.312  29.578  13.758  1.00 88.19           O  
ATOM   3326  N   PRO C  23       6.289  29.547  12.711  1.00 88.44           N  
ATOM   3327  CA  PRO C  23       4.918  30.000  12.492  1.00 88.44           C  
ATOM   3328  C   PRO C  23       4.004  29.750  13.688  1.00 88.44           C  
ATOM   3329  CB  PRO C  23       4.469  29.188  11.273  1.00 88.44           C  
ATOM   3330  O   PRO C  23       4.457  29.219  14.711  1.00 88.44           O  
ATOM   3331  CG  PRO C  23       5.168  27.875  11.422  1.00 88.44           C  
ATOM   3332  CD  PRO C  23       6.504  28.109  12.055  1.00 88.44           C  
ATOM   3333  N   LYS C  24       2.760  30.281  13.719  1.00 93.44           N  
ATOM   3334  CA  LYS C  24       1.779  30.031  14.773  1.00 93.44           C  
ATOM   3335  C   LYS C  24       1.254  28.594  14.703  1.00 93.44           C  
ATOM   3336  CB  LYS C  24       0.618  31.016  14.672  1.00 93.44           C  
ATOM   3337  O   LYS C  24       0.772  28.062  15.703  1.00 93.44           O  
ATOM   3338  CG  LYS C  24       1.000  32.469  15.000  1.00 93.44           C  
ATOM   3339  CD  LYS C  24      -0.210  33.375  14.945  1.00 93.44           C  
ATOM   3340  CE  LYS C  24       0.170  34.812  15.281  1.00 93.44           C  
ATOM   3341  NZ  LYS C  24      -1.012  35.719  15.219  1.00 93.44           N  
ATOM   3342  N   GLY C  25       1.353  28.016  13.664  1.00 95.62           N  
ATOM   3343  CA  GLY C  25       0.928  26.672  13.336  1.00 95.62           C  
ATOM   3344  C   GLY C  25       1.227  26.281  11.898  1.00 95.62           C  
ATOM   3345  O   GLY C  25       1.890  27.031  11.172  1.00 95.62           O  
ATOM   3346  N   TYR C  26       0.890  25.062  11.594  1.00 94.50           N  
ATOM   3347  CA  TYR C  26       1.175  24.578  10.242  1.00 94.50           C  
ATOM   3348  C   TYR C  26       0.178  23.516   9.812  1.00 94.50           C  
ATOM   3349  CB  TYR C  26       2.602  24.031  10.156  1.00 94.50           C  
ATOM   3350  O   TYR C  26      -0.477  22.891  10.656  1.00 94.50           O  
ATOM   3351  CG  TYR C  26       2.811  22.766  10.938  1.00 94.50           C  
ATOM   3352  CD1 TYR C  26       2.883  22.781  12.328  1.00 94.50           C  
ATOM   3353  CD2 TYR C  26       2.936  21.531  10.281  1.00 94.50           C  
ATOM   3354  CE1 TYR C  26       3.076  21.609  13.047  1.00 94.50           C  
ATOM   3355  CE2 TYR C  26       3.131  20.359  11.000  1.00 94.50           C  
ATOM   3356  OH  TYR C  26       3.391  19.234  13.086  1.00 94.50           O  
ATOM   3357  CZ  TYR C  26       3.197  20.406  12.375  1.00 94.50           C  
ATOM   3358  N   ALA C  27      -0.007  23.453   8.562  1.00 97.81           N  
ATOM   3359  CA  ALA C  27      -0.880  22.422   8.000  1.00 97.81           C  
ATOM   3360  C   ALA C  27      -0.188  21.062   7.977  1.00 97.81           C  
ATOM   3361  CB  ALA C  27      -1.319  22.828   6.590  1.00 97.81           C  
ATOM   3362  O   ALA C  27       0.417  20.688   6.969  1.00 97.81           O  
ATOM   3363  N   ALA C  28      -0.327  20.359   8.992  1.00 98.06           N  
ATOM   3364  CA  ALA C  28       0.361  19.078   9.195  1.00 98.06           C  
ATOM   3365  C   ALA C  28      -0.296  17.969   8.391  1.00 98.06           C  
ATOM   3366  CB  ALA C  28       0.381  18.719  10.680  1.00 98.06           C  
ATOM   3367  O   ALA C  28       0.383  17.062   7.906  1.00 98.06           O  
ATOM   3368  N   ASN C  29      -1.639  18.000   8.227  1.00 97.62           N  
ATOM   3369  CA  ASN C  29      -2.414  16.922   7.609  1.00 97.62           C  
ATOM   3370  C   ASN C  29      -2.250  15.609   8.367  1.00 97.62           C  
ATOM   3371  CB  ASN C  29      -2.014  16.750   6.145  1.00 97.62           C  
ATOM   3372  O   ASN C  29      -1.496  15.531   9.336  1.00 97.62           O  
ATOM   3373  CG  ASN C  29      -2.182  18.016   5.332  1.00 97.62           C  
ATOM   3374  ND2 ASN C  29      -1.221  18.297   4.461  1.00 97.62           N  
ATOM   3375  OD1 ASN C  29      -3.164  18.734   5.492  1.00 97.62           O  
ATOM   3376  N   TYR C  30      -3.000  14.562   8.078  1.00 96.69           N  
ATOM   3377  CA  TYR C  30      -2.877  13.219   8.633  1.00 96.69           C  
ATOM   3378  C   TYR C  30      -3.492  12.180   7.703  1.00 96.69           C  
ATOM   3379  CB  TYR C  30      -3.547  13.141  10.008  1.00 96.69           C  
ATOM   3380  O   TYR C  30      -4.191  12.531   6.750  1.00 96.69           O  
ATOM   3381  CG  TYR C  30      -5.055  13.180   9.953  1.00 96.69           C  
ATOM   3382  CD1 TYR C  30      -5.738  14.383   9.820  1.00 96.69           C  
ATOM   3383  CD2 TYR C  30      -5.797  12.008  10.039  1.00 96.69           C  
ATOM   3384  CE1 TYR C  30      -7.129  14.422   9.766  1.00 96.69           C  
ATOM   3385  CE2 TYR C  30      -7.188  12.031   9.992  1.00 96.69           C  
ATOM   3386  OH  TYR C  30      -9.219  13.273   9.805  1.00 96.69           O  
ATOM   3387  CZ  TYR C  30      -7.844  13.242   9.859  1.00 96.69           C  
ATOM   3388  N   CYS C  31      -3.100  10.984   7.875  1.00 95.06           N  
ATOM   3389  CA  CYS C  31      -3.574   9.875   7.055  1.00 95.06           C  
ATOM   3390  C   CYS C  31      -4.609   9.047   7.801  1.00 95.06           C  
ATOM   3391  CB  CYS C  31      -2.406   8.984   6.625  1.00 95.06           C  
ATOM   3392  O   CYS C  31      -4.406   8.688   8.961  1.00 95.06           O  
ATOM   3393  SG  CYS C  31      -1.183   9.836   5.605  1.00 95.06           S  
ATOM   3394  N   ASP C  32      -5.676   8.844   7.129  1.00 92.88           N  
ATOM   3395  CA  ASP C  32      -6.730   8.016   7.707  1.00 92.88           C  
ATOM   3396  C   ASP C  32      -7.562   7.348   6.613  1.00 92.88           C  
ATOM   3397  CB  ASP C  32      -7.633   8.852   8.617  1.00 92.88           C  
ATOM   3398  O   ASP C  32      -7.559   7.793   5.465  1.00 92.88           O  
ATOM   3399  CG  ASP C  32      -8.539   8.008   9.492  1.00 92.88           C  
ATOM   3400  OD1 ASP C  32      -8.125   6.914   9.922  1.00 92.88           O  
ATOM   3401  OD2 ASP C  32      -9.688   8.438   9.742  1.00 92.88           O  
ATOM   3402  N   GLY C  33      -8.172   6.227   7.090  1.00 90.31           N  
ATOM   3403  CA  GLY C  33      -8.953   5.457   6.137  1.00 90.31           C  
ATOM   3404  C   GLY C  33      -8.648   3.971   6.176  1.00 90.31           C  
ATOM   3405  O   GLY C  33      -7.637   3.555   6.754  1.00 90.31           O  
ATOM   3406  N   GLU C  34      -9.438   3.197   5.574  1.00 87.25           N  
ATOM   3407  CA  GLU C  34      -9.328   1.741   5.605  1.00 87.25           C  
ATOM   3408  C   GLU C  34      -8.430   1.232   4.477  1.00 87.25           C  
ATOM   3409  CB  GLU C  34     -10.711   1.096   5.508  1.00 87.25           C  
ATOM   3410  O   GLU C  34      -8.469   1.757   3.363  1.00 87.25           O  
ATOM   3411  CG  GLU C  34     -11.539   1.235   6.773  1.00 87.25           C  
ATOM   3412  CD  GLU C  34     -12.633   0.181   6.898  1.00 87.25           C  
ATOM   3413  OE1 GLU C  34     -13.203   0.026   8.000  1.00 87.25           O  
ATOM   3414  OE2 GLU C  34     -12.914  -0.497   5.883  1.00 87.25           O  
ATOM   3415  N   CYS C  35      -7.586   0.302   4.785  1.00 86.75           N  
ATOM   3416  CA  CYS C  35      -6.766  -0.433   3.830  1.00 86.75           C  
ATOM   3417  C   CYS C  35      -7.406  -1.772   3.480  1.00 86.75           C  
ATOM   3418  CB  CYS C  35      -5.363  -0.658   4.391  1.00 86.75           C  
ATOM   3419  O   CYS C  35      -7.051  -2.803   4.059  1.00 86.75           O  
ATOM   3420  SG  CYS C  35      -4.441   0.868   4.688  1.00 86.75           S  
ATOM   3421  N   SER C  36      -8.273  -1.814   2.680  1.00 80.00           N  
ATOM   3422  CA  SER C  36      -9.023  -3.012   2.316  1.00 80.00           C  
ATOM   3423  C   SER C  36      -8.695  -3.465   0.899  1.00 80.00           C  
ATOM   3424  CB  SER C  36     -10.531  -2.760   2.438  1.00 80.00           C  
ATOM   3425  O   SER C  36      -8.289  -2.654   0.062  1.00 80.00           O  
ATOM   3426  OG  SER C  36     -10.859  -2.312   3.740  1.00 80.00           O  
ATOM   3427  N   PHE C  37      -8.727  -4.789   0.726  1.00 75.00           N  
ATOM   3428  CA  PHE C  37      -8.484  -5.379  -0.584  1.00 75.00           C  
ATOM   3429  C   PHE C  37      -9.570  -4.980  -1.569  1.00 75.00           C  
ATOM   3430  CB  PHE C  37      -8.406  -6.906  -0.479  1.00 75.00           C  
ATOM   3431  O   PHE C  37     -10.758  -4.973  -1.224  1.00 75.00           O  
ATOM   3432  CG  PHE C  37      -7.988  -7.582  -1.757  1.00 75.00           C  
ATOM   3433  CD1 PHE C  37      -8.938  -8.047  -2.656  1.00 75.00           C  
ATOM   3434  CD2 PHE C  37      -6.641  -7.754  -2.061  1.00 75.00           C  
ATOM   3435  CE1 PHE C  37      -8.555  -8.672  -3.842  1.00 75.00           C  
ATOM   3436  CE2 PHE C  37      -6.254  -8.383  -3.242  1.00 75.00           C  
ATOM   3437  CZ  PHE C  37      -7.211  -8.836  -4.129  1.00 75.00           C  
ATOM   3438  N   PRO C  38      -9.250  -4.512  -2.766  1.00 68.62           N  
ATOM   3439  CA  PRO C  38      -7.898  -4.434  -3.326  1.00 68.62           C  
ATOM   3440  C   PRO C  38      -7.203  -3.111  -3.010  1.00 68.62           C  
ATOM   3441  CB  PRO C  38      -8.133  -4.582  -4.832  1.00 68.62           C  
ATOM   3442  O   PRO C  38      -7.863  -2.076  -2.898  1.00 68.62           O  
ATOM   3443  CG  PRO C  38      -9.516  -4.070  -5.055  1.00 68.62           C  
ATOM   3444  CD  PRO C  38     -10.312  -4.281  -3.799  1.00 68.62           C  
ATOM   3445  N   LEU C  39      -5.930  -3.242  -2.625  1.00 71.12           N  
ATOM   3446  CA  LEU C  39      -5.133  -2.045  -2.395  1.00 71.12           C  
ATOM   3447  C   LEU C  39      -4.773  -1.369  -3.715  1.00 71.12           C  
ATOM   3448  CB  LEU C  39      -3.855  -2.391  -1.623  1.00 71.12           C  
ATOM   3449  O   LEU C  39      -4.125  -1.975  -4.570  1.00 71.12           O  
ATOM   3450  CG  LEU C  39      -4.047  -2.924  -0.202  1.00 71.12           C  
ATOM   3451  CD1 LEU C  39      -2.715  -3.393   0.372  1.00 71.12           C  
ATOM   3452  CD2 LEU C  39      -4.672  -1.854   0.690  1.00 71.12           C  
ATOM   3453  N   ASN C  40      -5.438  -0.313  -4.031  1.00 60.94           N  
ATOM   3454  CA  ASN C  40      -5.211   0.450  -5.254  1.00 60.94           C  
ATOM   3455  C   ASN C  40      -3.818   1.073  -5.277  1.00 60.94           C  
ATOM   3456  CB  ASN C  40      -6.281   1.532  -5.414  1.00 60.94           C  
ATOM   3457  O   ASN C  40      -3.160   1.169  -4.242  1.00 60.94           O  
ATOM   3458  CG  ASN C  40      -7.680   0.958  -5.543  1.00 60.94           C  
ATOM   3459  ND2 ASN C  40      -8.680   1.825  -5.484  1.00 60.94           N  
ATOM   3460  OD1 ASN C  40      -7.852  -0.253  -5.695  1.00 60.94           O  
ATOM   3461  N   ALA C  41      -3.314   1.332  -6.520  1.00 59.06           N  
ATOM   3462  CA  ALA C  41      -1.987   1.906  -6.723  1.00 59.06           C  
ATOM   3463  C   ALA C  41      -1.820   3.195  -5.922  1.00 59.06           C  
ATOM   3464  CB  ALA C  41      -1.740   2.168  -8.203  1.00 59.06           C  
ATOM   3465  O   ALA C  41      -0.738   3.473  -5.398  1.00 59.06           O  
ATOM   3466  N   HIS C  42      -2.834   3.949  -5.691  1.00 61.38           N  
ATOM   3467  CA  HIS C  42      -2.730   5.238  -5.023  1.00 61.38           C  
ATOM   3468  C   HIS C  42      -2.445   5.066  -3.533  1.00 61.38           C  
ATOM   3469  CB  HIS C  42      -4.012   6.051  -5.219  1.00 61.38           C  
ATOM   3470  O   HIS C  42      -2.057   6.023  -2.857  1.00 61.38           O  
ATOM   3471  CG  HIS C  42      -5.230   5.398  -4.648  1.00 61.38           C  
ATOM   3472  CD2 HIS C  42      -5.875   5.586  -3.473  1.00 61.38           C  
ATOM   3473  ND1 HIS C  42      -5.926   4.410  -5.316  1.00 61.38           N  
ATOM   3474  CE1 HIS C  42      -6.949   4.023  -4.570  1.00 61.38           C  
ATOM   3475  NE2 HIS C  42      -6.938   4.719  -3.449  1.00 61.38           N  
ATOM   3476  N   MET C  43      -2.643   3.738  -3.148  1.00 70.88           N  
ATOM   3477  CA  MET C  43      -2.453   3.486  -1.723  1.00 70.88           C  
ATOM   3478  C   MET C  43      -0.999   3.141  -1.420  1.00 70.88           C  
ATOM   3479  CB  MET C  43      -3.369   2.357  -1.248  1.00 70.88           C  
ATOM   3480  O   MET C  43      -0.635   2.926  -0.263  1.00 70.88           O  
ATOM   3481  CG  MET C  43      -4.844   2.723  -1.251  1.00 70.88           C  
ATOM   3482  SD  MET C  43      -5.891   1.426  -0.482  1.00 70.88           S  
ATOM   3483  CE  MET C  43      -7.043   1.098  -1.843  1.00 70.88           C  
ATOM   3484  N   ASN C  44      -0.183   3.293  -2.463  1.00 79.12           N  
ATOM   3485  CA  ASN C  44       1.250   3.113  -2.260  1.00 79.12           C  
ATOM   3486  C   ASN C  44       1.538   1.994  -1.262  1.00 79.12           C  
ATOM   3487  CB  ASN C  44       1.895   4.418  -1.792  1.00 79.12           C  
ATOM   3488  O   ASN C  44       2.293   2.188  -0.307  1.00 79.12           O  
ATOM   3489  CG  ASN C  44       3.352   4.531  -2.199  1.00 79.12           C  
ATOM   3490  ND2 ASN C  44       4.008   5.602  -1.768  1.00 79.12           N  
ATOM   3491  OD1 ASN C  44       3.881   3.662  -2.895  1.00 79.12           O  
ATOM   3492  N   ALA C  45       0.885   0.932  -1.467  1.00 85.31           N  
ATOM   3493  CA  ALA C  45       0.982  -0.174  -0.517  1.00 85.31           C  
ATOM   3494  C   ALA C  45       2.266  -0.971  -0.732  1.00 85.31           C  
ATOM   3495  CB  ALA C  45      -0.235  -1.087  -0.638  1.00 85.31           C  
ATOM   3496  O   ALA C  45       2.699  -1.165  -1.870  1.00 85.31           O  
ATOM   3497  N   THR C  46       2.898  -1.296   0.325  1.00 85.88           N  
ATOM   3498  CA  THR C  46       4.027  -2.219   0.255  1.00 85.88           C  
ATOM   3499  C   THR C  46       3.553  -3.631  -0.075  1.00 85.88           C  
ATOM   3500  CB  THR C  46       4.816  -2.234   1.577  1.00 85.88           C  
ATOM   3501  O   THR C  46       2.377  -3.955   0.113  1.00 85.88           O  
ATOM   3502  CG2 THR C  46       5.309  -0.838   1.941  1.00 85.88           C  
ATOM   3503  OG1 THR C  46       3.969  -2.719   2.627  1.00 85.88           O  
ATOM   3504  N   ASN C  47       4.465  -4.410  -0.613  1.00 87.44           N  
ATOM   3505  CA  ASN C  47       4.133  -5.809  -0.847  1.00 87.44           C  
ATOM   3506  C   ASN C  47       3.631  -6.488   0.425  1.00 87.44           C  
ATOM   3507  CB  ASN C  47       5.340  -6.562  -1.410  1.00 87.44           C  
ATOM   3508  O   ASN C  47       2.688  -7.277   0.383  1.00 87.44           O  
ATOM   3509  CG  ASN C  47       5.672  -6.156  -2.832  1.00 87.44           C  
ATOM   3510  ND2 ASN C  47       6.945  -6.234  -3.191  1.00 87.44           N  
ATOM   3511  OD1 ASN C  47       4.785  -5.773  -3.604  1.00 87.44           O  
ATOM   3512  N   HIS C  48       4.246  -6.125   1.501  1.00 92.31           N  
ATOM   3513  CA  HIS C  48       3.828  -6.676   2.785  1.00 92.31           C  
ATOM   3514  C   HIS C  48       2.385  -6.301   3.100  1.00 92.31           C  
ATOM   3515  CB  HIS C  48       4.754  -6.191   3.902  1.00 92.31           C  
ATOM   3516  O   HIS C  48       1.618  -7.129   3.598  1.00 92.31           O  
ATOM   3517  CG  HIS C  48       4.398  -6.730   5.250  1.00 92.31           C  
ATOM   3518  CD2 HIS C  48       4.883  -7.793   5.938  1.00 92.31           C  
ATOM   3519  ND1 HIS C  48       3.430  -6.164   6.051  1.00 92.31           N  
ATOM   3520  CE1 HIS C  48       3.334  -6.852   7.176  1.00 92.31           C  
ATOM   3521  NE2 HIS C  48       4.203  -7.848   7.133  1.00 92.31           N  
ATOM   3522  N   ALA C  49       2.104  -5.039   2.859  1.00 92.69           N  
ATOM   3523  CA  ALA C  49       0.744  -4.578   3.133  1.00 92.69           C  
ATOM   3524  C   ALA C  49      -0.273  -5.336   2.285  1.00 92.69           C  
ATOM   3525  CB  ALA C  49       0.630  -3.078   2.881  1.00 92.69           C  
ATOM   3526  O   ALA C  49      -1.368  -5.656   2.754  1.00 92.69           O  
ATOM   3527  N   ILE C  50       0.055  -5.578   1.067  1.00 86.56           N  
ATOM   3528  CA  ILE C  50      -0.811  -6.332   0.167  1.00 86.56           C  
ATOM   3529  C   ILE C  50      -1.021  -7.742   0.713  1.00 86.56           C  
ATOM   3530  CB  ILE C  50      -0.225  -6.391  -1.262  1.00 86.56           C  
ATOM   3531  O   ILE C  50      -2.156  -8.211   0.821  1.00 86.56           O  
ATOM   3532  CG1 ILE C  50      -0.172  -4.988  -1.876  1.00 86.56           C  
ATOM   3533  CG2 ILE C  50      -1.042  -7.344  -2.141  1.00 86.56           C  
ATOM   3534  CD1 ILE C  50       0.584  -4.918  -3.195  1.00 86.56           C  
ATOM   3535  N   VAL C  51       0.051  -8.391   1.088  1.00 87.88           N  
ATOM   3536  CA  VAL C  51      -0.011  -9.750   1.608  1.00 87.88           C  
ATOM   3537  C   VAL C  51      -0.808  -9.773   2.910  1.00 87.88           C  
ATOM   3538  CB  VAL C  51       1.401 -10.336   1.838  1.00 87.88           C  
ATOM   3539  O   VAL C  51      -1.665 -10.641   3.107  1.00 87.88           O  
ATOM   3540  CG1 VAL C  51       1.318 -11.680   2.568  1.00 87.88           C  
ATOM   3541  CG2 VAL C  51       2.135 -10.492   0.508  1.00 87.88           C  
ATOM   3542  N   GLN C  52      -0.475  -8.852   3.748  1.00 92.25           N  
ATOM   3543  CA  GLN C  52      -1.193  -8.789   5.016  1.00 92.25           C  
ATOM   3544  C   GLN C  52      -2.689  -8.586   4.793  1.00 92.25           C  
ATOM   3545  CB  GLN C  52      -0.636  -7.664   5.891  1.00 92.25           C  
ATOM   3546  O   GLN C  52      -3.514  -9.125   5.531  1.00 92.25           O  
ATOM   3547  CG  GLN C  52      -1.288  -7.574   7.266  1.00 92.25           C  
ATOM   3548  CD  GLN C  52      -0.589  -6.590   8.180  1.00 92.25           C  
ATOM   3549  NE2 GLN C  52      -1.288  -6.148   9.227  1.00 92.25           N  
ATOM   3550  OE1 GLN C  52       0.570  -6.227   7.957  1.00 92.25           O  
ATOM   3551  N   THR C  53      -3.014  -7.723   3.854  1.00 89.69           N  
ATOM   3552  CA  THR C  53      -4.414  -7.492   3.521  1.00 89.69           C  
ATOM   3553  C   THR C  53      -5.082  -8.781   3.057  1.00 89.69           C  
ATOM   3554  CB  THR C  53      -4.559  -6.414   2.428  1.00 89.69           C  
ATOM   3555  O   THR C  53      -6.211  -9.086   3.455  1.00 89.69           O  
ATOM   3556  CG2 THR C  53      -6.023  -6.160   2.096  1.00 89.69           C  
ATOM   3557  OG1 THR C  53      -3.965  -5.195   2.889  1.00 89.69           O  
ATOM   3558  N   LEU C  54      -4.434  -9.562   2.307  1.00 85.88           N  
ATOM   3559  CA  LEU C  54      -4.949 -10.828   1.806  1.00 85.88           C  
ATOM   3560  C   LEU C  54      -5.133 -11.828   2.941  1.00 85.88           C  
ATOM   3561  CB  LEU C  54      -4.012 -11.406   0.746  1.00 85.88           C  
ATOM   3562  O   LEU C  54      -6.152 -12.523   3.008  1.00 85.88           O  
ATOM   3563  CG  LEU C  54      -3.957 -10.672  -0.592  1.00 85.88           C  
ATOM   3564  CD1 LEU C  54      -2.857 -11.250  -1.475  1.00 85.88           C  
ATOM   3565  CD2 LEU C  54      -5.309 -10.742  -1.297  1.00 85.88           C  
ATOM   3566  N   VAL C  55      -4.145 -11.914   3.762  1.00 90.31           N  
ATOM   3567  CA  VAL C  55      -4.223 -12.828   4.895  1.00 90.31           C  
ATOM   3568  C   VAL C  55      -5.395 -12.438   5.797  1.00 90.31           C  
ATOM   3569  CB  VAL C  55      -2.908 -12.844   5.707  1.00 90.31           C  
ATOM   3570  O   VAL C  55      -6.125 -13.305   6.285  1.00 90.31           O  
ATOM   3571  CG1 VAL C  55      -3.029 -13.758   6.922  1.00 90.31           C  
ATOM   3572  CG2 VAL C  55      -1.740 -13.273   4.820  1.00 90.31           C  
ATOM   3573  N   HIS C  56      -5.523 -11.180   5.996  1.00 91.44           N  
ATOM   3574  CA  HIS C  56      -6.629 -10.688   6.812  1.00 91.44           C  
ATOM   3575  C   HIS C  56      -7.973 -11.039   6.188  1.00 91.44           C  
ATOM   3576  CB  HIS C  56      -6.520  -9.180   7.012  1.00 91.44           C  
ATOM   3577  O   HIS C  56      -8.938 -11.320   6.902  1.00 91.44           O  
ATOM   3578  CG  HIS C  56      -7.656  -8.594   7.785  1.00 91.44           C  
ATOM   3579  CD2 HIS C  56      -8.797  -7.996   7.371  1.00 91.44           C  
ATOM   3580  ND1 HIS C  56      -7.691  -8.570   9.164  1.00 91.44           N  
ATOM   3581  CE1 HIS C  56      -8.812  -7.996   9.562  1.00 91.44           C  
ATOM   3582  NE2 HIS C  56      -9.500  -7.633   8.492  1.00 91.44           N  
ATOM   3583  N   LEU C  57      -8.078 -10.898   4.922  1.00 85.00           N  
ATOM   3584  CA  LEU C  57      -9.305 -11.242   4.207  1.00 85.00           C  
ATOM   3585  C   LEU C  57      -9.664 -12.711   4.418  1.00 85.00           C  
ATOM   3586  CB  LEU C  57      -9.156 -10.945   2.713  1.00 85.00           C  
ATOM   3587  O   LEU C  57     -10.844 -13.055   4.539  1.00 85.00           O  
ATOM   3588  CG  LEU C  57     -10.453 -10.883   1.902  1.00 85.00           C  
ATOM   3589  CD1 LEU C  57     -10.984  -9.453   1.876  1.00 85.00           C  
ATOM   3590  CD2 LEU C  57     -10.219 -11.398   0.486  1.00 85.00           C  
ATOM   3591  N   MET C  58      -8.750 -13.547   4.543  1.00 86.19           N  
ATOM   3592  CA  MET C  58      -8.961 -14.984   4.703  1.00 86.19           C  
ATOM   3593  C   MET C  58      -9.234 -15.336   6.160  1.00 86.19           C  
ATOM   3594  CB  MET C  58      -7.750 -15.766   4.195  1.00 86.19           C  
ATOM   3595  O   MET C  58     -10.055 -16.203   6.449  1.00 86.19           O  
ATOM   3596  CG  MET C  58      -7.449 -15.547   2.723  1.00 86.19           C  
ATOM   3597  SD  MET C  58      -8.773 -16.203   1.631  1.00 86.19           S  
ATOM   3598  CE  MET C  58      -7.832 -17.438   0.694  1.00 86.19           C  
ATOM   3599  N   ASN C  59      -8.547 -14.648   6.984  1.00 88.94           N  
ATOM   3600  CA  ASN C  59      -8.680 -14.867   8.422  1.00 88.94           C  
ATOM   3601  C   ASN C  59      -8.539 -13.562   9.203  1.00 88.94           C  
ATOM   3602  CB  ASN C  59      -7.641 -15.891   8.906  1.00 88.94           C  
ATOM   3603  O   ASN C  59      -7.465 -13.250   9.719  1.00 88.94           O  
ATOM   3604  CG  ASN C  59      -7.918 -16.375  10.312  1.00 88.94           C  
ATOM   3605  ND2 ASN C  59      -7.219 -17.422  10.719  1.00 88.94           N  
ATOM   3606  OD1 ASN C  59      -8.750 -15.805  11.023  1.00 88.94           O  
ATOM   3607  N   PRO C  60      -9.586 -12.891   9.406  1.00 88.06           N  
ATOM   3608  CA  PRO C  60      -9.555 -11.562  10.023  1.00 88.06           C  
ATOM   3609  C   PRO C  60      -9.078 -11.602  11.477  1.00 88.06           C  
ATOM   3610  CB  PRO C  60     -11.016 -11.102   9.945  1.00 88.06           C  
ATOM   3611  O   PRO C  60      -8.594 -10.594  12.000  1.00 88.06           O  
ATOM   3612  CG  PRO C  60     -11.609 -11.914   8.836  1.00 88.06           C  
ATOM   3613  CD  PRO C  60     -10.883 -13.227   8.758  1.00 88.06           C  
ATOM   3614  N   GLU C  61      -9.188 -12.750  12.164  1.00 89.50           N  
ATOM   3615  CA  GLU C  61      -8.789 -12.836  13.562  1.00 89.50           C  
ATOM   3616  C   GLU C  61      -7.301 -13.125  13.695  1.00 89.50           C  
ATOM   3617  CB  GLU C  61      -9.602 -13.914  14.289  1.00 89.50           C  
ATOM   3618  O   GLU C  61      -6.719 -12.938  14.766  1.00 89.50           O  
ATOM   3619  CG  GLU C  61     -11.094 -13.617  14.352  1.00 89.50           C  
ATOM   3620  CD  GLU C  61     -11.438 -12.430  15.234  1.00 89.50           C  
ATOM   3621  OE1 GLU C  61     -12.375 -11.672  14.891  1.00 89.50           O  
ATOM   3622  OE2 GLU C  61     -10.773 -12.258  16.281  1.00 89.50           O  
ATOM   3623  N   TYR C  62      -6.711 -13.508  12.664  1.00 88.69           N  
ATOM   3624  CA  TYR C  62      -5.316 -13.938  12.688  1.00 88.69           C  
ATOM   3625  C   TYR C  62      -4.379 -12.734  12.617  1.00 88.69           C  
ATOM   3626  CB  TYR C  62      -5.031 -14.891  11.516  1.00 88.69           C  
ATOM   3627  O   TYR C  62      -3.395 -12.664  13.352  1.00 88.69           O  
ATOM   3628  CG  TYR C  62      -3.684 -15.562  11.602  1.00 88.69           C  
ATOM   3629  CD1 TYR C  62      -2.836 -15.617  10.500  1.00 88.69           C  
ATOM   3630  CD2 TYR C  62      -3.254 -16.156  12.789  1.00 88.69           C  
ATOM   3631  CE1 TYR C  62      -1.595 -16.234  10.570  1.00 88.69           C  
ATOM   3632  CE2 TYR C  62      -2.016 -16.781  12.875  1.00 88.69           C  
ATOM   3633  OH  TYR C  62       0.035 -17.438  11.844  1.00 88.69           O  
ATOM   3634  CZ  TYR C  62      -1.193 -16.812  11.766  1.00 88.69           C  
ATOM   3635  N   VAL C  63      -4.715 -11.797  11.734  1.00 92.12           N  
ATOM   3636  CA  VAL C  63      -3.887 -10.617  11.523  1.00 92.12           C  
ATOM   3637  C   VAL C  63      -4.777  -9.406  11.227  1.00 92.12           C  
ATOM   3638  CB  VAL C  63      -2.879 -10.820  10.375  1.00 92.12           C  
ATOM   3639  O   VAL C  63      -5.785  -9.531  10.531  1.00 92.12           O  
ATOM   3640  CG1 VAL C  63      -3.605 -10.992   9.039  1.00 92.12           C  
ATOM   3641  CG2 VAL C  63      -1.896  -9.656  10.305  1.00 92.12           C  
ATOM   3642  N   PRO C  64      -4.422  -8.336  11.742  1.00 93.19           N  
ATOM   3643  CA  PRO C  64      -5.203  -7.137  11.445  1.00 93.19           C  
ATOM   3644  C   PRO C  64      -4.926  -6.586  10.047  1.00 93.19           C  
ATOM   3645  CB  PRO C  64      -4.750  -6.145  12.523  1.00 93.19           C  
ATOM   3646  O   PRO C  64      -4.031  -7.074   9.352  1.00 93.19           O  
ATOM   3647  CG  PRO C  64      -3.328  -6.508  12.797  1.00 93.19           C  
ATOM   3648  CD  PRO C  64      -3.176  -7.996  12.648  1.00 93.19           C  
ATOM   3649  N   LYS C  65      -5.746  -5.680   9.609  1.00 92.94           N  
ATOM   3650  CA  LYS C  65      -5.508  -4.945   8.367  1.00 92.94           C  
ATOM   3651  C   LYS C  65      -4.293  -4.027   8.508  1.00 92.94           C  
ATOM   3652  CB  LYS C  65      -6.738  -4.125   7.984  1.00 92.94           C  
ATOM   3653  O   LYS C  65      -3.941  -3.611   9.609  1.00 92.94           O  
ATOM   3654  CG  LYS C  65      -7.953  -4.969   7.617  1.00 92.94           C  
ATOM   3655  CD  LYS C  65      -9.148  -4.102   7.250  1.00 92.94           C  
ATOM   3656  CE  LYS C  65     -10.391  -4.938   7.004  1.00 92.94           C  
ATOM   3657  NZ  LYS C  65     -11.570  -4.090   6.660  1.00 92.94           N  
ATOM   3658  N   PRO C  66      -3.670  -3.736   7.344  1.00 93.25           N  
ATOM   3659  CA  PRO C  66      -2.627  -2.709   7.387  1.00 93.25           C  
ATOM   3660  C   PRO C  66      -3.164  -1.340   7.793  1.00 93.25           C  
ATOM   3661  CB  PRO C  66      -2.096  -2.686   5.949  1.00 93.25           C  
ATOM   3662  O   PRO C  66      -4.379  -1.131   7.812  1.00 93.25           O  
ATOM   3663  CG  PRO C  66      -2.533  -3.986   5.359  1.00 93.25           C  
ATOM   3664  CD  PRO C  66      -3.789  -4.430   6.051  1.00 93.25           C  
ATOM   3665  N   CYS C  67      -2.264  -0.524   8.070  1.00 92.69           N  
ATOM   3666  CA  CYS C  67      -2.627   0.801   8.562  1.00 92.69           C  
ATOM   3667  C   CYS C  67      -2.324   1.870   7.523  1.00 92.69           C  
ATOM   3668  CB  CYS C  67      -1.885   1.114   9.859  1.00 92.69           C  
ATOM   3669  O   CYS C  67      -1.368   1.741   6.754  1.00 92.69           O  
ATOM   3670  SG  CYS C  67      -2.412   2.652  10.648  1.00 92.69           S  
ATOM   3671  N   CYS C  68      -3.189   2.812   7.492  1.00 93.88           N  
ATOM   3672  CA  CYS C  68      -2.957   3.982   6.652  1.00 93.88           C  
ATOM   3673  C   CYS C  68      -1.969   4.938   7.309  1.00 93.88           C  
ATOM   3674  CB  CYS C  68      -4.270   4.707   6.367  1.00 93.88           C  
ATOM   3675  O   CYS C  68      -2.238   5.473   8.391  1.00 93.88           O  
ATOM   3676  SG  CYS C  68      -4.102   6.109   5.238  1.00 93.88           S  
ATOM   3677  N   ALA C  69      -0.813   5.180   6.676  1.00 95.12           N  
ATOM   3678  CA  ALA C  69       0.260   5.973   7.270  1.00 95.12           C  
ATOM   3679  C   ALA C  69       0.937   6.852   6.223  1.00 95.12           C  
ATOM   3680  CB  ALA C  69       1.288   5.062   7.938  1.00 95.12           C  
ATOM   3681  O   ALA C  69       0.788   6.621   5.020  1.00 95.12           O  
ATOM   3682  N   PRO C  70       1.586   7.879   6.680  1.00 94.88           N  
ATOM   3683  CA  PRO C  70       2.311   8.742   5.746  1.00 94.88           C  
ATOM   3684  C   PRO C  70       3.438   8.008   5.020  1.00 94.88           C  
ATOM   3685  CB  PRO C  70       2.869   9.852   6.645  1.00 94.88           C  
ATOM   3686  O   PRO C  70       4.184   7.250   5.641  1.00 94.88           O  
ATOM   3687  CG  PRO C  70       1.967   9.859   7.836  1.00 94.88           C  
ATOM   3688  CD  PRO C  70       1.515   8.453   8.109  1.00 94.88           C  
ATOM   3689  N   THR C  71       3.494   8.273   3.730  1.00 90.44           N  
ATOM   3690  CA  THR C  71       4.566   7.703   2.924  1.00 90.44           C  
ATOM   3691  C   THR C  71       5.582   8.773   2.537  1.00 90.44           C  
ATOM   3692  CB  THR C  71       4.016   7.031   1.650  1.00 90.44           C  
ATOM   3693  O   THR C  71       6.750   8.469   2.277  1.00 90.44           O  
ATOM   3694  CG2 THR C  71       3.160   5.820   1.995  1.00 90.44           C  
ATOM   3695  OG1 THR C  71       3.217   7.977   0.929  1.00 90.44           O  
ATOM   3696  N   LYS C  72       5.152  10.008   2.412  1.00 91.94           N  
ATOM   3697  CA  LYS C  72       6.004  11.164   2.129  1.00 91.94           C  
ATOM   3698  C   LYS C  72       5.715  12.305   3.094  1.00 91.94           C  
ATOM   3699  CB  LYS C  72       5.809  11.633   0.686  1.00 91.94           C  
ATOM   3700  O   LYS C  72       4.555  12.680   3.295  1.00 91.94           O  
ATOM   3701  CG  LYS C  72       6.266  10.625  -0.359  1.00 91.94           C  
ATOM   3702  CD  LYS C  72       6.121  11.180  -1.771  1.00 91.94           C  
ATOM   3703  CE  LYS C  72       6.520  10.148  -2.820  1.00 91.94           C  
ATOM   3704  NZ  LYS C  72       6.316  10.664  -4.207  1.00 91.94           N  
ATOM   3705  N   LEU C  73       6.809  12.914   3.635  1.00 95.81           N  
ATOM   3706  CA  LEU C  73       6.676  14.000   4.602  1.00 95.81           C  
ATOM   3707  C   LEU C  73       7.598  15.156   4.254  1.00 95.81           C  
ATOM   3708  CB  LEU C  73       6.980  13.492   6.016  1.00 95.81           C  
ATOM   3709  O   LEU C  73       8.695  14.945   3.725  1.00 95.81           O  
ATOM   3710  CG  LEU C  73       5.977  12.508   6.617  1.00 95.81           C  
ATOM   3711  CD1 LEU C  73       6.629  11.703   7.734  1.00 95.81           C  
ATOM   3712  CD2 LEU C  73       4.746  13.250   7.137  1.00 95.81           C  
ATOM   3713  N   ASN C  74       7.102  16.266   4.508  1.00 95.94           N  
ATOM   3714  CA  ASN C  74       7.883  17.484   4.309  1.00 95.94           C  
ATOM   3715  C   ASN C  74       8.328  18.078   5.641  1.00 95.94           C  
ATOM   3716  CB  ASN C  74       7.078  18.516   3.508  1.00 95.94           C  
ATOM   3717  O   ASN C  74       7.809  17.719   6.695  1.00 95.94           O  
ATOM   3718  CG  ASN C  74       7.027  18.188   2.029  1.00 95.94           C  
ATOM   3719  ND2 ASN C  74       6.125  18.844   1.309  1.00 95.94           N  
ATOM   3720  OD1 ASN C  74       7.789  17.344   1.538  1.00 95.94           O  
ATOM   3721  N   ALA C  75       9.312  18.953   5.477  1.00 94.88           N  
ATOM   3722  CA  ALA C  75       9.852  19.656   6.641  1.00 94.88           C  
ATOM   3723  C   ALA C  75       9.219  21.031   6.797  1.00 94.88           C  
ATOM   3724  CB  ALA C  75      11.367  19.781   6.527  1.00 94.88           C  
ATOM   3725  O   ALA C  75       8.539  21.516   5.887  1.00 94.88           O  
ATOM   3726  N   ILE C  76       9.352  21.531   7.992  1.00 93.50           N  
ATOM   3727  CA  ILE C  76       8.977  22.922   8.273  1.00 93.50           C  
ATOM   3728  C   ILE C  76      10.070  23.578   9.102  1.00 93.50           C  
ATOM   3729  CB  ILE C  76       7.621  23.000   9.008  1.00 93.50           C  
ATOM   3730  O   ILE C  76      10.859  22.906   9.773  1.00 93.50           O  
ATOM   3731  CG1 ILE C  76       7.730  22.391  10.406  1.00 93.50           C  
ATOM   3732  CG2 ILE C  76       6.523  22.312   8.188  1.00 93.50           C  
ATOM   3733  CD1 ILE C  76       6.531  22.672  11.297  1.00 93.50           C  
ATOM   3734  N   SER C  77      10.180  24.812   8.906  1.00 92.00           N  
ATOM   3735  CA  SER C  77      11.078  25.609   9.734  1.00 92.00           C  
ATOM   3736  C   SER C  77      10.328  26.250  10.898  1.00 92.00           C  
ATOM   3737  CB  SER C  77      11.773  26.672   8.898  1.00 92.00           C  
ATOM   3738  O   SER C  77       9.219  26.766  10.719  1.00 92.00           O  
ATOM   3739  OG  SER C  77      12.562  26.094   7.879  1.00 92.00           O  
ATOM   3740  N   VAL C  78      10.984  26.219  12.031  1.00 90.94           N  
ATOM   3741  CA  VAL C  78      10.375  26.766  13.234  1.00 90.94           C  
ATOM   3742  C   VAL C  78      11.359  27.719  13.930  1.00 90.94           C  
ATOM   3743  CB  VAL C  78       9.938  25.656  14.211  1.00 90.94           C  
ATOM   3744  O   VAL C  78      12.531  27.375  14.109  1.00 90.94           O  
ATOM   3745  CG1 VAL C  78       9.281  26.250  15.453  1.00 90.94           C  
ATOM   3746  CG2 VAL C  78       8.984  24.688  13.516  1.00 90.94           C  
ATOM   3747  N   LEU C  79      10.844  28.891  14.102  1.00 87.88           N  
ATOM   3748  CA  LEU C  79      11.555  29.891  14.891  1.00 87.88           C  
ATOM   3749  C   LEU C  79      11.094  29.859  16.344  1.00 87.88           C  
ATOM   3750  CB  LEU C  79      11.352  31.281  14.305  1.00 87.88           C  
ATOM   3751  O   LEU C  79       9.898  30.000  16.625  1.00 87.88           O  
ATOM   3752  CG  LEU C  79      12.359  32.344  14.742  1.00 87.88           C  
ATOM   3753  CD1 LEU C  79      13.594  32.312  13.859  1.00 87.88           C  
ATOM   3754  CD2 LEU C  79      11.711  33.750  14.711  1.00 87.88           C  
ATOM   3755  N   TYR C  80      12.055  29.625  17.266  1.00 86.00           N  
ATOM   3756  CA  TYR C  80      11.648  29.516  18.672  1.00 86.00           C  
ATOM   3757  C   TYR C  80      12.758  30.016  19.594  1.00 86.00           C  
ATOM   3758  CB  TYR C  80      11.289  28.078  19.016  1.00 86.00           C  
ATOM   3759  O   TYR C  80      13.883  30.250  19.156  1.00 86.00           O  
ATOM   3760  CG  TYR C  80      12.461  27.125  18.953  1.00 86.00           C  
ATOM   3761  CD1 TYR C  80      12.875  26.562  17.750  1.00 86.00           C  
ATOM   3762  CD2 TYR C  80      13.164  26.781  20.109  1.00 86.00           C  
ATOM   3763  CE1 TYR C  80      13.953  25.688  17.688  1.00 86.00           C  
ATOM   3764  CE2 TYR C  80      14.250  25.906  20.062  1.00 86.00           C  
ATOM   3765  OH  TYR C  80      15.703  24.500  18.797  1.00 86.00           O  
ATOM   3766  CZ  TYR C  80      14.633  25.375  18.844  1.00 86.00           C  
ATOM   3767  N   PHE C  81      12.336  30.266  20.797  1.00 86.56           N  
ATOM   3768  CA  PHE C  81      13.273  30.672  21.844  1.00 86.56           C  
ATOM   3769  C   PHE C  81      13.859  29.438  22.531  1.00 86.56           C  
ATOM   3770  CB  PHE C  81      12.578  31.578  22.859  1.00 86.56           C  
ATOM   3771  O   PHE C  81      13.133  28.516  22.891  1.00 86.56           O  
ATOM   3772  CG  PHE C  81      12.172  32.906  22.297  1.00 86.56           C  
ATOM   3773  CD1 PHE C  81      13.117  33.875  22.016  1.00 86.56           C  
ATOM   3774  CD2 PHE C  81      10.828  33.188  22.078  1.00 86.56           C  
ATOM   3775  CE1 PHE C  81      12.742  35.125  21.500  1.00 86.56           C  
ATOM   3776  CE2 PHE C  81      10.445  34.438  21.562  1.00 86.56           C  
ATOM   3777  CZ  PHE C  81      11.398  35.375  21.266  1.00 86.56           C  
ATOM   3778  N   ASP C  82      15.234  29.516  22.672  1.00 81.44           N  
ATOM   3779  CA  ASP C  82      15.836  28.469  23.484  1.00 81.44           C  
ATOM   3780  C   ASP C  82      15.844  28.859  24.969  1.00 81.44           C  
ATOM   3781  CB  ASP C  82      17.266  28.172  23.016  1.00 81.44           C  
ATOM   3782  O   ASP C  82      15.242  29.875  25.344  1.00 81.44           O  
ATOM   3783  CG  ASP C  82      18.219  29.312  23.266  1.00 81.44           C  
ATOM   3784  OD1 ASP C  82      17.828  30.312  23.906  1.00 81.44           O  
ATOM   3785  OD2 ASP C  82      19.391  29.219  22.828  1.00 81.44           O  
ATOM   3786  N   ASP C  83      16.344  27.969  25.797  1.00 79.25           N  
ATOM   3787  CA  ASP C  83      16.328  28.172  27.234  1.00 79.25           C  
ATOM   3788  C   ASP C  83      17.062  29.469  27.609  1.00 79.25           C  
ATOM   3789  CB  ASP C  83      16.969  26.984  27.953  1.00 79.25           C  
ATOM   3790  O   ASP C  83      16.781  30.062  28.641  1.00 79.25           O  
ATOM   3791  CG  ASP C  83      16.141  25.719  27.859  1.00 79.25           C  
ATOM   3792  OD1 ASP C  83      14.914  25.812  27.609  1.00 79.25           O  
ATOM   3793  OD2 ASP C  83      16.703  24.625  28.016  1.00 79.25           O  
ATOM   3794  N   ASN C  84      17.984  29.906  26.766  1.00 79.69           N  
ATOM   3795  CA  ASN C  84      18.750  31.125  27.016  1.00 79.69           C  
ATOM   3796  C   ASN C  84      18.109  32.344  26.328  1.00 79.69           C  
ATOM   3797  CB  ASN C  84      20.188  30.953  26.547  1.00 79.69           C  
ATOM   3798  O   ASN C  84      18.766  33.375  26.141  1.00 79.69           O  
ATOM   3799  CG  ASN C  84      20.953  29.922  27.359  1.00 79.69           C  
ATOM   3800  ND2 ASN C  84      21.953  29.312  26.750  1.00 79.69           N  
ATOM   3801  OD1 ASN C  84      20.625  29.688  28.531  1.00 79.69           O  
ATOM   3802  N   SER C  85      16.984  32.281  25.812  1.00 81.06           N  
ATOM   3803  CA  SER C  85      16.234  33.344  25.156  1.00 81.06           C  
ATOM   3804  C   SER C  85      16.875  33.719  23.828  1.00 81.06           C  
ATOM   3805  CB  SER C  85      16.156  34.562  26.062  1.00 81.06           C  
ATOM   3806  O   SER C  85      16.750  34.875  23.375  1.00 81.06           O  
ATOM   3807  OG  SER C  85      15.453  34.281  27.250  1.00 81.06           O  
ATOM   3808  N   ASN C  86      17.656  32.812  23.312  1.00 75.25           N  
ATOM   3809  CA  ASN C  86      18.141  33.000  21.953  1.00 75.25           C  
ATOM   3810  C   ASN C  86      17.109  32.531  20.922  1.00 75.25           C  
ATOM   3811  CB  ASN C  86      19.453  32.250  21.750  1.00 75.25           C  
ATOM   3812  O   ASN C  86      16.375  31.562  21.156  1.00 75.25           O  
ATOM   3813  CG  ASN C  86      20.562  32.719  22.672  1.00 75.25           C  
ATOM   3814  ND2 ASN C  86      21.312  31.797  23.234  1.00 75.25           N  
ATOM   3815  OD1 ASN C  86      20.719  33.938  22.875  1.00 75.25           O  
ATOM   3816  N   VAL C  87      17.125  33.250  19.938  1.00 79.50           N  
ATOM   3817  CA  VAL C  87      16.203  32.906  18.859  1.00 79.50           C  
ATOM   3818  C   VAL C  87      16.859  31.844  17.969  1.00 79.50           C  
ATOM   3819  CB  VAL C  87      15.820  34.156  18.016  1.00 79.50           C  
ATOM   3820  O   VAL C  87      17.938  32.062  17.406  1.00 79.50           O  
ATOM   3821  CG1 VAL C  87      14.914  33.750  16.859  1.00 79.50           C  
ATOM   3822  CG2 VAL C  87      15.133  35.188  18.906  1.00 79.50           C  
ATOM   3823  N   ILE C  88      16.188  30.734  17.875  1.00 78.69           N  
ATOM   3824  CA  ILE C  88      16.688  29.609  17.094  1.00 78.69           C  
ATOM   3825  C   ILE C  88      15.766  29.359  15.906  1.00 78.69           C  
ATOM   3826  CB  ILE C  88      16.828  28.344  17.953  1.00 78.69           C  
ATOM   3827  O   ILE C  88      14.539  29.375  16.062  1.00 78.69           O  
ATOM   3828  CG1 ILE C  88      17.719  28.609  19.172  1.00 78.69           C  
ATOM   3829  CG2 ILE C  88      17.375  27.188  17.109  1.00 78.69           C  
ATOM   3830  CD1 ILE C  88      19.172  28.891  18.812  1.00 78.69           C  
ATOM   3831  N   LEU C  89      16.344  29.266  14.695  1.00 83.38           N  
ATOM   3832  CA  LEU C  89      15.641  28.781  13.516  1.00 83.38           C  
ATOM   3833  C   LEU C  89      16.047  27.359  13.180  1.00 83.38           C  
ATOM   3834  CB  LEU C  89      15.898  29.703  12.320  1.00 83.38           C  
ATOM   3835  O   LEU C  89      17.203  27.109  12.828  1.00 83.38           O  
ATOM   3836  CG  LEU C  89      15.234  29.312  11.000  1.00 83.38           C  
ATOM   3837  CD1 LEU C  89      13.711  29.391  11.133  1.00 83.38           C  
ATOM   3838  CD2 LEU C  89      15.727  30.188   9.859  1.00 83.38           C  
ATOM   3839  N   LYS C  90      15.141  26.516  13.242  1.00 84.81           N  
ATOM   3840  CA  LYS C  90      15.445  25.109  13.000  1.00 84.81           C  
ATOM   3841  C   LYS C  90      14.461  24.500  12.000  1.00 84.81           C  
ATOM   3842  CB  LYS C  90      15.422  24.312  14.312  1.00 84.81           C  
ATOM   3843  O   LYS C  90      13.266  24.766  12.062  1.00 84.81           O  
ATOM   3844  CG  LYS C  90      15.812  22.859  14.164  1.00 84.81           C  
ATOM   3845  CD  LYS C  90      15.898  22.156  15.516  1.00 84.81           C  
ATOM   3846  CE  LYS C  90      16.250  20.688  15.359  1.00 84.81           C  
ATOM   3847  NZ  LYS C  90      16.359  20.000  16.688  1.00 84.81           N  
ATOM   3848  N   LYS C  91      15.094  23.766  11.156  1.00 87.81           N  
ATOM   3849  CA  LYS C  91      14.281  22.984  10.219  1.00 87.81           C  
ATOM   3850  C   LYS C  91      13.977  21.594  10.781  1.00 87.81           C  
ATOM   3851  CB  LYS C  91      15.000  22.875   8.875  1.00 87.81           C  
ATOM   3852  O   LYS C  91      14.891  20.797  11.000  1.00 87.81           O  
ATOM   3853  CG  LYS C  91      14.141  22.266   7.773  1.00 87.81           C  
ATOM   3854  CD  LYS C  91      14.867  22.250   6.438  1.00 87.81           C  
ATOM   3855  CE  LYS C  91      13.992  21.703   5.324  1.00 87.81           C  
ATOM   3856  NZ  LYS C  91      14.680  21.750   3.998  1.00 87.81           N  
ATOM   3857  N   TYR C  92      12.727  21.328  11.039  1.00 92.31           N  
ATOM   3858  CA  TYR C  92      12.281  20.031  11.516  1.00 92.31           C  
ATOM   3859  C   TYR C  92      11.773  19.172  10.359  1.00 92.31           C  
ATOM   3860  CB  TYR C  92      11.188  20.188  12.570  1.00 92.31           C  
ATOM   3861  O   TYR C  92      10.812  19.547   9.680  1.00 92.31           O  
ATOM   3862  CG  TYR C  92      11.680  20.750  13.875  1.00 92.31           C  
ATOM   3863  CD1 TYR C  92      12.234  19.922  14.852  1.00 92.31           C  
ATOM   3864  CD2 TYR C  92      11.594  22.109  14.141  1.00 92.31           C  
ATOM   3865  CE1 TYR C  92      12.688  20.453  16.062  1.00 92.31           C  
ATOM   3866  CE2 TYR C  92      12.047  22.641  15.344  1.00 92.31           C  
ATOM   3867  OH  TYR C  92      13.039  22.328  17.484  1.00 92.31           O  
ATOM   3868  CZ  TYR C  92      12.594  21.812  16.297  1.00 92.31           C  
ATOM   3869  N   ARG C  93      12.352  18.062  10.172  1.00 94.00           N  
ATOM   3870  CA  ARG C  93      11.984  17.156   9.086  1.00 94.00           C  
ATOM   3871  C   ARG C  93      10.766  16.328   9.461  1.00 94.00           C  
ATOM   3872  CB  ARG C  93      13.164  16.234   8.734  1.00 94.00           C  
ATOM   3873  O   ARG C  93      10.383  16.266  10.633  1.00 94.00           O  
ATOM   3874  CG  ARG C  93      14.359  16.969   8.141  1.00 94.00           C  
ATOM   3875  CD  ARG C  93      15.477  16.016   7.762  1.00 94.00           C  
ATOM   3876  NE  ARG C  93      16.625  16.719   7.199  1.00 94.00           N  
ATOM   3877  NH1 ARG C  93      17.797  14.797   6.660  1.00 94.00           N  
ATOM   3878  NH2 ARG C  93      18.688  16.859   6.203  1.00 94.00           N  
ATOM   3879  CZ  ARG C  93      17.703  16.125   6.688  1.00 94.00           C  
ATOM   3880  N   ASN C  94      10.070  15.836   8.469  1.00 96.25           N  
ATOM   3881  CA  ASN C  94       8.969  14.898   8.648  1.00 96.25           C  
ATOM   3882  C   ASN C  94       7.875  15.477   9.539  1.00 96.25           C  
ATOM   3883  CB  ASN C  94       9.477  13.570   9.219  1.00 96.25           C  
ATOM   3884  O   ASN C  94       7.469  14.844  10.516  1.00 96.25           O  
ATOM   3885  CG  ASN C  94      10.516  12.914   8.336  1.00 96.25           C  
ATOM   3886  ND2 ASN C  94      11.508  12.281   8.953  1.00 96.25           N  
ATOM   3887  OD1 ASN C  94      10.430  12.969   7.105  1.00 96.25           O  
ATOM   3888  N   MET C  95       7.445  16.594   9.023  1.00 97.12           N  
ATOM   3889  CA  MET C  95       6.473  17.328   9.828  1.00 97.12           C  
ATOM   3890  C   MET C  95       5.121  17.391   9.125  1.00 97.12           C  
ATOM   3891  CB  MET C  95       6.973  18.750  10.125  1.00 97.12           C  
ATOM   3892  O   MET C  95       4.074  17.406   9.781  1.00 97.12           O  
ATOM   3893  CG  MET C  95       8.156  18.781  11.078  1.00 97.12           C  
ATOM   3894  SD  MET C  95       7.688  18.391  12.805  1.00 97.12           S  
ATOM   3895  CE  MET C  95       6.879  19.938  13.289  1.00 97.12           C  
ATOM   3896  N   VAL C  96       5.133  17.359   7.805  1.00 97.25           N  
ATOM   3897  CA  VAL C  96       3.916  17.594   7.031  1.00 97.25           C  
ATOM   3898  C   VAL C  96       3.654  16.406   6.113  1.00 97.25           C  
ATOM   3899  CB  VAL C  96       4.012  18.891   6.203  1.00 97.25           C  
ATOM   3900  O   VAL C  96       4.504  16.047   5.297  1.00 97.25           O  
ATOM   3901  CG1 VAL C  96       2.719  19.141   5.422  1.00 97.25           C  
ATOM   3902  CG2 VAL C  96       4.316  20.094   7.109  1.00 97.25           C  
ATOM   3903  N   VAL C  97       2.457  15.906   6.207  1.00 96.94           N  
ATOM   3904  CA  VAL C  97       2.084  14.781   5.363  1.00 96.94           C  
ATOM   3905  C   VAL C  97       1.833  15.266   3.936  1.00 96.94           C  
ATOM   3906  CB  VAL C  97       0.835  14.047   5.906  1.00 96.94           C  
ATOM   3907  O   VAL C  97       0.991  16.141   3.709  1.00 96.94           O  
ATOM   3908  CG1 VAL C  97       0.372  12.969   4.930  1.00 96.94           C  
ATOM   3909  CG2 VAL C  97       1.126  13.445   7.277  1.00 96.94           C  
ATOM   3910  N   ARG C  98       2.543  14.617   2.992  1.00 93.69           N  
ATOM   3911  CA  ARG C  98       2.354  14.898   1.574  1.00 93.69           C  
ATOM   3912  C   ARG C  98       1.568  13.789   0.890  1.00 93.69           C  
ATOM   3913  CB  ARG C  98       3.701  15.094   0.878  1.00 93.69           C  
ATOM   3914  O   ARG C  98       0.746  14.047   0.010  1.00 93.69           O  
ATOM   3915  CG  ARG C  98       4.445  16.344   1.315  1.00 93.69           C  
ATOM   3916  CD  ARG C  98       3.836  17.609   0.711  1.00 93.69           C  
ATOM   3917  NE  ARG C  98       4.188  17.750  -0.699  1.00 93.69           N  
ATOM   3918  NH1 ARG C  98       2.842  19.594  -1.059  1.00 93.69           N  
ATOM   3919  NH2 ARG C  98       4.098  18.734  -2.773  1.00 93.69           N  
ATOM   3920  CZ  ARG C  98       3.709  18.688  -1.507  1.00 93.69           C  
ATOM   3921  N   ALA C  99       1.822  12.602   1.325  1.00 90.62           N  
ATOM   3922  CA  ALA C  99       1.181  11.430   0.728  1.00 90.62           C  
ATOM   3923  C   ALA C  99       0.941  10.344   1.771  1.00 90.62           C  
ATOM   3924  CB  ALA C  99       2.029  10.891  -0.419  1.00 90.62           C  
ATOM   3925  O   ALA C  99       1.643  10.281   2.783  1.00 90.62           O  
ATOM   3926  N   CYS C 100      -0.130   9.602   1.501  1.00 91.94           N  
ATOM   3927  CA  CYS C 100      -0.506   8.500   2.381  1.00 91.94           C  
ATOM   3928  C   CYS C 100      -0.484   7.172   1.636  1.00 91.94           C  
ATOM   3929  CB  CYS C 100      -1.894   8.742   2.975  1.00 91.94           C  
ATOM   3930  O   CYS C 100      -0.557   7.145   0.406  1.00 91.94           O  
ATOM   3931  SG  CYS C 100      -1.999  10.219   4.008  1.00 91.94           S  
ATOM   3932  N   GLY C 101      -0.395   6.129   2.412  1.00 92.50           N  
ATOM   3933  CA  GLY C 101      -0.399   4.773   1.883  1.00 92.50           C  
ATOM   3934  C   GLY C 101      -0.654   3.721   2.943  1.00 92.50           C  
ATOM   3935  O   GLY C 101      -0.695   4.027   4.137  1.00 92.50           O  
ATOM   3936  N   CYS C 102      -0.830   2.492   2.410  1.00 90.56           N  
ATOM   3937  CA  CYS C 102      -1.084   1.365   3.301  1.00 90.56           C  
ATOM   3938  C   CYS C 102       0.204   0.610   3.607  1.00 90.56           C  
ATOM   3939  CB  CYS C 102      -2.109   0.414   2.686  1.00 90.56           C  
ATOM   3940  O   CYS C 102       0.906   0.176   2.693  1.00 90.56           O  
ATOM   3941  SG  CYS C 102      -3.758   1.131   2.518  1.00 90.56           S  
ATOM   3942  N   HIS C 103       0.409   0.483   4.914  1.00 90.25           N  
ATOM   3943  CA  HIS C 103       1.633  -0.159   5.383  1.00 90.25           C  
ATOM   3944  C   HIS C 103       1.323  -1.277   6.371  1.00 90.25           C  
ATOM   3945  CB  HIS C 103       2.564   0.870   6.027  1.00 90.25           C  
ATOM   3946  O   HIS C 103       0.291  -1.249   7.043  1.00 90.25           O  
ATOM   3947  CG  HIS C 103       3.203   1.799   5.043  1.00 90.25           C  
ATOM   3948  CD2 HIS C 103       2.793   2.994   4.555  1.00 90.25           C  
ATOM   3949  ND1 HIS C 103       4.414   1.531   4.445  1.00 90.25           N  
ATOM   3950  CE1 HIS C 103       4.723   2.525   3.629  1.00 90.25           C  
ATOM   3951  NE2 HIS C 103       3.758   3.424   3.676  1.00 90.25           N  
TER    3952      HIS C 103                                                      
ENDMDL                                                                          
END                                                                             
