# Supplementary material for: Characterization of erythroferrone structural domains relevant to its iron-regulatory function
Source: J Biol Chem. 2023 Oct 20;299(12):105374. doi: 10.1016/j.jbc.2023.105374 (PMC10692919; doi:10.1016/j.jbc.2023.105374)
Supplement: PDB Supplement [file mmc1.zip › PDB Supplement/ERFEBMP6BMP6_acb11.pdb]

MODEL     1                                                                     
ATOM      1  N   GLU A   1     -13.422  37.969 114.750  1.00 32.16           N  
ATOM      2  CA  GLU A   1     -12.562  37.312 113.812  1.00 32.16           C  
ATOM      3  C   GLU A   1     -13.242  37.188 112.438  1.00 32.16           C  
ATOM      4  CB  GLU A   1     -12.188  35.906 114.312  1.00 32.16           C  
ATOM      5  O   GLU A   1     -14.211  36.438 112.312  1.00 32.16           O  
ATOM      6  CG  GLU A   1     -10.688  35.688 114.438  1.00 32.16           C  
ATOM      7  CD  GLU A   1     -10.328  34.375 115.125  1.00 32.16           C  
ATOM      8  OE1 GLU A   1      -9.383  33.688 114.625  1.00 32.16           O  
ATOM      9  OE2 GLU A   1     -11.000  34.000 116.125  1.00 32.16           O  
ATOM     10  N   PRO A   2     -13.391  38.344 111.562  1.00 30.67           N  
ATOM     11  CA  PRO A   2     -14.477  38.781 110.625  1.00 30.67           C  
ATOM     12  C   PRO A   2     -14.477  38.031 109.312  1.00 30.67           C  
ATOM     13  CB  PRO A   2     -14.188  40.281 110.438  1.00 30.67           C  
ATOM     14  O   PRO A   2     -13.453  37.438 108.938  1.00 30.67           O  
ATOM     15  CG  PRO A   2     -12.750  40.438 110.812  1.00 30.67           C  
ATOM     16  CD  PRO A   2     -12.281  39.188 111.500  1.00 30.67           C  
ATOM     17  N   PRO A   3     -15.453  38.250 108.250  1.00 32.53           N  
ATOM     18  CA  PRO A   3     -16.266  37.531 107.312  1.00 32.53           C  
ATOM     19  C   PRO A   3     -15.562  37.312 105.938  1.00 32.53           C  
ATOM     20  CB  PRO A   3     -17.500  38.438 107.125  1.00 32.53           C  
ATOM     21  O   PRO A   3     -14.656  38.094 105.625  1.00 32.53           O  
ATOM     22  CG  PRO A   3     -17.047  39.781 107.562  1.00 32.53           C  
ATOM     23  CD  PRO A   3     -15.766  39.625 108.312  1.00 32.53           C  
ATOM     24  N   PRO A   4     -15.523  36.094 105.250  1.00 34.16           N  
ATOM     25  CA  PRO A   4     -14.852  35.375 104.188  1.00 34.16           C  
ATOM     26  C   PRO A   4     -15.047  36.031 102.812  1.00 34.16           C  
ATOM     27  CB  PRO A   4     -15.516  34.000 104.188  1.00 34.16           C  
ATOM     28  O   PRO A   4     -16.156  36.031 102.250  1.00 34.16           O  
ATOM     29  CG  PRO A   4     -16.844  34.219 104.875  1.00 34.16           C  
ATOM     30  CD  PRO A   4     -16.844  35.594 105.500  1.00 34.16           C  
ATOM     31  N   GLY A   5     -14.609  37.375 102.562  1.00 27.52           N  
ATOM     32  CA  GLY A   5     -15.172  38.125 101.500  1.00 27.52           C  
ATOM     33  C   GLY A   5     -14.852  37.500 100.125  1.00 27.52           C  
ATOM     34  O   GLY A   5     -13.773  36.938  99.938  1.00 27.52           O  
ATOM     35  N   ASN A   6     -15.812  37.188  99.125  1.00 26.11           N  
ATOM     36  CA  ASN A   6     -16.188  36.406  98.000  1.00 26.11           C  
ATOM     37  C   ASN A   6     -15.516  36.906  96.688  1.00 26.11           C  
ATOM     38  CB  ASN A   6     -17.719  36.375  97.812  1.00 26.11           C  
ATOM     39  O   ASN A   6     -15.992  36.625  95.625  1.00 26.11           O  
ATOM     40  CG  ASN A   6     -18.359  35.156  98.438  1.00 26.11           C  
ATOM     41  ND2 ASN A   6     -19.688  35.188  98.562  1.00 26.11           N  
ATOM     42  OD1 ASN A   6     -17.672  34.219  98.812  1.00 26.11           O  
ATOM     43  N   GLU A   7     -14.359  37.719  96.688  1.00 28.47           N  
ATOM     44  CA  GLU A   7     -14.195  38.625  95.625  1.00 28.47           C  
ATOM     45  C   GLU A   7     -14.039  37.906  94.250  1.00 28.47           C  
ATOM     46  CB  GLU A   7     -12.984  39.562  95.812  1.00 28.47           C  
ATOM     47  O   GLU A   7     -13.398  36.844  94.188  1.00 28.47           O  
ATOM     48  CG  GLU A   7     -13.336  40.875  96.500  1.00 28.47           C  
ATOM     49  CD  GLU A   7     -12.141  41.781  96.688  1.00 28.47           C  
ATOM     50  OE1 GLU A   7     -12.328  43.031  96.812  1.00 28.47           O  
ATOM     51  OE2 GLU A   7     -11.000  41.281  96.750  1.00 28.47           O  
ATOM     52  N   LEU A   8     -14.727  38.344  93.062  1.00 24.83           N  
ATOM     53  CA  LEU A   8     -15.250  37.969  91.750  1.00 24.83           C  
ATOM     54  C   LEU A   8     -14.125  37.781  90.750  1.00 24.83           C  
ATOM     55  CB  LEU A   8     -16.234  39.000  91.250  1.00 24.83           C  
ATOM     56  O   LEU A   8     -13.227  38.625  90.625  1.00 24.83           O  
ATOM     57  CG  LEU A   8     -17.656  38.938  91.812  1.00 24.83           C  
ATOM     58  CD1 LEU A   8     -18.375  40.281  91.625  1.00 24.83           C  
ATOM     59  CD2 LEU A   8     -18.438  37.812  91.125  1.00 24.83           C  
ATOM     60  N   PRO A   9     -13.734  36.531  90.250  1.00 27.91           N  
ATOM     61  CA  PRO A   9     -12.586  36.094  89.438  1.00 27.91           C  
ATOM     62  C   PRO A   9     -12.570  36.688  88.000  1.00 27.91           C  
ATOM     63  CB  PRO A   9     -12.766  34.562  89.375  1.00 27.91           C  
ATOM     64  O   PRO A   9     -13.562  36.562  87.312  1.00 27.91           O  
ATOM     65  CG  PRO A   9     -14.156  34.312  89.875  1.00 27.91           C  
ATOM     66  CD  PRO A   9     -14.758  35.656  90.250  1.00 27.91           C  
ATOM     67  N   ARG A  10     -12.023  37.906  87.812  1.00 23.98           N  
ATOM     68  CA  ARG A  10     -12.133  38.750  86.562  1.00 23.98           C  
ATOM     69  C   ARG A  10     -11.773  37.938  85.375  1.00 23.98           C  
ATOM     70  CB  ARG A  10     -11.234  39.969  86.688  1.00 23.98           C  
ATOM     71  O   ARG A  10     -10.961  37.031  85.375  1.00 23.98           O  
ATOM     72  CG  ARG A  10     -11.852  41.250  86.125  1.00 23.98           C  
ATOM     73  CD  ARG A  10     -10.953  42.469  86.375  1.00 23.98           C  
ATOM     74  NE  ARG A  10     -11.539  43.656  85.750  1.00 23.98           N  
ATOM     75  NH1 ARG A  10      -9.641  44.969  86.062  1.00 23.98           N  
ATOM     76  NH2 ARG A  10     -11.523  45.875  85.125  1.00 23.98           N  
ATOM     77  CZ  ARG A  10     -10.898  44.812  85.625  1.00 23.98           C  
ATOM     78  N   GLY A  11     -12.211  38.344  84.000  1.00 23.31           N  
ATOM     79  CA  GLY A  11     -12.750  37.969  82.688  1.00 23.31           C  
ATOM     80  C   GLY A  11     -11.688  37.562  81.688  1.00 23.31           C  
ATOM     81  O   GLY A  11     -10.500  37.844  81.875  1.00 23.31           O  
ATOM     82  N   PRO A  12     -11.992  36.875  80.500  1.00 26.52           N  
ATOM     83  CA  PRO A  12     -11.500  35.938  79.438  1.00 26.52           C  
ATOM     84  C   PRO A  12     -10.641  36.656  78.438  1.00 26.52           C  
ATOM     85  CB  PRO A  12     -12.781  35.406  78.812  1.00 26.52           C  
ATOM     86  O   PRO A  12     -11.148  37.469  77.625  1.00 26.52           O  
ATOM     87  CG  PRO A  12     -13.883  36.219  79.438  1.00 26.52           C  
ATOM     88  CD  PRO A  12     -13.281  37.156  80.438  1.00 26.52           C  
ATOM     89  N   GLY A  13      -9.586  37.500  78.688  1.00 25.28           N  
ATOM     90  CA  GLY A  13      -9.094  38.406  77.625  1.00 25.28           C  
ATOM     91  C   GLY A  13      -8.734  37.688  76.375  1.00 25.28           C  
ATOM     92  O   GLY A  13      -8.375  36.531  76.375  1.00 25.28           O  
ATOM     93  N   GLU A  14      -9.156  38.219  75.062  1.00 24.16           N  
ATOM     94  CA  GLU A  14      -9.289  37.969  73.625  1.00 24.16           C  
ATOM     95  C   GLU A  14      -7.922  37.844  73.000  1.00 24.16           C  
ATOM     96  CB  GLU A  14     -10.094  39.062  73.000  1.00 24.16           C  
ATOM     97  O   GLU A  14      -7.105  38.750  73.062  1.00 24.16           O  
ATOM     98  CG  GLU A  14     -11.602  38.875  73.062  1.00 24.16           C  
ATOM     99  CD  GLU A  14     -12.398  40.062  72.562  1.00 24.16           C  
ATOM    100  OE1 GLU A  14     -13.570  39.875  72.125  1.00 24.16           O  
ATOM    101  OE2 GLU A  14     -11.844  41.188  72.562  1.00 24.16           O  
ATOM    102  N   SER A  15      -7.246  36.656  72.938  1.00 24.64           N  
ATOM    103  CA  SER A  15      -5.953  36.312  72.312  1.00 24.64           C  
ATOM    104  C   SER A  15      -5.875  36.812  70.875  1.00 24.64           C  
ATOM    105  CB  SER A  15      -5.707  34.812  72.375  1.00 24.64           C  
ATOM    106  O   SER A  15      -6.730  36.469  70.062  1.00 24.64           O  
ATOM    107  OG  SER A  15      -5.426  34.406  73.688  1.00 24.64           O  
ATOM    108  N   ARG A  16      -5.367  38.000  70.500  1.00 22.56           N  
ATOM    109  CA  ARG A  16      -5.199  38.688  69.250  1.00 22.56           C  
ATOM    110  C   ARG A  16      -4.434  37.844  68.250  1.00 22.56           C  
ATOM    111  CB  ARG A  16      -4.477  40.031  69.438  1.00 22.56           C  
ATOM    112  O   ARG A  16      -3.270  37.500  68.438  1.00 22.56           O  
ATOM    113  CG  ARG A  16      -5.410  41.219  69.625  1.00 22.56           C  
ATOM    114  CD  ARG A  16      -4.645  42.531  69.750  1.00 22.56           C  
ATOM    115  NE  ARG A  16      -5.543  43.656  69.938  1.00 22.56           N  
ATOM    116  NH1 ARG A  16      -3.865  45.250  70.000  1.00 22.56           N  
ATOM    117  NH2 ARG A  16      -6.055  45.875  70.250  1.00 22.56           N  
ATOM    118  CZ  ARG A  16      -5.152  44.938  70.062  1.00 22.56           C  
ATOM    119  N   ALA A  17      -5.070  36.844  67.500  1.00 25.34           N  
ATOM    120  CA  ALA A  17      -4.543  35.969  66.438  1.00 25.34           C  
ATOM    121  C   ALA A  17      -3.738  36.719  65.438  1.00 25.34           C  
ATOM    122  CB  ALA A  17      -5.684  35.188  65.812  1.00 25.34           C  
ATOM    123  O   ALA A  17      -4.172  37.781  64.938  1.00 25.34           O  
ATOM    124  N   GLY A  18      -2.383  36.812  65.438  1.00 25.95           N  
ATOM    125  CA  GLY A  18      -1.433  37.500  64.562  1.00 25.95           C  
ATOM    126  C   GLY A  18      -1.688  37.281  63.094  1.00 25.95           C  
ATOM    127  O   GLY A  18      -2.389  36.344  62.719  1.00 25.95           O  
ATOM    128  N   PRO A  19      -1.567  38.312  62.125  1.00 25.78           N  
ATOM    129  CA  PRO A  19      -1.921  38.375  60.688  1.00 25.78           C  
ATOM    130  C   PRO A  19      -1.278  37.250  59.875  1.00 25.78           C  
ATOM    131  CB  PRO A  19      -1.390  39.719  60.250  1.00 25.78           C  
ATOM    132  O   PRO A  19      -0.184  36.781  60.219  1.00 25.78           O  
ATOM    133  CG  PRO A  19      -0.531  40.188  61.375  1.00 25.78           C  
ATOM    134  CD  PRO A  19      -0.615  39.188  62.500  1.00 25.78           C  
ATOM    135  N   ALA A  20      -2.008  36.250  59.250  1.00 26.98           N  
ATOM    136  CA  ALA A  20      -1.661  35.156  58.344  1.00 26.98           C  
ATOM    137  C   ALA A  20      -0.719  35.625  57.250  1.00 26.98           C  
ATOM    138  CB  ALA A  20      -2.922  34.531  57.750  1.00 26.98           C  
ATOM    139  O   ALA A  20      -0.937  36.688  56.656  1.00 26.98           O  
ATOM    140  N   ALA A  21       0.637  35.406  57.281  1.00 29.34           N  
ATOM    141  CA  ALA A  21       1.652  35.719  56.281  1.00 29.34           C  
ATOM    142  C   ALA A  21       1.168  35.375  54.875  1.00 29.34           C  
ATOM    143  CB  ALA A  21       2.953  34.969  56.594  1.00 29.34           C  
ATOM    144  O   ALA A  21       0.571  34.312  54.656  1.00 29.34           O  
ATOM    145  N   ARG A  22       0.704  36.312  53.969  1.00 29.05           N  
ATOM    146  CA  ARG A  22       0.213  36.125  52.594  1.00 29.05           C  
ATOM    147  C   ARG A  22       1.140  35.219  51.812  1.00 29.05           C  
ATOM    148  CB  ARG A  22       0.069  37.469  51.906  1.00 29.05           C  
ATOM    149  O   ARG A  22       2.363  35.344  51.906  1.00 29.05           O  
ATOM    150  CG  ARG A  22      -1.232  38.188  52.188  1.00 29.05           C  
ATOM    151  CD  ARG A  22      -1.355  39.500  51.406  1.00 29.05           C  
ATOM    152  NE  ARG A  22      -2.568  40.219  51.750  1.00 29.05           N  
ATOM    153  NH1 ARG A  22      -2.643  41.469  49.812  1.00 29.05           N  
ATOM    154  NH2 ARG A  22      -4.254  41.750  51.406  1.00 29.05           N  
ATOM    155  CZ  ARG A  22      -3.152  41.125  51.000  1.00 29.05           C  
ATOM    156  N   PRO A  23       0.780  33.938  51.469  1.00 32.38           N  
ATOM    157  CA  PRO A  23       1.656  33.062  50.719  1.00 32.38           C  
ATOM    158  C   PRO A  23       2.340  33.750  49.531  1.00 32.38           C  
ATOM    159  CB  PRO A  23       0.703  31.953  50.219  1.00 32.38           C  
ATOM    160  O   PRO A  23       1.831  34.750  49.031  1.00 32.38           O  
ATOM    161  CG  PRO A  23      -0.653  32.406  50.656  1.00 32.38           C  
ATOM    162  CD  PRO A  23      -0.516  33.750  51.344  1.00 32.38           C  
ATOM    163  N   PRO A  24       3.670  33.625  49.250  1.00 32.38           N  
ATOM    164  CA  PRO A  24       4.391  34.250  48.125  1.00 32.38           C  
ATOM    165  C   PRO A  24       3.617  34.188  46.812  1.00 32.38           C  
ATOM    166  CB  PRO A  24       5.684  33.438  48.031  1.00 32.38           C  
ATOM    167  O   PRO A  24       2.775  33.312  46.625  1.00 32.38           O  
ATOM    168  CG  PRO A  24       5.402  32.188  48.781  1.00 32.38           C  
ATOM    169  CD  PRO A  24       4.145  32.375  49.594  1.00 32.38           C  
ATOM    170  N   GLU A  25       3.268  35.281  46.125  1.00 34.38           N  
ATOM    171  CA  GLU A  25       2.633  35.375  44.812  1.00 34.38           C  
ATOM    172  C   GLU A  25       3.199  34.344  43.844  1.00 34.38           C  
ATOM    173  CB  GLU A  25       2.807  36.781  44.219  1.00 34.38           C  
ATOM    174  O   GLU A  25       4.414  34.156  43.781  1.00 34.38           O  
ATOM    175  CG  GLU A  25       1.784  37.781  44.750  1.00 34.38           C  
ATOM    176  CD  GLU A  25       1.695  39.031  43.875  1.00 34.38           C  
ATOM    177  OE1 GLU A  25       0.650  39.719  43.906  1.00 34.38           O  
ATOM    178  OE2 GLU A  25       2.678  39.344  43.156  1.00 34.38           O  
ATOM    179  N   PRO A  26       2.555  33.219  43.500  1.00 34.69           N  
ATOM    180  CA  PRO A  26       3.119  32.312  42.500  1.00 34.69           C  
ATOM    181  C   PRO A  26       3.846  33.031  41.375  1.00 34.69           C  
ATOM    182  CB  PRO A  26       1.893  31.562  41.969  1.00 34.69           C  
ATOM    183  O   PRO A  26       3.410  34.094  40.938  1.00 34.69           O  
ATOM    184  CG  PRO A  26       0.722  32.344  42.469  1.00 34.69           C  
ATOM    185  CD  PRO A  26       1.227  33.375  43.438  1.00 34.69           C  
ATOM    186  N   THR A  27       5.172  33.156  41.312  1.00 33.19           N  
ATOM    187  CA  THR A  27       5.895  33.625  40.125  1.00 33.19           C  
ATOM    188  C   THR A  27       5.176  33.219  38.844  1.00 33.19           C  
ATOM    189  CB  THR A  27       7.336  33.094  40.094  1.00 33.19           C  
ATOM    190  O   THR A  27       4.816  32.062  38.688  1.00 33.19           O  
ATOM    191  CG2 THR A  27       8.234  33.969  39.219  1.00 33.19           C  
ATOM    192  OG1 THR A  27       7.859  33.094  41.438  1.00 33.19           O  
ATOM    193  N   ALA A  28       4.328  34.031  38.188  1.00 34.34           N  
ATOM    194  CA  ALA A  28       3.742  33.781  36.875  1.00 34.34           C  
ATOM    195  C   ALA A  28       4.680  32.969  36.000  1.00 34.34           C  
ATOM    196  CB  ALA A  28       3.410  35.094  36.188  1.00 34.34           C  
ATOM    197  O   ALA A  28       5.867  33.250  35.875  1.00 34.34           O  
ATOM    198  N   GLU A  29       4.777  31.672  36.031  1.00 36.28           N  
ATOM    199  CA  GLU A  29       5.469  30.844  35.062  1.00 36.28           C  
ATOM    200  C   GLU A  29       5.562  31.547  33.688  1.00 36.28           C  
ATOM    201  CB  GLU A  29       4.758  29.500  34.906  1.00 36.28           C  
ATOM    202  O   GLU A  29       4.547  31.969  33.156  1.00 36.28           O  
ATOM    203  CG  GLU A  29       5.266  28.422  35.844  1.00 36.28           C  
ATOM    204  CD  GLU A  29       4.656  27.047  35.562  1.00 36.28           C  
ATOM    205  OE1 GLU A  29       5.184  26.047  36.094  1.00 36.28           O  
ATOM    206  OE2 GLU A  29       3.646  27.000  34.844  1.00 36.28           O  
ATOM    207  N   ARG A  30       6.539  32.469  33.375  1.00 36.22           N  
ATOM    208  CA  ARG A  30       6.867  33.062  32.062  1.00 36.22           C  
ATOM    209  C   ARG A  30       6.406  32.125  30.938  1.00 36.22           C  
ATOM    210  CB  ARG A  30       8.367  33.312  31.953  1.00 36.22           C  
ATOM    211  O   ARG A  30       6.824  30.984  30.859  1.00 36.22           O  
ATOM    212  CG  ARG A  30       8.789  34.688  32.406  1.00 36.22           C  
ATOM    213  CD  ARG A  30      10.297  34.906  32.281  1.00 36.22           C  
ATOM    214  NE  ARG A  30      10.703  36.219  32.719  1.00 36.22           N  
ATOM    215  NH1 ARG A  30      12.969  35.812  32.625  1.00 36.22           N  
ATOM    216  NH2 ARG A  30      12.211  37.875  33.250  1.00 36.22           N  
ATOM    217  CZ  ARG A  30      11.961  36.625  32.875  1.00 36.22           C  
ATOM    218  N   ALA A  31       5.160  32.125  30.516  1.00 41.78           N  
ATOM    219  CA  ALA A  31       4.797  31.531  29.219  1.00 41.78           C  
ATOM    220  C   ALA A  31       6.000  31.500  28.281  1.00 41.78           C  
ATOM    221  CB  ALA A  31       3.654  32.312  28.578  1.00 41.78           C  
ATOM    222  O   ALA A  31       6.785  32.438  28.219  1.00 41.78           O  
ATOM    223  N   HIS A  32       6.871  30.578  28.203  1.00 48.44           N  
ATOM    224  CA  HIS A  32       7.914  30.438  27.188  1.00 48.44           C  
ATOM    225  C   HIS A  32       7.617  31.297  25.969  1.00 48.44           C  
ATOM    226  CB  HIS A  32       8.078  28.969  26.781  1.00 48.44           C  
ATOM    227  O   HIS A  32       6.840  30.891  25.094  1.00 48.44           O  
ATOM    228  CG  HIS A  32       8.812  28.156  27.797  1.00 48.44           C  
ATOM    229  CD2 HIS A  32       8.391  27.172  28.625  1.00 48.44           C  
ATOM    230  ND1 HIS A  32      10.164  28.297  28.016  1.00 48.44           N  
ATOM    231  CE1 HIS A  32      10.539  27.438  28.953  1.00 48.44           C  
ATOM    232  NE2 HIS A  32       9.484  26.750  29.344  1.00 48.44           N  
ATOM    233  N   SER A  33       7.426  32.656  25.953  1.00 58.69           N  
ATOM    234  CA  SER A  33       7.312  33.656  24.906  1.00 58.69           C  
ATOM    235  C   SER A  33       8.336  33.406  23.797  1.00 58.69           C  
ATOM    236  CB  SER A  33       7.488  35.062  25.469  1.00 58.69           C  
ATOM    237  O   SER A  33       9.547  33.500  24.031  1.00 58.69           O  
ATOM    238  OG  SER A  33       8.820  35.250  25.906  1.00 58.69           O  
ATOM    239  N   VAL A  34       8.227  32.438  22.984  1.00 71.50           N  
ATOM    240  CA  VAL A  34       9.078  32.312  21.812  1.00 71.50           C  
ATOM    241  C   VAL A  34       9.125  33.625  21.047  1.00 71.50           C  
ATOM    242  CB  VAL A  34       8.594  31.172  20.891  1.00 71.50           C  
ATOM    243  O   VAL A  34       8.086  34.250  20.812  1.00 71.50           O  
ATOM    244  CG1 VAL A  34       9.500  31.062  19.656  1.00 71.50           C  
ATOM    245  CG2 VAL A  34       8.547  29.859  21.641  1.00 71.50           C  
ATOM    246  N   ASP A  35      10.312  34.281  20.969  1.00 87.56           N  
ATOM    247  CA  ASP A  35      10.508  35.469  20.141  1.00 87.56           C  
ATOM    248  C   ASP A  35       9.898  35.250  18.750  1.00 87.56           C  
ATOM    249  CB  ASP A  35      11.992  35.781  20.031  1.00 87.56           C  
ATOM    250  O   ASP A  35      10.172  34.250  18.094  1.00 87.56           O  
ATOM    251  CG  ASP A  35      12.258  37.062  19.250  1.00 87.56           C  
ATOM    252  OD1 ASP A  35      11.844  38.156  19.703  1.00 87.56           O  
ATOM    253  OD2 ASP A  35      12.883  36.969  18.156  1.00 87.56           O  
ATOM    254  N   PRO A  36       8.930  36.188  18.391  1.00 89.81           N  
ATOM    255  CA  PRO A  36       8.266  36.062  17.094  1.00 89.81           C  
ATOM    256  C   PRO A  36       9.258  35.969  15.930  1.00 89.81           C  
ATOM    257  CB  PRO A  36       7.418  37.312  16.984  1.00 89.81           C  
ATOM    258  O   PRO A  36       9.023  35.219  14.977  1.00 89.81           O  
ATOM    259  CG  PRO A  36       7.195  37.750  18.391  1.00 89.81           C  
ATOM    260  CD  PRO A  36       8.367  37.312  19.219  1.00 89.81           C  
ATOM    261  N   ARG A  37      10.289  36.719  16.016  1.00 87.75           N  
ATOM    262  CA  ARG A  37      11.266  36.688  14.938  1.00 87.75           C  
ATOM    263  C   ARG A  37      11.977  35.344  14.883  1.00 87.75           C  
ATOM    264  CB  ARG A  37      12.297  37.812  15.109  1.00 87.75           C  
ATOM    265  O   ARG A  37      12.164  34.781  13.805  1.00 87.75           O  
ATOM    266  CG  ARG A  37      13.102  38.094  13.852  1.00 87.75           C  
ATOM    267  CD  ARG A  37      13.828  39.438  13.945  1.00 87.75           C  
ATOM    268  NE  ARG A  37      14.492  39.781  12.688  1.00 87.75           N  
ATOM    269  NH1 ARG A  37      16.078  41.125  13.664  1.00 87.75           N  
ATOM    270  NH2 ARG A  37      16.078  40.812  11.398  1.00 87.75           N  
ATOM    271  CZ  ARG A  37      15.547  40.562  12.586  1.00 87.75           C  
ATOM    272  N   ASP A  38      12.320  34.875  16.016  1.00 87.00           N  
ATOM    273  CA  ASP A  38      12.969  33.562  16.094  1.00 87.00           C  
ATOM    274  C   ASP A  38      12.039  32.469  15.586  1.00 87.00           C  
ATOM    275  CB  ASP A  38      13.422  33.281  17.516  1.00 87.00           C  
ATOM    276  O   ASP A  38      12.469  31.562  14.867  1.00 87.00           O  
ATOM    277  CG  ASP A  38      14.617  34.094  17.953  1.00 87.00           C  
ATOM    278  OD1 ASP A  38      15.273  34.719  17.078  1.00 87.00           O  
ATOM    279  OD2 ASP A  38      14.906  34.125  19.172  1.00 87.00           O  
ATOM    280  N   ALA A  39      10.781  32.594  15.977  1.00 88.06           N  
ATOM    281  CA  ALA A  39       9.789  31.609  15.531  1.00 88.06           C  
ATOM    282  C   ALA A  39       9.633  31.625  14.016  1.00 88.06           C  
ATOM    283  CB  ALA A  39       8.445  31.859  16.203  1.00 88.06           C  
ATOM    284  O   ALA A  39       9.523  30.578  13.375  1.00 88.06           O  
ATOM    285  N   TRP A  40       9.695  32.812  13.438  1.00 88.12           N  
ATOM    286  CA  TRP A  40       9.578  32.969  11.992  1.00 88.12           C  
ATOM    287  C   TRP A  40      10.789  32.375  11.281  1.00 88.12           C  
ATOM    288  CB  TRP A  40       9.398  34.438  11.609  1.00 88.12           C  
ATOM    289  O   TRP A  40      10.656  31.688  10.266  1.00 88.12           O  
ATOM    290  CG  TRP A  40       9.398  34.688  10.133  1.00 88.12           C  
ATOM    291  CD1 TRP A  40      10.398  35.250   9.383  1.00 88.12           C  
ATOM    292  CD2 TRP A  40       8.336  34.375   9.219  1.00 88.12           C  
ATOM    293  CE2 TRP A  40       8.766  34.781   7.934  1.00 88.12           C  
ATOM    294  CE3 TRP A  40       7.066  33.812   9.359  1.00 88.12           C  
ATOM    295  NE1 TRP A  40      10.023  35.312   8.062  1.00 88.12           N  
ATOM    296  CH2 TRP A  40       6.727  34.062   6.965  1.00 88.12           C  
ATOM    297  CZ2 TRP A  40       7.965  34.625   6.797  1.00 88.12           C  
ATOM    298  CZ3 TRP A  40       6.273  33.656   8.227  1.00 88.12           C  
ATOM    299  N   MET A  41      11.953  32.688  11.750  1.00 84.94           N  
ATOM    300  CA  MET A  41      13.180  32.156  11.141  1.00 84.94           C  
ATOM    301  C   MET A  41      13.219  30.641  11.180  1.00 84.94           C  
ATOM    302  CB  MET A  41      14.406  32.750  11.844  1.00 84.94           C  
ATOM    303  O   MET A  41      13.664  30.000  10.227  1.00 84.94           O  
ATOM    304  CG  MET A  41      14.680  34.219  11.523  1.00 84.94           C  
ATOM    305  SD  MET A  41      15.094  34.469   9.758  1.00 84.94           S  
ATOM    306  CE  MET A  41      16.750  33.719   9.703  1.00 84.94           C  
ATOM    307  N   LEU A  42      12.758  30.156  12.289  1.00 82.88           N  
ATOM    308  CA  LEU A  42      12.680  28.703  12.398  1.00 82.88           C  
ATOM    309  C   LEU A  42      11.688  28.141  11.391  1.00 82.88           C  
ATOM    310  CB  LEU A  42      12.273  28.297  13.820  1.00 82.88           C  
ATOM    311  O   LEU A  42      11.953  27.109  10.750  1.00 82.88           O  
ATOM    312  CG  LEU A  42      13.383  28.266  14.859  1.00 82.88           C  
ATOM    313  CD1 LEU A  42      12.797  28.172  16.266  1.00 82.88           C  
ATOM    314  CD2 LEU A  42      14.336  27.094  14.602  1.00 82.88           C  
ATOM    315  N   PHE A  43      10.547  28.781  11.219  1.00 89.06           N  
ATOM    316  CA  PHE A  43       9.523  28.344  10.273  1.00 89.06           C  
ATOM    317  C   PHE A  43      10.062  28.375   8.852  1.00 89.06           C  
ATOM    318  CB  PHE A  43       8.281  29.234  10.383  1.00 89.06           C  
ATOM    319  O   PHE A  43       9.906  27.406   8.102  1.00 89.06           O  
ATOM    320  CG  PHE A  43       7.230  28.922   9.344  1.00 89.06           C  
ATOM    321  CD1 PHE A  43       7.094  29.734   8.219  1.00 89.06           C  
ATOM    322  CD2 PHE A  43       6.387  27.844   9.492  1.00 89.06           C  
ATOM    323  CE1 PHE A  43       6.121  29.469   7.262  1.00 89.06           C  
ATOM    324  CE2 PHE A  43       5.414  27.562   8.539  1.00 89.06           C  
ATOM    325  CZ  PHE A  43       5.281  28.375   7.422  1.00 89.06           C  
ATOM    326  N   VAL A  44      10.719  29.469   8.516  1.00 86.94           N  
ATOM    327  CA  VAL A  44      11.234  29.641   7.156  1.00 86.94           C  
ATOM    328  C   VAL A  44      12.320  28.609   6.879  1.00 86.94           C  
ATOM    329  CB  VAL A  44      11.781  31.062   6.930  1.00 86.94           C  
ATOM    330  O   VAL A  44      12.391  28.047   5.785  1.00 86.94           O  
ATOM    331  CG1 VAL A  44      12.539  31.156   5.605  1.00 86.94           C  
ATOM    332  CG2 VAL A  44      10.648  32.094   6.973  1.00 86.94           C  
ATOM    333  N   ARG A  45      13.133  28.312   7.801  1.00 84.88           N  
ATOM    334  CA  ARG A  45      14.219  27.359   7.641  1.00 84.88           C  
ATOM    335  C   ARG A  45      13.688  25.938   7.430  1.00 84.88           C  
ATOM    336  CB  ARG A  45      15.148  27.391   8.859  1.00 84.88           C  
ATOM    337  O   ARG A  45      14.250  25.172   6.652  1.00 84.88           O  
ATOM    338  CG  ARG A  45      16.531  26.812   8.594  1.00 84.88           C  
ATOM    339  CD  ARG A  45      17.406  26.875   9.836  1.00 84.88           C  
ATOM    340  NE  ARG A  45      17.922  28.219  10.078  1.00 84.88           N  
ATOM    341  NH1 ARG A  45      18.578  27.797  12.258  1.00 84.88           N  
ATOM    342  NH2 ARG A  45      18.891  29.875  11.336  1.00 84.88           N  
ATOM    343  CZ  ARG A  45      18.453  28.625  11.227  1.00 84.88           C  
ATOM    344  N   GLN A  46      12.578  25.656   8.047  1.00 85.94           N  
ATOM    345  CA  GLN A  46      12.039  24.297   8.023  1.00 85.94           C  
ATOM    346  C   GLN A  46      11.000  24.141   6.918  1.00 85.94           C  
ATOM    347  CB  GLN A  46      11.438  23.938   9.375  1.00 85.94           C  
ATOM    348  O   GLN A  46      10.656  23.016   6.539  1.00 85.94           O  
ATOM    349  CG  GLN A  46      11.281  22.438   9.594  1.00 85.94           C  
ATOM    350  CD  GLN A  46      12.609  21.719   9.711  1.00 85.94           C  
ATOM    351  NE2 GLN A  46      12.586  20.406   9.570  1.00 85.94           N  
ATOM    352  OE1 GLN A  46      13.656  22.344   9.914  1.00 85.94           O  
ATOM    353  N   SER A  47      10.492  25.141   6.324  1.00 87.31           N  
ATOM    354  CA  SER A  47       9.312  25.156   5.465  1.00 87.31           C  
ATOM    355  C   SER A  47       9.562  24.391   4.172  1.00 87.31           C  
ATOM    356  CB  SER A  47       8.891  26.578   5.145  1.00 87.31           C  
ATOM    357  O   SER A  47       8.625  23.969   3.494  1.00 87.31           O  
ATOM    358  OG  SER A  47       9.922  27.266   4.449  1.00 87.31           O  
ATOM    359  N   ASP A  48      10.812  24.156   3.818  1.00 84.44           N  
ATOM    360  CA  ASP A  48      11.086  23.453   2.566  1.00 84.44           C  
ATOM    361  C   ASP A  48      11.820  22.141   2.818  1.00 84.44           C  
ATOM    362  CB  ASP A  48      11.898  24.344   1.625  1.00 84.44           C  
ATOM    363  O   ASP A  48      12.328  21.516   1.883  1.00 84.44           O  
ATOM    364  CG  ASP A  48      11.102  25.516   1.065  1.00 84.44           C  
ATOM    365  OD1 ASP A  48       9.867  25.375   0.888  1.00 84.44           O  
ATOM    366  OD2 ASP A  48      11.711  26.562   0.797  1.00 84.44           O  
ATOM    367  N   LYS A  49      11.859  21.719   3.967  1.00 84.06           N  
ATOM    368  CA  LYS A  49      12.602  20.516   4.312  1.00 84.06           C  
ATOM    369  C   LYS A  49      11.656  19.328   4.527  1.00 84.06           C  
ATOM    370  CB  LYS A  49      13.445  20.734   5.566  1.00 84.06           C  
ATOM    371  O   LYS A  49      10.477  19.531   4.816  1.00 84.06           O  
ATOM    372  CG  LYS A  49      14.562  21.766   5.383  1.00 84.06           C  
ATOM    373  CD  LYS A  49      15.422  21.875   6.633  1.00 84.06           C  
ATOM    374  CE  LYS A  49      16.500  22.953   6.477  1.00 84.06           C  
ATOM    375  NZ  LYS A  49      17.266  23.156   7.738  1.00 84.06           N  
ATOM    376  N   GLY A  50      12.180  18.109   4.281  1.00 80.00           N  
ATOM    377  CA  GLY A  50      11.453  16.891   4.570  1.00 80.00           C  
ATOM    378  C   GLY A  50      10.180  16.734   3.768  1.00 80.00           C  
ATOM    379  O   GLY A  50      10.195  16.844   2.539  1.00 80.00           O  
ATOM    380  N   VAL A  51       9.023  16.609   4.547  1.00 82.25           N  
ATOM    381  CA  VAL A  51       7.711  16.375   3.949  1.00 82.25           C  
ATOM    382  C   VAL A  51       7.254  17.641   3.205  1.00 82.25           C  
ATOM    383  CB  VAL A  51       6.664  15.977   5.012  1.00 82.25           C  
ATOM    384  O   VAL A  51       6.395  17.562   2.324  1.00 82.25           O  
ATOM    385  CG1 VAL A  51       5.254  16.031   4.426  1.00 82.25           C  
ATOM    386  CG2 VAL A  51       6.969  14.586   5.562  1.00 82.25           C  
ATOM    387  N   ASN A  52       7.887  18.766   3.535  1.00 85.75           N  
ATOM    388  CA  ASN A  52       7.473  20.047   2.951  1.00 85.75           C  
ATOM    389  C   ASN A  52       8.227  20.328   1.654  1.00 85.75           C  
ATOM    390  CB  ASN A  52       7.676  21.188   3.949  1.00 85.75           C  
ATOM    391  O   ASN A  52       7.945  21.328   0.980  1.00 85.75           O  
ATOM    392  CG  ASN A  52       6.898  20.984   5.234  1.00 85.75           C  
ATOM    393  ND2 ASN A  52       7.523  21.281   6.363  1.00 85.75           N  
ATOM    394  OD1 ASN A  52       5.738  20.547   5.211  1.00 85.75           O  
ATOM    395  N   GLY A  53       9.227  19.484   1.308  1.00 80.50           N  
ATOM    396  CA  GLY A  53      10.047  19.703   0.130  1.00 80.50           C  
ATOM    397  C   GLY A  53       9.320  19.422  -1.170  1.00 80.50           C  
ATOM    398  O   GLY A  53       8.305  18.719  -1.182  1.00 80.50           O  
ATOM    399  N   LYS A  54       9.680  20.219  -2.273  1.00 63.72           N  
ATOM    400  CA  LYS A  54       9.133  20.016  -3.611  1.00 63.72           C  
ATOM    401  C   LYS A  54       9.609  18.688  -4.203  1.00 63.72           C  
ATOM    402  CB  LYS A  54       9.523  21.172  -4.531  1.00 63.72           C  
ATOM    403  O   LYS A  54      10.766  18.297  -4.016  1.00 63.72           O  
ATOM    404  CG  LYS A  54       8.539  22.328  -4.520  1.00 63.72           C  
ATOM    405  CD  LYS A  54       8.945  23.422  -5.500  1.00 63.72           C  
ATOM    406  CE  LYS A  54       7.992  24.609  -5.449  1.00 63.72           C  
ATOM    407  NZ  LYS A  54       8.438  25.719  -6.348  1.00 63.72           N  
ATOM    408  N   LYS A  55       8.867  17.766  -4.375  1.00 54.00           N  
ATOM    409  CA  LYS A  55       9.328  16.594  -5.098  1.00 54.00           C  
ATOM    410  C   LYS A  55      10.055  16.969  -6.383  1.00 54.00           C  
ATOM    411  CB  LYS A  55       8.148  15.672  -5.422  1.00 54.00           C  
ATOM    412  O   LYS A  55       9.516  17.719  -7.203  1.00 54.00           O  
ATOM    413  CG  LYS A  55       7.859  14.633  -4.348  1.00 54.00           C  
ATOM    414  CD  LYS A  55       6.746  13.680  -4.770  1.00 54.00           C  
ATOM    415  CE  LYS A  55       6.430  12.664  -3.680  1.00 54.00           C  
ATOM    416  NZ  LYS A  55       5.289  11.781  -4.059  1.00 54.00           N  
ATOM    417  N   ARG A  56      11.336  17.250  -6.340  1.00 45.41           N  
ATOM    418  CA  ARG A  56      12.117  17.516  -7.547  1.00 45.41           C  
ATOM    419  C   ARG A  56      11.664  16.609  -8.695  1.00 45.41           C  
ATOM    420  CB  ARG A  56      13.609  17.312  -7.281  1.00 45.41           C  
ATOM    421  O   ARG A  56      11.711  15.391  -8.586  1.00 45.41           O  
ATOM    422  CG  ARG A  56      14.344  18.578  -6.910  1.00 45.41           C  
ATOM    423  CD  ARG A  56      15.844  18.344  -6.746  1.00 45.41           C  
ATOM    424  NE  ARG A  56      16.562  19.578  -6.461  1.00 45.41           N  
ATOM    425  NH1 ARG A  56      18.625  18.578  -6.254  1.00 45.41           N  
ATOM    426  NH2 ARG A  56      18.422  20.844  -5.984  1.00 45.41           N  
ATOM    427  CZ  ARG A  56      17.859  19.672  -6.234  1.00 45.41           C  
ATOM    428  N   SER A  57      10.703  17.062  -9.414  1.00 38.69           N  
ATOM    429  CA  SER A  57      10.453  16.359 -10.664  1.00 38.69           C  
ATOM    430  C   SER A  57      11.734  16.203 -11.477  1.00 38.69           C  
ATOM    431  CB  SER A  57       9.406  17.094 -11.500  1.00 38.69           C  
ATOM    432  O   SER A  57      12.461  17.172 -11.695  1.00 38.69           O  
ATOM    433  OG  SER A  57       9.188  16.438 -12.734  1.00 38.69           O  
ATOM    434  N   ARG A  58      12.523  15.250 -11.422  1.00 36.22           N  
ATOM    435  CA  ARG A  58      13.539  15.039 -12.438  1.00 36.22           C  
ATOM    436  C   ARG A  58      13.016  15.398 -13.820  1.00 36.22           C  
ATOM    437  CB  ARG A  58      14.023  13.586 -12.422  1.00 36.22           C  
ATOM    438  O   ARG A  58      12.234  14.648 -14.414  1.00 36.22           O  
ATOM    439  CG  ARG A  58      15.211  13.336 -11.508  1.00 36.22           C  
ATOM    440  CD  ARG A  58      15.750  11.922 -11.656  1.00 36.22           C  
ATOM    441  NE  ARG A  58      16.938  11.711 -10.820  1.00 36.22           N  
ATOM    442  NH1 ARG A  58      17.172   9.477 -11.367  1.00 36.22           N  
ATOM    443  NH2 ARG A  58      18.641  10.469  -9.914  1.00 36.22           N  
ATOM    444  CZ  ARG A  58      17.578  10.547 -10.703  1.00 36.22           C  
ATOM    445  N   GLY A  59      12.594  16.594 -14.094  1.00 32.62           N  
ATOM    446  CA  GLY A  59      12.266  17.016 -15.445  1.00 32.62           C  
ATOM    447  C   GLY A  59      13.398  16.781 -16.422  1.00 32.62           C  
ATOM    448  O   GLY A  59      14.547  17.125 -16.156  1.00 32.62           O  
ATOM    449  N   LYS A  60      13.453  15.820 -17.359  1.00 31.80           N  
ATOM    450  CA  LYS A  60      14.242  15.789 -18.578  1.00 31.80           C  
ATOM    451  C   LYS A  60      14.234  17.141 -19.281  1.00 31.80           C  
ATOM    452  CB  LYS A  60      13.727  14.703 -19.531  1.00 31.80           C  
ATOM    453  O   LYS A  60      13.203  17.812 -19.344  1.00 31.80           O  
ATOM    454  CG  LYS A  60      14.383  13.344 -19.344  1.00 31.80           C  
ATOM    455  CD  LYS A  60      13.898  12.344 -20.375  1.00 31.80           C  
ATOM    456  CE  LYS A  60      14.539  10.977 -20.172  1.00 31.80           C  
ATOM    457  NZ  LYS A  60      14.023   9.969 -21.156  1.00 31.80           N  
ATOM    458  N   ALA A  61      15.305  17.906 -19.547  1.00 31.97           N  
ATOM    459  CA  ALA A  61      15.641  19.062 -20.359  1.00 31.97           C  
ATOM    460  C   ALA A  61      15.047  18.922 -21.766  1.00 31.97           C  
ATOM    461  CB  ALA A  61      17.156  19.234 -20.453  1.00 31.97           C  
ATOM    462  O   ALA A  61      15.508  18.109 -22.562  1.00 31.97           O  
ATOM    463  N   LYS A  62      13.859  18.969 -22.156  1.00 28.47           N  
ATOM    464  CA  LYS A  62      13.523  19.062 -23.578  1.00 28.47           C  
ATOM    465  C   LYS A  62      14.117  20.312 -24.203  1.00 28.47           C  
ATOM    466  CB  LYS A  62      12.000  19.047 -23.766  1.00 28.47           C  
ATOM    467  O   LYS A  62      14.078  21.391 -23.609  1.00 28.47           O  
ATOM    468  CG  LYS A  62      11.414  17.656 -23.953  1.00 28.47           C  
ATOM    469  CD  LYS A  62       9.922  17.719 -24.281  1.00 28.47           C  
ATOM    470  CE  LYS A  62       9.344  16.328 -24.516  1.00 28.47           C  
ATOM    471  NZ  LYS A  62       7.883  16.391 -24.828  1.00 28.47           N  
ATOM    472  N   LYS A  63      15.094  20.281 -25.219  1.00 27.33           N  
ATOM    473  CA  LYS A  63      15.617  21.234 -26.188  1.00 27.33           C  
ATOM    474  C   LYS A  63      14.492  22.047 -26.828  1.00 27.33           C  
ATOM    475  CB  LYS A  63      16.438  20.516 -27.266  1.00 27.33           C  
ATOM    476  O   LYS A  63      13.594  21.469 -27.453  1.00 27.33           O  
ATOM    477  CG  LYS A  63      17.922  20.453 -26.969  1.00 27.33           C  
ATOM    478  CD  LYS A  63      18.688  19.781 -28.109  1.00 27.33           C  
ATOM    479  CE  LYS A  63      20.188  19.703 -27.812  1.00 27.33           C  
ATOM    480  NZ  LYS A  63      20.922  18.969 -28.875  1.00 27.33           N  
ATOM    481  N   LEU A  64      14.195  23.219 -26.453  1.00 25.30           N  
ATOM    482  CA  LEU A  64      13.242  24.141 -27.047  1.00 25.30           C  
ATOM    483  C   LEU A  64      13.695  24.594 -28.438  1.00 25.30           C  
ATOM    484  CB  LEU A  64      13.047  25.359 -26.141  1.00 25.30           C  
ATOM    485  O   LEU A  64      14.656  25.359 -28.562  1.00 25.30           O  
ATOM    486  CG  LEU A  64      11.961  25.250 -25.078  1.00 25.30           C  
ATOM    487  CD1 LEU A  64      12.352  26.047 -23.828  1.00 25.30           C  
ATOM    488  CD2 LEU A  64      10.625  25.734 -25.625  1.00 25.30           C  
ATOM    489  N   LYS A  65      13.836  23.734 -29.484  1.00 25.89           N  
ATOM    490  CA  LYS A  65      13.922  24.328 -30.812  1.00 25.89           C  
ATOM    491  C   LYS A  65      12.820  25.375 -31.016  1.00 25.89           C  
ATOM    492  CB  LYS A  65      13.836  23.250 -31.891  1.00 25.89           C  
ATOM    493  O   LYS A  65      11.727  25.234 -30.469  1.00 25.89           O  
ATOM    494  CG  LYS A  65      15.172  22.578 -32.188  1.00 25.89           C  
ATOM    495  CD  LYS A  65      15.070  21.656 -33.406  1.00 25.89           C  
ATOM    496  CE  LYS A  65      16.406  21.000 -33.719  1.00 25.89           C  
ATOM    497  NZ  LYS A  65      16.281  20.016 -34.844  1.00 25.89           N  
ATOM    498  N   PHE A  66      13.039  26.672 -31.625  1.00 24.98           N  
ATOM    499  CA  PHE A  66      12.359  27.922 -31.938  1.00 24.98           C  
ATOM    500  C   PHE A  66      11.141  27.672 -32.812  1.00 24.98           C  
ATOM    501  CB  PHE A  66      13.312  28.906 -32.625  1.00 24.98           C  
ATOM    502  O   PHE A  66      10.508  28.609 -33.281  1.00 24.98           O  
ATOM    503  CG  PHE A  66      14.148  29.703 -31.672  1.00 24.98           C  
ATOM    504  CD1 PHE A  66      13.672  30.891 -31.125  1.00 24.98           C  
ATOM    505  CD2 PHE A  66      15.414  29.281 -31.297  1.00 24.98           C  
ATOM    506  CE1 PHE A  66      14.445  31.641 -30.234  1.00 24.98           C  
ATOM    507  CE2 PHE A  66      16.188  30.016 -30.422  1.00 24.98           C  
ATOM    508  CZ  PHE A  66      15.703  31.203 -29.891  1.00 24.98           C  
ATOM    509  N   GLY A  67      10.969  26.500 -33.406  1.00 25.41           N  
ATOM    510  CA  GLY A  67      10.125  26.625 -34.594  1.00 25.41           C  
ATOM    511  C   GLY A  67       8.781  27.250 -34.312  1.00 25.41           C  
ATOM    512  O   GLY A  67       8.391  27.406 -33.156  1.00 25.41           O  
ATOM    513  N   LEU A  68       7.992  27.812 -35.438  1.00 29.16           N  
ATOM    514  CA  LEU A  68       6.703  28.484 -35.531  1.00 29.16           C  
ATOM    515  C   LEU A  68       5.711  27.938 -34.531  1.00 29.16           C  
ATOM    516  CB  LEU A  68       6.141  28.328 -36.969  1.00 29.16           C  
ATOM    517  O   LEU A  68       5.742  26.734 -34.219  1.00 29.16           O  
ATOM    518  CG  LEU A  68       6.609  29.359 -38.000  1.00 29.16           C  
ATOM    519  CD1 LEU A  68       6.480  28.797 -39.406  1.00 29.16           C  
ATOM    520  CD2 LEU A  68       5.820  30.656 -37.844  1.00 29.16           C  
ATOM    521  N   PRO A  69       5.078  28.906 -33.656  1.00 28.16           N  
ATOM    522  CA  PRO A  69       4.262  28.547 -32.500  1.00 28.16           C  
ATOM    523  C   PRO A  69       3.209  27.500 -32.812  1.00 28.16           C  
ATOM    524  CB  PRO A  69       3.600  29.875 -32.094  1.00 28.16           C  
ATOM    525  O   PRO A  69       2.236  27.781 -33.500  1.00 28.16           O  
ATOM    526  CG  PRO A  69       3.891  30.797 -33.250  1.00 28.16           C  
ATOM    527  CD  PRO A  69       4.777  30.078 -34.219  1.00 28.16           C  
ATOM    528  N   GLY A  70       3.609  26.344 -33.562  1.00 25.58           N  
ATOM    529  CA  GLY A  70       2.551  25.500 -34.094  1.00 25.58           C  
ATOM    530  C   GLY A  70       1.465  25.188 -33.062  1.00 25.58           C  
ATOM    531  O   GLY A  70       1.626  25.453 -31.875  1.00 25.58           O  
ATOM    532  N   PRO A  71       0.117  24.719 -33.562  1.00 28.64           N  
ATOM    533  CA  PRO A  71      -1.087  24.625 -32.719  1.00 28.64           C  
ATOM    534  C   PRO A  71      -0.802  24.062 -31.328  1.00 28.64           C  
ATOM    535  CB  PRO A  71      -1.987  23.672 -33.500  1.00 28.64           C  
ATOM    536  O   PRO A  71       0.197  23.359 -31.125  1.00 28.64           O  
ATOM    537  CG  PRO A  71      -1.054  22.906 -34.406  1.00 28.64           C  
ATOM    538  CD  PRO A  71       0.235  23.672 -34.500  1.00 28.64           C  
ATOM    539  N   PRO A  72      -1.337  24.719 -30.250  1.00 28.91           N  
ATOM    540  CA  PRO A  72      -1.016  24.344 -28.859  1.00 28.91           C  
ATOM    541  C   PRO A  72      -0.924  22.828 -28.688  1.00 28.91           C  
ATOM    542  CB  PRO A  72      -2.180  24.922 -28.062  1.00 28.91           C  
ATOM    543  O   PRO A  72      -1.707  22.078 -29.281  1.00 28.91           O  
ATOM    544  CG  PRO A  72      -3.227  25.250 -29.078  1.00 28.91           C  
ATOM    545  CD  PRO A  72      -2.607  25.156 -30.438  1.00 28.91           C  
ATOM    546  N   GLY A  73       0.239  22.172 -28.812  1.00 25.98           N  
ATOM    547  CA  GLY A  73       0.335  20.719 -28.844  1.00 25.98           C  
ATOM    548  C   GLY A  73      -0.476  20.047 -27.750  1.00 25.98           C  
ATOM    549  O   GLY A  73      -0.832  20.688 -26.766  1.00 25.98           O  
ATOM    550  N   PRO A  74      -1.259  18.891 -28.000  1.00 25.97           N  
ATOM    551  CA  PRO A  74      -2.238  18.312 -27.078  1.00 25.97           C  
ATOM    552  C   PRO A  74      -1.729  18.250 -25.641  1.00 25.97           C  
ATOM    553  CB  PRO A  74      -2.469  16.906 -27.641  1.00 25.97           C  
ATOM    554  O   PRO A  74      -0.516  18.266 -25.406  1.00 25.97           O  
ATOM    555  CG  PRO A  74      -1.222  16.594 -28.406  1.00 25.97           C  
ATOM    556  CD  PRO A  74      -0.549  17.875 -28.766  1.00 25.97           C  
ATOM    557  N   PRO A  75      -2.592  18.641 -24.656  1.00 28.47           N  
ATOM    558  CA  PRO A  75      -2.207  18.656 -23.250  1.00 28.47           C  
ATOM    559  C   PRO A  75      -1.285  17.500 -22.875  1.00 28.47           C  
ATOM    560  CB  PRO A  75      -3.547  18.547 -22.516  1.00 28.47           C  
ATOM    561  O   PRO A  75      -1.296  16.453 -23.531  1.00 28.47           O  
ATOM    562  CG  PRO A  75      -4.527  18.141 -23.562  1.00 28.47           C  
ATOM    563  CD  PRO A  75      -3.850  18.234 -24.906  1.00 28.47           C  
ATOM    564  N   GLY A  76      -0.155  17.703 -22.422  1.00 26.19           N  
ATOM    565  CA  GLY A  76       0.836  16.672 -22.156  1.00 26.19           C  
ATOM    566  C   GLY A  76       0.250  15.445 -21.484  1.00 26.19           C  
ATOM    567  O   GLY A  76      -0.771  15.531 -20.797  1.00 26.19           O  
ATOM    568  N   PRO A  77       0.272  14.219 -21.969  1.00 25.14           N  
ATOM    569  CA  PRO A  77      -0.442  13.070 -21.406  1.00 25.14           C  
ATOM    570  C   PRO A  77      -0.317  12.984 -19.891  1.00 25.14           C  
ATOM    571  CB  PRO A  77       0.231  11.875 -22.094  1.00 25.14           C  
ATOM    572  O   PRO A  77       0.637  13.516 -19.312  1.00 25.14           O  
ATOM    573  CG  PRO A  77       1.566  12.383 -22.531  1.00 25.14           C  
ATOM    574  CD  PRO A  77       1.510  13.883 -22.578  1.00 25.14           C  
ATOM    575  N   GLN A  78      -1.439  12.883 -19.094  1.00 24.25           N  
ATOM    576  CA  GLN A  78      -1.520  12.664 -17.656  1.00 24.25           C  
ATOM    577  C   GLN A  78      -0.454  11.672 -17.188  1.00 24.25           C  
ATOM    578  CB  GLN A  78      -2.910  12.156 -17.266  1.00 24.25           C  
ATOM    579  O   GLN A  78      -0.086  10.758 -17.922  1.00 24.25           O  
ATOM    580  CG  GLN A  78      -3.254  12.375 -15.797  1.00 24.25           C  
ATOM    581  CD  GLN A  78      -4.684  11.992 -15.461  1.00 24.25           C  
ATOM    582  NE2 GLN A  78      -5.180  12.477 -14.336  1.00 24.25           N  
ATOM    583  OE1 GLN A  78      -5.336  11.258 -16.219  1.00 24.25           O  
ATOM    584  N   GLY A  79       0.540  12.094 -16.516  1.00 26.19           N  
ATOM    585  CA  GLY A  79       1.593  11.164 -16.109  1.00 26.19           C  
ATOM    586  C   GLY A  79       1.086   9.766 -15.844  1.00 26.19           C  
ATOM    587  O   GLY A  79      -0.105   9.562 -15.602  1.00 26.19           O  
ATOM    588  N   PRO A  80       1.493   8.672 -16.328  1.00 26.05           N  
ATOM    589  CA  PRO A  80       0.880   7.359 -16.125  1.00 26.05           C  
ATOM    590  C   PRO A  80       0.500   7.109 -14.672  1.00 26.05           C  
ATOM    591  CB  PRO A  80       1.971   6.387 -16.578  1.00 26.05           C  
ATOM    592  O   PRO A  80       1.082   7.711 -13.766  1.00 26.05           O  
ATOM    593  CG  PRO A  80       3.230   7.191 -16.562  1.00 26.05           C  
ATOM    594  CD  PRO A  80       2.865   8.648 -16.531  1.00 26.05           C  
ATOM    595  N   PRO A  81      -0.694   6.691 -14.234  1.00 28.25           N  
ATOM    596  CA  PRO A  81      -1.079   6.406 -12.852  1.00 28.25           C  
ATOM    597  C   PRO A  81      -0.001   5.645 -12.086  1.00 28.25           C  
ATOM    598  CB  PRO A  81      -2.344   5.559 -13.008  1.00 28.25           C  
ATOM    599  O   PRO A  81       0.865   5.012 -12.695  1.00 28.25           O  
ATOM    600  CG  PRO A  81      -2.381   5.184 -14.453  1.00 28.25           C  
ATOM    601  CD  PRO A  81      -1.310   5.957 -15.172  1.00 28.25           C  
ATOM    602  N   GLY A  82       0.358   5.961 -10.797  1.00 28.08           N  
ATOM    603  CA  GLY A  82       1.324   5.223 -10.000  1.00 28.08           C  
ATOM    604  C   GLY A  82       1.255   3.721 -10.219  1.00 28.08           C  
ATOM    605  O   GLY A  82       0.263   3.209 -10.734  1.00 28.08           O  
ATOM    606  N   PRO A  83       2.258   3.053 -10.445  1.00 29.97           N  
ATOM    607  CA  PRO A  83       2.088   1.618 -10.688  1.00 29.97           C  
ATOM    608  C   PRO A  83       1.145   0.958  -9.688  1.00 29.97           C  
ATOM    609  CB  PRO A  83       3.508   1.065 -10.547  1.00 29.97           C  
ATOM    610  O   PRO A  83       1.083   1.372  -8.523  1.00 29.97           O  
ATOM    611  CG  PRO A  83       4.270   2.146  -9.852  1.00 29.97           C  
ATOM    612  CD  PRO A  83       3.461   3.410  -9.906  1.00 29.97           C  
ATOM    613  N   ILE A  84       0.042   0.508  -9.953  1.00 31.06           N  
ATOM    614  CA  ILE A  84      -0.860  -0.315  -9.156  1.00 31.06           C  
ATOM    615  C   ILE A  84      -0.122  -1.555  -8.656  1.00 31.06           C  
ATOM    616  CB  ILE A  84      -2.111  -0.727  -9.961  1.00 31.06           C  
ATOM    617  O   ILE A  84       0.280  -2.408  -9.445  1.00 31.06           O  
ATOM    618  CG1 ILE A  84      -2.850   0.515 -10.477  1.00 31.06           C  
ATOM    619  CG2 ILE A  84      -3.037  -1.604  -9.117  1.00 31.06           C  
ATOM    620  CD1 ILE A  84      -3.904   0.217 -11.531  1.00 31.06           C  
ATOM    621  N   ILE A  85       0.818  -1.495  -7.598  1.00 31.62           N  
ATOM    622  CA  ILE A  85       1.383  -2.744  -7.098  1.00 31.62           C  
ATOM    623  C   ILE A  85       0.261  -3.664  -6.625  1.00 31.62           C  
ATOM    624  CB  ILE A  85       2.391  -2.492  -5.953  1.00 31.62           C  
ATOM    625  O   ILE A  85      -0.493  -3.316  -5.711  1.00 31.62           O  
ATOM    626  CG1 ILE A  85       3.504  -1.547  -6.422  1.00 31.62           C  
ATOM    627  CG2 ILE A  85       2.973  -3.814  -5.445  1.00 31.62           C  
ATOM    628  CD1 ILE A  85       4.406  -1.052  -5.301  1.00 31.62           C  
ATOM    629  N   PRO A  86      -0.084  -4.672  -7.250  1.00 36.25           N  
ATOM    630  CA  PRO A  86      -1.148  -5.527  -6.719  1.00 36.25           C  
ATOM    631  C   PRO A  86      -0.848  -6.039  -5.309  1.00 36.25           C  
ATOM    632  CB  PRO A  86      -1.206  -6.684  -7.719  1.00 36.25           C  
ATOM    633  O   PRO A  86       0.315  -6.078  -4.898  1.00 36.25           O  
ATOM    634  CG  PRO A  86       0.041  -6.547  -8.531  1.00 36.25           C  
ATOM    635  CD  PRO A  86       0.695  -5.242  -8.188  1.00 36.25           C  
ATOM    636  N   PRO A  87      -1.565  -6.473  -4.352  1.00 36.38           N  
ATOM    637  CA  PRO A  87      -1.334  -6.957  -2.988  1.00 36.38           C  
ATOM    638  C   PRO A  87      -0.389  -8.156  -2.945  1.00 36.38           C  
ATOM    639  CB  PRO A  87      -2.734  -7.348  -2.512  1.00 36.38           C  
ATOM    640  O   PRO A  87       0.387  -8.305  -1.997  1.00 36.38           O  
ATOM    641  CG  PRO A  87      -3.611  -7.168  -3.709  1.00 36.38           C  
ATOM    642  CD  PRO A  87      -2.775  -6.625  -4.832  1.00 36.38           C  
ATOM    643  N   GLU A  88      -0.457  -9.039  -3.984  1.00 40.59           N  
ATOM    644  CA  GLU A  88       0.268 -10.297  -4.145  1.00 40.59           C  
ATOM    645  C   GLU A  88       1.767 -10.055  -4.293  1.00 40.59           C  
ATOM    646  CB  GLU A  88      -0.263 -11.070  -5.352  1.00 40.59           C  
ATOM    647  O   GLU A  88       2.580 -10.828  -3.783  1.00 40.59           O  
ATOM    648  CG  GLU A  88      -1.743 -11.414  -5.262  1.00 40.59           C  
ATOM    649  CD  GLU A  88      -2.217 -12.336  -6.375  1.00 40.59           C  
ATOM    650  OE1 GLU A  88      -3.438 -12.594  -6.465  1.00 40.59           O  
ATOM    651  OE2 GLU A  88      -1.360 -12.789  -7.164  1.00 40.59           O  
ATOM    652  N   ALA A  89       2.096  -9.070  -5.027  1.00 44.53           N  
ATOM    653  CA  ALA A  89       3.525  -8.812  -5.184  1.00 44.53           C  
ATOM    654  C   ALA A  89       4.152  -8.367  -3.867  1.00 44.53           C  
ATOM    655  CB  ALA A  89       3.762  -7.762  -6.266  1.00 44.53           C  
ATOM    656  O   ALA A  89       5.289  -8.727  -3.557  1.00 44.53           O  
ATOM    657  N   LEU A  90       3.441  -7.656  -3.057  1.00 39.69           N  
ATOM    658  CA  LEU A  90       3.914  -7.262  -1.735  1.00 39.69           C  
ATOM    659  C   LEU A  90       4.023  -8.469  -0.814  1.00 39.69           C  
ATOM    660  CB  LEU A  90       2.977  -6.219  -1.117  1.00 39.69           C  
ATOM    661  O   LEU A  90       4.977  -8.578  -0.036  1.00 39.69           O  
ATOM    662  CG  LEU A  90       3.264  -4.758  -1.466  1.00 39.69           C  
ATOM    663  CD1 LEU A  90       1.964  -3.963  -1.524  1.00 39.69           C  
ATOM    664  CD2 LEU A  90       4.227  -4.148  -0.455  1.00 39.69           C  
ATOM    665  N   LEU A  91       3.070  -9.430  -0.937  1.00 41.22           N  
ATOM    666  CA  LEU A  91       3.090 -10.680  -0.186  1.00 41.22           C  
ATOM    667  C   LEU A  91       4.246 -11.562  -0.635  1.00 41.22           C  
ATOM    668  CB  LEU A  91       1.763 -11.422  -0.354  1.00 41.22           C  
ATOM    669  O   LEU A  91       4.926 -12.172   0.195  1.00 41.22           O  
ATOM    670  CG  LEU A  91       0.817 -11.406   0.847  1.00 41.22           C  
ATOM    671  CD1 LEU A  91      -0.625 -11.227   0.383  1.00 41.22           C  
ATOM    672  CD2 LEU A  91       0.968 -12.680   1.667  1.00 41.22           C  
ATOM    673  N   LYS A  92       4.492 -11.703  -1.946  1.00 44.56           N  
ATOM    674  CA  LYS A  92       5.566 -12.523  -2.496  1.00 44.56           C  
ATOM    675  C   LYS A  92       6.934 -11.969  -2.100  1.00 44.56           C  
ATOM    676  CB  LYS A  92       5.453 -12.602  -4.020  1.00 44.56           C  
ATOM    677  O   LYS A  92       7.828 -12.734  -1.723  1.00 44.56           O  
ATOM    678  CG  LYS A  92       5.539 -14.016  -4.574  1.00 44.56           C  
ATOM    679  CD  LYS A  92       5.395 -14.031  -6.090  1.00 44.56           C  
ATOM    680  CE  LYS A  92       5.465 -15.445  -6.645  1.00 44.56           C  
ATOM    681  NZ  LYS A  92       5.379 -15.461  -8.133  1.00 44.56           N  
ATOM    682  N   GLU A  93       7.117 -10.578  -2.092  1.00 44.38           N  
ATOM    683  CA  GLU A  93       8.344 -10.016  -1.538  1.00 44.38           C  
ATOM    684  C   GLU A  93       8.430 -10.250  -0.032  1.00 44.38           C  
ATOM    685  CB  GLU A  93       8.438  -8.523  -1.847  1.00 44.38           C  
ATOM    686  O   GLU A  93       9.492 -10.594   0.491  1.00 44.38           O  
ATOM    687  CG  GLU A  93       9.859  -7.988  -1.894  1.00 44.38           C  
ATOM    688  CD  GLU A  93       9.945  -6.535  -2.334  1.00 44.38           C  
ATOM    689  OE1 GLU A  93      11.070  -6.000  -2.445  1.00 44.38           O  
ATOM    690  OE2 GLU A  93       8.875  -5.930  -2.568  1.00 44.38           O  
ATOM    691  N   PHE A  94       7.312 -10.336   0.648  1.00 40.12           N  
ATOM    692  CA  PHE A  94       7.215 -10.664   2.066  1.00 40.12           C  
ATOM    693  C   PHE A  94       7.605 -12.117   2.314  1.00 40.12           C  
ATOM    694  CB  PHE A  94       5.797 -10.406   2.582  1.00 40.12           C  
ATOM    695  O   PHE A  94       8.391 -12.406   3.221  1.00 40.12           O  
ATOM    696  CG  PHE A  94       5.633 -10.656   4.055  1.00 40.12           C  
ATOM    697  CD1 PHE A  94       4.977 -11.797   4.512  1.00 40.12           C  
ATOM    698  CD2 PHE A  94       6.133  -9.758   4.988  1.00 40.12           C  
ATOM    699  CE1 PHE A  94       4.820 -12.031   5.875  1.00 40.12           C  
ATOM    700  CE2 PHE A  94       5.984  -9.992   6.352  1.00 40.12           C  
ATOM    701  CZ  PHE A  94       5.328 -11.125   6.793  1.00 40.12           C  
ATOM    702  N   GLN A  95       7.062 -13.055   1.499  1.00 42.94           N  
ATOM    703  CA  GLN A  95       7.402 -14.469   1.596  1.00 42.94           C  
ATOM    704  C   GLN A  95       8.875 -14.711   1.279  1.00 42.94           C  
ATOM    705  CB  GLN A  95       6.523 -15.297   0.656  1.00 42.94           C  
ATOM    706  O   GLN A  95       9.547 -15.477   1.971  1.00 42.94           O  
ATOM    707  CG  GLN A  95       5.184 -15.703   1.261  1.00 42.94           C  
ATOM    708  CD  GLN A  95       4.312 -16.484   0.293  1.00 42.94           C  
ATOM    709  NE2 GLN A  95       3.172 -16.953   0.775  1.00 42.94           N  
ATOM    710  OE1 GLN A  95       4.664 -16.656  -0.879  1.00 42.94           O  
ATOM    711  N   LEU A  96       9.375 -14.023   0.240  1.00 45.06           N  
ATOM    712  CA  LEU A  96      10.789 -14.172  -0.084  1.00 45.06           C  
ATOM    713  C   LEU A  96      11.664 -13.586   1.015  1.00 45.06           C  
ATOM    714  CB  LEU A  96      11.102 -13.508  -1.424  1.00 45.06           C  
ATOM    715  O   LEU A  96      12.680 -14.180   1.390  1.00 45.06           O  
ATOM    716  CG  LEU A  96      11.031 -14.398  -2.662  1.00 45.06           C  
ATOM    717  CD1 LEU A  96      10.727 -13.562  -3.900  1.00 45.06           C  
ATOM    718  CD2 LEU A  96      12.344 -15.164  -2.844  1.00 45.06           C  
ATOM    719  N   LEU A  97      11.195 -12.547   1.648  1.00 43.59           N  
ATOM    720  CA  LEU A  97      11.930 -11.961   2.760  1.00 43.59           C  
ATOM    721  C   LEU A  97      11.836 -12.836   4.004  1.00 43.59           C  
ATOM    722  CB  LEU A  97      11.398 -10.555   3.068  1.00 43.59           C  
ATOM    723  O   LEU A  97      12.820 -13.000   4.727  1.00 43.59           O  
ATOM    724  CG  LEU A  97      12.039  -9.398   2.295  1.00 43.59           C  
ATOM    725  CD1 LEU A  97      11.086  -8.211   2.234  1.00 43.59           C  
ATOM    726  CD2 LEU A  97      13.359  -9.000   2.936  1.00 43.59           C  
ATOM    727  N   LEU A  98      10.719 -13.477   4.105  1.00 39.62           N  
ATOM    728  CA  LEU A  98      10.531 -14.406   5.215  1.00 39.62           C  
ATOM    729  C   LEU A  98      11.336 -15.688   4.992  1.00 39.62           C  
ATOM    730  CB  LEU A  98       9.047 -14.742   5.387  1.00 39.62           C  
ATOM    731  O   LEU A  98      11.977 -16.188   5.918  1.00 39.62           O  
ATOM    732  CG  LEU A  98       8.281 -13.922   6.422  1.00 39.62           C  
ATOM    733  CD1 LEU A  98       6.789 -13.930   6.109  1.00 39.62           C  
ATOM    734  CD2 LEU A  98       8.539 -14.453   7.828  1.00 39.62           C  
ATOM    735  N   LYS A  99      11.359 -16.234   3.848  1.00 43.56           N  
ATOM    736  CA  LYS A  99      12.133 -17.438   3.531  1.00 43.56           C  
ATOM    737  C   LYS A  99      13.633 -17.172   3.699  1.00 43.56           C  
ATOM    738  CB  LYS A  99      11.844 -17.906   2.105  1.00 43.56           C  
ATOM    739  O   LYS A  99      14.359 -18.031   4.223  1.00 43.56           O  
ATOM    740  CG  LYS A  99      11.016 -19.172   2.031  1.00 43.56           C  
ATOM    741  CD  LYS A  99      10.758 -19.594   0.589  1.00 43.56           C  
ATOM    742  CE  LYS A  99       9.852 -20.812   0.513  1.00 43.56           C  
ATOM    743  NZ  LYS A  99       9.586 -21.219  -0.899  1.00 43.56           N  
ATOM    744  N   GLY A 100      14.023 -15.984   3.373  1.00 41.56           N  
ATOM    745  CA  GLY A 100      15.398 -15.617   3.676  1.00 41.56           C  
ATOM    746  C   GLY A 100      15.688 -15.570   5.164  1.00 41.56           C  
ATOM    747  O   GLY A 100      16.734 -16.047   5.617  1.00 41.56           O  
ATOM    748  N   ALA A 101      14.805 -15.102   5.949  1.00 38.09           N  
ATOM    749  CA  ALA A 101      14.969 -14.961   7.395  1.00 38.09           C  
ATOM    750  C   ALA A 101      14.930 -16.328   8.086  1.00 38.09           C  
ATOM    751  CB  ALA A 101      13.883 -14.047   7.969  1.00 38.09           C  
ATOM    752  O   ALA A 101      15.695 -16.578   9.008  1.00 38.09           O  
ATOM    753  N   VAL A 102      14.078 -17.219   7.664  1.00 37.66           N  
ATOM    754  CA  VAL A 102      13.969 -18.562   8.234  1.00 37.66           C  
ATOM    755  C   VAL A 102      15.227 -19.359   7.891  1.00 37.66           C  
ATOM    756  CB  VAL A 102      12.711 -19.297   7.719  1.00 37.66           C  
ATOM    757  O   VAL A 102      15.758 -20.078   8.742  1.00 37.66           O  
ATOM    758  CG1 VAL A 102      12.719 -20.750   8.172  1.00 37.66           C  
ATOM    759  CG2 VAL A 102      11.445 -18.594   8.203  1.00 37.66           C  
ATOM    760  N   ARG A 103      15.695 -19.297   6.766  1.00 38.09           N  
ATOM    761  CA  ARG A 103      16.906 -20.047   6.426  1.00 38.09           C  
ATOM    762  C   ARG A 103      18.078 -19.625   7.309  1.00 38.09           C  
ATOM    763  CB  ARG A 103      17.266 -19.844   4.953  1.00 38.09           C  
ATOM    764  O   ARG A 103      18.891 -20.469   7.695  1.00 38.09           O  
ATOM    765  CG  ARG A 103      16.656 -20.875   4.020  1.00 38.09           C  
ATOM    766  CD  ARG A 103      17.141 -20.703   2.590  1.00 38.09           C  
ATOM    767  NE  ARG A 103      16.547 -21.703   1.696  1.00 38.09           N  
ATOM    768  NH1 ARG A 103      17.938 -21.219  -0.090  1.00 38.09           N  
ATOM    769  NH2 ARG A 103      16.344 -22.844  -0.279  1.00 38.09           N  
ATOM    770  CZ  ARG A 103      16.953 -21.922   0.445  1.00 38.09           C  
ATOM    771  N   GLN A 104      18.062 -18.422   7.734  1.00 36.84           N  
ATOM    772  CA  GLN A 104      19.141 -17.984   8.625  1.00 36.84           C  
ATOM    773  C   GLN A 104      18.984 -18.609  10.008  1.00 36.84           C  
ATOM    774  CB  GLN A 104      19.156 -16.469   8.734  1.00 36.84           C  
ATOM    775  O   GLN A 104      19.984 -18.984  10.641  1.00 36.84           O  
ATOM    776  CG  GLN A 104      20.562 -15.859   8.648  1.00 36.84           C  
ATOM    777  CD  GLN A 104      20.531 -14.352   8.555  1.00 36.84           C  
ATOM    778  NE2 GLN A 104      21.719 -13.742   8.570  1.00 36.84           N  
ATOM    779  OE1 GLN A 104      19.469 -13.734   8.461  1.00 36.84           O  
ATOM    780  N   ARG A 105      17.766 -18.719  10.508  1.00 32.81           N  
ATOM    781  CA  ARG A 105      17.578 -19.281  11.836  1.00 32.81           C  
ATOM    782  C   ARG A 105      17.750 -20.797  11.812  1.00 32.81           C  
ATOM    783  CB  ARG A 105      16.203 -18.906  12.391  1.00 32.81           C  
ATOM    784  O   ARG A 105      18.266 -21.391  12.766  1.00 32.81           O  
ATOM    785  CG  ARG A 105      16.250 -18.000  13.609  1.00 32.81           C  
ATOM    786  CD  ARG A 105      14.852 -17.688  14.133  1.00 32.81           C  
ATOM    787  NE  ARG A 105      14.906 -16.875  15.352  1.00 32.81           N  
ATOM    788  NH1 ARG A 105      12.609 -16.750  15.602  1.00 32.81           N  
ATOM    789  NH2 ARG A 105      14.000 -15.734  17.125  1.00 32.81           N  
ATOM    790  CZ  ARG A 105      13.836 -16.453  16.016  1.00 32.81           C  
ATOM    791  N   GLU A 106      17.344 -21.516  10.906  1.00 35.00           N  
ATOM    792  CA  GLU A 106      17.531 -22.953  10.812  1.00 35.00           C  
ATOM    793  C   GLU A 106      19.000 -23.328  10.805  1.00 35.00           C  
ATOM    794  CB  GLU A 106      16.844 -23.500   9.555  1.00 35.00           C  
ATOM    795  O   GLU A 106      19.391 -24.406  11.273  1.00 35.00           O  
ATOM    796  CG  GLU A 106      15.406 -23.953   9.789  1.00 35.00           C  
ATOM    797  CD  GLU A 106      14.758 -24.562   8.555  1.00 35.00           C  
ATOM    798  OE1 GLU A 106      13.672 -25.172   8.680  1.00 35.00           O  
ATOM    799  OE2 GLU A 106      15.344 -24.422   7.461  1.00 35.00           O  
ATOM    800  N   ARG A 107      19.828 -22.594  10.312  1.00 35.47           N  
ATOM    801  CA  ARG A 107      21.234 -22.969  10.367  1.00 35.47           C  
ATOM    802  C   ARG A 107      21.734 -23.016  11.805  1.00 35.47           C  
ATOM    803  CB  ARG A 107      22.094 -21.984   9.555  1.00 35.47           C  
ATOM    804  O   ARG A 107      22.828 -23.531  12.070  1.00 35.47           O  
ATOM    805  CG  ARG A 107      22.312 -22.406   8.117  1.00 35.47           C  
ATOM    806  CD  ARG A 107      23.219 -21.422   7.375  1.00 35.47           C  
ATOM    807  NE  ARG A 107      23.438 -21.828   5.988  1.00 35.47           N  
ATOM    808  NH1 ARG A 107      24.797 -20.047   5.461  1.00 35.47           N  
ATOM    809  NH2 ARG A 107      24.312 -21.641   3.881  1.00 35.47           N  
ATOM    810  CZ  ARG A 107      24.188 -21.172   5.113  1.00 35.47           C  
ATOM    811  N   ALA A 108      21.078 -22.312  12.773  1.00 32.28           N  
ATOM    812  CA  ALA A 108      21.688 -22.266  14.102  1.00 32.28           C  
ATOM    813  C   ALA A 108      21.297 -23.500  14.914  1.00 32.28           C  
ATOM    814  CB  ALA A 108      21.250 -21.000  14.836  1.00 32.28           C  
ATOM    815  O   ALA A 108      21.812 -23.719  16.016  1.00 32.28           O  
ATOM    816  N   GLU A 109      20.047 -24.094  14.742  1.00 30.86           N  
ATOM    817  CA  GLU A 109      19.781 -25.125  15.750  1.00 30.86           C  
ATOM    818  C   GLU A 109      20.594 -26.391  15.477  1.00 30.86           C  
ATOM    819  CB  GLU A 109      18.281 -25.453  15.789  1.00 30.86           C  
ATOM    820  O   GLU A 109      20.562 -26.922  14.375  1.00 30.86           O  
ATOM    821  CG  GLU A 109      17.484 -24.562  16.719  1.00 30.86           C  
ATOM    822  CD  GLU A 109      16.016 -24.969  16.828  1.00 30.86           C  
ATOM    823  OE1 GLU A 109      15.312 -24.438  17.719  1.00 30.86           O  
ATOM    824  OE2 GLU A 109      15.586 -25.812  16.031  1.00 30.86           O  
ATOM    825  N   PRO A 110      21.547 -26.781  16.406  1.00 27.28           N  
ATOM    826  CA  PRO A 110      22.500 -27.891  16.312  1.00 27.28           C  
ATOM    827  C   PRO A 110      21.828 -29.234  16.156  1.00 27.28           C  
ATOM    828  CB  PRO A 110      23.266 -27.812  17.641  1.00 27.28           C  
ATOM    829  O   PRO A 110      20.641 -29.375  16.469  1.00 27.28           O  
ATOM    830  CG  PRO A 110      22.453 -26.891  18.500  1.00 27.28           C  
ATOM    831  CD  PRO A 110      21.359 -26.297  17.656  1.00 27.28           C  
ATOM    832  N   GLU A 111      22.328 -30.281  15.562  1.00 27.12           N  
ATOM    833  CA  GLU A 111      22.109 -31.688  15.234  1.00 27.12           C  
ATOM    834  C   GLU A 111      21.797 -32.500  16.484  1.00 27.12           C  
ATOM    835  CB  GLU A 111      23.328 -32.250  14.516  1.00 27.12           C  
ATOM    836  O   GLU A 111      22.641 -32.656  17.359  1.00 27.12           O  
ATOM    837  CG  GLU A 111      23.422 -31.906  13.047  1.00 27.12           C  
ATOM    838  CD  GLU A 111      23.766 -33.094  12.156  1.00 27.12           C  
ATOM    839  OE1 GLU A 111      23.484 -33.031  10.938  1.00 27.12           O  
ATOM    840  OE2 GLU A 111      24.312 -34.062  12.680  1.00 27.12           O  
ATOM    841  N   PRO A 112      20.594 -32.312  17.203  1.00 25.45           N  
ATOM    842  CA  PRO A 112      20.609 -33.156  18.391  1.00 25.45           C  
ATOM    843  C   PRO A 112      21.000 -34.625  18.078  1.00 25.45           C  
ATOM    844  CB  PRO A 112      19.156 -33.094  18.875  1.00 25.45           C  
ATOM    845  O   PRO A 112      20.703 -35.125  17.000  1.00 25.45           O  
ATOM    846  CG  PRO A 112      18.406 -32.469  17.750  1.00 25.45           C  
ATOM    847  CD  PRO A 112      19.391 -32.031  16.703  1.00 25.45           C  
ATOM    848  N   CYS A 113      22.000 -35.125  18.688  1.00 20.83           N  
ATOM    849  CA  CYS A 113      22.625 -36.438  18.656  1.00 20.83           C  
ATOM    850  C   CYS A 113      21.641 -37.531  19.062  1.00 20.83           C  
ATOM    851  CB  CYS A 113      23.844 -36.469  19.562  1.00 20.83           C  
ATOM    852  O   CYS A 113      20.812 -37.312  19.953  1.00 20.83           O  
ATOM    853  SG  CYS A 113      25.141 -35.312  19.094  1.00 20.83           S  
ATOM    854  N   THR A 114      21.156 -38.406  18.234  1.00 22.16           N  
ATOM    855  CA  THR A 114      20.266 -39.562  18.328  1.00 22.16           C  
ATOM    856  C   THR A 114      20.703 -40.469  19.469  1.00 22.16           C  
ATOM    857  CB  THR A 114      20.266 -40.375  17.000  1.00 22.16           C  
ATOM    858  O   THR A 114      20.391 -41.656  19.469  1.00 22.16           O  
ATOM    859  CG2 THR A 114      19.625 -39.562  15.883  1.00 22.16           C  
ATOM    860  OG1 THR A 114      21.609 -40.688  16.641  1.00 22.16           O  
ATOM    861  N   CYS A 115      21.172 -39.781  20.641  1.00 19.45           N  
ATOM    862  CA  CYS A 115      21.750 -40.875  21.438  1.00 19.45           C  
ATOM    863  C   CYS A 115      20.688 -41.938  21.781  1.00 19.45           C  
ATOM    864  CB  CYS A 115      22.359 -40.312  22.734  1.00 19.45           C  
ATOM    865  O   CYS A 115      19.484 -41.656  21.703  1.00 19.45           O  
ATOM    866  SG  CYS A 115      24.109 -40.688  22.906  1.00 19.45           S  
ATOM    867  N   GLY A 116      20.844 -42.562  23.016  1.00 19.06           N  
ATOM    868  CA  GLY A 116      20.781 -43.969  23.453  1.00 19.06           C  
ATOM    869  C   GLY A 116      19.391 -44.375  23.891  1.00 19.06           C  
ATOM    870  O   GLY A 116      18.469 -43.562  23.906  1.00 19.06           O  
ATOM    871  N   PRO A 117      19.219 -45.031  25.125  1.00 18.73           N  
ATOM    872  CA  PRO A 117      18.625 -46.312  25.516  1.00 18.73           C  
ATOM    873  C   PRO A 117      17.172 -46.156  25.984  1.00 18.73           C  
ATOM    874  CB  PRO A 117      19.516 -46.781  26.656  1.00 18.73           C  
ATOM    875  O   PRO A 117      16.703 -45.062  26.188  1.00 18.73           O  
ATOM    876  CG  PRO A 117      20.203 -45.562  27.141  1.00 18.73           C  
ATOM    877  CD  PRO A 117      20.000 -44.469  26.141  1.00 18.73           C  
ATOM    878  N   ALA A 118      16.750 -46.812  27.188  1.00 19.78           N  
ATOM    879  CA  ALA A 118      15.844 -47.875  27.594  1.00 19.78           C  
ATOM    880  C   ALA A 118      14.609 -47.312  28.281  1.00 19.78           C  
ATOM    881  CB  ALA A 118      16.562 -48.844  28.531  1.00 19.78           C  
ATOM    882  O   ALA A 118      13.477 -47.656  27.922  1.00 19.78           O  
ATOM    883  N   GLY A 119      14.508 -46.688  29.641  1.00 18.00           N  
ATOM    884  CA  GLY A 119      13.883 -47.375  30.766  1.00 18.00           C  
ATOM    885  C   GLY A 119      12.453 -46.938  31.000  1.00 18.00           C  
ATOM    886  O   GLY A 119      12.031 -45.875  30.531  1.00 18.00           O  
ATOM    887  N   PRO A 120      11.438 -47.781  31.656  1.00 20.03           N  
ATOM    888  CA  PRO A 120       9.992 -48.000  31.797  1.00 20.03           C  
ATOM    889  C   PRO A 120       9.328 -47.000  32.719  1.00 20.03           C  
ATOM    890  CB  PRO A 120       9.914 -49.406  32.375  1.00 20.03           C  
ATOM    891  O   PRO A 120       8.117 -47.062  32.969  1.00 20.03           O  
ATOM    892  CG  PRO A 120      11.250 -49.656  33.000  1.00 20.03           C  
ATOM    893  CD  PRO A 120      12.211 -48.625  32.469  1.00 20.03           C  
ATOM    894  N   VAL A 121       9.789 -45.781  33.188  1.00 15.84           N  
ATOM    895  CA  VAL A 121       9.375 -45.500  34.531  1.00 15.84           C  
ATOM    896  C   VAL A 121       7.895 -45.125  34.562  1.00 15.84           C  
ATOM    897  CB  VAL A 121      10.219 -44.375  35.156  1.00 15.84           C  
ATOM    898  O   VAL A 121       7.422 -44.375  33.688  1.00 15.84           O  
ATOM    899  CG1 VAL A 121      11.422 -44.938  35.906  1.00 15.84           C  
ATOM    900  CG2 VAL A 121      10.680 -43.375  34.062  1.00 15.84           C  
ATOM    901  N   ALA A 122       6.973 -45.719  35.469  1.00 18.41           N  
ATOM    902  CA  ALA A 122       5.582 -45.969  35.875  1.00 18.41           C  
ATOM    903  C   ALA A 122       4.984 -44.719  36.531  1.00 18.41           C  
ATOM    904  CB  ALA A 122       5.488 -47.156  36.781  1.00 18.41           C  
ATOM    905  O   ALA A 122       3.840 -44.750  37.000  1.00 18.41           O  
ATOM    906  N   ALA A 123       5.484 -43.500  36.562  1.00 15.38           N  
ATOM    907  CA  ALA A 123       5.121 -42.844  37.844  1.00 15.38           C  
ATOM    908  C   ALA A 123       3.633 -42.531  37.875  1.00 15.38           C  
ATOM    909  CB  ALA A 123       5.953 -41.594  38.031  1.00 15.38           C  
ATOM    910  O   ALA A 123       3.070 -42.062  36.875  1.00 15.38           O  
ATOM    911  N   SER A 124       2.760 -42.750  38.969  1.00 17.28           N  
ATOM    912  CA  SER A 124       1.448 -42.969  39.562  1.00 17.28           C  
ATOM    913  C   SER A 124       0.704 -41.656  39.812  1.00 17.28           C  
ATOM    914  CB  SER A 124       1.585 -43.719  40.906  1.00 17.28           C  
ATOM    915  O   SER A 124      -0.511 -41.656  40.000  1.00 17.28           O  
ATOM    916  OG  SER A 124       2.107 -42.875  41.906  1.00 17.28           O  
ATOM    917  N   LEU A 125       1.278 -40.438  40.094  1.00 15.16           N  
ATOM    918  CA  LEU A 125       0.663 -39.781  41.250  1.00 15.16           C  
ATOM    919  C   LEU A 125      -0.687 -39.188  40.844  1.00 15.16           C  
ATOM    920  CB  LEU A 125       1.584 -38.688  41.781  1.00 15.16           C  
ATOM    921  O   LEU A 125      -0.907 -38.812  39.688  1.00 15.16           O  
ATOM    922  CG  LEU A 125       2.768 -39.156  42.625  1.00 15.16           C  
ATOM    923  CD1 LEU A 125       3.777 -38.031  42.781  1.00 15.16           C  
ATOM    924  CD2 LEU A 125       2.287 -39.656  43.969  1.00 15.16           C  
ATOM    925  N   ALA A 126      -1.649 -38.875  41.875  1.00 18.84           N  
ATOM    926  CA  ALA A 126      -3.053 -38.875  42.250  1.00 18.84           C  
ATOM    927  C   ALA A 126      -3.684 -37.500  42.062  1.00 18.84           C  
ATOM    928  CB  ALA A 126      -3.191 -39.344  43.719  1.00 18.84           C  
ATOM    929  O   ALA A 126      -4.848 -37.312  42.406  1.00 18.84           O  
ATOM    930  N   PRO A 127      -3.285 -36.531  41.125  1.00 15.55           N  
ATOM    931  CA  PRO A 127      -3.531 -35.188  41.625  1.00 15.55           C  
ATOM    932  C   PRO A 127      -5.012 -34.906  41.875  1.00 15.55           C  
ATOM    933  CB  PRO A 127      -2.982 -34.281  40.531  1.00 15.55           C  
ATOM    934  O   PRO A 127      -5.875 -35.562  41.312  1.00 15.55           O  
ATOM    935  CG  PRO A 127      -2.961 -35.125  39.312  1.00 15.55           C  
ATOM    936  CD  PRO A 127      -3.109 -36.562  39.750  1.00 15.55           C  
ATOM    937  N   VAL A 128      -5.332 -33.531  42.406  1.00 17.22           N  
ATOM    938  CA  VAL A 128      -6.215 -32.844  43.344  1.00 17.22           C  
ATOM    939  C   VAL A 128      -7.500 -32.438  42.625  1.00 17.22           C  
ATOM    940  CB  VAL A 128      -5.527 -31.625  43.969  1.00 17.22           C  
ATOM    941  O   VAL A 128      -7.473 -32.031  41.469  1.00 17.22           O  
ATOM    942  CG1 VAL A 128      -6.512 -30.844  44.844  1.00 17.22           C  
ATOM    943  CG2 VAL A 128      -4.312 -32.062  44.781  1.00 17.22           C  
ATOM    944  N   SER A 129      -8.719 -32.438  43.250  1.00 18.56           N  
ATOM    945  CA  SER A 129     -10.172 -32.469  43.062  1.00 18.56           C  
ATOM    946  C   SER A 129     -10.727 -31.078  42.781  1.00 18.56           C  
ATOM    947  CB  SER A 129     -10.844 -33.062  44.281  1.00 18.56           C  
ATOM    948  O   SER A 129     -11.258 -30.422  43.688  1.00 18.56           O  
ATOM    949  OG  SER A 129     -12.227 -33.281  44.062  1.00 18.56           O  
ATOM    950  N   ALA A 130     -10.023 -30.109  42.031  1.00 17.36           N  
ATOM    951  CA  ALA A 130     -10.461 -28.734  42.250  1.00 17.36           C  
ATOM    952  C   ALA A 130     -11.930 -28.562  41.875  1.00 17.36           C  
ATOM    953  CB  ALA A 130      -9.602 -27.766  41.438  1.00 17.36           C  
ATOM    954  O   ALA A 130     -12.398 -29.125  40.875  1.00 17.36           O  
ATOM    955  N   THR A 131     -12.688 -27.828  42.688  1.00 16.98           N  
ATOM    956  CA  THR A 131     -14.086 -27.625  43.031  1.00 16.98           C  
ATOM    957  C   THR A 131     -14.820 -26.859  41.938  1.00 16.98           C  
ATOM    958  CB  THR A 131     -14.227 -26.875  44.375  1.00 16.98           C  
ATOM    959  O   THR A 131     -14.195 -26.203  41.125  1.00 16.98           O  
ATOM    960  CG2 THR A 131     -13.688 -27.703  45.531  1.00 16.98           C  
ATOM    961  OG1 THR A 131     -13.492 -25.656  44.281  1.00 16.98           O  
ATOM    962  N   ALA A 132     -16.266 -26.594  41.969  1.00 18.11           N  
ATOM    963  CA  ALA A 132     -17.531 -26.641  41.219  1.00 18.11           C  
ATOM    964  C   ALA A 132     -17.922 -25.266  40.719  1.00 18.11           C  
ATOM    965  CB  ALA A 132     -18.625 -27.234  42.094  1.00 18.11           C  
ATOM    966  O   ALA A 132     -18.797 -25.125  39.844  1.00 18.11           O  
ATOM    967  N   GLY A 133     -17.422 -24.016  41.156  1.00 18.09           N  
ATOM    968  CA  GLY A 133     -18.469 -23.062  41.469  1.00 18.09           C  
ATOM    969  C   GLY A 133     -19.188 -22.547  40.219  1.00 18.09           C  
ATOM    970  O   GLY A 133     -18.656 -22.641  39.125  1.00 18.09           O  
ATOM    971  N   GLU A 134     -20.438 -21.750  40.312  1.00 18.25           N  
ATOM    972  CA  GLU A 134     -21.766 -21.594  39.719  1.00 18.25           C  
ATOM    973  C   GLU A 134     -21.703 -20.672  38.469  1.00 18.25           C  
ATOM    974  CB  GLU A 134     -22.750 -21.031  40.719  1.00 18.25           C  
ATOM    975  O   GLU A 134     -22.031 -21.094  37.375  1.00 18.25           O  
ATOM    976  CG  GLU A 134     -23.281 -22.078  41.719  1.00 18.25           C  
ATOM    977  CD  GLU A 134     -24.297 -21.516  42.688  1.00 18.25           C  
ATOM    978  OE1 GLU A 134     -25.125 -22.297  43.219  1.00 18.25           O  
ATOM    979  OE2 GLU A 134     -24.266 -20.297  42.938  1.00 18.25           O  
ATOM    980  N   ASP A 135     -22.344 -19.312  38.469  1.00 17.62           N  
ATOM    981  CA  ASP A 135     -23.547 -18.844  37.812  1.00 17.62           C  
ATOM    982  C   ASP A 135     -23.234 -18.094  36.531  1.00 17.62           C  
ATOM    983  CB  ASP A 135     -24.344 -17.922  38.750  1.00 17.62           C  
ATOM    984  O   ASP A 135     -22.062 -17.859  36.219  1.00 17.62           O  
ATOM    985  CG  ASP A 135     -25.109 -18.688  39.812  1.00 17.62           C  
ATOM    986  OD1 ASP A 135     -25.484 -19.859  39.594  1.00 17.62           O  
ATOM    987  OD2 ASP A 135     -25.359 -18.109  40.906  1.00 17.62           O  
ATOM    988  N   ASP A 136     -23.828 -16.641  36.250  1.00 17.77           N  
ATOM    989  CA  ASP A 136     -24.734 -15.977  35.312  1.00 17.77           C  
ATOM    990  C   ASP A 136     -23.953 -15.156  34.281  1.00 17.77           C  
ATOM    991  CB  ASP A 136     -25.719 -15.078  36.062  1.00 17.77           C  
ATOM    992  O   ASP A 136     -24.375 -14.055  33.906  1.00 17.77           O  
ATOM    993  CG  ASP A 136     -26.984 -15.805  36.469  1.00 17.77           C  
ATOM    994  OD1 ASP A 136     -27.359 -16.797  35.812  1.00 17.77           O  
ATOM    995  OD2 ASP A 136     -27.625 -15.383  37.469  1.00 17.77           O  
ATOM    996  N   ASP A 137     -22.734 -15.398  33.875  1.00 18.23           N  
ATOM    997  CA  ASP A 137     -21.781 -14.453  33.281  1.00 18.23           C  
ATOM    998  C   ASP A 137     -22.156 -14.148  31.844  1.00 18.23           C  
ATOM    999  CB  ASP A 137     -20.359 -15.000  33.375  1.00 18.23           C  
ATOM   1000  O   ASP A 137     -21.453 -14.547  30.922  1.00 18.23           O  
ATOM   1001  CG  ASP A 137     -19.703 -14.742  34.719  1.00 18.23           C  
ATOM   1002  OD1 ASP A 137     -20.031 -13.742  35.375  1.00 18.23           O  
ATOM   1003  OD2 ASP A 137     -18.812 -15.539  35.094  1.00 18.23           O  
ATOM   1004  N   ASP A 138     -23.453 -13.734  31.422  1.00 20.02           N  
ATOM   1005  CA  ASP A 138     -23.969 -13.797  30.062  1.00 20.02           C  
ATOM   1006  C   ASP A 138     -23.297 -12.750  29.172  1.00 20.02           C  
ATOM   1007  CB  ASP A 138     -25.484 -13.609  30.047  1.00 20.02           C  
ATOM   1008  O   ASP A 138     -23.188 -12.938  27.953  1.00 20.02           O  
ATOM   1009  CG  ASP A 138     -26.250 -14.898  30.281  1.00 20.02           C  
ATOM   1010  OD1 ASP A 138     -25.688 -15.992  30.047  1.00 20.02           O  
ATOM   1011  OD2 ASP A 138     -27.422 -14.820  30.703  1.00 20.02           O  
ATOM   1012  N   VAL A 139     -23.391 -11.305  29.422  1.00 20.17           N  
ATOM   1013  CA  VAL A 139     -23.688 -10.195  28.531  1.00 20.17           C  
ATOM   1014  C   VAL A 139     -22.484  -9.914  27.625  1.00 20.17           C  
ATOM   1015  CB  VAL A 139     -24.062  -8.922  29.312  1.00 20.17           C  
ATOM   1016  O   VAL A 139     -22.562  -9.094  26.703  1.00 20.17           O  
ATOM   1017  CG1 VAL A 139     -24.609  -7.848  28.375  1.00 20.17           C  
ATOM   1018  CG2 VAL A 139     -25.078  -9.250  30.406  1.00 20.17           C  
ATOM   1019  N   VAL A 140     -21.312 -10.359  27.797  1.00 21.30           N  
ATOM   1020  CA  VAL A 140     -20.109  -9.852  27.156  1.00 21.30           C  
ATOM   1021  C   VAL A 140     -20.156 -10.164  25.656  1.00 21.30           C  
ATOM   1022  CB  VAL A 140     -18.828 -10.453  27.781  1.00 21.30           C  
ATOM   1023  O   VAL A 140     -19.172  -9.938  24.938  1.00 21.30           O  
ATOM   1024  CG1 VAL A 140     -17.594  -9.734  27.266  1.00 21.30           C  
ATOM   1025  CG2 VAL A 140     -18.906 -10.383  29.312  1.00 21.30           C  
ATOM   1026  N   GLY A 141     -21.297 -10.688  25.000  1.00 21.39           N  
ATOM   1027  CA  GLY A 141     -21.234 -11.281  23.672  1.00 21.39           C  
ATOM   1028  C   GLY A 141     -21.016 -10.258  22.562  1.00 21.39           C  
ATOM   1029  O   GLY A 141     -20.406 -10.555  21.547  1.00 21.39           O  
ATOM   1030  N   ASP A 142     -21.969  -9.148  22.391  1.00 21.02           N  
ATOM   1031  CA  ASP A 142     -22.406  -8.484  21.172  1.00 21.02           C  
ATOM   1032  C   ASP A 142     -21.328  -7.551  20.625  1.00 21.02           C  
ATOM   1033  CB  ASP A 142     -23.703  -7.703  21.422  1.00 21.02           C  
ATOM   1034  O   ASP A 142     -21.422  -7.066  19.500  1.00 21.02           O  
ATOM   1035  CG  ASP A 142     -24.922  -8.383  20.828  1.00 21.02           C  
ATOM   1036  OD1 ASP A 142     -24.766  -9.305  20.000  1.00 21.02           O  
ATOM   1037  OD2 ASP A 142     -26.047  -7.992  21.203  1.00 21.02           O  
ATOM   1038  N   VAL A 143     -20.625  -6.699  21.359  1.00 21.67           N  
ATOM   1039  CA  VAL A 143     -19.875  -5.543  20.891  1.00 21.67           C  
ATOM   1040  C   VAL A 143     -18.828  -5.984  19.859  1.00 21.67           C  
ATOM   1041  CB  VAL A 143     -19.188  -4.793  22.062  1.00 21.67           C  
ATOM   1042  O   VAL A 143     -18.312  -5.168  19.094  1.00 21.67           O  
ATOM   1043  CG1 VAL A 143     -18.344  -3.631  21.531  1.00 21.67           C  
ATOM   1044  CG2 VAL A 143     -20.234  -4.289  23.047  1.00 21.67           C  
ATOM   1045  N   LEU A 144     -18.344  -7.168  19.875  1.00 21.19           N  
ATOM   1046  CA  LEU A 144     -17.234  -7.461  18.984  1.00 21.19           C  
ATOM   1047  C   LEU A 144     -17.719  -7.559  17.531  1.00 21.19           C  
ATOM   1048  CB  LEU A 144     -16.547  -8.766  19.391  1.00 21.19           C  
ATOM   1049  O   LEU A 144     -16.953  -7.957  16.641  1.00 21.19           O  
ATOM   1050  CG  LEU A 144     -15.500  -8.656  20.500  1.00 21.19           C  
ATOM   1051  CD1 LEU A 144     -15.172 -10.039  21.062  1.00 21.19           C  
ATOM   1052  CD2 LEU A 144     -14.234  -7.965  19.984  1.00 21.19           C  
ATOM   1053  N   ALA A 145     -19.062  -7.391  17.188  1.00 23.14           N  
ATOM   1054  CA  ALA A 145     -19.609  -7.672  15.859  1.00 23.14           C  
ATOM   1055  C   ALA A 145     -19.188  -6.602  14.859  1.00 23.14           C  
ATOM   1056  CB  ALA A 145     -21.125  -7.762  15.914  1.00 23.14           C  
ATOM   1057  O   ALA A 145     -19.016  -6.887  13.672  1.00 23.14           O  
ATOM   1058  N   LEU A 146     -19.375  -5.270  15.070  1.00 21.69           N  
ATOM   1059  CA  LEU A 146     -19.344  -4.207  14.070  1.00 21.69           C  
ATOM   1060  C   LEU A 146     -18.031  -4.223  13.305  1.00 21.69           C  
ATOM   1061  CB  LEU A 146     -19.547  -2.844  14.727  1.00 21.69           C  
ATOM   1062  O   LEU A 146     -17.781  -3.357  12.461  1.00 21.69           O  
ATOM   1063  CG  LEU A 146     -20.969  -2.260  14.641  1.00 21.69           C  
ATOM   1064  CD1 LEU A 146     -21.312  -1.516  15.930  1.00 21.69           C  
ATOM   1065  CD2 LEU A 146     -21.094  -1.337  13.438  1.00 21.69           C  
ATOM   1066  N   LEU A 147     -16.953  -4.641  13.805  1.00 23.44           N  
ATOM   1067  CA  LEU A 147     -15.766  -4.691  12.969  1.00 23.44           C  
ATOM   1068  C   LEU A 147     -16.047  -5.441  11.664  1.00 23.44           C  
ATOM   1069  CB  LEU A 147     -14.609  -5.367  13.719  1.00 23.44           C  
ATOM   1070  O   LEU A 147     -15.125  -5.703  10.883  1.00 23.44           O  
ATOM   1071  CG  LEU A 147     -13.812  -4.477  14.672  1.00 23.44           C  
ATOM   1072  CD1 LEU A 147     -13.039  -5.332  15.672  1.00 23.44           C  
ATOM   1073  CD2 LEU A 147     -12.867  -3.570  13.891  1.00 23.44           C  
ATOM   1074  N   ALA A 148     -17.141  -6.066  11.578  1.00 24.64           N  
ATOM   1075  CA  ALA A 148     -17.438  -6.848  10.383  1.00 24.64           C  
ATOM   1076  C   ALA A 148     -17.922  -5.945   9.242  1.00 24.64           C  
ATOM   1077  CB  ALA A 148     -18.484  -7.906  10.695  1.00 24.64           C  
ATOM   1078  O   ALA A 148     -18.469  -6.430   8.250  1.00 24.64           O  
ATOM   1079  N   ALA A 149     -18.328  -4.727   9.453  1.00 27.19           N  
ATOM   1080  CA  ALA A 149     -19.172  -4.266   8.344  1.00 27.19           C  
ATOM   1081  C   ALA A 149     -18.453  -4.449   7.008  1.00 27.19           C  
ATOM   1082  CB  ALA A 149     -19.547  -2.803   8.547  1.00 27.19           C  
ATOM   1083  O   ALA A 149     -17.219  -4.434   6.945  1.00 27.19           O  
ATOM   1084  N   PRO A 150     -19.203  -4.629   5.820  1.00 26.11           N  
ATOM   1085  CA  PRO A 150     -18.688  -4.746   4.457  1.00 26.11           C  
ATOM   1086  C   PRO A 150     -17.891  -3.516   4.016  1.00 26.11           C  
ATOM   1087  CB  PRO A 150     -19.953  -4.914   3.613  1.00 26.11           C  
ATOM   1088  O   PRO A 150     -18.281  -2.387   4.328  1.00 26.11           O  
ATOM   1089  CG  PRO A 150     -21.078  -4.590   4.543  1.00 26.11           C  
ATOM   1090  CD  PRO A 150     -20.516  -4.441   5.930  1.00 26.11           C  
ATOM   1091  N   LEU A 151     -16.547  -3.281   4.121  1.00 28.08           N  
ATOM   1092  CA  LEU A 151     -15.828  -2.166   3.525  1.00 28.08           C  
ATOM   1093  C   LEU A 151     -16.531  -1.659   2.275  1.00 28.08           C  
ATOM   1094  CB  LEU A 151     -14.391  -2.588   3.182  1.00 28.08           C  
ATOM   1095  O   LEU A 151     -16.875  -2.445   1.386  1.00 28.08           O  
ATOM   1096  CG  LEU A 151     -13.445  -2.787   4.359  1.00 28.08           C  
ATOM   1097  CD1 LEU A 151     -12.211  -3.574   3.922  1.00 28.08           C  
ATOM   1098  CD2 LEU A 151     -13.039  -1.443   4.957  1.00 28.08           C  
ATOM   1099  N   ALA A 152     -17.391  -0.854   2.352  1.00 31.12           N  
ATOM   1100  CA  ALA A 152     -17.953  -0.385   1.089  1.00 31.12           C  
ATOM   1101  C   ALA A 152     -16.875  -0.243   0.022  1.00 31.12           C  
ATOM   1102  CB  ALA A 152     -18.688   0.945   1.291  1.00 31.12           C  
ATOM   1103  O   ALA A 152     -15.742   0.130   0.327  1.00 31.12           O  
ATOM   1104  N   PRO A 153     -16.906  -0.748  -1.268  1.00 30.97           N  
ATOM   1105  CA  PRO A 153     -15.977  -0.737  -2.400  1.00 30.97           C  
ATOM   1106  C   PRO A 153     -15.430   0.656  -2.701  1.00 30.97           C  
ATOM   1107  CB  PRO A 153     -16.828  -1.248  -3.562  1.00 30.97           C  
ATOM   1108  O   PRO A 153     -16.156   1.517  -3.199  1.00 30.97           O  
ATOM   1109  CG  PRO A 153     -18.234  -1.187  -3.059  1.00 30.97           C  
ATOM   1110  CD  PRO A 153     -18.203  -0.869  -1.590  1.00 30.97           C  
ATOM   1111  N   GLY A 154     -15.188   1.617  -1.872  1.00 34.78           N  
ATOM   1112  CA  GLY A 154     -14.766   2.650  -2.803  1.00 34.78           C  
ATOM   1113  C   GLY A 154     -13.766   2.152  -3.830  1.00 34.78           C  
ATOM   1114  O   GLY A 154     -13.195   1.072  -3.676  1.00 34.78           O  
ATOM   1115  N   PRO A 155     -13.562   2.646  -5.160  1.00 35.62           N  
ATOM   1116  CA  PRO A 155     -12.859   1.903  -6.211  1.00 35.62           C  
ATOM   1117  C   PRO A 155     -11.445   1.490  -5.793  1.00 35.62           C  
ATOM   1118  CB  PRO A 155     -12.812   2.895  -7.375  1.00 35.62           C  
ATOM   1119  O   PRO A 155     -10.531   2.314  -5.801  1.00 35.62           O  
ATOM   1120  CG  PRO A 155     -13.180   4.211  -6.770  1.00 35.62           C  
ATOM   1121  CD  PRO A 155     -13.703   3.973  -5.387  1.00 35.62           C  
ATOM   1122  N   ARG A 156     -11.016   1.318  -4.578  1.00 36.41           N  
ATOM   1123  CA  ARG A 156      -9.641   0.928  -4.297  1.00 36.41           C  
ATOM   1124  C   ARG A 156      -9.188  -0.183  -5.238  1.00 36.41           C  
ATOM   1125  CB  ARG A 156      -9.492   0.476  -2.842  1.00 36.41           C  
ATOM   1126  O   ARG A 156      -9.891  -1.174  -5.426  1.00 36.41           O  
ATOM   1127  CG  ARG A 156      -8.523   1.317  -2.031  1.00 36.41           C  
ATOM   1128  CD  ARG A 156      -8.445   0.849  -0.584  1.00 36.41           C  
ATOM   1129  NE  ARG A 156      -7.488   1.638   0.186  1.00 36.41           N  
ATOM   1130  NH1 ARG A 156      -7.797   0.471   2.156  1.00 36.41           N  
ATOM   1131  NH2 ARG A 156      -6.312   2.217   2.072  1.00 36.41           N  
ATOM   1132  CZ  ARG A 156      -7.199   1.440   1.470  1.00 36.41           C  
ATOM   1133  N   ALA A 157      -8.359   0.103  -6.250  1.00 42.34           N  
ATOM   1134  CA  ALA A 157      -7.949  -0.916  -7.215  1.00 42.34           C  
ATOM   1135  C   ALA A 157      -7.488  -2.186  -6.504  1.00 42.34           C  
ATOM   1136  CB  ALA A 157      -6.840  -0.379  -8.109  1.00 42.34           C  
ATOM   1137  O   ALA A 157      -6.742  -2.119  -5.523  1.00 42.34           O  
ATOM   1138  N   PRO A 158      -8.195  -3.252  -6.133  1.00 48.22           N  
ATOM   1139  CA  PRO A 158      -7.789  -4.551  -5.586  1.00 48.22           C  
ATOM   1140  C   PRO A 158      -6.336  -4.895  -5.902  1.00 48.22           C  
ATOM   1141  CB  PRO A 158      -8.742  -5.531  -6.266  1.00 48.22           C  
ATOM   1142  O   PRO A 158      -5.887  -4.711  -7.035  1.00 48.22           O  
ATOM   1143  CG  PRO A 158      -9.414  -4.734  -7.332  1.00 48.22           C  
ATOM   1144  CD  PRO A 158      -9.055  -3.289  -7.148  1.00 48.22           C  
ATOM   1145  N   ARG A 159      -5.254  -4.793  -4.730  1.00 55.47           N  
ATOM   1146  CA  ARG A 159      -3.893  -5.188  -5.070  1.00 55.47           C  
ATOM   1147  C   ARG A 159      -3.809  -6.684  -5.359  1.00 55.47           C  
ATOM   1148  CB  ARG A 159      -2.928  -4.816  -3.941  1.00 55.47           C  
ATOM   1149  O   ARG A 159      -4.449  -7.488  -4.680  1.00 55.47           O  
ATOM   1150  CG  ARG A 159      -1.602  -4.254  -4.422  1.00 55.47           C  
ATOM   1151  CD  ARG A 159      -0.667  -3.941  -3.264  1.00 55.47           C  
ATOM   1152  NE  ARG A 159       0.628  -3.453  -3.730  1.00 55.47           N  
ATOM   1153  NH1 ARG A 159       1.676  -3.656  -1.682  1.00 55.47           N  
ATOM   1154  NH2 ARG A 159       2.838  -2.875  -3.496  1.00 55.47           N  
ATOM   1155  CZ  ARG A 159       1.711  -3.328  -2.969  1.00 55.47           C  
ATOM   1156  N   VAL A 160      -3.232  -7.164  -6.355  1.00 67.44           N  
ATOM   1157  CA  VAL A 160      -2.998  -8.531  -6.801  1.00 67.44           C  
ATOM   1158  C   VAL A 160      -1.884  -9.164  -5.969  1.00 67.44           C  
ATOM   1159  CB  VAL A 160      -2.639  -8.586  -8.305  1.00 67.44           C  
ATOM   1160  O   VAL A 160      -0.761  -8.656  -5.938  1.00 67.44           O  
ATOM   1161  CG1 VAL A 160      -2.375 -10.023  -8.742  1.00 67.44           C  
ATOM   1162  CG2 VAL A 160      -3.752  -7.961  -9.141  1.00 67.44           C  
ATOM   1163  N   GLU A 161      -2.270 -10.188  -5.047  1.00 69.75           N  
ATOM   1164  CA  GLU A 161      -1.327 -10.844  -4.145  1.00 69.75           C  
ATOM   1165  C   GLU A 161      -0.362 -11.742  -4.906  1.00 69.75           C  
ATOM   1166  CB  GLU A 161      -2.074 -11.656  -3.080  1.00 69.75           C  
ATOM   1167  O   GLU A 161       0.783 -11.930  -4.492  1.00 69.75           O  
ATOM   1168  CG  GLU A 161      -2.770 -10.797  -2.031  1.00 69.75           C  
ATOM   1169  CD  GLU A 161      -3.264 -11.602  -0.836  1.00 69.75           C  
ATOM   1170  OE1 GLU A 161      -3.803 -10.992   0.119  1.00 69.75           O  
ATOM   1171  OE2 GLU A 161      -3.109 -12.844  -0.855  1.00 69.75           O  
ATOM   1172  N   ALA A 162      -0.789 -12.352  -5.727  1.00 82.94           N  
ATOM   1173  CA  ALA A 162       0.008 -13.297  -6.504  1.00 82.94           C  
ATOM   1174  C   ALA A 162      -0.199 -13.086  -8.000  1.00 82.94           C  
ATOM   1175  CB  ALA A 162      -0.342 -14.734  -6.121  1.00 82.94           C  
ATOM   1176  O   ALA A 162      -1.336 -13.055  -8.484  1.00 82.94           O  
ATOM   1177  N   ALA A 163       0.906 -12.766  -8.547  1.00 87.06           N  
ATOM   1178  CA  ALA A 163       0.858 -12.555  -9.992  1.00 87.06           C  
ATOM   1179  C   ALA A 163       2.250 -12.656 -10.609  1.00 87.06           C  
ATOM   1180  CB  ALA A 163       0.242 -11.195 -10.312  1.00 87.06           C  
ATOM   1181  O   ALA A 163       3.248 -12.328  -9.969  1.00 87.06           O  
ATOM   1182  N   PHE A 164       2.258 -13.289 -11.719  1.00 89.62           N  
ATOM   1183  CA  PHE A 164       3.527 -13.297 -12.438  1.00 89.62           C  
ATOM   1184  C   PHE A 164       3.295 -13.281 -13.945  1.00 89.62           C  
ATOM   1185  CB  PHE A 164       4.359 -14.516 -12.047  1.00 89.62           C  
ATOM   1186  O   PHE A 164       2.195 -13.578 -14.414  1.00 89.62           O  
ATOM   1187  CG  PHE A 164       3.820 -15.820 -12.586  1.00 89.62           C  
ATOM   1188  CD1 PHE A 164       2.904 -16.562 -11.852  1.00 89.62           C  
ATOM   1189  CD2 PHE A 164       4.227 -16.297 -13.820  1.00 89.62           C  
ATOM   1190  CE1 PHE A 164       2.402 -17.766 -12.344  1.00 89.62           C  
ATOM   1191  CE2 PHE A 164       3.730 -17.500 -14.320  1.00 89.62           C  
ATOM   1192  CZ  PHE A 164       2.818 -18.234 -13.578  1.00 89.62           C  
ATOM   1193  N   LEU A 165       4.230 -12.805 -14.648  1.00 92.81           N  
ATOM   1194  CA  LEU A 165       4.371 -12.922 -16.094  1.00 92.81           C  
ATOM   1195  C   LEU A 165       5.793 -13.344 -16.469  1.00 92.81           C  
ATOM   1196  CB  LEU A 165       4.020 -11.602 -16.781  1.00 92.81           C  
ATOM   1197  O   LEU A 165       6.754 -12.648 -16.141  1.00 92.81           O  
ATOM   1198  CG  LEU A 165       4.223 -11.547 -18.297  1.00 92.81           C  
ATOM   1199  CD1 LEU A 165       3.145 -12.359 -19.000  1.00 92.81           C  
ATOM   1200  CD2 LEU A 165       4.215 -10.102 -18.781  1.00 92.81           C  
ATOM   1201  N   CYS A 166       5.891 -14.508 -17.000  1.00 93.19           N  
ATOM   1202  CA  CYS A 166       7.207 -14.977 -17.422  1.00 93.19           C  
ATOM   1203  C   CYS A 166       7.219 -15.281 -18.906  1.00 93.19           C  
ATOM   1204  CB  CYS A 166       7.621 -16.219 -16.625  1.00 93.19           C  
ATOM   1205  O   CYS A 166       6.164 -15.352 -19.547  1.00 93.19           O  
ATOM   1206  SG  CYS A 166       6.539 -17.641 -16.891  1.00 93.19           S  
ATOM   1207  N   ARG A 167       8.477 -15.289 -19.453  1.00 94.81           N  
ATOM   1208  CA  ARG A 167       8.656 -15.555 -20.875  1.00 94.81           C  
ATOM   1209  C   ARG A 167       9.641 -16.688 -21.109  1.00 94.81           C  
ATOM   1210  CB  ARG A 167       9.125 -14.289 -21.609  1.00 94.81           C  
ATOM   1211  O   ARG A 167      10.570 -16.875 -20.312  1.00 94.81           O  
ATOM   1212  CG  ARG A 167       8.102 -13.172 -21.641  1.00 94.81           C  
ATOM   1213  CD  ARG A 167       8.539 -12.031 -22.531  1.00 94.81           C  
ATOM   1214  NE  ARG A 167       7.527 -10.977 -22.594  1.00 94.81           N  
ATOM   1215  NH1 ARG A 167       8.672  -9.680 -24.141  1.00 94.81           N  
ATOM   1216  NH2 ARG A 167       6.637  -8.992 -23.344  1.00 94.81           N  
ATOM   1217  CZ  ARG A 167       7.613  -9.883 -23.359  1.00 94.81           C  
ATOM   1218  N   LEU A 168       9.344 -17.344 -22.188  1.00 94.69           N  
ATOM   1219  CA  LEU A 168      10.242 -18.453 -22.547  1.00 94.69           C  
ATOM   1220  C   LEU A 168      11.609 -17.922 -22.953  1.00 94.69           C  
ATOM   1221  CB  LEU A 168       9.641 -19.281 -23.672  1.00 94.69           C  
ATOM   1222  O   LEU A 168      11.711 -17.016 -23.766  1.00 94.69           O  
ATOM   1223  CG  LEU A 168      10.164 -20.719 -23.812  1.00 94.69           C  
ATOM   1224  CD1 LEU A 168       9.406 -21.641 -22.875  1.00 94.69           C  
ATOM   1225  CD2 LEU A 168      10.031 -21.188 -25.250  1.00 94.69           C  
ATOM   1226  N   ARG A 169      12.609 -18.516 -22.359  1.00 93.56           N  
ATOM   1227  CA  ARG A 169      13.969 -18.031 -22.562  1.00 93.56           C  
ATOM   1228  C   ARG A 169      14.508 -18.453 -23.922  1.00 93.56           C  
ATOM   1229  CB  ARG A 169      14.891 -18.547 -21.453  1.00 93.56           C  
ATOM   1230  O   ARG A 169      15.180 -17.672 -24.609  1.00 93.56           O  
ATOM   1231  CG  ARG A 169      16.312 -18.000 -21.516  1.00 93.56           C  
ATOM   1232  CD  ARG A 169      17.125 -18.359 -20.297  1.00 93.56           C  
ATOM   1233  NE  ARG A 169      16.719 -17.578 -19.125  1.00 93.56           N  
ATOM   1234  NH1 ARG A 169      18.172 -18.625 -17.672  1.00 93.56           N  
ATOM   1235  NH2 ARG A 169      16.797 -16.953 -16.922  1.00 93.56           N  
ATOM   1236  CZ  ARG A 169      17.234 -17.719 -17.906  1.00 93.56           C  
ATOM   1237  N   ARG A 170      14.234 -19.719 -24.266  1.00 93.81           N  
ATOM   1238  CA  ARG A 170      14.734 -20.266 -25.516  1.00 93.81           C  
ATOM   1239  C   ARG A 170      13.625 -21.000 -26.266  1.00 93.81           C  
ATOM   1240  CB  ARG A 170      15.906 -21.219 -25.266  1.00 93.81           C  
ATOM   1241  O   ARG A 170      12.602 -21.359 -25.672  1.00 93.81           O  
ATOM   1242  CG  ARG A 170      17.094 -20.547 -24.594  1.00 93.81           C  
ATOM   1243  CD  ARG A 170      18.250 -21.516 -24.406  1.00 93.81           C  
ATOM   1244  NE  ARG A 170      19.391 -20.891 -23.734  1.00 93.81           N  
ATOM   1245  NH1 ARG A 170      20.812 -22.688 -24.000  1.00 93.81           N  
ATOM   1246  NH2 ARG A 170      21.531 -20.781 -22.938  1.00 93.81           N  
ATOM   1247  CZ  ARG A 170      20.578 -21.453 -23.562  1.00 93.81           C  
ATOM   1248  N   ASP A 171      13.922 -21.188 -27.594  1.00 94.44           N  
ATOM   1249  CA  ASP A 171      12.992 -21.984 -28.406  1.00 94.44           C  
ATOM   1250  C   ASP A 171      12.883 -23.406 -27.859  1.00 94.44           C  
ATOM   1251  CB  ASP A 171      13.438 -22.000 -29.859  1.00 94.44           C  
ATOM   1252  O   ASP A 171      13.875 -23.984 -27.422  1.00 94.44           O  
ATOM   1253  CG  ASP A 171      13.297 -20.656 -30.547  1.00 94.44           C  
ATOM   1254  OD1 ASP A 171      12.805 -19.703 -29.922  1.00 94.44           O  
ATOM   1255  OD2 ASP A 171      13.672 -20.562 -31.734  1.00 94.44           O  
ATOM   1256  N   ALA A 172      11.656 -23.812 -27.859  1.00 92.94           N  
ATOM   1257  CA  ALA A 172      11.406 -25.172 -27.406  1.00 92.94           C  
ATOM   1258  C   ALA A 172      10.852 -26.031 -28.547  1.00 92.94           C  
ATOM   1259  CB  ALA A 172      10.445 -25.188 -26.219  1.00 92.94           C  
ATOM   1260  O   ALA A 172       9.805 -25.719 -29.109  1.00 92.94           O  
ATOM   1261  N   LEU A 173      11.547 -27.109 -28.828  1.00 91.75           N  
ATOM   1262  CA  LEU A 173      11.102 -28.031 -29.875  1.00 91.75           C  
ATOM   1263  C   LEU A 173      10.055 -29.000 -29.344  1.00 91.75           C  
ATOM   1264  CB  LEU A 173      12.289 -28.797 -30.453  1.00 91.75           C  
ATOM   1265  O   LEU A 173      10.234 -29.578 -28.281  1.00 91.75           O  
ATOM   1266  CG  LEU A 173      11.977 -29.750 -31.609  1.00 91.75           C  
ATOM   1267  CD1 LEU A 173      11.758 -28.969 -32.906  1.00 91.75           C  
ATOM   1268  CD2 LEU A 173      13.102 -30.781 -31.781  1.00 91.75           C  
ATOM   1269  N   VAL A 174       8.984 -29.031 -30.094  1.00 90.25           N  
ATOM   1270  CA  VAL A 174       7.930 -29.984 -29.750  1.00 90.25           C  
ATOM   1271  C   VAL A 174       7.770 -31.000 -30.875  1.00 90.25           C  
ATOM   1272  CB  VAL A 174       6.586 -29.266 -29.484  1.00 90.25           C  
ATOM   1273  O   VAL A 174       7.371 -30.641 -31.984  1.00 90.25           O  
ATOM   1274  CG1 VAL A 174       5.512 -30.266 -29.062  1.00 90.25           C  
ATOM   1275  CG2 VAL A 174       6.758 -28.188 -28.422  1.00 90.25           C  
ATOM   1276  N   GLU A 175       7.992 -32.312 -30.562  1.00 87.19           N  
ATOM   1277  CA  GLU A 175       7.949 -33.375 -31.562  1.00 87.19           C  
ATOM   1278  C   GLU A 175       6.516 -33.688 -31.969  1.00 87.19           C  
ATOM   1279  CB  GLU A 175       8.633 -34.625 -31.031  1.00 87.19           C  
ATOM   1280  O   GLU A 175       5.566 -33.250 -31.312  1.00 87.19           O  
ATOM   1281  CG  GLU A 175      10.125 -34.469 -30.766  1.00 87.19           C  
ATOM   1282  CD  GLU A 175      10.914 -35.750 -31.000  1.00 87.19           C  
ATOM   1283  OE1 GLU A 175      12.164 -35.656 -31.109  1.00 87.19           O  
ATOM   1284  OE2 GLU A 175      10.289 -36.812 -31.078  1.00 87.19           O  
ATOM   1285  N   ARG A 176       6.480 -34.375 -33.156  1.00 80.94           N  
ATOM   1286  CA  ARG A 176       5.172 -34.812 -33.656  1.00 80.94           C  
ATOM   1287  C   ARG A 176       4.496 -35.750 -32.688  1.00 80.94           C  
ATOM   1288  CB  ARG A 176       5.305 -35.469 -35.031  1.00 80.94           C  
ATOM   1289  O   ARG A 176       5.160 -36.594 -32.062  1.00 80.94           O  
ATOM   1290  CG  ARG A 176       6.133 -36.750 -35.031  1.00 80.94           C  
ATOM   1291  CD  ARG A 176       6.293 -37.312 -36.438  1.00 80.94           C  
ATOM   1292  NE  ARG A 176       7.035 -38.562 -36.406  1.00 80.94           N  
ATOM   1293  NH1 ARG A 176       6.930 -38.906 -38.688  1.00 80.94           N  
ATOM   1294  NH2 ARG A 176       8.000 -40.438 -37.375  1.00 80.94           N  
ATOM   1295  CZ  ARG A 176       7.320 -39.281 -37.500  1.00 80.94           C  
ATOM   1296  N   ARG A 177       3.141 -35.594 -32.594  1.00 81.31           N  
ATOM   1297  CA  ARG A 177       2.307 -36.438 -31.750  1.00 81.31           C  
ATOM   1298  C   ARG A 177       2.900 -36.594 -30.359  1.00 81.31           C  
ATOM   1299  CB  ARG A 177       2.139 -37.812 -32.406  1.00 81.31           C  
ATOM   1300  O   ARG A 177       3.047 -37.719 -29.859  1.00 81.31           O  
ATOM   1301  CG  ARG A 177       1.415 -37.781 -33.750  1.00 81.31           C  
ATOM   1302  CD  ARG A 177       1.117 -39.188 -34.250  1.00 81.31           C  
ATOM   1303  NE  ARG A 177       0.354 -39.156 -35.500  1.00 81.31           N  
ATOM   1304  NH1 ARG A 177      -0.258 -41.375 -35.438  1.00 81.31           N  
ATOM   1305  NH2 ARG A 177      -0.945 -40.062 -37.156  1.00 81.31           N  
ATOM   1306  CZ  ARG A 177      -0.281 -40.188 -36.031  1.00 81.31           C  
ATOM   1307  N   ALA A 178       3.371 -35.375 -29.719  1.00 85.88           N  
ATOM   1308  CA  ALA A 178       3.986 -35.375 -28.391  1.00 85.88           C  
ATOM   1309  C   ALA A 178       3.367 -34.312 -27.500  1.00 85.88           C  
ATOM   1310  CB  ALA A 178       5.496 -35.156 -28.516  1.00 85.88           C  
ATOM   1311  O   ALA A 178       2.908 -33.281 -28.000  1.00 85.88           O  
ATOM   1312  N   LEU A 179       3.227 -34.656 -26.281  1.00 88.12           N  
ATOM   1313  CA  LEU A 179       2.846 -33.688 -25.250  1.00 88.12           C  
ATOM   1314  C   LEU A 179       4.074 -33.156 -24.531  1.00 88.12           C  
ATOM   1315  CB  LEU A 179       1.896 -34.344 -24.234  1.00 88.12           C  
ATOM   1316  O   LEU A 179       4.859 -33.906 -23.969  1.00 88.12           O  
ATOM   1317  CG  LEU A 179       1.288 -33.406 -23.188  1.00 88.12           C  
ATOM   1318  CD1 LEU A 179       0.182 -32.562 -23.797  1.00 88.12           C  
ATOM   1319  CD2 LEU A 179       0.755 -34.219 -22.000  1.00 88.12           C  
ATOM   1320  N   HIS A 180       4.281 -31.828 -24.609  1.00 90.38           N  
ATOM   1321  CA  HIS A 180       5.492 -31.219 -24.078  1.00 90.38           C  
ATOM   1322  C   HIS A 180       5.156 -30.188 -23.000  1.00 90.38           C  
ATOM   1323  CB  HIS A 180       6.312 -30.562 -25.188  1.00 90.38           C  
ATOM   1324  O   HIS A 180       4.344 -29.281 -23.234  1.00 90.38           O  
ATOM   1325  CG  HIS A 180       7.707 -30.219 -24.781  1.00 90.38           C  
ATOM   1326  CD2 HIS A 180       8.250 -29.047 -24.375  1.00 90.38           C  
ATOM   1327  ND1 HIS A 180       8.734 -31.141 -24.781  1.00 90.38           N  
ATOM   1328  CE1 HIS A 180       9.844 -30.547 -24.375  1.00 90.38           C  
ATOM   1329  NE2 HIS A 180       9.578 -29.281 -24.125  1.00 90.38           N  
ATOM   1330  N   GLU A 181       5.703 -30.391 -21.781  1.00 91.50           N  
ATOM   1331  CA  GLU A 181       5.598 -29.375 -20.734  1.00 91.50           C  
ATOM   1332  C   GLU A 181       6.625 -28.266 -20.938  1.00 91.50           C  
ATOM   1333  CB  GLU A 181       5.773 -30.016 -19.359  1.00 91.50           C  
ATOM   1334  O   GLU A 181       7.824 -28.531 -21.047  1.00 91.50           O  
ATOM   1335  CG  GLU A 181       5.504 -29.062 -18.203  1.00 91.50           C  
ATOM   1336  CD  GLU A 181       5.523 -29.734 -16.844  1.00 91.50           C  
ATOM   1337  OE1 GLU A 181       5.133 -29.109 -15.836  1.00 91.50           O  
ATOM   1338  OE2 GLU A 181       5.934 -30.922 -16.781  1.00 91.50           O  
ATOM   1339  N   LEU A 182       6.125 -27.031 -20.969  1.00 92.56           N  
ATOM   1340  CA  LEU A 182       7.035 -25.906 -21.219  1.00 92.56           C  
ATOM   1341  C   LEU A 182       7.676 -25.438 -19.922  1.00 92.56           C  
ATOM   1342  CB  LEU A 182       6.293 -24.750 -21.891  1.00 92.56           C  
ATOM   1343  O   LEU A 182       7.035 -25.453 -18.859  1.00 92.56           O  
ATOM   1344  CG  LEU A 182       5.770 -25.016 -23.297  1.00 92.56           C  
ATOM   1345  CD1 LEU A 182       4.789 -23.922 -23.719  1.00 92.56           C  
ATOM   1346  CD2 LEU A 182       6.926 -25.094 -24.297  1.00 92.56           C  
ATOM   1347  N   GLY A 183       8.891 -25.062 -20.078  1.00 91.06           N  
ATOM   1348  CA  GLY A 183       9.664 -24.562 -18.938  1.00 91.06           C  
ATOM   1349  C   GLY A 183      10.805 -23.656 -19.344  1.00 91.06           C  
ATOM   1350  O   GLY A 183      10.844 -23.172 -20.484  1.00 91.06           O  
ATOM   1351  N   VAL A 184      11.609 -23.344 -18.453  1.00 92.31           N  
ATOM   1352  CA  VAL A 184      12.797 -22.516 -18.609  1.00 92.31           C  
ATOM   1353  C   VAL A 184      12.375 -21.109 -19.031  1.00 92.31           C  
ATOM   1354  CB  VAL A 184      13.773 -23.109 -19.641  1.00 92.31           C  
ATOM   1355  O   VAL A 184      12.648 -20.672 -20.156  1.00 92.31           O  
ATOM   1356  CG1 VAL A 184      15.102 -22.344 -19.641  1.00 92.31           C  
ATOM   1357  CG2 VAL A 184      14.008 -24.594 -19.375  1.00 92.31           C  
ATOM   1358  N   TYR A 185      11.672 -20.562 -18.109  1.00 92.62           N  
ATOM   1359  CA  TYR A 185      11.211 -19.188 -18.312  1.00 92.62           C  
ATOM   1360  C   TYR A 185      12.180 -18.188 -17.703  1.00 92.62           C  
ATOM   1361  CB  TYR A 185       9.820 -19.000 -17.703  1.00 92.62           C  
ATOM   1362  O   TYR A 185      13.125 -18.562 -17.016  1.00 92.62           O  
ATOM   1363  CG  TYR A 185       8.750 -19.859 -18.344  1.00 92.62           C  
ATOM   1364  CD1 TYR A 185       8.109 -19.438 -19.516  1.00 92.62           C  
ATOM   1365  CD2 TYR A 185       8.375 -21.078 -17.797  1.00 92.62           C  
ATOM   1366  CE1 TYR A 185       7.121 -20.203 -20.109  1.00 92.62           C  
ATOM   1367  CE2 TYR A 185       7.395 -21.859 -18.375  1.00 92.62           C  
ATOM   1368  OH  TYR A 185       5.793 -22.188 -20.125  1.00 92.62           O  
ATOM   1369  CZ  TYR A 185       6.770 -21.422 -19.531  1.00 92.62           C  
ATOM   1370  N   TYR A 186      12.047 -16.922 -18.109  1.00 92.06           N  
ATOM   1371  CA  TYR A 186      12.703 -15.812 -17.438  1.00 92.06           C  
ATOM   1372  C   TYR A 186      11.711 -14.680 -17.188  1.00 92.06           C  
ATOM   1373  CB  TYR A 186      13.883 -15.297 -18.266  1.00 92.06           C  
ATOM   1374  O   TYR A 186      10.641 -14.633 -17.781  1.00 92.06           O  
ATOM   1375  CG  TYR A 186      13.461 -14.500 -19.484  1.00 92.06           C  
ATOM   1376  CD1 TYR A 186      13.156 -15.141 -20.688  1.00 92.06           C  
ATOM   1377  CD2 TYR A 186      13.375 -13.117 -19.438  1.00 92.06           C  
ATOM   1378  CE1 TYR A 186      12.773 -14.406 -21.812  1.00 92.06           C  
ATOM   1379  CE2 TYR A 186      13.000 -12.375 -20.547  1.00 92.06           C  
ATOM   1380  OH  TYR A 186      12.320 -12.305 -22.844  1.00 92.06           O  
ATOM   1381  CZ  TYR A 186      12.695 -13.031 -21.734  1.00 92.06           C  
ATOM   1382  N   LEU A 187      11.984 -13.898 -16.172  1.00 89.06           N  
ATOM   1383  CA  LEU A 187      11.148 -12.750 -15.867  1.00 89.06           C  
ATOM   1384  C   LEU A 187      11.602 -11.516 -16.641  1.00 89.06           C  
ATOM   1385  CB  LEU A 187      11.172 -12.461 -14.359  1.00 89.06           C  
ATOM   1386  O   LEU A 187      12.711 -11.023 -16.438  1.00 89.06           O  
ATOM   1387  CG  LEU A 187      10.477 -13.477 -13.461  1.00 89.06           C  
ATOM   1388  CD1 LEU A 187      11.156 -13.531 -12.094  1.00 89.06           C  
ATOM   1389  CD2 LEU A 187       9.000 -13.148 -13.320  1.00 89.06           C  
ATOM   1390  N   PRO A 188      10.781 -11.062 -17.516  1.00 83.25           N  
ATOM   1391  CA  PRO A 188      11.211  -9.898 -18.297  1.00 83.25           C  
ATOM   1392  C   PRO A 188      11.453  -8.664 -17.422  1.00 83.25           C  
ATOM   1393  CB  PRO A 188      10.055  -9.664 -19.266  1.00 83.25           C  
ATOM   1394  O   PRO A 188      10.703  -8.414 -16.484  1.00 83.25           O  
ATOM   1395  CG  PRO A 188       8.953 -10.547 -18.766  1.00 83.25           C  
ATOM   1396  CD  PRO A 188       9.516 -11.445 -17.688  1.00 83.25           C  
ATOM   1397  N   ASP A 189      12.562  -8.023 -17.641  1.00 79.25           N  
ATOM   1398  CA  ASP A 189      12.859  -6.762 -16.969  1.00 79.25           C  
ATOM   1399  C   ASP A 189      12.391  -5.570 -17.797  1.00 79.25           C  
ATOM   1400  CB  ASP A 189      14.359  -6.652 -16.688  1.00 79.25           C  
ATOM   1401  O   ASP A 189      13.203  -4.883 -18.422  1.00 79.25           O  
ATOM   1402  CG  ASP A 189      14.672  -5.875 -15.422  1.00 79.25           C  
ATOM   1403  OD1 ASP A 189      13.727  -5.410 -14.742  1.00 79.25           O  
ATOM   1404  OD2 ASP A 189      15.867  -5.727 -15.094  1.00 79.25           O  
ATOM   1405  N   ALA A 190      11.211  -5.562 -18.141  1.00 75.38           N  
ATOM   1406  CA  ALA A 190      10.633  -4.516 -18.969  1.00 75.38           C  
ATOM   1407  C   ALA A 190       9.438  -3.857 -18.281  1.00 75.38           C  
ATOM   1408  CB  ALA A 190      10.211  -5.086 -20.328  1.00 75.38           C  
ATOM   1409  O   ALA A 190       8.852  -4.430 -17.359  1.00 75.38           O  
ATOM   1410  N   GLU A 191       9.211  -2.713 -18.719  1.00 76.94           N  
ATOM   1411  CA  GLU A 191       8.031  -2.029 -18.203  1.00 76.94           C  
ATOM   1412  C   GLU A 191       6.770  -2.869 -18.391  1.00 76.94           C  
ATOM   1413  CB  GLU A 191       7.859  -0.663 -18.875  1.00 76.94           C  
ATOM   1414  O   GLU A 191       6.562  -3.443 -19.469  1.00 76.94           O  
ATOM   1415  CG  GLU A 191       7.168   0.370 -18.000  1.00 76.94           C  
ATOM   1416  CD  GLU A 191       7.098   1.749 -18.625  1.00 76.94           C  
ATOM   1417  OE1 GLU A 191       6.523   2.676 -18.016  1.00 76.94           O  
ATOM   1418  OE2 GLU A 191       7.625   1.904 -19.750  1.00 76.94           O  
ATOM   1419  N   GLY A 192       6.043  -3.082 -17.484  1.00 74.56           N  
ATOM   1420  CA  GLY A 192       4.820  -3.863 -17.547  1.00 74.56           C  
ATOM   1421  C   GLY A 192       4.961  -5.246 -16.938  1.00 74.56           C  
ATOM   1422  O   GLY A 192       3.963  -5.930 -16.703  1.00 74.56           O  
ATOM   1423  N   ALA A 193       6.188  -5.723 -16.969  1.00 76.38           N  
ATOM   1424  CA  ALA A 193       6.402  -7.008 -16.312  1.00 76.38           C  
ATOM   1425  C   ALA A 193       6.082  -6.922 -14.828  1.00 76.38           C  
ATOM   1426  CB  ALA A 193       7.840  -7.480 -16.516  1.00 76.38           C  
ATOM   1427  O   ALA A 193       6.086  -5.836 -14.242  1.00 76.38           O  
ATOM   1428  N   PHE A 194       5.520  -8.000 -14.289  1.00 74.69           N  
ATOM   1429  CA  PHE A 194       5.180  -8.008 -12.867  1.00 74.69           C  
ATOM   1430  C   PHE A 194       5.387  -9.391 -12.266  1.00 74.69           C  
ATOM   1431  CB  PHE A 194       3.730  -7.555 -12.656  1.00 74.69           C  
ATOM   1432  O   PHE A 194       5.312 -10.398 -12.969  1.00 74.69           O  
ATOM   1433  CG  PHE A 194       2.725  -8.359 -13.430  1.00 74.69           C  
ATOM   1434  CD1 PHE A 194       2.350  -7.984 -14.719  1.00 74.69           C  
ATOM   1435  CD2 PHE A 194       2.154  -9.500 -12.875  1.00 74.69           C  
ATOM   1436  CE1 PHE A 194       1.417  -8.727 -15.438  1.00 74.69           C  
ATOM   1437  CE2 PHE A 194       1.224 -10.250 -13.586  1.00 74.69           C  
ATOM   1438  CZ  PHE A 194       0.855  -9.859 -14.867  1.00 74.69           C  
ATOM   1439  N   ARG A 195       5.852  -9.492 -11.164  1.00 81.38           N  
ATOM   1440  CA  ARG A 195       5.930 -10.695 -10.336  1.00 81.38           C  
ATOM   1441  C   ARG A 195       5.574 -10.383  -8.883  1.00 81.38           C  
ATOM   1442  CB  ARG A 195       7.328 -11.305 -10.414  1.00 81.38           C  
ATOM   1443  O   ARG A 195       6.152  -9.477  -8.281  1.00 81.38           O  
ATOM   1444  CG  ARG A 195       7.492 -12.578  -9.594  1.00 81.38           C  
ATOM   1445  CD  ARG A 195       8.922 -13.102  -9.633  1.00 81.38           C  
ATOM   1446  NE  ARG A 195       9.070 -14.320  -8.859  1.00 81.38           N  
ATOM   1447  NH1 ARG A 195      11.367 -14.422  -9.062  1.00 81.38           N  
ATOM   1448  NH2 ARG A 195      10.250 -16.031  -7.883  1.00 81.38           N  
ATOM   1449  CZ  ARG A 195      10.227 -14.922  -8.602  1.00 81.38           C  
ATOM   1450  N   ARG A 196       4.520 -11.016  -8.555  1.00 76.06           N  
ATOM   1451  CA  ARG A 196       4.094 -10.852  -7.168  1.00 76.06           C  
ATOM   1452  C   ARG A 196       3.865 -12.203  -6.500  1.00 76.06           C  
ATOM   1453  CB  ARG A 196       2.820 -10.008  -7.094  1.00 76.06           C  
ATOM   1454  O   ARG A 196       3.164 -13.055  -7.043  1.00 76.06           O  
ATOM   1455  CG  ARG A 196       3.064  -8.508  -7.219  1.00 76.06           C  
ATOM   1456  CD  ARG A 196       2.029  -7.703  -6.453  1.00 76.06           C  
ATOM   1457  NE  ARG A 196       2.201  -6.270  -6.660  1.00 76.06           N  
ATOM   1458  NH1 ARG A 196       0.937  -5.641  -4.832  1.00 76.06           N  
ATOM   1459  NH2 ARG A 196       1.898  -4.047  -6.168  1.00 76.06           N  
ATOM   1460  CZ  ARG A 196       1.679  -5.320  -5.887  1.00 76.06           C  
ATOM   1461  N   GLY A 197       4.535 -12.477  -5.340  1.00 74.44           N  
ATOM   1462  CA  GLY A 197       4.344 -13.719  -4.605  1.00 74.44           C  
ATOM   1463  C   GLY A 197       5.293 -14.820  -5.043  1.00 74.44           C  
ATOM   1464  O   GLY A 197       5.945 -14.711  -6.082  1.00 74.44           O  
ATOM   1465  N   PRO A 198       5.352 -15.828  -4.207  1.00 80.19           N  
ATOM   1466  CA  PRO A 198       6.164 -17.000  -4.555  1.00 80.19           C  
ATOM   1467  C   PRO A 198       5.395 -18.031  -5.371  1.00 80.19           C  
ATOM   1468  CB  PRO A 198       6.566 -17.562  -3.191  1.00 80.19           C  
ATOM   1469  O   PRO A 198       4.238 -17.797  -5.742  1.00 80.19           O  
ATOM   1470  CG  PRO A 198       5.406 -17.266  -2.297  1.00 80.19           C  
ATOM   1471  CD  PRO A 198       4.758 -15.992  -2.766  1.00 80.19           C  
ATOM   1472  N   GLY A 199       6.184 -19.016  -5.762  1.00 87.31           N  
ATOM   1473  CA  GLY A 199       5.531 -20.156  -6.379  1.00 87.31           C  
ATOM   1474  C   GLY A 199       6.043 -20.453  -7.777  1.00 87.31           C  
ATOM   1475  O   GLY A 199       5.922 -21.578  -8.266  1.00 87.31           O  
ATOM   1476  N   LEU A 200       6.562 -19.422  -8.367  1.00 90.12           N  
ATOM   1477  CA  LEU A 200       6.980 -19.625  -9.750  1.00 90.12           C  
ATOM   1478  C   LEU A 200       8.383 -20.219  -9.812  1.00 90.12           C  
ATOM   1479  CB  LEU A 200       6.945 -18.297 -10.523  1.00 90.12           C  
ATOM   1480  O   LEU A 200       9.320 -19.672  -9.227  1.00 90.12           O  
ATOM   1481  CG  LEU A 200       7.359 -18.359 -11.992  1.00 90.12           C  
ATOM   1482  CD1 LEU A 200       6.371 -19.203 -12.789  1.00 90.12           C  
ATOM   1483  CD2 LEU A 200       7.465 -16.953 -12.578  1.00 90.12           C  
ATOM   1484  N   ASN A 201       8.430 -21.406 -10.359  1.00 91.75           N  
ATOM   1485  CA  ASN A 201       9.719 -22.016 -10.695  1.00 91.75           C  
ATOM   1486  C   ASN A 201      10.078 -21.797 -12.156  1.00 91.75           C  
ATOM   1487  CB  ASN A 201       9.695 -23.516 -10.375  1.00 91.75           C  
ATOM   1488  O   ASN A 201       9.492 -22.406 -13.047  1.00 91.75           O  
ATOM   1489  CG  ASN A 201      11.070 -24.141 -10.469  1.00 91.75           C  
ATOM   1490  ND2 ASN A 201      11.375 -25.047  -9.547  1.00 91.75           N  
ATOM   1491  OD1 ASN A 201      11.859 -23.828 -11.367  1.00 91.75           O  
ATOM   1492  N   LEU A 202      11.078 -20.984 -12.375  1.00 90.75           N  
ATOM   1493  CA  LEU A 202      11.406 -20.562 -13.727  1.00 90.75           C  
ATOM   1494  C   LEU A 202      12.008 -21.719 -14.523  1.00 90.75           C  
ATOM   1495  CB  LEU A 202      12.375 -19.375 -13.703  1.00 90.75           C  
ATOM   1496  O   LEU A 202      11.906 -21.750 -15.758  1.00 90.75           O  
ATOM   1497  CG  LEU A 202      11.828 -18.062 -13.141  1.00 90.75           C  
ATOM   1498  CD1 LEU A 202      12.969 -17.078 -12.891  1.00 90.75           C  
ATOM   1499  CD2 LEU A 202      10.805 -17.469 -14.102  1.00 90.75           C  
ATOM   1500  N   THR A 203      12.602 -22.656 -13.883  1.00 90.06           N  
ATOM   1501  CA  THR A 203      13.250 -23.766 -14.562  1.00 90.06           C  
ATOM   1502  C   THR A 203      12.227 -24.828 -14.961  1.00 90.06           C  
ATOM   1503  CB  THR A 203      14.336 -24.406 -13.688  1.00 90.06           C  
ATOM   1504  O   THR A 203      12.156 -25.219 -16.125  1.00 90.06           O  
ATOM   1505  CG2 THR A 203      15.242 -25.312 -14.508  1.00 90.06           C  
ATOM   1506  OG1 THR A 203      15.133 -23.359 -13.094  1.00 90.06           O  
ATOM   1507  N   SER A 204      11.406 -25.250 -13.992  1.00 89.19           N  
ATOM   1508  CA  SER A 204      10.422 -26.281 -14.305  1.00 89.19           C  
ATOM   1509  C   SER A 204       9.211 -25.703 -15.016  1.00 89.19           C  
ATOM   1510  CB  SER A 204       9.977 -27.000 -13.031  1.00 89.19           C  
ATOM   1511  O   SER A 204       8.508 -26.406 -15.742  1.00 89.19           O  
ATOM   1512  OG  SER A 204       9.250 -26.125 -12.188  1.00 89.19           O  
ATOM   1513  N   GLY A 205       8.984 -24.406 -14.898  1.00 91.69           N  
ATOM   1514  CA  GLY A 205       7.805 -23.766 -15.469  1.00 91.69           C  
ATOM   1515  C   GLY A 205       6.555 -23.969 -14.633  1.00 91.69           C  
ATOM   1516  O   GLY A 205       5.457 -23.594 -15.047  1.00 91.69           O  
ATOM   1517  N   GLN A 206       6.723 -24.578 -13.484  1.00 92.19           N  
ATOM   1518  CA  GLN A 206       5.582 -24.875 -12.625  1.00 92.19           C  
ATOM   1519  C   GLN A 206       5.320 -23.719 -11.656  1.00 92.19           C  
ATOM   1520  CB  GLN A 206       5.809 -26.172 -11.844  1.00 92.19           C  
ATOM   1521  O   GLN A 206       6.258 -23.125 -11.125  1.00 92.19           O  
ATOM   1522  CG  GLN A 206       5.934 -27.406 -12.727  1.00 92.19           C  
ATOM   1523  CD  GLN A 206       6.316 -28.641 -11.945  1.00 92.19           C  
ATOM   1524  NE2 GLN A 206       6.410 -29.781 -12.641  1.00 92.19           N  
ATOM   1525  OE1 GLN A 206       6.523 -28.594 -10.727  1.00 92.19           O  
ATOM   1526  N   TYR A 207       4.062 -23.344 -11.648  1.00 93.31           N  
ATOM   1527  CA  TYR A 207       3.662 -22.328 -10.680  1.00 93.31           C  
ATOM   1528  C   TYR A 207       2.844 -22.953  -9.555  1.00 93.31           C  
ATOM   1529  CB  TYR A 207       2.855 -21.219 -11.359  1.00 93.31           C  
ATOM   1530  O   TYR A 207       1.695 -23.359  -9.758  1.00 93.31           O  
ATOM   1531  CG  TYR A 207       2.352 -20.172 -10.406  1.00 93.31           C  
ATOM   1532  CD1 TYR A 207       0.991 -20.047 -10.125  1.00 93.31           C  
ATOM   1533  CD2 TYR A 207       3.230 -19.297  -9.781  1.00 93.31           C  
ATOM   1534  CE1 TYR A 207       0.521 -19.078  -9.250  1.00 93.31           C  
ATOM   1535  CE2 TYR A 207       2.771 -18.312  -8.898  1.00 93.31           C  
ATOM   1536  OH  TYR A 207       0.956 -17.250  -7.770  1.00 93.31           O  
ATOM   1537  CZ  TYR A 207       1.417 -18.219  -8.641  1.00 93.31           C  
ATOM   1538  N   ARG A 208       3.467 -22.922  -8.461  1.00 90.94           N  
ATOM   1539  CA  ARG A 208       2.811 -23.469  -7.273  1.00 90.94           C  
ATOM   1540  C   ARG A 208       2.016 -22.391  -6.547  1.00 90.94           C  
ATOM   1541  CB  ARG A 208       3.842 -24.078  -6.328  1.00 90.94           C  
ATOM   1542  O   ARG A 208       2.584 -21.391  -6.090  1.00 90.94           O  
ATOM   1543  CG  ARG A 208       3.232 -24.953  -5.238  1.00 90.94           C  
ATOM   1544  CD  ARG A 208       4.301 -25.641  -4.402  1.00 90.94           C  
ATOM   1545  NE  ARG A 208       4.941 -26.734  -5.133  1.00 90.94           N  
ATOM   1546  NH1 ARG A 208       5.969 -27.641  -3.275  1.00 90.94           N  
ATOM   1547  NH2 ARG A 208       6.250 -28.609  -5.340  1.00 90.94           N  
ATOM   1548  CZ  ARG A 208       5.719 -27.656  -4.582  1.00 90.94           C  
ATOM   1549  N   ALA A 209       0.720 -22.672  -6.441  1.00 90.38           N  
ATOM   1550  CA  ALA A 209      -0.168 -21.703  -5.824  1.00 90.38           C  
ATOM   1551  C   ALA A 209       0.183 -21.484  -4.352  1.00 90.38           C  
ATOM   1552  CB  ALA A 209      -1.624 -22.141  -5.961  1.00 90.38           C  
ATOM   1553  O   ALA A 209       0.099 -22.422  -3.549  1.00 90.38           O  
ATOM   1554  N   PRO A 210       0.563 -20.281  -4.066  1.00 85.56           N  
ATOM   1555  CA  PRO A 210       0.906 -20.016  -2.664  1.00 85.56           C  
ATOM   1556  C   PRO A 210      -0.321 -19.953  -1.759  1.00 85.56           C  
ATOM   1557  CB  PRO A 210       1.615 -18.672  -2.723  1.00 85.56           C  
ATOM   1558  O   PRO A 210      -0.223 -20.234  -0.560  1.00 85.56           O  
ATOM   1559  CG  PRO A 210       1.091 -18.016  -3.959  1.00 85.56           C  
ATOM   1560  CD  PRO A 210       0.711 -19.094  -4.941  1.00 85.56           C  
ATOM   1561  N   VAL A 211      -1.435 -19.500  -2.371  1.00 80.50           N  
ATOM   1562  CA  VAL A 211      -2.703 -19.422  -1.654  1.00 80.50           C  
ATOM   1563  C   VAL A 211      -3.812 -20.062  -2.486  1.00 80.50           C  
ATOM   1564  CB  VAL A 211      -3.062 -17.953  -1.321  1.00 80.50           C  
ATOM   1565  O   VAL A 211      -3.803 -19.969  -3.717  1.00 80.50           O  
ATOM   1566  CG1 VAL A 211      -4.316 -17.891  -0.451  1.00 80.50           C  
ATOM   1567  CG2 VAL A 211      -1.891 -17.266  -0.626  1.00 80.50           C  
ATOM   1568  N   ALA A 212      -4.719 -20.734  -1.595  1.00 85.50           N  
ATOM   1569  CA  ALA A 212      -5.871 -21.281  -2.307  1.00 85.50           C  
ATOM   1570  C   ALA A 212      -6.789 -20.172  -2.807  1.00 85.50           C  
ATOM   1571  CB  ALA A 212      -6.648 -22.250  -1.407  1.00 85.50           C  
ATOM   1572  O   ALA A 212      -7.031 -19.188  -2.098  1.00 85.50           O  
ATOM   1573  N   GLY A 213      -7.117 -20.250  -4.066  1.00 88.00           N  
ATOM   1574  CA  GLY A 213      -8.008 -19.250  -4.637  1.00 88.00           C  
ATOM   1575  C   GLY A 213      -8.180 -19.375  -6.137  1.00 88.00           C  
ATOM   1576  O   GLY A 213      -7.734 -20.359  -6.730  1.00 88.00           O  
ATOM   1577  N   PHE A 214      -9.008 -18.391  -6.586  1.00 87.75           N  
ATOM   1578  CA  PHE A 214      -9.227 -18.328  -8.023  1.00 87.75           C  
ATOM   1579  C   PHE A 214      -8.078 -17.594  -8.719  1.00 87.75           C  
ATOM   1580  CB  PHE A 214     -10.555 -17.641  -8.344  1.00 87.75           C  
ATOM   1581  O   PHE A 214      -7.750 -16.469  -8.367  1.00 87.75           O  
ATOM   1582  CG  PHE A 214     -11.758 -18.359  -7.809  1.00 87.75           C  
ATOM   1583  CD1 PHE A 214     -12.336 -19.406  -8.523  1.00 87.75           C  
ATOM   1584  CD2 PHE A 214     -12.312 -18.000  -6.586  1.00 87.75           C  
ATOM   1585  CE1 PHE A 214     -13.453 -20.078  -8.031  1.00 87.75           C  
ATOM   1586  CE2 PHE A 214     -13.430 -18.672  -6.086  1.00 87.75           C  
ATOM   1587  CZ  PHE A 214     -13.992 -19.703  -6.812  1.00 87.75           C  
ATOM   1588  N   TYR A 215      -7.438 -18.281  -9.578  1.00 89.50           N  
ATOM   1589  CA  TYR A 215      -6.332 -17.734 -10.344  1.00 89.50           C  
ATOM   1590  C   TYR A 215      -6.723 -17.547 -11.812  1.00 89.50           C  
ATOM   1591  CB  TYR A 215      -5.098 -18.625 -10.250  1.00 89.50           C  
ATOM   1592  O   TYR A 215      -7.254 -18.453 -12.438  1.00 89.50           O  
ATOM   1593  CG  TYR A 215      -4.410 -18.562  -8.906  1.00 89.50           C  
ATOM   1594  CD1 TYR A 215      -3.248 -17.812  -8.734  1.00 89.50           C  
ATOM   1595  CD2 TYR A 215      -4.914 -19.250  -7.812  1.00 89.50           C  
ATOM   1596  CE1 TYR A 215      -2.607 -17.750  -7.496  1.00 89.50           C  
ATOM   1597  CE2 TYR A 215      -4.285 -19.203  -6.574  1.00 89.50           C  
ATOM   1598  OH  TYR A 215      -2.504 -18.406  -5.203  1.00 89.50           O  
ATOM   1599  CZ  TYR A 215      -3.133 -18.453  -6.426  1.00 89.50           C  
ATOM   1600  N   ALA A 216      -6.559 -16.266 -12.266  1.00 93.12           N  
ATOM   1601  CA  ALA A 216      -6.629 -16.078 -13.711  1.00 93.12           C  
ATOM   1602  C   ALA A 216      -5.312 -16.453 -14.383  1.00 93.12           C  
ATOM   1603  CB  ALA A 216      -6.980 -14.625 -14.039  1.00 93.12           C  
ATOM   1604  O   ALA A 216      -4.281 -15.828 -14.148  1.00 93.12           O  
ATOM   1605  N   LEU A 217      -5.352 -17.547 -15.086  1.00 93.31           N  
ATOM   1606  CA  LEU A 217      -4.156 -18.047 -15.758  1.00 93.31           C  
ATOM   1607  C   LEU A 217      -4.223 -17.781 -17.266  1.00 93.31           C  
ATOM   1608  CB  LEU A 217      -3.982 -19.547 -15.484  1.00 93.31           C  
ATOM   1609  O   LEU A 217      -5.312 -17.766 -17.844  1.00 93.31           O  
ATOM   1610  CG  LEU A 217      -3.834 -19.953 -14.023  1.00 93.31           C  
ATOM   1611  CD1 LEU A 217      -4.695 -21.172 -13.727  1.00 93.31           C  
ATOM   1612  CD2 LEU A 217      -2.371 -20.234 -13.688  1.00 93.31           C  
ATOM   1613  N   ALA A 218      -3.068 -17.406 -17.797  1.00 94.94           N  
ATOM   1614  CA  ALA A 218      -3.002 -17.172 -19.234  1.00 94.94           C  
ATOM   1615  C   ALA A 218      -1.671 -17.656 -19.812  1.00 94.94           C  
ATOM   1616  CB  ALA A 218      -3.213 -15.695 -19.547  1.00 94.94           C  
ATOM   1617  O   ALA A 218      -0.628 -17.516 -19.172  1.00 94.94           O  
ATOM   1618  N   ALA A 219      -1.756 -18.281 -21.000  1.00 95.44           N  
ATOM   1619  CA  ALA A 219      -0.566 -18.672 -21.750  1.00 95.44           C  
ATOM   1620  C   ALA A 219      -0.715 -18.344 -23.234  1.00 95.44           C  
ATOM   1621  CB  ALA A 219      -0.295 -20.172 -21.578  1.00 95.44           C  
ATOM   1622  O   ALA A 219      -1.774 -18.562 -23.828  1.00 95.44           O  
ATOM   1623  N   THR A 220       0.292 -17.641 -23.750  1.00 96.00           N  
ATOM   1624  CA  THR A 220       0.354 -17.344 -25.172  1.00 96.00           C  
ATOM   1625  C   THR A 220       1.654 -17.859 -25.781  1.00 96.00           C  
ATOM   1626  CB  THR A 220       0.234 -15.828 -25.422  1.00 96.00           C  
ATOM   1627  O   THR A 220       2.742 -17.438 -25.391  1.00 96.00           O  
ATOM   1628  CG2 THR A 220       0.227 -15.516 -26.922  1.00 96.00           C  
ATOM   1629  OG1 THR A 220      -0.983 -15.344 -24.844  1.00 96.00           O  
ATOM   1630  N   LEU A 221       1.459 -18.719 -26.750  1.00 95.31           N  
ATOM   1631  CA  LEU A 221       2.631 -19.328 -27.375  1.00 95.31           C  
ATOM   1632  C   LEU A 221       2.744 -18.906 -28.844  1.00 95.31           C  
ATOM   1633  CB  LEU A 221       2.564 -20.859 -27.281  1.00 95.31           C  
ATOM   1634  O   LEU A 221       1.745 -18.891 -29.562  1.00 95.31           O  
ATOM   1635  CG  LEU A 221       2.381 -21.438 -25.875  1.00 95.31           C  
ATOM   1636  CD1 LEU A 221       2.367 -22.953 -25.922  1.00 95.31           C  
ATOM   1637  CD2 LEU A 221       3.479 -20.938 -24.938  1.00 95.31           C  
ATOM   1638  N   HIS A 222       3.947 -18.500 -29.234  1.00 94.94           N  
ATOM   1639  CA  HIS A 222       4.281 -18.312 -30.641  1.00 94.94           C  
ATOM   1640  C   HIS A 222       4.895 -19.578 -31.234  1.00 94.94           C  
ATOM   1641  CB  HIS A 222       5.238 -17.141 -30.812  1.00 94.94           C  
ATOM   1642  O   HIS A 222       5.988 -19.984 -30.844  1.00 94.94           O  
ATOM   1643  CG  HIS A 222       4.789 -15.891 -30.109  1.00 94.94           C  
ATOM   1644  CD2 HIS A 222       5.297 -15.242 -29.031  1.00 94.94           C  
ATOM   1645  ND1 HIS A 222       3.680 -15.172 -30.500  1.00 94.94           N  
ATOM   1646  CE1 HIS A 222       3.527 -14.133 -29.703  1.00 94.94           C  
ATOM   1647  NE2 HIS A 222       4.496 -14.148 -28.797  1.00 94.94           N  
ATOM   1648  N   VAL A 223       4.168 -20.094 -32.188  1.00 92.44           N  
ATOM   1649  CA  VAL A 223       4.566 -21.406 -32.688  1.00 92.44           C  
ATOM   1650  C   VAL A 223       4.957 -21.297 -34.156  1.00 92.44           C  
ATOM   1651  CB  VAL A 223       3.438 -22.453 -32.500  1.00 92.44           C  
ATOM   1652  O   VAL A 223       4.281 -20.641 -34.938  1.00 92.44           O  
ATOM   1653  CG1 VAL A 223       3.896 -23.828 -32.969  1.00 92.44           C  
ATOM   1654  CG2 VAL A 223       2.984 -22.500 -31.031  1.00 92.44           C  
ATOM   1655  N   ALA A 224       6.062 -21.969 -34.469  1.00 91.00           N  
ATOM   1656  CA  ALA A 224       6.527 -22.047 -35.844  1.00 91.00           C  
ATOM   1657  C   ALA A 224       6.508 -23.484 -36.344  1.00 91.00           C  
ATOM   1658  CB  ALA A 224       7.930 -21.453 -35.969  1.00 91.00           C  
ATOM   1659  O   ALA A 224       6.988 -24.391 -35.656  1.00 91.00           O  
ATOM   1660  N   LEU A 225       5.879 -23.594 -37.438  1.00 83.75           N  
ATOM   1661  CA  LEU A 225       5.859 -24.922 -38.031  1.00 83.75           C  
ATOM   1662  C   LEU A 225       7.211 -25.266 -38.656  1.00 83.75           C  
ATOM   1663  CB  LEU A 225       4.762 -25.016 -39.094  1.00 83.75           C  
ATOM   1664  O   LEU A 225       7.895 -24.375 -39.188  1.00 83.75           O  
ATOM   1665  CG  LEU A 225       3.318 -24.938 -38.594  1.00 83.75           C  
ATOM   1666  CD1 LEU A 225       2.365 -24.672 -39.750  1.00 83.75           C  
ATOM   1667  CD2 LEU A 225       2.938 -26.234 -37.906  1.00 83.75           C  
ATOM   1668  N   GLY A 226       7.668 -26.344 -38.156  1.00 74.19           N  
ATOM   1669  CA  GLY A 226       8.898 -26.781 -38.812  1.00 74.19           C  
ATOM   1670  C   GLY A 226       8.719 -27.125 -40.281  1.00 74.19           C  
ATOM   1671  O   GLY A 226       7.648 -26.891 -40.844  1.00 74.19           O  
ATOM   1672  N   GLU A 227       9.711 -27.609 -40.875  1.00 67.25           N  
ATOM   1673  CA  GLU A 227       9.719 -27.984 -42.281  1.00 67.25           C  
ATOM   1674  C   GLU A 227       8.688 -29.078 -42.562  1.00 67.25           C  
ATOM   1675  CB  GLU A 227      11.109 -28.453 -42.688  1.00 67.25           C  
ATOM   1676  O   GLU A 227       8.461 -29.953 -41.750  1.00 67.25           O  
ATOM   1677  CG  GLU A 227      12.117 -27.328 -42.875  1.00 67.25           C  
ATOM   1678  CD  GLU A 227      13.461 -27.797 -43.406  1.00 67.25           C  
ATOM   1679  OE1 GLU A 227      14.320 -26.938 -43.750  1.00 67.25           O  
ATOM   1680  OE2 GLU A 227      13.648 -29.031 -43.531  1.00 67.25           O  
ATOM   1681  N   PRO A 228       7.695 -28.812 -43.375  1.00 62.31           N  
ATOM   1682  CA  PRO A 228       6.684 -29.812 -43.656  1.00 62.31           C  
ATOM   1683  C   PRO A 228       7.270 -31.219 -43.812  1.00 62.31           C  
ATOM   1684  CB  PRO A 228       6.094 -29.344 -45.000  1.00 62.31           C  
ATOM   1685  O   PRO A 228       8.414 -31.375 -44.250  1.00 62.31           O  
ATOM   1686  CG  PRO A 228       7.004 -28.250 -45.438  1.00 62.31           C  
ATOM   1687  CD  PRO A 228       7.992 -27.969 -44.344  1.00 62.31           C  
ATOM   1688  N   PRO A 229       6.719 -32.156 -42.938  1.00 58.31           N  
ATOM   1689  CA  PRO A 229       7.258 -33.500 -43.094  1.00 58.31           C  
ATOM   1690  C   PRO A 229       7.223 -33.938 -44.562  1.00 58.31           C  
ATOM   1691  CB  PRO A 229       6.336 -34.344 -42.250  1.00 58.31           C  
ATOM   1692  O   PRO A 229       6.473 -33.406 -45.375  1.00 58.31           O  
ATOM   1693  CG  PRO A 229       5.164 -33.469 -41.938  1.00 58.31           C  
ATOM   1694  CD  PRO A 229       5.488 -32.094 -42.375  1.00 58.31           C  
ATOM   1695  N   ARG A 230       8.156 -34.750 -44.969  1.00 58.69           N  
ATOM   1696  CA  ARG A 230       8.156 -35.375 -46.281  1.00 58.69           C  
ATOM   1697  C   ARG A 230       6.766 -35.875 -46.656  1.00 58.69           C  
ATOM   1698  CB  ARG A 230       9.148 -36.562 -46.312  1.00 58.69           C  
ATOM   1699  O   ARG A 230       6.469 -36.062 -47.844  1.00 58.69           O  
ATOM   1700  CG  ARG A 230      10.594 -36.125 -46.531  1.00 58.69           C  
ATOM   1701  CD  ARG A 230      11.508 -37.312 -46.750  1.00 58.69           C  
ATOM   1702  NE  ARG A 230      12.875 -36.906 -47.031  1.00 58.69           N  
ATOM   1703  NH1 ARG A 230      13.695 -39.062 -47.281  1.00 58.69           N  
ATOM   1704  NH2 ARG A 230      15.094 -37.250 -47.562  1.00 58.69           N  
ATOM   1705  CZ  ARG A 230      13.883 -37.750 -47.281  1.00 58.69           C  
ATOM   1706  N   ARG A 231       5.973 -36.406 -45.594  1.00 59.69           N  
ATOM   1707  CA  ARG A 231       4.781 -37.188 -45.906  1.00 59.69           C  
ATOM   1708  C   ARG A 231       3.592 -36.281 -46.188  1.00 59.69           C  
ATOM   1709  CB  ARG A 231       4.441 -38.125 -44.750  1.00 59.69           C  
ATOM   1710  O   ARG A 231       2.453 -36.750 -46.281  1.00 59.69           O  
ATOM   1711  CG  ARG A 231       5.184 -39.469 -44.812  1.00 59.69           C  
ATOM   1712  CD  ARG A 231       4.719 -40.438 -43.719  1.00 59.69           C  
ATOM   1713  NE  ARG A 231       5.469 -41.688 -43.750  1.00 59.69           N  
ATOM   1714  NH1 ARG A 231       4.289 -42.656 -42.031  1.00 59.69           N  
ATOM   1715  NH2 ARG A 231       5.992 -43.812 -43.062  1.00 59.69           N  
ATOM   1716  CZ  ARG A 231       5.250 -42.719 -42.938  1.00 59.69           C  
ATOM   1717  N   GLY A 232       3.637 -35.062 -46.625  1.00 59.47           N  
ATOM   1718  CA  GLY A 232       2.570 -34.250 -47.156  1.00 59.47           C  
ATOM   1719  C   GLY A 232       2.125 -33.156 -46.188  1.00 59.47           C  
ATOM   1720  O   GLY A 232       2.650 -33.062 -45.062  1.00 59.47           O  
ATOM   1721  N   PRO A 233       1.312 -32.281 -46.625  1.00 63.59           N  
ATOM   1722  CA  PRO A 233       0.764 -31.141 -45.875  1.00 63.59           C  
ATOM   1723  C   PRO A 233      -0.064 -31.562 -44.688  1.00 63.59           C  
ATOM   1724  CB  PRO A 233      -0.111 -30.438 -46.938  1.00 63.59           C  
ATOM   1725  O   PRO A 233      -0.510 -32.719 -44.594  1.00 63.59           O  
ATOM   1726  CG  PRO A 233      -0.344 -31.453 -48.000  1.00 63.59           C  
ATOM   1727  CD  PRO A 233       0.678 -32.531 -47.844  1.00 63.59           C  
ATOM   1728  N   PRO A 234      -0.053 -30.781 -43.719  1.00 65.81           N  
ATOM   1729  CA  PRO A 234      -0.890 -31.094 -42.562  1.00 65.81           C  
ATOM   1730  C   PRO A 234      -2.314 -31.484 -42.938  1.00 65.81           C  
ATOM   1731  CB  PRO A 234      -0.882 -29.781 -41.781  1.00 65.81           C  
ATOM   1732  O   PRO A 234      -2.863 -30.953 -43.906  1.00 65.81           O  
ATOM   1733  CG  PRO A 234       0.018 -28.875 -42.531  1.00 65.81           C  
ATOM   1734  CD  PRO A 234       0.409 -29.562 -43.812  1.00 65.81           C  
ATOM   1735  N   ARG A 235      -2.666 -32.625 -42.438  1.00 73.38           N  
ATOM   1736  CA  ARG A 235      -4.020 -33.125 -42.688  1.00 73.38           C  
ATOM   1737  C   ARG A 235      -5.039 -32.312 -41.875  1.00 73.38           C  
ATOM   1738  CB  ARG A 235      -4.125 -34.594 -42.312  1.00 73.38           C  
ATOM   1739  O   ARG A 235      -4.691 -31.688 -40.875  1.00 73.38           O  
ATOM   1740  CG  ARG A 235      -3.230 -35.500 -43.156  1.00 73.38           C  
ATOM   1741  CD  ARG A 235      -3.432 -36.969 -42.812  1.00 73.38           C  
ATOM   1742  NE  ARG A 235      -2.387 -37.812 -43.375  1.00 73.38           N  
ATOM   1743  NH1 ARG A 235      -3.320 -39.812 -42.688  1.00 73.38           N  
ATOM   1744  NH2 ARG A 235      -1.360 -39.812 -43.875  1.00 73.38           N  
ATOM   1745  CZ  ARG A 235      -2.357 -39.156 -43.312  1.00 73.38           C  
ATOM   1746  N   PRO A 236      -6.254 -32.219 -42.344  1.00 73.00           N  
ATOM   1747  CA  PRO A 236      -7.301 -31.469 -41.625  1.00 73.00           C  
ATOM   1748  C   PRO A 236      -7.484 -31.938 -40.188  1.00 73.00           C  
ATOM   1749  CB  PRO A 236      -8.555 -31.766 -42.469  1.00 73.00           C  
ATOM   1750  O   PRO A 236      -7.945 -31.156 -39.344  1.00 73.00           O  
ATOM   1751  CG  PRO A 236      -8.047 -32.375 -43.719  1.00 73.00           C  
ATOM   1752  CD  PRO A 236      -6.629 -32.812 -43.500  1.00 73.00           C  
ATOM   1753  N   ARG A 237      -7.031 -33.125 -39.875  1.00 78.38           N  
ATOM   1754  CA  ARG A 237      -7.223 -33.625 -38.531  1.00 78.38           C  
ATOM   1755  C   ARG A 237      -6.094 -33.188 -37.625  1.00 78.38           C  
ATOM   1756  CB  ARG A 237      -7.305 -35.156 -38.531  1.00 78.38           C  
ATOM   1757  O   ARG A 237      -6.207 -33.281 -36.406  1.00 78.38           O  
ATOM   1758  CG  ARG A 237      -8.570 -35.688 -39.188  1.00 78.38           C  
ATOM   1759  CD  ARG A 237      -8.648 -37.219 -39.094  1.00 78.38           C  
ATOM   1760  NE  ARG A 237      -9.891 -37.719 -39.656  1.00 78.38           N  
ATOM   1761  NH1 ARG A 237      -9.461 -39.938 -39.125  1.00 78.38           N  
ATOM   1762  NH2 ARG A 237     -11.398 -39.375 -40.219  1.00 78.38           N  
ATOM   1763  CZ  ARG A 237     -10.250 -39.000 -39.688  1.00 78.38           C  
ATOM   1764  N   ASP A 238      -4.969 -32.656 -38.219  1.00 82.75           N  
ATOM   1765  CA  ASP A 238      -3.838 -32.188 -37.406  1.00 82.75           C  
ATOM   1766  C   ASP A 238      -4.188 -30.922 -36.625  1.00 82.75           C  
ATOM   1767  CB  ASP A 238      -2.615 -31.938 -38.281  1.00 82.75           C  
ATOM   1768  O   ASP A 238      -4.691 -29.953 -37.219  1.00 82.75           O  
ATOM   1769  CG  ASP A 238      -2.023 -33.219 -38.844  1.00 82.75           C  
ATOM   1770  OD1 ASP A 238      -2.387 -34.312 -38.375  1.00 82.75           O  
ATOM   1771  OD2 ASP A 238      -1.183 -33.125 -39.781  1.00 82.75           O  
ATOM   1772  N   HIS A 239      -4.062 -31.031 -35.312  1.00 89.25           N  
ATOM   1773  CA  HIS A 239      -4.383 -29.859 -34.500  1.00 89.25           C  
ATOM   1774  C   HIS A 239      -3.398 -29.719 -33.344  1.00 89.25           C  
ATOM   1775  CB  HIS A 239      -5.812 -29.969 -33.938  1.00 89.25           C  
ATOM   1776  O   HIS A 239      -2.641 -30.641 -33.031  1.00 89.25           O  
ATOM   1777  CG  HIS A 239      -6.035 -31.141 -33.062  1.00 89.25           C  
ATOM   1778  CD2 HIS A 239      -6.047 -31.250 -31.703  1.00 89.25           C  
ATOM   1779  ND1 HIS A 239      -6.281 -32.406 -33.562  1.00 89.25           N  
ATOM   1780  CE1 HIS A 239      -6.438 -33.250 -32.531  1.00 89.25           C  
ATOM   1781  NE2 HIS A 239      -6.297 -32.562 -31.406  1.00 89.25           N  
ATOM   1782  N   LEU A 240      -3.326 -28.578 -32.844  1.00 90.06           N  
ATOM   1783  CA  LEU A 240      -2.541 -28.250 -31.641  1.00 90.06           C  
ATOM   1784  C   LEU A 240      -3.451 -27.906 -30.469  1.00 90.06           C  
ATOM   1785  CB  LEU A 240      -1.595 -27.094 -31.938  1.00 90.06           C  
ATOM   1786  O   LEU A 240      -4.473 -27.250 -30.641  1.00 90.06           O  
ATOM   1787  CG  LEU A 240      -0.346 -27.406 -32.750  1.00 90.06           C  
ATOM   1788  CD1 LEU A 240       0.111 -26.188 -33.531  1.00 90.06           C  
ATOM   1789  CD2 LEU A 240       0.770 -27.922 -31.844  1.00 90.06           C  
ATOM   1790  N   ARG A 241      -3.053 -28.547 -29.359  1.00 92.75           N  
ATOM   1791  CA  ARG A 241      -3.787 -28.234 -28.141  1.00 92.75           C  
ATOM   1792  C   ARG A 241      -2.883 -27.578 -27.109  1.00 92.75           C  
ATOM   1793  CB  ARG A 241      -4.402 -29.516 -27.547  1.00 92.75           C  
ATOM   1794  O   ARG A 241      -1.868 -28.141 -26.703  1.00 92.75           O  
ATOM   1795  CG  ARG A 241      -5.496 -30.125 -28.406  1.00 92.75           C  
ATOM   1796  CD  ARG A 241      -5.969 -31.453 -27.844  1.00 92.75           C  
ATOM   1797  NE  ARG A 241      -6.742 -31.297 -26.625  1.00 92.75           N  
ATOM   1798  NH1 ARG A 241      -6.688 -33.531 -26.047  1.00 92.75           N  
ATOM   1799  NH2 ARG A 241      -7.770 -32.000 -24.703  1.00 92.75           N  
ATOM   1800  CZ  ARG A 241      -7.066 -32.281 -25.797  1.00 92.75           C  
ATOM   1801  N   LEU A 242      -3.195 -26.344 -26.734  1.00 94.56           N  
ATOM   1802  CA  LEU A 242      -2.533 -25.641 -25.625  1.00 94.56           C  
ATOM   1803  C   LEU A 242      -3.303 -25.844 -24.328  1.00 94.56           C  
ATOM   1804  CB  LEU A 242      -2.400 -24.156 -25.938  1.00 94.56           C  
ATOM   1805  O   LEU A 242      -4.508 -25.578 -24.266  1.00 94.56           O  
ATOM   1806  CG  LEU A 242      -1.820 -23.281 -24.828  1.00 94.56           C  
ATOM   1807  CD1 LEU A 242      -0.422 -23.750 -24.453  1.00 94.56           C  
ATOM   1808  CD2 LEU A 242      -1.793 -21.812 -25.250  1.00 94.56           C  
ATOM   1809  N   LEU A 243      -2.500 -26.312 -23.234  1.00 93.94           N  
ATOM   1810  CA  LEU A 243      -3.164 -26.656 -21.984  1.00 93.94           C  
ATOM   1811  C   LEU A 243      -2.459 -26.016 -20.797  1.00 93.94           C  
ATOM   1812  CB  LEU A 243      -3.203 -28.172 -21.812  1.00 93.94           C  
ATOM   1813  O   LEU A 243      -1.233 -25.875 -20.797  1.00 93.94           O  
ATOM   1814  CG  LEU A 243      -3.916 -28.969 -22.906  1.00 93.94           C  
ATOM   1815  CD1 LEU A 243      -3.076 -30.172 -23.328  1.00 93.94           C  
ATOM   1816  CD2 LEU A 243      -5.297 -29.406 -22.438  1.00 93.94           C  
ATOM   1817  N   ILE A 244      -3.203 -25.484 -19.859  1.00 94.44           N  
ATOM   1818  CA  ILE A 244      -2.725 -25.188 -18.516  1.00 94.44           C  
ATOM   1819  C   ILE A 244      -3.324 -26.188 -17.516  1.00 94.44           C  
ATOM   1820  CB  ILE A 244      -3.066 -23.734 -18.094  1.00 94.44           C  
ATOM   1821  O   ILE A 244      -4.535 -26.172 -17.281  1.00 94.44           O  
ATOM   1822  CG1 ILE A 244      -2.504 -22.734 -19.109  1.00 94.44           C  
ATOM   1823  CG2 ILE A 244      -2.535 -23.453 -16.688  1.00 94.44           C  
ATOM   1824  CD1 ILE A 244      -2.904 -21.297 -18.844  1.00 94.44           C  
ATOM   1825  N   CYS A 245      -2.432 -27.000 -16.922  1.00 91.88           N  
ATOM   1826  CA  CYS A 245      -2.906 -28.109 -16.109  1.00 91.88           C  
ATOM   1827  C   CYS A 245      -2.543 -27.922 -14.641  1.00 91.88           C  
ATOM   1828  CB  CYS A 245      -2.322 -29.438 -16.625  1.00 91.88           C  
ATOM   1829  O   CYS A 245      -1.547 -27.281 -14.328  1.00 91.88           O  
ATOM   1830  SG  CYS A 245      -2.682 -29.766 -18.359  1.00 91.88           S  
ATOM   1831  N   ILE A 246      -3.439 -28.500 -13.820  1.00 91.06           N  
ATOM   1832  CA  ILE A 246      -3.158 -28.547 -12.391  1.00 91.06           C  
ATOM   1833  C   ILE A 246      -2.410 -29.844 -12.062  1.00 91.06           C  
ATOM   1834  CB  ILE A 246      -4.453 -28.453 -11.555  1.00 91.06           C  
ATOM   1835  O   ILE A 246      -2.863 -30.938 -12.414  1.00 91.06           O  
ATOM   1836  CG1 ILE A 246      -5.223 -27.188 -11.906  1.00 91.06           C  
ATOM   1837  CG2 ILE A 246      -4.137 -28.516 -10.062  1.00 91.06           C  
ATOM   1838  CD1 ILE A 246      -6.609 -27.094 -11.273  1.00 91.06           C  
ATOM   1839  N   GLN A 247      -1.281 -29.781 -11.414  1.00 88.62           N  
ATOM   1840  CA  GLN A 247      -0.460 -30.906 -10.984  1.00 88.62           C  
ATOM   1841  C   GLN A 247      -0.063 -31.781 -12.172  1.00 88.62           C  
ATOM   1842  CB  GLN A 247      -1.200 -31.750  -9.945  1.00 88.62           C  
ATOM   1843  O   GLN A 247      -0.008 -33.000 -12.062  1.00 88.62           O  
ATOM   1844  CG  GLN A 247      -1.425 -31.016  -8.617  1.00 88.62           C  
ATOM   1845  CD  GLN A 247      -1.929 -31.938  -7.527  1.00 88.62           C  
ATOM   1846  NE2 GLN A 247      -1.615 -31.609  -6.281  1.00 88.62           N  
ATOM   1847  OE1 GLN A 247      -2.596 -32.938  -7.801  1.00 88.62           O  
ATOM   1848  N   SER A 248       0.074 -31.203 -13.305  1.00 82.31           N  
ATOM   1849  CA  SER A 248       0.458 -31.859 -14.555  1.00 82.31           C  
ATOM   1850  C   SER A 248      -0.529 -32.969 -14.930  1.00 82.31           C  
ATOM   1851  CB  SER A 248       1.866 -32.438 -14.438  1.00 82.31           C  
ATOM   1852  O   SER A 248      -0.167 -33.906 -15.617  1.00 82.31           O  
ATOM   1853  OG  SER A 248       2.797 -31.438 -14.062  1.00 82.31           O  
ATOM   1854  N   ARG A 249      -1.680 -32.969 -14.297  1.00 81.62           N  
ATOM   1855  CA  ARG A 249      -2.721 -33.938 -14.609  1.00 81.62           C  
ATOM   1856  C   ARG A 249      -3.879 -33.281 -15.352  1.00 81.62           C  
ATOM   1857  CB  ARG A 249      -3.230 -34.594 -13.336  1.00 81.62           C  
ATOM   1858  O   ARG A 249      -4.926 -33.000 -14.758  1.00 81.62           O  
ATOM   1859  CG  ARG A 249      -2.164 -35.375 -12.578  1.00 81.62           C  
ATOM   1860  CD  ARG A 249      -2.738 -36.094 -11.359  1.00 81.62           C  
ATOM   1861  NE  ARG A 249      -1.718 -36.875 -10.656  1.00 81.62           N  
ATOM   1862  NH1 ARG A 249      -3.199 -37.875  -9.203  1.00 81.62           N  
ATOM   1863  NH2 ARG A 249      -0.958 -38.344  -9.078  1.00 81.62           N  
ATOM   1864  CZ  ARG A 249      -1.961 -37.688  -9.648  1.00 81.62           C  
ATOM   1865  N   CYS A 250      -3.686 -33.000 -16.656  1.00 80.50           N  
ATOM   1866  CA  CYS A 250      -4.613 -32.219 -17.484  1.00 80.50           C  
ATOM   1867  C   CYS A 250      -5.898 -33.000 -17.734  1.00 80.50           C  
ATOM   1868  CB  CYS A 250      -3.969 -31.859 -18.828  1.00 80.50           C  
ATOM   1869  O   CYS A 250      -6.949 -32.438 -17.984  1.00 80.50           O  
ATOM   1870  SG  CYS A 250      -2.523 -30.797 -18.656  1.00 80.50           S  
ATOM   1871  N   GLN A 251      -5.844 -34.406 -17.719  1.00 77.19           N  
ATOM   1872  CA  GLN A 251      -7.023 -35.219 -18.016  1.00 77.19           C  
ATOM   1873  C   GLN A 251      -7.871 -35.438 -16.750  1.00 77.19           C  
ATOM   1874  CB  GLN A 251      -6.613 -36.562 -18.594  1.00 77.19           C  
ATOM   1875  O   GLN A 251      -9.094 -35.531 -16.844  1.00 77.19           O  
ATOM   1876  CG  GLN A 251      -5.977 -36.469 -19.984  1.00 77.19           C  
ATOM   1877  CD  GLN A 251      -5.574 -37.812 -20.531  1.00 77.19           C  
ATOM   1878  NE2 GLN A 251      -5.023 -37.812 -21.750  1.00 77.19           N  
ATOM   1879  OE1 GLN A 251      -5.762 -38.844 -19.891  1.00 77.19           O  
ATOM   1880  N   ARG A 252      -7.305 -35.344 -15.562  1.00 72.94           N  
ATOM   1881  CA  ARG A 252      -7.984 -35.688 -14.320  1.00 72.94           C  
ATOM   1882  C   ARG A 252      -8.445 -34.438 -13.594  1.00 72.94           C  
ATOM   1883  CB  ARG A 252      -7.070 -36.500 -13.414  1.00 72.94           C  
ATOM   1884  O   ARG A 252      -9.562 -34.375 -13.062  1.00 72.94           O  
ATOM   1885  CG  ARG A 252      -6.922 -37.969 -13.844  1.00 72.94           C  
ATOM   1886  CD  ARG A 252      -6.145 -38.781 -12.828  1.00 72.94           C  
ATOM   1887  NE  ARG A 252      -5.734 -40.062 -13.367  1.00 72.94           N  
ATOM   1888  NH1 ARG A 252      -5.285 -41.031 -11.312  1.00 72.94           N  
ATOM   1889  NH2 ARG A 252      -4.988 -42.250 -13.227  1.00 72.94           N  
ATOM   1890  CZ  ARG A 252      -5.336 -41.094 -12.633  1.00 72.94           C  
ATOM   1891  N   ASN A 253      -7.609 -33.375 -13.742  1.00 79.25           N  
ATOM   1892  CA  ASN A 253      -7.938 -32.156 -13.039  1.00 79.25           C  
ATOM   1893  C   ASN A 253      -8.508 -31.094 -13.984  1.00 79.25           C  
ATOM   1894  CB  ASN A 253      -6.707 -31.609 -12.312  1.00 79.25           C  
ATOM   1895  O   ASN A 253      -8.367 -31.219 -15.203  1.00 79.25           O  
ATOM   1896  CG  ASN A 253      -6.238 -32.500 -11.188  1.00 79.25           C  
ATOM   1897  ND2 ASN A 253      -4.965 -32.406 -10.828  1.00 79.25           N  
ATOM   1898  OD1 ASN A 253      -7.016 -33.281 -10.648  1.00 79.25           O  
ATOM   1899  N   ALA A 254      -9.258 -30.062 -13.344  1.00 81.38           N  
ATOM   1900  CA  ALA A 254      -9.672 -28.922 -14.164  1.00 81.38           C  
ATOM   1901  C   ALA A 254      -8.469 -28.266 -14.828  1.00 81.38           C  
ATOM   1902  CB  ALA A 254     -10.430 -27.906 -13.312  1.00 81.38           C  
ATOM   1903  O   ALA A 254      -7.391 -28.172 -14.234  1.00 81.38           O  
ATOM   1904  N   SER A 255      -8.594 -28.062 -16.219  1.00 89.50           N  
ATOM   1905  CA  SER A 255      -7.516 -27.438 -16.984  1.00 89.50           C  
ATOM   1906  C   SER A 255      -8.062 -26.391 -17.969  1.00 89.50           C  
ATOM   1907  CB  SER A 255      -6.711 -28.484 -17.734  1.00 89.50           C  
ATOM   1908  O   SER A 255      -9.273 -26.297 -18.156  1.00 89.50           O  
ATOM   1909  OG  SER A 255      -7.508 -29.109 -18.734  1.00 89.50           O  
ATOM   1910  N   LEU A 256      -7.262 -25.516 -18.328  1.00 93.19           N  
ATOM   1911  CA  LEU A 256      -7.574 -24.594 -19.422  1.00 93.19           C  
ATOM   1912  C   LEU A 256      -7.023 -25.125 -20.734  1.00 93.19           C  
ATOM   1913  CB  LEU A 256      -7.004 -23.203 -19.125  1.00 93.19           C  
ATOM   1914  O   LEU A 256      -5.914 -25.656 -20.781  1.00 93.19           O  
ATOM   1915  CG  LEU A 256      -7.457 -22.547 -17.828  1.00 93.19           C  
ATOM   1916  CD1 LEU A 256      -6.727 -21.219 -17.625  1.00 93.19           C  
ATOM   1917  CD2 LEU A 256      -8.969 -22.344 -17.828  1.00 93.19           C  
ATOM   1918  N   GLU A 257      -7.934 -25.031 -21.781  1.00 92.88           N  
ATOM   1919  CA  GLU A 257      -7.516 -25.625 -23.062  1.00 92.88           C  
ATOM   1920  C   GLU A 257      -7.887 -24.719 -24.234  1.00 92.88           C  
ATOM   1921  CB  GLU A 257      -8.133 -27.016 -23.234  1.00 92.88           C  
ATOM   1922  O   GLU A 257      -8.938 -24.078 -24.219  1.00 92.88           O  
ATOM   1923  CG  GLU A 257      -7.773 -27.688 -24.562  1.00 92.88           C  
ATOM   1924  CD  GLU A 257      -8.383 -29.062 -24.719  1.00 92.88           C  
ATOM   1925  OE1 GLU A 257      -7.973 -29.812 -25.641  1.00 92.88           O  
ATOM   1926  OE2 GLU A 257      -9.281 -29.406 -23.922  1.00 92.88           O  
ATOM   1927  N   ALA A 258      -6.984 -24.609 -25.250  1.00 93.12           N  
ATOM   1928  CA  ALA A 258      -7.230 -24.016 -26.562  1.00 93.12           C  
ATOM   1929  C   ALA A 258      -6.730 -24.922 -27.672  1.00 93.12           C  
ATOM   1930  CB  ALA A 258      -6.566 -22.641 -26.656  1.00 93.12           C  
ATOM   1931  O   ALA A 258      -5.609 -25.438 -27.609  1.00 93.12           O  
ATOM   1932  N   ILE A 259      -7.652 -25.172 -28.641  1.00 90.25           N  
ATOM   1933  CA  ILE A 259      -7.289 -26.047 -29.734  1.00 90.25           C  
ATOM   1934  C   ILE A 259      -7.215 -25.250 -31.031  1.00 90.25           C  
ATOM   1935  CB  ILE A 259      -8.289 -27.219 -29.875  1.00 90.25           C  
ATOM   1936  O   ILE A 259      -8.062 -24.391 -31.297  1.00 90.25           O  
ATOM   1937  CG1 ILE A 259      -8.367 -28.031 -28.578  1.00 90.25           C  
ATOM   1938  CG2 ILE A 259      -7.906 -28.109 -31.062  1.00 90.25           C  
ATOM   1939  CD1 ILE A 259      -9.461 -29.078 -28.562  1.00 90.25           C  
ATOM   1940  N   MET A 260      -6.141 -25.484 -31.812  1.00 87.19           N  
ATOM   1941  CA  MET A 260      -5.965 -24.812 -33.094  1.00 87.19           C  
ATOM   1942  C   MET A 260      -5.664 -25.812 -34.219  1.00 87.19           C  
ATOM   1943  CB  MET A 260      -4.848 -23.781 -33.000  1.00 87.19           C  
ATOM   1944  O   MET A 260      -4.816 -26.703 -34.031  1.00 87.19           O  
ATOM   1945  CG  MET A 260      -4.645 -22.984 -34.312  1.00 87.19           C  
ATOM   1946  SD  MET A 260      -3.369 -21.672 -34.125  1.00 87.19           S  
ATOM   1947  CE  MET A 260      -4.059 -20.750 -32.719  1.00 87.19           C  
ATOM   1948  N   GLY A 261      -6.359 -25.641 -35.250  1.00 86.94           N  
ATOM   1949  CA  GLY A 261      -6.059 -26.469 -36.406  1.00 86.94           C  
ATOM   1950  C   GLY A 261      -4.887 -25.938 -37.219  1.00 86.94           C  
ATOM   1951  O   GLY A 261      -4.684 -24.734 -37.312  1.00 86.94           O  
ATOM   1952  N   LEU A 262      -4.109 -26.859 -37.719  1.00 78.44           N  
ATOM   1953  CA  LEU A 262      -2.887 -26.469 -38.406  1.00 78.44           C  
ATOM   1954  C   LEU A 262      -3.123 -26.359 -39.906  1.00 78.44           C  
ATOM   1955  CB  LEU A 262      -1.768 -27.484 -38.125  1.00 78.44           C  
ATOM   1956  O   LEU A 262      -2.209 -26.016 -40.656  1.00 78.44           O  
ATOM   1957  CG  LEU A 262      -1.171 -27.453 -36.719  1.00 78.44           C  
ATOM   1958  CD1 LEU A 262      -0.293 -28.688 -36.500  1.00 78.44           C  
ATOM   1959  CD2 LEU A 262      -0.374 -26.172 -36.500  1.00 78.44           C  
ATOM   1960  N   GLU A 263      -4.293 -26.688 -40.469  1.00 72.62           N  
ATOM   1961  CA  GLU A 263      -4.480 -26.672 -41.938  1.00 72.62           C  
ATOM   1962  C   GLU A 263      -4.148 -25.297 -42.500  1.00 72.62           C  
ATOM   1963  CB  GLU A 263      -5.918 -27.062 -42.281  1.00 72.62           C  
ATOM   1964  O   GLU A 263      -3.463 -25.219 -43.531  1.00 72.62           O  
ATOM   1965  CG  GLU A 263      -6.176 -28.562 -42.250  1.00 72.62           C  
ATOM   1966  CD  GLU A 263      -7.602 -28.938 -42.594  1.00 72.62           C  
ATOM   1967  OE1 GLU A 263      -7.914 -30.156 -42.656  1.00 72.62           O  
ATOM   1968  OE2 GLU A 263      -8.414 -28.016 -42.812  1.00 72.62           O  
ATOM   1969  N   SER A 264      -4.672 -24.156 -42.000  1.00 65.81           N  
ATOM   1970  CA  SER A 264      -4.508 -22.844 -42.625  1.00 65.81           C  
ATOM   1971  C   SER A 264      -3.539 -21.969 -41.844  1.00 65.81           C  
ATOM   1972  CB  SER A 264      -5.859 -22.141 -42.781  1.00 65.81           C  
ATOM   1973  O   SER A 264      -3.574 -20.750 -41.969  1.00 65.81           O  
ATOM   1974  OG  SER A 264      -6.492 -22.031 -41.500  1.00 65.81           O  
ATOM   1975  N   SER A 265      -2.627 -22.688 -41.094  1.00 61.59           N  
ATOM   1976  CA  SER A 265      -1.820 -21.812 -40.219  1.00 61.59           C  
ATOM   1977  C   SER A 265      -0.544 -21.375 -40.938  1.00 61.59           C  
ATOM   1978  CB  SER A 265      -1.468 -22.531 -38.906  1.00 61.59           C  
ATOM   1979  O   SER A 265      -0.021 -22.094 -41.781  1.00 61.59           O  
ATOM   1980  OG  SER A 265      -1.836 -23.906 -38.969  1.00 61.59           O  
ATOM   1981  N   SER A 266      -0.270 -20.156 -41.000  1.00 71.44           N  
ATOM   1982  CA  SER A 266       0.973 -19.578 -41.500  1.00 71.44           C  
ATOM   1983  C   SER A 266       2.186 -20.203 -40.812  1.00 71.44           C  
ATOM   1984  CB  SER A 266       0.986 -18.062 -41.312  1.00 71.44           C  
ATOM   1985  O   SER A 266       2.041 -21.000 -39.875  1.00 71.44           O  
ATOM   1986  OG  SER A 266       0.902 -17.719 -39.938  1.00 71.44           O  
ATOM   1987  N   GLU A 267       3.371 -20.047 -41.375  1.00 78.50           N  
ATOM   1988  CA  GLU A 267       4.625 -20.547 -40.812  1.00 78.50           C  
ATOM   1989  C   GLU A 267       4.766 -20.172 -39.344  1.00 78.50           C  
ATOM   1990  CB  GLU A 267       5.816 -20.000 -41.594  1.00 78.50           C  
ATOM   1991  O   GLU A 267       5.324 -20.938 -38.531  1.00 78.50           O  
ATOM   1992  CG  GLU A 267       6.277 -20.922 -42.719  1.00 78.50           C  
ATOM   1993  CD  GLU A 267       7.551 -20.453 -43.406  1.00 78.50           C  
ATOM   1994  OE1 GLU A 267       8.078 -21.172 -44.281  1.00 78.50           O  
ATOM   1995  OE2 GLU A 267       8.031 -19.344 -43.062  1.00 78.50           O  
ATOM   1996  N   LEU A 268       4.301 -19.094 -39.031  1.00 86.38           N  
ATOM   1997  CA  LEU A 268       4.312 -18.641 -37.625  1.00 86.38           C  
ATOM   1998  C   LEU A 268       2.922 -18.203 -37.188  1.00 86.38           C  
ATOM   1999  CB  LEU A 268       5.309 -17.484 -37.438  1.00 86.38           C  
ATOM   2000  O   LEU A 268       2.270 -17.406 -37.875  1.00 86.38           O  
ATOM   2001  CG  LEU A 268       5.625 -17.094 -36.000  1.00 86.38           C  
ATOM   2002  CD1 LEU A 268       7.031 -17.547 -35.625  1.00 86.38           C  
ATOM   2003  CD2 LEU A 268       5.473 -15.586 -35.812  1.00 86.38           C  
ATOM   2004  N   PHE A 269       2.445 -18.891 -36.156  1.00 87.88           N  
ATOM   2005  CA  PHE A 269       1.129 -18.516 -35.656  1.00 87.88           C  
ATOM   2006  C   PHE A 269       1.116 -18.500 -34.125  1.00 87.88           C  
ATOM   2007  CB  PHE A 269       0.059 -19.484 -36.188  1.00 87.88           C  
ATOM   2008  O   PHE A 269       2.062 -18.953 -33.500  1.00 87.88           O  
ATOM   2009  CG  PHE A 269       0.295 -20.922 -35.781  1.00 87.88           C  
ATOM   2010  CD1 PHE A 269       1.117 -21.734 -36.562  1.00 87.88           C  
ATOM   2011  CD2 PHE A 269      -0.306 -21.453 -34.656  1.00 87.88           C  
ATOM   2012  CE1 PHE A 269       1.337 -23.062 -36.219  1.00 87.88           C  
ATOM   2013  CE2 PHE A 269      -0.091 -22.781 -34.312  1.00 87.88           C  
ATOM   2014  CZ  PHE A 269       0.730 -23.578 -35.062  1.00 87.88           C  
ATOM   2015  N   THR A 270       0.088 -17.828 -33.562  1.00 91.94           N  
ATOM   2016  CA  THR A 270      -0.031 -17.672 -32.125  1.00 91.94           C  
ATOM   2017  C   THR A 270      -1.246 -18.438 -31.578  1.00 91.94           C  
ATOM   2018  CB  THR A 270      -0.138 -16.188 -31.719  1.00 91.94           C  
ATOM   2019  O   THR A 270      -2.316 -18.406 -32.188  1.00 91.94           O  
ATOM   2020  CG2 THR A 270      -0.099 -16.016 -30.203  1.00 91.94           C  
ATOM   2021  OG1 THR A 270       0.955 -15.461 -32.281  1.00 91.94           O  
ATOM   2022  N   ILE A 271      -0.989 -19.297 -30.578  1.00 89.69           N  
ATOM   2023  CA  ILE A 271      -2.068 -19.953 -29.844  1.00 89.69           C  
ATOM   2024  C   ILE A 271      -2.115 -19.438 -28.406  1.00 89.69           C  
ATOM   2025  CB  ILE A 271      -1.902 -21.484 -29.875  1.00 89.69           C  
ATOM   2026  O   ILE A 271      -1.076 -19.281 -27.766  1.00 89.69           O  
ATOM   2027  CG1 ILE A 271      -3.107 -22.172 -29.203  1.00 89.69           C  
ATOM   2028  CG2 ILE A 271      -0.597 -21.906 -29.188  1.00 89.69           C  
ATOM   2029  CD1 ILE A 271      -3.193 -23.672 -29.453  1.00 89.69           C  
ATOM   2030  N   SER A 272      -3.311 -19.109 -27.953  1.00 94.81           N  
ATOM   2031  CA  SER A 272      -3.451 -18.547 -26.625  1.00 94.81           C  
ATOM   2032  C   SER A 272      -4.621 -19.188 -25.875  1.00 94.81           C  
ATOM   2033  CB  SER A 272      -3.641 -17.031 -26.688  1.00 94.81           C  
ATOM   2034  O   SER A 272      -5.605 -19.594 -26.500  1.00 94.81           O  
ATOM   2035  OG  SER A 272      -4.910 -16.703 -27.234  1.00 94.81           O  
ATOM   2036  N   VAL A 273      -4.449 -19.328 -24.531  1.00 93.19           N  
ATOM   2037  CA  VAL A 273      -5.516 -19.812 -23.656  1.00 93.19           C  
ATOM   2038  C   VAL A 273      -5.582 -18.938 -22.406  1.00 93.19           C  
ATOM   2039  CB  VAL A 273      -5.309 -21.297 -23.281  1.00 93.19           C  
ATOM   2040  O   VAL A 273      -4.551 -18.484 -21.906  1.00 93.19           O  
ATOM   2041  CG1 VAL A 273      -4.059 -21.453 -22.406  1.00 93.19           C  
ATOM   2042  CG2 VAL A 273      -6.539 -21.828 -22.547  1.00 93.19           C  
ATOM   2043  N   ASN A 274      -6.637 -18.547 -22.078  1.00 91.94           N  
ATOM   2044  CA  ASN A 274      -6.848 -17.812 -20.844  1.00 91.94           C  
ATOM   2045  C   ASN A 274      -8.117 -18.266 -20.125  1.00 91.94           C  
ATOM   2046  CB  ASN A 274      -6.902 -16.312 -21.109  1.00 91.94           C  
ATOM   2047  O   ASN A 274      -9.102 -18.625 -20.766  1.00 91.94           O  
ATOM   2048  CG  ASN A 274      -5.660 -15.789 -21.812  1.00 91.94           C  
ATOM   2049  ND2 ASN A 274      -5.781 -14.641 -22.453  1.00 91.94           N  
ATOM   2050  OD1 ASN A 274      -4.602 -16.422 -21.766  1.00 91.94           O  
ATOM   2051  N   GLY A 275      -8.094 -18.375 -18.797  1.00 92.06           N  
ATOM   2052  CA  GLY A 275      -9.234 -18.766 -17.984  1.00 92.06           C  
ATOM   2053  C   GLY A 275      -8.953 -18.703 -16.500  1.00 92.06           C  
ATOM   2054  O   GLY A 275      -7.891 -18.234 -16.078  1.00 92.06           O  
ATOM   2055  N   VAL A 276      -9.961 -19.125 -15.758  1.00 91.38           N  
ATOM   2056  CA  VAL A 276      -9.852 -19.094 -14.305  1.00 91.38           C  
ATOM   2057  C   VAL A 276      -9.883 -20.516 -13.750  1.00 91.38           C  
ATOM   2058  CB  VAL A 276     -10.984 -18.250 -13.672  1.00 91.38           C  
ATOM   2059  O   VAL A 276     -10.688 -21.344 -14.180  1.00 91.38           O  
ATOM   2060  CG1 VAL A 276     -10.867 -18.234 -12.148  1.00 91.38           C  
ATOM   2061  CG2 VAL A 276     -10.969 -16.828 -14.227  1.00 91.38           C  
ATOM   2062  N   LEU A 277      -8.922 -20.797 -12.930  1.00 89.75           N  
ATOM   2063  CA  LEU A 277      -8.898 -22.062 -12.203  1.00 89.75           C  
ATOM   2064  C   LEU A 277      -8.859 -21.828 -10.695  1.00 89.75           C  
ATOM   2065  CB  LEU A 277      -7.703 -22.906 -12.633  1.00 89.75           C  
ATOM   2066  O   LEU A 277      -8.336 -20.797 -10.242  1.00 89.75           O  
ATOM   2067  CG  LEU A 277      -7.703 -23.406 -14.086  1.00 89.75           C  
ATOM   2068  CD1 LEU A 277      -6.387 -24.094 -14.406  1.00 89.75           C  
ATOM   2069  CD2 LEU A 277      -8.883 -24.328 -14.328  1.00 89.75           C  
ATOM   2070  N   TYR A 278      -9.508 -22.641 -10.008  1.00 90.25           N  
ATOM   2071  CA  TYR A 278      -9.344 -22.656  -8.555  1.00 90.25           C  
ATOM   2072  C   TYR A 278      -8.180 -23.562  -8.148  1.00 90.25           C  
ATOM   2073  CB  TYR A 278     -10.633 -23.125  -7.871  1.00 90.25           C  
ATOM   2074  O   TYR A 278      -8.172 -24.750  -8.469  1.00 90.25           O  
ATOM   2075  CG  TYR A 278     -10.586 -23.016  -6.367  1.00 90.25           C  
ATOM   2076  CD1 TYR A 278     -10.273 -24.125  -5.578  1.00 90.25           C  
ATOM   2077  CD2 TYR A 278     -10.859 -21.812  -5.727  1.00 90.25           C  
ATOM   2078  CE1 TYR A 278     -10.234 -24.031  -4.191  1.00 90.25           C  
ATOM   2079  CE2 TYR A 278     -10.828 -21.703  -4.340  1.00 90.25           C  
ATOM   2080  OH  TYR A 278     -10.469 -22.719  -2.209  1.00 90.25           O  
ATOM   2081  CZ  TYR A 278     -10.508 -22.828  -3.582  1.00 90.25           C  
ATOM   2082  N   LEU A 279      -7.258 -22.938  -7.535  1.00 88.44           N  
ATOM   2083  CA  LEU A 279      -6.090 -23.703  -7.102  1.00 88.44           C  
ATOM   2084  C   LEU A 279      -6.035 -23.781  -5.578  1.00 88.44           C  
ATOM   2085  CB  LEU A 279      -4.809 -23.062  -7.633  1.00 88.44           C  
ATOM   2086  O   LEU A 279      -6.281 -22.797  -4.887  1.00 88.44           O  
ATOM   2087  CG  LEU A 279      -4.711 -22.891  -9.148  1.00 88.44           C  
ATOM   2088  CD1 LEU A 279      -3.430 -22.156  -9.523  1.00 88.44           C  
ATOM   2089  CD2 LEU A 279      -4.770 -24.250  -9.836  1.00 88.44           C  
ATOM   2090  N   GLN A 280      -5.805 -25.016  -5.137  1.00 85.81           N  
ATOM   2091  CA  GLN A 280      -5.520 -25.203  -3.717  1.00 85.81           C  
ATOM   2092  C   GLN A 280      -4.074 -24.828  -3.395  1.00 85.81           C  
ATOM   2093  CB  GLN A 280      -5.801 -26.641  -3.293  1.00 85.81           C  
ATOM   2094  O   GLN A 280      -3.215 -24.828  -4.281  1.00 85.81           O  
ATOM   2095  CG  GLN A 280      -7.266 -27.047  -3.398  1.00 85.81           C  
ATOM   2096  CD  GLN A 280      -7.613 -28.234  -2.521  1.00 85.81           C  
ATOM   2097  NE2 GLN A 280      -8.898 -28.375  -2.211  1.00 85.81           N  
ATOM   2098  OE1 GLN A 280      -6.738 -29.000  -2.129  1.00 85.81           O  
ATOM   2099  N   MET A 281      -3.908 -24.500  -2.174  1.00 83.12           N  
ATOM   2100  CA  MET A 281      -2.537 -24.203  -1.772  1.00 83.12           C  
ATOM   2101  C   MET A 281      -1.621 -25.391  -2.035  1.00 83.12           C  
ATOM   2102  CB  MET A 281      -2.482 -23.812  -0.294  1.00 83.12           C  
ATOM   2103  O   MET A 281      -1.947 -26.531  -1.675  1.00 83.12           O  
ATOM   2104  CG  MET A 281      -1.115 -23.328   0.161  1.00 83.12           C  
ATOM   2105  SD  MET A 281      -1.088 -22.875   1.938  1.00 83.12           S  
ATOM   2106  CE  MET A 281      -0.911 -24.516   2.689  1.00 83.12           C  
ATOM   2107  N   GLY A 282      -0.507 -25.219  -2.715  1.00 87.81           N  
ATOM   2108  CA  GLY A 282       0.466 -26.266  -3.000  1.00 87.81           C  
ATOM   2109  C   GLY A 282       0.286 -26.891  -4.371  1.00 87.81           C  
ATOM   2110  O   GLY A 282       1.209 -27.516  -4.898  1.00 87.81           O  
ATOM   2111  N   GLN A 283      -0.934 -26.766  -4.824  1.00 90.44           N  
ATOM   2112  CA  GLN A 283      -1.117 -27.250  -6.188  1.00 90.44           C  
ATOM   2113  C   GLN A 283      -0.353 -26.391  -7.188  1.00 90.44           C  
ATOM   2114  CB  GLN A 283      -2.602 -27.297  -6.551  1.00 90.44           C  
ATOM   2115  O   GLN A 283      -0.239 -25.172  -7.004  1.00 90.44           O  
ATOM   2116  CG  GLN A 283      -3.357 -28.469  -5.941  1.00 90.44           C  
ATOM   2117  CD  GLN A 283      -4.781 -28.578  -6.449  1.00 90.44           C  
ATOM   2118  NE2 GLN A 283      -5.281 -29.797  -6.555  1.00 90.44           N  
ATOM   2119  OE1 GLN A 283      -5.430 -27.562  -6.746  1.00 90.44           O  
ATOM   2120  N   TRP A 284       0.260 -27.031  -8.195  1.00 91.81           N  
ATOM   2121  CA  TRP A 284       1.003 -26.234  -9.180  1.00 91.81           C  
ATOM   2122  C   TRP A 284       0.378 -26.359 -10.562  1.00 91.81           C  
ATOM   2123  CB  TRP A 284       2.469 -26.688  -9.227  1.00 91.81           C  
ATOM   2124  O   TRP A 284      -0.313 -27.344 -10.852  1.00 91.81           O  
ATOM   2125  CG  TRP A 284       2.664 -28.094  -9.703  1.00 91.81           C  
ATOM   2126  CD1 TRP A 284       2.836 -28.500 -10.992  1.00 91.81           C  
ATOM   2127  CD2 TRP A 284       2.703 -29.266  -8.891  1.00 91.81           C  
ATOM   2128  CE2 TRP A 284       2.902 -30.359  -9.758  1.00 91.81           C  
ATOM   2129  CE3 TRP A 284       2.590 -29.500  -7.516  1.00 91.81           C  
ATOM   2130  NE1 TRP A 284       2.980 -29.875 -11.039  1.00 91.81           N  
ATOM   2131  CH2 TRP A 284       2.877 -31.891  -7.945  1.00 91.81           C  
ATOM   2132  CZ2 TRP A 284       2.992 -31.688  -9.297  1.00 91.81           C  
ATOM   2133  CZ3 TRP A 284       2.680 -30.812  -7.055  1.00 91.81           C  
ATOM   2134  N   THR A 285       0.481 -25.281 -11.258  1.00 94.00           N  
ATOM   2135  CA  THR A 285       0.035 -25.281 -12.648  1.00 94.00           C  
ATOM   2136  C   THR A 285       1.222 -25.141 -13.602  1.00 94.00           C  
ATOM   2137  CB  THR A 285      -0.967 -24.141 -12.906  1.00 94.00           C  
ATOM   2138  O   THR A 285       2.268 -24.609 -13.219  1.00 94.00           O  
ATOM   2139  CG2 THR A 285      -2.205 -24.281 -12.031  1.00 94.00           C  
ATOM   2140  OG1 THR A 285      -0.336 -22.875 -12.625  1.00 94.00           O  
ATOM   2141  N   SER A 286       1.113 -25.766 -14.719  1.00 93.69           N  
ATOM   2142  CA  SER A 286       2.127 -25.688 -15.766  1.00 93.69           C  
ATOM   2143  C   SER A 286       1.490 -25.672 -17.156  1.00 93.69           C  
ATOM   2144  CB  SER A 286       3.102 -26.859 -15.656  1.00 93.69           C  
ATOM   2145  O   SER A 286       0.313 -26.000 -17.297  1.00 93.69           O  
ATOM   2146  OG  SER A 286       2.406 -28.094 -15.688  1.00 93.69           O  
ATOM   2147  N   VAL A 287       2.275 -25.172 -18.125  1.00 95.69           N  
ATOM   2148  CA  VAL A 287       1.779 -25.016 -19.484  1.00 95.69           C  
ATOM   2149  C   VAL A 287       2.240 -26.203 -20.328  1.00 95.69           C  
ATOM   2150  CB  VAL A 287       2.250 -23.703 -20.125  1.00 95.69           C  
ATOM   2151  O   VAL A 287       3.416 -26.578 -20.297  1.00 95.69           O  
ATOM   2152  CG1 VAL A 287       1.752 -23.578 -21.562  1.00 95.69           C  
ATOM   2153  CG2 VAL A 287       1.771 -22.500 -19.297  1.00 95.69           C  
ATOM   2154  N   PHE A 288       1.247 -26.766 -21.047  1.00 93.69           N  
ATOM   2155  CA  PHE A 288       1.550 -27.891 -21.938  1.00 93.69           C  
ATOM   2156  C   PHE A 288       1.148 -27.562 -23.359  1.00 93.69           C  
ATOM   2157  CB  PHE A 288       0.837 -29.156 -21.469  1.00 93.69           C  
ATOM   2158  O   PHE A 288       0.132 -26.906 -23.594  1.00 93.69           O  
ATOM   2159  CG  PHE A 288       1.425 -29.766 -20.219  1.00 93.69           C  
ATOM   2160  CD1 PHE A 288       2.324 -30.812 -20.297  1.00 93.69           C  
ATOM   2161  CD2 PHE A 288       1.077 -29.266 -18.969  1.00 93.69           C  
ATOM   2162  CE1 PHE A 288       2.869 -31.375 -19.141  1.00 93.69           C  
ATOM   2163  CE2 PHE A 288       1.617 -29.812 -17.812  1.00 93.69           C  
ATOM   2164  CZ  PHE A 288       2.512 -30.875 -17.891  1.00 93.69           C  
ATOM   2165  N   LEU A 289       1.966 -28.016 -24.281  1.00 93.69           N  
ATOM   2166  CA  LEU A 289       1.588 -28.016 -25.688  1.00 93.69           C  
ATOM   2167  C   LEU A 289       1.500 -29.438 -26.234  1.00 93.69           C  
ATOM   2168  CB  LEU A 289       2.594 -27.203 -26.516  1.00 93.69           C  
ATOM   2169  O   LEU A 289       2.482 -30.188 -26.188  1.00 93.69           O  
ATOM   2170  CG  LEU A 289       2.242 -27.000 -28.000  1.00 93.69           C  
ATOM   2171  CD1 LEU A 289       0.962 -26.172 -28.125  1.00 93.69           C  
ATOM   2172  CD2 LEU A 289       3.395 -26.312 -28.719  1.00 93.69           C  
ATOM   2173  N   ASP A 290       0.249 -29.781 -26.656  1.00 91.44           N  
ATOM   2174  CA  ASP A 290       0.018 -31.094 -27.266  1.00 91.44           C  
ATOM   2175  C   ASP A 290       0.022 -30.984 -28.781  1.00 91.44           C  
ATOM   2176  CB  ASP A 290      -1.306 -31.688 -26.781  1.00 91.44           C  
ATOM   2177  O   ASP A 290      -0.914 -30.453 -29.391  1.00 91.44           O  
ATOM   2178  CG  ASP A 290      -1.538 -33.094 -27.266  1.00 91.44           C  
ATOM   2179  OD1 ASP A 290      -0.617 -33.688 -27.875  1.00 91.44           O  
ATOM   2180  OD2 ASP A 290      -2.654 -33.625 -27.062  1.00 91.44           O  
ATOM   2181  N   ASN A 291       1.059 -31.531 -29.375  1.00 90.00           N  
ATOM   2182  CA  ASN A 291       1.174 -31.531 -30.828  1.00 90.00           C  
ATOM   2183  C   ASN A 291       0.598 -32.812 -31.438  1.00 90.00           C  
ATOM   2184  CB  ASN A 291       2.635 -31.359 -31.250  1.00 90.00           C  
ATOM   2185  O   ASN A 291       1.280 -33.844 -31.500  1.00 90.00           O  
ATOM   2186  CG  ASN A 291       2.799 -31.250 -32.750  1.00 90.00           C  
ATOM   2187  ND2 ASN A 291       4.043 -31.312 -33.219  1.00 90.00           N  
ATOM   2188  OD1 ASN A 291       1.818 -31.125 -33.500  1.00 90.00           O  
ATOM   2189  N   ALA A 292      -0.646 -32.719 -31.906  1.00 86.88           N  
ATOM   2190  CA  ALA A 292      -1.272 -33.875 -32.531  1.00 86.88           C  
ATOM   2191  C   ALA A 292      -1.091 -33.875 -34.031  1.00 86.88           C  
ATOM   2192  CB  ALA A 292      -2.758 -33.938 -32.156  1.00 86.88           C  
ATOM   2193  O   ALA A 292      -1.862 -34.500 -34.750  1.00 86.88           O  
ATOM   2194  N   SER A 293      -0.123 -33.156 -34.469  1.00 83.88           N  
ATOM   2195  CA  SER A 293       0.145 -33.125 -35.875  1.00 83.88           C  
ATOM   2196  C   SER A 293       1.295 -34.031 -36.281  1.00 83.88           C  
ATOM   2197  CB  SER A 293       0.465 -31.688 -36.312  1.00 83.88           C  
ATOM   2198  O   SER A 293       1.974 -34.594 -35.406  1.00 83.88           O  
ATOM   2199  OG  SER A 293       1.796 -31.344 -36.000  1.00 83.88           O  
ATOM   2200  N   GLY A 294       1.404 -34.156 -37.625  1.00 80.75           N  
ATOM   2201  CA  GLY A 294       2.465 -35.031 -38.125  1.00 80.75           C  
ATOM   2202  C   GLY A 294       3.785 -34.312 -38.281  1.00 80.75           C  
ATOM   2203  O   GLY A 294       4.766 -34.906 -38.750  1.00 80.75           O  
ATOM   2204  N   CYS A 295       3.881 -33.125 -37.938  1.00 81.81           N  
ATOM   2205  CA  CYS A 295       5.117 -32.375 -38.094  1.00 81.81           C  
ATOM   2206  C   CYS A 295       5.605 -31.828 -36.750  1.00 81.81           C  
ATOM   2207  CB  CYS A 295       4.914 -31.203 -39.094  1.00 81.81           C  
ATOM   2208  O   CYS A 295       4.816 -31.656 -35.844  1.00 81.81           O  
ATOM   2209  SG  CYS A 295       3.541 -30.109 -38.656  1.00 81.81           S  
ATOM   2210  N   SER A 296       6.938 -31.656 -36.719  1.00 86.00           N  
ATOM   2211  CA  SER A 296       7.504 -31.031 -35.531  1.00 86.00           C  
ATOM   2212  C   SER A 296       7.316 -29.516 -35.562  1.00 86.00           C  
ATOM   2213  CB  SER A 296       8.992 -31.359 -35.375  1.00 86.00           C  
ATOM   2214  O   SER A 296       7.238 -28.922 -36.625  1.00 86.00           O  
ATOM   2215  OG  SER A 296       9.719 -30.859 -36.500  1.00 86.00           O  
ATOM   2216  N   LEU A 297       7.129 -29.031 -34.344  1.00 88.38           N  
ATOM   2217  CA  LEU A 297       6.941 -27.594 -34.250  1.00 88.38           C  
ATOM   2218  C   LEU A 297       7.918 -27.000 -33.219  1.00 88.38           C  
ATOM   2219  CB  LEU A 297       5.504 -27.266 -33.812  1.00 88.38           C  
ATOM   2220  O   LEU A 297       8.523 -27.719 -32.438  1.00 88.38           O  
ATOM   2221  CG  LEU A 297       4.395 -27.953 -34.625  1.00 88.38           C  
ATOM   2222  CD1 LEU A 297       3.373 -28.594 -33.688  1.00 88.38           C  
ATOM   2223  CD2 LEU A 297       3.721 -26.953 -35.562  1.00 88.38           C  
ATOM   2224  N   THR A 298       8.133 -25.656 -33.344  1.00 93.00           N  
ATOM   2225  CA  THR A 298       9.008 -24.938 -32.406  1.00 93.00           C  
ATOM   2226  C   THR A 298       8.258 -23.797 -31.734  1.00 93.00           C  
ATOM   2227  CB  THR A 298      10.250 -24.391 -33.125  1.00 93.00           C  
ATOM   2228  O   THR A 298       7.656 -22.953 -32.406  1.00 93.00           O  
ATOM   2229  CG2 THR A 298      11.258 -23.828 -32.125  1.00 93.00           C  
ATOM   2230  OG1 THR A 298      10.875 -25.438 -33.875  1.00 93.00           O  
ATOM   2231  N   VAL A 299       8.266 -23.938 -30.391  1.00 94.94           N  
ATOM   2232  CA  VAL A 299       7.730 -22.797 -29.641  1.00 94.94           C  
ATOM   2233  C   VAL A 299       8.805 -21.734 -29.500  1.00 94.94           C  
ATOM   2234  CB  VAL A 299       7.211 -23.234 -28.250  1.00 94.94           C  
ATOM   2235  O   VAL A 299       9.891 -22.000 -28.969  1.00 94.94           O  
ATOM   2236  CG1 VAL A 299       6.625 -22.047 -27.500  1.00 94.94           C  
ATOM   2237  CG2 VAL A 299       6.172 -24.344 -28.406  1.00 94.94           C  
ATOM   2238  N   ARG A 300       8.477 -20.594 -29.953  1.00 95.25           N  
ATOM   2239  CA  ARG A 300       9.484 -19.531 -30.031  1.00 95.25           C  
ATOM   2240  C   ARG A 300       9.703 -18.891 -28.672  1.00 95.25           C  
ATOM   2241  CB  ARG A 300       9.070 -18.469 -31.062  1.00 95.25           C  
ATOM   2242  O   ARG A 300       8.773 -18.766 -27.875  1.00 95.25           O  
ATOM   2243  CG  ARG A 300       9.062 -18.969 -32.500  1.00 95.25           C  
ATOM   2244  CD  ARG A 300      10.477 -19.109 -33.031  1.00 95.25           C  
ATOM   2245  NE  ARG A 300      10.469 -19.375 -34.469  1.00 95.25           N  
ATOM   2246  NH1 ARG A 300      12.727 -18.938 -34.781  1.00 95.25           N  
ATOM   2247  NH2 ARG A 300      11.422 -19.547 -36.562  1.00 95.25           N  
ATOM   2248  CZ  ARG A 300      11.539 -19.281 -35.281  1.00 95.25           C  
ATOM   2249  N   SER A 301      10.953 -18.438 -28.562  1.00 94.38           N  
ATOM   2250  CA  SER A 301      11.273 -17.641 -27.391  1.00 94.38           C  
ATOM   2251  C   SER A 301      10.406 -16.391 -27.328  1.00 94.38           C  
ATOM   2252  CB  SER A 301      12.750 -17.250 -27.406  1.00 94.38           C  
ATOM   2253  O   SER A 301      10.039 -15.828 -28.375  1.00 94.38           O  
ATOM   2254  OG  SER A 301      13.047 -16.438 -28.531  1.00 94.38           O  
ATOM   2255  N   GLY A 302      10.047 -15.977 -26.125  1.00 91.94           N  
ATOM   2256  CA  GLY A 302       9.180 -14.820 -25.953  1.00 91.94           C  
ATOM   2257  C   GLY A 302       7.742 -15.195 -25.656  1.00 91.94           C  
ATOM   2258  O   GLY A 302       6.934 -14.336 -25.297  1.00 91.94           O  
ATOM   2259  N   SER A 303       7.430 -16.578 -25.875  1.00 94.19           N  
ATOM   2260  CA  SER A 303       6.117 -17.031 -25.438  1.00 94.19           C  
ATOM   2261  C   SER A 303       5.910 -16.797 -23.953  1.00 94.19           C  
ATOM   2262  CB  SER A 303       5.945 -18.531 -25.750  1.00 94.19           C  
ATOM   2263  O   SER A 303       6.871 -16.781 -23.172  1.00 94.19           O  
ATOM   2264  OG  SER A 303       6.070 -18.766 -27.141  1.00 94.19           O  
ATOM   2265  N   HIS A 304       4.723 -16.531 -23.547  1.00 92.62           N  
ATOM   2266  CA  HIS A 304       4.590 -16.078 -22.156  1.00 92.62           C  
ATOM   2267  C   HIS A 304       3.596 -16.938 -21.391  1.00 92.62           C  
ATOM   2268  CB  HIS A 304       4.152 -14.609 -22.125  1.00 92.62           C  
ATOM   2269  O   HIS A 304       2.727 -17.578 -21.984  1.00 92.62           O  
ATOM   2270  CG  HIS A 304       2.861 -14.344 -22.828  1.00 92.62           C  
ATOM   2271  CD2 HIS A 304       2.604 -13.766 -24.016  1.00 92.62           C  
ATOM   2272  ND1 HIS A 304       1.639 -14.695 -22.297  1.00 92.62           N  
ATOM   2273  CE1 HIS A 304       0.682 -14.344 -23.141  1.00 92.62           C  
ATOM   2274  NE2 HIS A 304       1.241 -13.773 -24.188  1.00 92.62           N  
ATOM   2275  N   PHE A 305       3.703 -17.062 -20.141  1.00 94.75           N  
ATOM   2276  CA  PHE A 305       2.865 -17.688 -19.125  1.00 94.75           C  
ATOM   2277  C   PHE A 305       2.646 -16.766 -17.938  1.00 94.75           C  
ATOM   2278  CB  PHE A 305       3.496 -19.000 -18.656  1.00 94.75           C  
ATOM   2279  O   PHE A 305       3.594 -16.141 -17.438  1.00 94.75           O  
ATOM   2280  CG  PHE A 305       2.762 -19.656 -17.516  1.00 94.75           C  
ATOM   2281  CD1 PHE A 305       3.457 -20.219 -16.453  1.00 94.75           C  
ATOM   2282  CD2 PHE A 305       1.373 -19.703 -17.500  1.00 94.75           C  
ATOM   2283  CE1 PHE A 305       2.779 -20.812 -15.391  1.00 94.75           C  
ATOM   2284  CE2 PHE A 305       0.689 -20.312 -16.453  1.00 94.75           C  
ATOM   2285  CZ  PHE A 305       1.394 -20.859 -15.391  1.00 94.75           C  
ATOM   2286  N   SER A 306       1.356 -16.578 -17.656  1.00 93.75           N  
ATOM   2287  CA  SER A 306       1.071 -15.656 -16.562  1.00 93.75           C  
ATOM   2288  C   SER A 306      -0.063 -16.172 -15.688  1.00 93.75           C  
ATOM   2289  CB  SER A 306       0.713 -14.273 -17.109  1.00 93.75           C  
ATOM   2290  O   SER A 306      -0.852 -17.016 -16.125  1.00 93.75           O  
ATOM   2291  OG  SER A 306      -0.502 -14.320 -17.844  1.00 93.75           O  
ATOM   2292  N   ALA A 307       0.002 -15.680 -14.492  1.00 92.62           N  
ATOM   2293  CA  ALA A 307      -1.073 -15.984 -13.555  1.00 92.62           C  
ATOM   2294  C   ALA A 307      -1.301 -14.828 -12.586  1.00 92.62           C  
ATOM   2295  CB  ALA A 307      -0.759 -17.266 -12.781  1.00 92.62           C  
ATOM   2296  O   ALA A 307      -0.359 -14.117 -12.227  1.00 92.62           O  
ATOM   2297  N   VAL A 308      -2.615 -14.578 -12.320  1.00 88.94           N  
ATOM   2298  CA  VAL A 308      -2.984 -13.555 -11.344  1.00 88.94           C  
ATOM   2299  C   VAL A 308      -4.012 -14.117 -10.367  1.00 88.94           C  
ATOM   2300  CB  VAL A 308      -3.543 -12.289 -12.039  1.00 88.94           C  
ATOM   2301  O   VAL A 308      -5.023 -14.688 -10.781  1.00 88.94           O  
ATOM   2302  CG1 VAL A 308      -3.889 -11.219 -11.000  1.00 88.94           C  
ATOM   2303  CG2 VAL A 308      -2.541 -11.750 -13.055  1.00 88.94           C  
ATOM   2304  N   LEU A 309      -3.637 -13.930  -9.203  1.00 83.62           N  
ATOM   2305  CA  LEU A 309      -4.625 -14.305  -8.195  1.00 83.62           C  
ATOM   2306  C   LEU A 309      -5.773 -13.305  -8.156  1.00 83.62           C  
ATOM   2307  CB  LEU A 309      -3.971 -14.398  -6.812  1.00 83.62           C  
ATOM   2308  O   LEU A 309      -5.562 -12.125  -7.887  1.00 83.62           O  
ATOM   2309  CG  LEU A 309      -4.910 -14.672  -5.633  1.00 83.62           C  
ATOM   2310  CD1 LEU A 309      -5.523 -16.062  -5.762  1.00 83.62           C  
ATOM   2311  CD2 LEU A 309      -4.164 -14.531  -4.312  1.00 83.62           C  
ATOM   2312  N   LEU A 310      -6.930 -13.789  -8.523  1.00 80.69           N  
ATOM   2313  CA  LEU A 310      -8.109 -12.930  -8.562  1.00 80.69           C  
ATOM   2314  C   LEU A 310      -8.711 -12.766  -7.168  1.00 80.69           C  
ATOM   2315  CB  LEU A 310      -9.156 -13.508  -9.516  1.00 80.69           C  
ATOM   2316  O   LEU A 310      -9.156 -11.680  -6.805  1.00 80.69           O  
ATOM   2317  CG  LEU A 310      -8.766 -13.578 -10.992  1.00 80.69           C  
ATOM   2318  CD1 LEU A 310      -9.812 -14.344 -11.789  1.00 80.69           C  
ATOM   2319  CD2 LEU A 310      -8.570 -12.172 -11.562  1.00 80.69           C  
ATOM   2320  N   GLY A 311      -8.672 -13.805  -6.496  1.00 76.25           N  
ATOM   2321  CA  GLY A 311      -9.273 -13.805  -5.172  1.00 76.25           C  
ATOM   2322  C   GLY A 311      -9.398 -15.195  -4.574  1.00 76.25           C  
ATOM   2323  O   GLY A 311      -9.094 -16.188  -5.238  1.00 76.25           O  
ATOM   2324  N   VAL A 312      -9.469 -15.234  -3.287  1.00 72.56           N  
ATOM   2325  CA  VAL A 312      -9.641 -16.500  -2.588  1.00 72.56           C  
ATOM   2326  C   VAL A 312     -11.109 -16.922  -2.615  1.00 72.56           C  
ATOM   2327  CB  VAL A 312      -9.133 -16.422  -1.129  1.00 72.56           C  
ATOM   2328  O   VAL A 312     -12.000 -16.078  -2.678  1.00 72.56           O  
ATOM   2329  CG1 VAL A 312      -9.195 -17.797  -0.457  1.00 72.56           C  
ATOM   2330  CG2 VAL A 312      -7.711 -15.859  -1.087  1.00 72.56           C  
TER    2331      VAL A 312                                                      
ATOM   2332  N   ALA B   1     -14.797  11.664  17.969  1.00 86.31           N  
ATOM   2333  CA  ALA B   1     -14.172  10.938  16.859  1.00 86.31           C  
ATOM   2334  C   ALA B   1     -13.219  11.828  16.078  1.00 86.31           C  
ATOM   2335  CB  ALA B   1     -15.242  10.359  15.938  1.00 86.31           C  
ATOM   2336  O   ALA B   1     -13.383  13.055  16.062  1.00 86.31           O  
ATOM   2337  N   CYS B   2     -12.188  11.336  15.484  1.00 92.25           N  
ATOM   2338  CA  CYS B   2     -11.211  12.086  14.695  1.00 92.25           C  
ATOM   2339  C   CYS B   2     -11.898  12.922  13.625  1.00 92.25           C  
ATOM   2340  CB  CYS B   2     -10.203  11.133  14.055  1.00 92.25           C  
ATOM   2341  O   CYS B   2     -12.602  12.375  12.766  1.00 92.25           O  
ATOM   2342  SG  CYS B   2      -8.977  11.969  13.023  1.00 92.25           S  
ATOM   2343  N   ARG B   3     -11.695  14.219  13.766  1.00 92.75           N  
ATOM   2344  CA  ARG B   3     -12.297  15.094  12.773  1.00 92.75           C  
ATOM   2345  C   ARG B   3     -11.531  16.406  12.664  1.00 92.75           C  
ATOM   2346  CB  ARG B   3     -13.766  15.367  13.117  1.00 92.75           C  
ATOM   2347  O   ARG B   3     -10.695  16.719  13.516  1.00 92.75           O  
ATOM   2348  CG  ARG B   3     -13.961  16.125  14.414  1.00 92.75           C  
ATOM   2349  CD  ARG B   3     -15.438  16.359  14.719  1.00 92.75           C  
ATOM   2350  NE  ARG B   3     -15.625  17.062  15.977  1.00 92.75           N  
ATOM   2351  NH1 ARG B   3     -17.844  16.469  16.219  1.00 92.75           N  
ATOM   2352  NH2 ARG B   3     -16.828  17.781  17.797  1.00 92.75           N  
ATOM   2353  CZ  ARG B   3     -16.766  17.109  16.672  1.00 92.75           C  
ATOM   2354  N   LYS B   4     -11.922  17.125  11.594  1.00 95.62           N  
ATOM   2355  CA  LYS B   4     -11.328  18.438  11.344  1.00 95.62           C  
ATOM   2356  C   LYS B   4     -12.000  19.516  12.188  1.00 95.62           C  
ATOM   2357  CB  LYS B   4     -11.414  18.797   9.859  1.00 95.62           C  
ATOM   2358  O   LYS B   4     -13.227  19.562  12.289  1.00 95.62           O  
ATOM   2359  CG  LYS B   4     -10.703  20.078   9.492  1.00 95.62           C  
ATOM   2360  CD  LYS B   4     -10.820  20.375   8.000  1.00 95.62           C  
ATOM   2361  CE  LYS B   4     -12.203  20.906   7.641  1.00 95.62           C  
ATOM   2362  NZ  LYS B   4     -12.266  21.391   6.230  1.00 95.62           N  
ATOM   2363  N   HIS B   5     -11.219  20.359  12.789  1.00 96.12           N  
ATOM   2364  CA  HIS B   5     -11.695  21.484  13.570  1.00 96.12           C  
ATOM   2365  C   HIS B   5     -11.227  22.812  12.969  1.00 96.12           C  
ATOM   2366  CB  HIS B   5     -11.234  21.375  15.023  1.00 96.12           C  
ATOM   2367  O   HIS B   5     -10.164  22.875  12.352  1.00 96.12           O  
ATOM   2368  CG  HIS B   5     -11.727  20.156  15.719  1.00 96.12           C  
ATOM   2369  CD2 HIS B   5     -11.219  18.891  15.758  1.00 96.12           C  
ATOM   2370  ND1 HIS B   5     -12.867  20.125  16.484  1.00 96.12           N  
ATOM   2371  CE1 HIS B   5     -13.055  18.922  16.969  1.00 96.12           C  
ATOM   2372  NE2 HIS B   5     -12.062  18.141  16.547  1.00 96.12           N  
ATOM   2373  N   GLU B   6     -12.047  23.781  13.156  1.00 96.12           N  
ATOM   2374  CA  GLU B   6     -11.703  25.094  12.625  1.00 96.12           C  
ATOM   2375  C   GLU B   6     -10.695  25.812  13.516  1.00 96.12           C  
ATOM   2376  CB  GLU B   6     -12.961  25.953  12.453  1.00 96.12           C  
ATOM   2377  O   GLU B   6     -10.789  25.750  14.742  1.00 96.12           O  
ATOM   2378  CG  GLU B   6     -13.938  25.422  11.422  1.00 96.12           C  
ATOM   2379  CD  GLU B   6     -15.125  26.344  11.180  1.00 96.12           C  
ATOM   2380  OE1 GLU B   6     -15.914  26.078  10.250  1.00 96.12           O  
ATOM   2381  OE2 GLU B   6     -15.266  27.328  11.938  1.00 96.12           O  
ATOM   2382  N   LEU B   7      -9.688  26.359  12.828  1.00 96.06           N  
ATOM   2383  CA  LEU B   7      -8.672  27.172  13.492  1.00 96.06           C  
ATOM   2384  C   LEU B   7      -8.188  28.281  12.570  1.00 96.06           C  
ATOM   2385  CB  LEU B   7      -7.496  26.297  13.938  1.00 96.06           C  
ATOM   2386  O   LEU B   7      -7.668  28.016  11.484  1.00 96.06           O  
ATOM   2387  CG  LEU B   7      -6.273  27.047  14.477  1.00 96.06           C  
ATOM   2388  CD1 LEU B   7      -6.609  27.734  15.797  1.00 96.06           C  
ATOM   2389  CD2 LEU B   7      -5.098  26.094  14.648  1.00 96.06           C  
ATOM   2390  N   TYR B   8      -8.422  29.453  12.953  1.00 96.25           N  
ATOM   2391  CA  TYR B   8      -7.875  30.609  12.242  1.00 96.25           C  
ATOM   2392  C   TYR B   8      -6.582  31.078  12.898  1.00 96.25           C  
ATOM   2393  CB  TYR B   8      -8.898  31.750  12.211  1.00 96.25           C  
ATOM   2394  O   TYR B   8      -6.539  31.312  14.109  1.00 96.25           O  
ATOM   2395  CG  TYR B   8      -8.461  32.938  11.375  1.00 96.25           C  
ATOM   2396  CD1 TYR B   8      -7.883  34.062  11.969  1.00 96.25           C  
ATOM   2397  CD2 TYR B   8      -8.625  32.938   9.992  1.00 96.25           C  
ATOM   2398  CE1 TYR B   8      -7.480  35.125  11.203  1.00 96.25           C  
ATOM   2399  CE2 TYR B   8      -8.227  34.000   9.219  1.00 96.25           C  
ATOM   2400  OH  TYR B   8      -7.258  36.188   9.070  1.00 96.25           O  
ATOM   2401  CZ  TYR B   8      -7.652  35.094   9.828  1.00 96.25           C  
ATOM   2402  N   VAL B   9      -5.586  31.172  12.094  1.00 95.19           N  
ATOM   2403  CA  VAL B   9      -4.297  31.656  12.570  1.00 95.19           C  
ATOM   2404  C   VAL B   9      -4.055  33.062  12.055  1.00 95.19           C  
ATOM   2405  CB  VAL B   9      -3.141  30.734  12.141  1.00 95.19           C  
ATOM   2406  O   VAL B   9      -3.945  33.281  10.852  1.00 95.19           O  
ATOM   2407  CG1 VAL B   9      -1.794  31.312  12.570  1.00 95.19           C  
ATOM   2408  CG2 VAL B   9      -3.334  29.328  12.727  1.00 95.19           C  
ATOM   2409  N   SER B  10      -3.982  33.938  13.023  1.00 94.25           N  
ATOM   2410  CA  SER B  10      -3.646  35.312  12.703  1.00 94.25           C  
ATOM   2411  C   SER B  10      -2.146  35.562  12.812  1.00 94.25           C  
ATOM   2412  CB  SER B  10      -4.398  36.281  13.617  1.00 94.25           C  
ATOM   2413  O   SER B  10      -1.539  35.250  13.844  1.00 94.25           O  
ATOM   2414  OG  SER B  10      -3.857  37.594  13.531  1.00 94.25           O  
ATOM   2415  N   PHE B  11      -1.609  36.125  11.719  1.00 93.44           N  
ATOM   2416  CA  PHE B  11      -0.178  36.406  11.750  1.00 93.44           C  
ATOM   2417  C   PHE B  11       0.138  37.500  12.766  1.00 93.44           C  
ATOM   2418  CB  PHE B  11       0.321  36.844  10.359  1.00 93.44           C  
ATOM   2419  O   PHE B  11       1.261  37.594  13.273  1.00 93.44           O  
ATOM   2420  CG  PHE B  11       0.390  35.688   9.375  1.00 93.44           C  
ATOM   2421  CD1 PHE B  11       0.887  34.469   9.758  1.00 93.44           C  
ATOM   2422  CD2 PHE B  11      -0.043  35.875   8.070  1.00 93.44           C  
ATOM   2423  CE1 PHE B  11       0.951  33.406   8.844  1.00 93.44           C  
ATOM   2424  CE2 PHE B  11       0.019  34.812   7.152  1.00 93.44           C  
ATOM   2425  CZ  PHE B  11       0.517  33.594   7.539  1.00 93.44           C  
ATOM   2426  N   GLN B  12      -0.862  38.250  13.094  1.00 92.12           N  
ATOM   2427  CA  GLN B  12      -0.697  39.219  14.164  1.00 92.12           C  
ATOM   2428  C   GLN B  12      -0.521  38.531  15.516  1.00 92.12           C  
ATOM   2429  CB  GLN B  12      -1.892  40.188  14.211  1.00 92.12           C  
ATOM   2430  O   GLN B  12       0.309  38.969  16.328  1.00 92.12           O  
ATOM   2431  CG  GLN B  12      -1.764  41.281  15.258  1.00 92.12           C  
ATOM   2432  CD  GLN B  12      -2.861  42.312  15.156  1.00 92.12           C  
ATOM   2433  NE2 GLN B  12      -2.631  43.469  15.758  1.00 92.12           N  
ATOM   2434  OE1 GLN B  12      -3.908  42.094  14.547  1.00 92.12           O  
ATOM   2435  N   ASP B  13      -1.273  37.531  15.773  1.00 90.44           N  
ATOM   2436  CA  ASP B  13      -1.189  36.781  17.031  1.00 90.44           C  
ATOM   2437  C   ASP B  13       0.172  36.094  17.172  1.00 90.44           C  
ATOM   2438  CB  ASP B  13      -2.307  35.750  17.109  1.00 90.44           C  
ATOM   2439  O   ASP B  13       0.660  35.906  18.297  1.00 90.44           O  
ATOM   2440  CG  ASP B  13      -3.688  36.344  17.234  1.00 90.44           C  
ATOM   2441  OD1 ASP B  13      -3.791  37.562  17.578  1.00 90.44           O  
ATOM   2442  OD2 ASP B  13      -4.684  35.625  16.984  1.00 90.44           O  
ATOM   2443  N   LEU B  14       0.806  35.812  16.016  1.00 90.94           N  
ATOM   2444  CA  LEU B  14       2.111  35.156  16.031  1.00 90.94           C  
ATOM   2445  C   LEU B  14       3.232  36.188  16.109  1.00 90.94           C  
ATOM   2446  CB  LEU B  14       2.289  34.281  14.797  1.00 90.94           C  
ATOM   2447  O   LEU B  14       4.406  35.844  16.203  1.00 90.94           O  
ATOM   2448  CG  LEU B  14       1.381  33.062  14.703  1.00 90.94           C  
ATOM   2449  CD1 LEU B  14       1.618  32.312  13.391  1.00 90.94           C  
ATOM   2450  CD2 LEU B  14       1.611  32.125  15.891  1.00 90.94           C  
ATOM   2451  N   GLY B  15       2.830  37.406  16.016  1.00 91.75           N  
ATOM   2452  CA  GLY B  15       3.811  38.469  16.031  1.00 91.75           C  
ATOM   2453  C   GLY B  15       4.500  38.688  14.703  1.00 91.75           C  
ATOM   2454  O   GLY B  15       5.641  39.156  14.656  1.00 91.75           O  
ATOM   2455  N   TRP B  16       3.846  38.219  13.633  1.00 92.00           N  
ATOM   2456  CA  TRP B  16       4.496  38.250  12.328  1.00 92.00           C  
ATOM   2457  C   TRP B  16       3.959  39.406  11.477  1.00 92.00           C  
ATOM   2458  CB  TRP B  16       4.293  36.938  11.602  1.00 92.00           C  
ATOM   2459  O   TRP B  16       4.242  39.469  10.273  1.00 92.00           O  
ATOM   2460  CG  TRP B  16       4.969  35.750  12.258  1.00 92.00           C  
ATOM   2461  CD1 TRP B  16       5.793  35.812  13.352  1.00 92.00           C  
ATOM   2462  CD2 TRP B  16       4.887  34.375  11.867  1.00 92.00           C  
ATOM   2463  CE2 TRP B  16       5.684  33.656  12.766  1.00 92.00           C  
ATOM   2464  CE3 TRP B  16       4.211  33.719  10.844  1.00 92.00           C  
ATOM   2465  NE1 TRP B  16       6.223  34.531  13.664  1.00 92.00           N  
ATOM   2466  CH2 TRP B  16       5.156  31.625  11.656  1.00 92.00           C  
ATOM   2467  CZ2 TRP B  16       5.824  32.250  12.672  1.00 92.00           C  
ATOM   2468  CZ3 TRP B  16       4.355  32.344  10.750  1.00 92.00           C  
ATOM   2469  N   GLN B  17       3.232  40.188  12.031  1.00 89.00           N  
ATOM   2470  CA  GLN B  17       2.535  41.250  11.297  1.00 89.00           C  
ATOM   2471  C   GLN B  17       3.518  42.281  10.727  1.00 89.00           C  
ATOM   2472  CB  GLN B  17       1.513  41.938  12.188  1.00 89.00           C  
ATOM   2473  O   GLN B  17       3.205  42.969   9.758  1.00 89.00           O  
ATOM   2474  CG  GLN B  17       2.139  42.812  13.281  1.00 89.00           C  
ATOM   2475  CD  GLN B  17       2.604  41.969  14.477  1.00 89.00           C  
ATOM   2476  NE2 GLN B  17       3.031  42.656  15.531  1.00 89.00           N  
ATOM   2477  OE1 GLN B  17       2.576  40.750  14.445  1.00 89.00           O  
ATOM   2478  N   ASP B  18       4.676  42.406  11.273  1.00 89.50           N  
ATOM   2479  CA  ASP B  18       5.605  43.438  10.867  1.00 89.50           C  
ATOM   2480  C   ASP B  18       6.281  43.094   9.539  1.00 89.50           C  
ATOM   2481  CB  ASP B  18       6.656  43.688  11.945  1.00 89.50           C  
ATOM   2482  O   ASP B  18       6.746  44.000   8.828  1.00 89.50           O  
ATOM   2483  CG  ASP B  18       6.082  44.281  13.211  1.00 89.50           C  
ATOM   2484  OD1 ASP B  18       5.043  44.969  13.141  1.00 89.50           O  
ATOM   2485  OD2 ASP B  18       6.672  44.094  14.297  1.00 89.50           O  
ATOM   2486  N   TRP B  19       6.379  41.844   9.234  1.00 88.44           N  
ATOM   2487  CA  TRP B  19       7.062  41.500   7.992  1.00 88.44           C  
ATOM   2488  C   TRP B  19       6.121  40.750   7.035  1.00 88.44           C  
ATOM   2489  CB  TRP B  19       8.289  40.625   8.281  1.00 88.44           C  
ATOM   2490  O   TRP B  19       6.402  40.656   5.844  1.00 88.44           O  
ATOM   2491  CG  TRP B  19       7.988  39.406   9.102  1.00 88.44           C  
ATOM   2492  CD1 TRP B  19       7.555  38.188   8.656  1.00 88.44           C  
ATOM   2493  CD2 TRP B  19       8.094  39.281  10.523  1.00 88.44           C  
ATOM   2494  CE2 TRP B  19       7.711  37.969  10.867  1.00 88.44           C  
ATOM   2495  CE3 TRP B  19       8.477  40.156  11.547  1.00 88.44           C  
ATOM   2496  NE1 TRP B  19       7.387  37.312   9.711  1.00 88.44           N  
ATOM   2497  CH2 TRP B  19       8.086  38.406  13.172  1.00 88.44           C  
ATOM   2498  CZ2 TRP B  19       7.703  37.500  12.195  1.00 88.44           C  
ATOM   2499  CZ3 TRP B  19       8.469  39.719  12.859  1.00 88.44           C  
ATOM   2500  N   ILE B  20       5.000  40.219   7.465  1.00 89.62           N  
ATOM   2501  CA  ILE B  20       4.035  39.594   6.562  1.00 89.62           C  
ATOM   2502  C   ILE B  20       3.031  40.656   6.078  1.00 89.62           C  
ATOM   2503  CB  ILE B  20       3.303  38.438   7.250  1.00 89.62           C  
ATOM   2504  O   ILE B  20       2.344  41.281   6.883  1.00 89.62           O  
ATOM   2505  CG1 ILE B  20       4.281  37.281   7.539  1.00 89.62           C  
ATOM   2506  CG2 ILE B  20       2.133  37.938   6.387  1.00 89.62           C  
ATOM   2507  CD1 ILE B  20       3.633  36.062   8.180  1.00 89.62           C  
ATOM   2508  N   ILE B  21       3.049  40.812   4.793  1.00 84.19           N  
ATOM   2509  CA  ILE B  21       2.170  41.781   4.180  1.00 84.19           C  
ATOM   2510  C   ILE B  21       0.771  41.219   4.012  1.00 84.19           C  
ATOM   2511  CB  ILE B  21       2.721  42.281   2.820  1.00 84.19           C  
ATOM   2512  O   ILE B  21      -0.218  41.812   4.434  1.00 84.19           O  
ATOM   2513  CG1 ILE B  21       4.145  42.812   2.980  1.00 84.19           C  
ATOM   2514  CG2 ILE B  21       1.799  43.344   2.209  1.00 84.19           C  
ATOM   2515  CD1 ILE B  21       4.883  43.031   1.664  1.00 84.19           C  
ATOM   2516  N   ALA B  22       0.719  40.031   3.336  1.00 82.81           N  
ATOM   2517  CA  ALA B  22      -0.541  39.344   3.074  1.00 82.81           C  
ATOM   2518  C   ALA B  22      -0.335  37.844   3.002  1.00 82.81           C  
ATOM   2519  CB  ALA B  22      -1.168  39.844   1.778  1.00 82.81           C  
ATOM   2520  O   ALA B  22       0.717  37.375   2.564  1.00 82.81           O  
ATOM   2521  N   PRO B  23      -1.425  37.062   3.393  1.00 85.88           N  
ATOM   2522  CA  PRO B  23      -2.654  37.500   4.059  1.00 85.88           C  
ATOM   2523  C   PRO B  23      -2.434  37.875   5.527  1.00 85.88           C  
ATOM   2524  CB  PRO B  23      -3.576  36.281   3.930  1.00 85.88           C  
ATOM   2525  O   PRO B  23      -1.306  37.781   6.020  1.00 85.88           O  
ATOM   2526  CG  PRO B  23      -2.664  35.094   4.004  1.00 85.88           C  
ATOM   2527  CD  PRO B  23      -1.355  35.469   3.363  1.00 85.88           C  
ATOM   2528  N   LYS B  24      -3.469  38.406   6.254  1.00 90.81           N  
ATOM   2529  CA  LYS B  24      -3.385  38.719   7.680  1.00 90.81           C  
ATOM   2530  C   LYS B  24      -3.434  37.438   8.516  1.00 90.81           C  
ATOM   2531  CB  LYS B  24      -4.516  39.656   8.094  1.00 90.81           C  
ATOM   2532  O   LYS B  24      -2.953  37.406   9.648  1.00 90.81           O  
ATOM   2533  CG  LYS B  24      -4.402  41.062   7.512  1.00 90.81           C  
ATOM   2534  CD  LYS B  24      -5.488  41.969   8.047  1.00 90.81           C  
ATOM   2535  CE  LYS B  24      -5.355  43.406   7.488  1.00 90.81           C  
ATOM   2536  NZ  LYS B  24      -6.395  44.312   8.047  1.00 90.81           N  
ATOM   2537  N   GLY B  25      -3.994  36.500   7.949  1.00 92.62           N  
ATOM   2538  CA  GLY B  25      -4.172  35.188   8.547  1.00 92.62           C  
ATOM   2539  C   GLY B  25      -4.828  34.188   7.602  1.00 92.62           C  
ATOM   2540  O   GLY B  25      -5.047  34.500   6.430  1.00 92.62           O  
ATOM   2541  N   TYR B  26      -4.922  33.000   8.047  1.00 93.56           N  
ATOM   2542  CA  TYR B  26      -5.520  31.953   7.207  1.00 93.56           C  
ATOM   2543  C   TYR B  26      -6.207  30.891   8.062  1.00 93.56           C  
ATOM   2544  CB  TYR B  26      -4.457  31.297   6.316  1.00 93.56           C  
ATOM   2545  O   TYR B  26      -5.926  30.766   9.258  1.00 93.56           O  
ATOM   2546  CG  TYR B  26      -3.447  30.484   7.078  1.00 93.56           C  
ATOM   2547  CD1 TYR B  26      -2.463  31.094   7.852  1.00 93.56           C  
ATOM   2548  CD2 TYR B  26      -3.475  29.094   7.027  1.00 93.56           C  
ATOM   2549  CE1 TYR B  26      -1.527  30.344   8.555  1.00 93.56           C  
ATOM   2550  CE2 TYR B  26      -2.545  28.328   7.727  1.00 93.56           C  
ATOM   2551  OH  TYR B  26      -0.654  28.203   9.180  1.00 93.56           O  
ATOM   2552  CZ  TYR B  26      -1.577  28.953   8.484  1.00 93.56           C  
ATOM   2553  N   ALA B  27      -7.168  30.297   7.477  1.00 97.06           N  
ATOM   2554  CA  ALA B  27      -7.855  29.188   8.141  1.00 97.06           C  
ATOM   2555  C   ALA B  27      -7.023  27.906   8.086  1.00 97.06           C  
ATOM   2556  CB  ALA B  27      -9.227  28.953   7.508  1.00 97.06           C  
ATOM   2557  O   ALA B  27      -7.160  27.109   7.156  1.00 97.06           O  
ATOM   2558  N   ALA B  28      -6.277  27.703   9.102  1.00 97.00           N  
ATOM   2559  CA  ALA B  28      -5.352  26.578   9.156  1.00 97.00           C  
ATOM   2560  C   ALA B  28      -6.082  25.297   9.508  1.00 97.00           C  
ATOM   2561  CB  ALA B  28      -4.242  26.859  10.164  1.00 97.00           C  
ATOM   2562  O   ALA B  28      -5.707  24.203   9.039  1.00 97.00           O  
ATOM   2563  N   ASN B  29      -7.051  25.359  10.336  1.00 97.56           N  
ATOM   2564  CA  ASN B  29      -7.754  24.188  10.859  1.00 97.56           C  
ATOM   2565  C   ASN B  29      -6.809  23.250  11.602  1.00 97.56           C  
ATOM   2566  CB  ASN B  29      -8.469  23.453   9.734  1.00 97.56           C  
ATOM   2567  O   ASN B  29      -5.617  23.531  11.727  1.00 97.56           O  
ATOM   2568  CG  ASN B  29      -9.391  24.344   8.930  1.00 97.56           C  
ATOM   2569  ND2 ASN B  29      -9.391  24.172   7.613  1.00 97.56           N  
ATOM   2570  OD1 ASN B  29     -10.086  25.203   9.484  1.00 97.56           O  
ATOM   2571  N   TYR B  30      -7.348  22.266  12.234  1.00 96.56           N  
ATOM   2572  CA  TYR B  30      -6.539  21.234  12.883  1.00 96.56           C  
ATOM   2573  C   TYR B  30      -7.340  19.953  13.062  1.00 96.56           C  
ATOM   2574  CB  TYR B  30      -6.023  21.734  14.234  1.00 96.56           C  
ATOM   2575  O   TYR B  30      -8.555  19.938  12.859  1.00 96.56           O  
ATOM   2576  CG  TYR B  30      -7.090  21.797  15.305  1.00 96.56           C  
ATOM   2577  CD1 TYR B  30      -7.934  22.906  15.406  1.00 96.56           C  
ATOM   2578  CD2 TYR B  30      -7.258  20.766  16.219  1.00 96.56           C  
ATOM   2579  CE1 TYR B  30      -8.914  22.969  16.391  1.00 96.56           C  
ATOM   2580  CE2 TYR B  30      -8.234  20.812  17.203  1.00 96.56           C  
ATOM   2581  OH  TYR B  30     -10.031  21.984  18.250  1.00 96.56           O  
ATOM   2582  CZ  TYR B  30      -9.062  21.922  17.281  1.00 96.56           C  
ATOM   2583  N   CYS B  31      -6.598  18.906  13.266  1.00 95.56           N  
ATOM   2584  CA  CYS B  31      -7.223  17.594  13.461  1.00 95.56           C  
ATOM   2585  C   CYS B  31      -7.148  17.172  14.922  1.00 95.56           C  
ATOM   2586  CB  CYS B  31      -6.555  16.547  12.578  1.00 95.56           C  
ATOM   2587  O   CYS B  31      -6.098  17.281  15.555  1.00 95.56           O  
ATOM   2588  SG  CYS B  31      -6.730  16.859  10.805  1.00 95.56           S  
ATOM   2589  N   ASP B  32      -8.312  16.750  15.430  1.00 94.00           N  
ATOM   2590  CA  ASP B  32      -8.359  16.234  16.797  1.00 94.00           C  
ATOM   2591  C   ASP B  32      -9.523  15.258  16.984  1.00 94.00           C  
ATOM   2592  CB  ASP B  32      -8.477  17.391  17.797  1.00 94.00           C  
ATOM   2593  O   ASP B  32     -10.477  15.273  16.203  1.00 94.00           O  
ATOM   2594  CG  ASP B  32      -8.180  16.969  19.219  1.00 94.00           C  
ATOM   2595  OD1 ASP B  32      -7.422  16.000  19.422  1.00 94.00           O  
ATOM   2596  OD2 ASP B  32      -8.719  17.625  20.141  1.00 94.00           O  
ATOM   2597  N   GLY B  33      -9.305  14.398  18.016  1.00 91.31           N  
ATOM   2598  CA  GLY B  33     -10.312  13.398  18.297  1.00 91.31           C  
ATOM   2599  C   GLY B  33      -9.742  12.016  18.531  1.00 91.31           C  
ATOM   2600  O   GLY B  33      -8.562  11.773  18.250  1.00 91.31           O  
ATOM   2601  N   GLU B  34     -10.508  11.141  18.953  1.00 90.25           N  
ATOM   2602  CA  GLU B  34     -10.062   9.797  19.312  1.00 90.25           C  
ATOM   2603  C   GLU B  34     -10.180   8.844  18.125  1.00 90.25           C  
ATOM   2604  CB  GLU B  34     -10.859   9.258  20.500  1.00 90.25           C  
ATOM   2605  O   GLU B  34     -11.148   8.906  17.359  1.00 90.25           O  
ATOM   2606  CG  GLU B  34     -10.477   9.883  21.828  1.00 90.25           C  
ATOM   2607  CD  GLU B  34     -10.922   9.062  23.031  1.00 90.25           C  
ATOM   2608  OE1 GLU B  34     -10.500   9.367  24.172  1.00 90.25           O  
ATOM   2609  OE2 GLU B  34     -11.703   8.102  22.828  1.00 90.25           O  
ATOM   2610  N   CYS B  35      -9.195   8.031  17.969  1.00 90.69           N  
ATOM   2611  CA  CYS B  35      -9.188   6.945  16.984  1.00 90.69           C  
ATOM   2612  C   CYS B  35      -9.414   5.602  17.672  1.00 90.69           C  
ATOM   2613  CB  CYS B  35      -7.875   6.930  16.219  1.00 90.69           C  
ATOM   2614  O   CYS B  35      -8.453   4.902  18.000  1.00 90.69           O  
ATOM   2615  SG  CYS B  35      -7.629   8.375  15.164  1.00 90.69           S  
ATOM   2616  N   SER B  36     -10.516   5.285  17.969  1.00 84.88           N  
ATOM   2617  CA  SER B  36     -10.859   4.055  18.672  1.00 84.88           C  
ATOM   2618  C   SER B  36     -11.648   3.105  17.781  1.00 84.88           C  
ATOM   2619  CB  SER B  36     -11.656   4.367  19.938  1.00 84.88           C  
ATOM   2620  O   SER B  36     -12.305   3.539  16.828  1.00 84.88           O  
ATOM   2621  OG  SER B  36     -10.984   5.336  20.734  1.00 84.88           O  
ATOM   2622  N   PHE B  37     -11.453   1.871  18.078  1.00 81.50           N  
ATOM   2623  CA  PHE B  37     -12.172   0.840  17.344  1.00 81.50           C  
ATOM   2624  C   PHE B  37     -13.672   0.952  17.562  1.00 81.50           C  
ATOM   2625  CB  PHE B  37     -11.680  -0.554  17.750  1.00 81.50           C  
ATOM   2626  O   PHE B  37     -14.117   1.190  18.688  1.00 81.50           O  
ATOM   2627  CG  PHE B  37     -12.234  -1.663  16.891  1.00 81.50           C  
ATOM   2628  CD1 PHE B  37     -13.406  -2.312  17.250  1.00 81.50           C  
ATOM   2629  CD2 PHE B  37     -11.570  -2.059  15.734  1.00 81.50           C  
ATOM   2630  CE1 PHE B  37     -13.922  -3.340  16.453  1.00 81.50           C  
ATOM   2631  CE2 PHE B  37     -12.078  -3.084  14.945  1.00 81.50           C  
ATOM   2632  CZ  PHE B  37     -13.250  -3.725  15.305  1.00 81.50           C  
ATOM   2633  N   PRO B  38     -14.461   0.935  16.562  1.00 77.38           N  
ATOM   2634  CA  PRO B  38     -14.148   0.667  15.148  1.00 77.38           C  
ATOM   2635  C   PRO B  38     -13.828   1.937  14.367  1.00 77.38           C  
ATOM   2636  CB  PRO B  38     -15.430   0.008  14.625  1.00 77.38           C  
ATOM   2637  O   PRO B  38     -14.422   2.988  14.617  1.00 77.38           O  
ATOM   2638  CG  PRO B  38     -16.531   0.561  15.477  1.00 77.38           C  
ATOM   2639  CD  PRO B  38     -15.953   0.899  16.828  1.00 77.38           C  
ATOM   2640  N   LEU B  39     -12.820   1.765  13.625  1.00 80.31           N  
ATOM   2641  CA  LEU B  39     -12.477   2.902  12.781  1.00 80.31           C  
ATOM   2642  C   LEU B  39     -13.422   3.002  11.594  1.00 80.31           C  
ATOM   2643  CB  LEU B  39     -11.031   2.787  12.289  1.00 80.31           C  
ATOM   2644  O   LEU B  39     -13.422   2.135  10.719  1.00 80.31           O  
ATOM   2645  CG  LEU B  39      -9.938   2.887  13.352  1.00 80.31           C  
ATOM   2646  CD1 LEU B  39      -8.578   2.529  12.758  1.00 80.31           C  
ATOM   2647  CD2 LEU B  39      -9.906   4.285  13.961  1.00 80.31           C  
ATOM   2648  N   ASN B  40     -14.320   3.820  11.609  1.00 73.00           N  
ATOM   2649  CA  ASN B  40     -15.312   4.023  10.562  1.00 73.00           C  
ATOM   2650  C   ASN B  40     -14.711   4.730   9.352  1.00 73.00           C  
ATOM   2651  CB  ASN B  40     -16.516   4.812  11.102  1.00 73.00           C  
ATOM   2652  O   ASN B  40     -13.586   5.230   9.414  1.00 73.00           O  
ATOM   2653  CG  ASN B  40     -17.203   4.105  12.250  1.00 73.00           C  
ATOM   2654  ND2 ASN B  40     -17.953   4.859  13.039  1.00 73.00           N  
ATOM   2655  OD1 ASN B  40     -17.062   2.893  12.422  1.00 73.00           O  
ATOM   2656  N   ALA B  41     -15.516   4.668   8.234  1.00 71.94           N  
ATOM   2657  CA  ALA B  41     -15.070   5.234   6.965  1.00 71.94           C  
ATOM   2658  C   ALA B  41     -14.734   6.715   7.113  1.00 71.94           C  
ATOM   2659  CB  ALA B  41     -16.141   5.043   5.891  1.00 71.94           C  
ATOM   2660  O   ALA B  41     -13.789   7.207   6.496  1.00 71.94           O  
ATOM   2661  N   HIS B  42     -15.375   7.441   7.969  1.00 71.25           N  
ATOM   2662  CA  HIS B  42     -15.195   8.883   8.102  1.00 71.25           C  
ATOM   2663  C   HIS B  42     -13.867   9.219   8.766  1.00 71.25           C  
ATOM   2664  CB  HIS B  42     -16.344   9.492   8.898  1.00 71.25           C  
ATOM   2665  O   HIS B  42     -13.445  10.375   8.781  1.00 71.25           O  
ATOM   2666  CG  HIS B  42     -16.531   8.891  10.258  1.00 71.25           C  
ATOM   2667  CD2 HIS B  42     -16.203   9.352  11.484  1.00 71.25           C  
ATOM   2668  ND1 HIS B  42     -17.094   7.648  10.445  1.00 71.25           N  
ATOM   2669  CE1 HIS B  42     -17.109   7.375  11.742  1.00 71.25           C  
ATOM   2670  NE2 HIS B  42     -16.578   8.391  12.398  1.00 71.25           N  
ATOM   2671  N   MET B  43     -13.219   8.141   9.258  1.00 76.62           N  
ATOM   2672  CA  MET B  43     -11.969   8.375   9.977  1.00 76.62           C  
ATOM   2673  C   MET B  43     -10.766   8.203   9.055  1.00 76.62           C  
ATOM   2674  CB  MET B  43     -11.852   7.434  11.172  1.00 76.62           C  
ATOM   2675  O   MET B  43      -9.625   8.398   9.477  1.00 76.62           O  
ATOM   2676  CG  MET B  43     -12.867   7.699  12.273  1.00 76.62           C  
ATOM   2677  SD  MET B  43     -12.625   6.617  13.734  1.00 76.62           S  
ATOM   2678  CE  MET B  43     -14.086   7.070  14.711  1.00 76.62           C  
ATOM   2679  N   ASN B  44     -11.055   7.984   7.773  1.00 86.81           N  
ATOM   2680  CA  ASN B  44     -10.000   7.914   6.770  1.00 86.81           C  
ATOM   2681  C   ASN B  44      -8.750   7.219   7.309  1.00 86.81           C  
ATOM   2682  CB  ASN B  44      -9.648   9.312   6.262  1.00 86.81           C  
ATOM   2683  O   ASN B  44      -7.641   7.734   7.176  1.00 86.81           O  
ATOM   2684  CG  ASN B  44     -10.719   9.898   5.359  1.00 86.81           C  
ATOM   2685  ND2 ASN B  44     -10.836  11.219   5.359  1.00 86.81           N  
ATOM   2686  OD1 ASN B  44     -11.438   9.164   4.676  1.00 86.81           O  
ATOM   2687  N   ALA B  45      -8.953   6.145   7.926  1.00 90.12           N  
ATOM   2688  CA  ALA B  45      -7.863   5.426   8.578  1.00 90.12           C  
ATOM   2689  C   ALA B  45      -7.027   4.652   7.562  1.00 90.12           C  
ATOM   2690  CB  ALA B  45      -8.414   4.480   9.641  1.00 90.12           C  
ATOM   2691  O   ALA B  45      -7.566   4.074   6.617  1.00 90.12           O  
ATOM   2692  N   THR B  46      -5.738   4.715   7.742  1.00 90.88           N  
ATOM   2693  CA  THR B  46      -4.859   3.859   6.957  1.00 90.88           C  
ATOM   2694  C   THR B  46      -4.973   2.404   7.402  1.00 90.88           C  
ATOM   2695  CB  THR B  46      -3.391   4.316   7.066  1.00 90.88           C  
ATOM   2696  O   THR B  46      -5.473   2.123   8.492  1.00 90.88           O  
ATOM   2697  CG2 THR B  46      -3.230   5.762   6.605  1.00 90.88           C  
ATOM   2698  OG1 THR B  46      -2.965   4.211   8.430  1.00 90.88           O  
ATOM   2699  N   ASN B  47      -4.527   1.514   6.488  1.00 91.69           N  
ATOM   2700  CA  ASN B  47      -4.500   0.109   6.883  1.00 91.69           C  
ATOM   2701  C   ASN B  47      -3.670  -0.107   8.141  1.00 91.69           C  
ATOM   2702  CB  ASN B  47      -3.967  -0.758   5.738  1.00 91.69           C  
ATOM   2703  O   ASN B  47      -4.051  -0.891   9.016  1.00 91.69           O  
ATOM   2704  CG  ASN B  47      -4.945  -0.871   4.586  1.00 91.69           C  
ATOM   2705  ND2 ASN B  47      -4.422  -1.063   3.381  1.00 91.69           N  
ATOM   2706  OD1 ASN B  47      -6.160  -0.784   4.773  1.00 91.69           O  
ATOM   2707  N   HIS B  48      -2.582   0.595   8.203  1.00 94.50           N  
ATOM   2708  CA  HIS B  48      -1.739   0.490   9.391  1.00 94.50           C  
ATOM   2709  C   HIS B  48      -2.498   0.909  10.648  1.00 94.50           C  
ATOM   2710  CB  HIS B  48      -0.479   1.342   9.234  1.00 94.50           C  
ATOM   2711  O   HIS B  48      -2.408   0.247  11.680  1.00 94.50           O  
ATOM   2712  CG  HIS B  48       0.437   1.287  10.414  1.00 94.50           C  
ATOM   2713  CD2 HIS B  48       1.490   0.482  10.688  1.00 94.50           C  
ATOM   2714  ND1 HIS B  48       0.311   2.137  11.492  1.00 94.50           N  
ATOM   2715  CE1 HIS B  48       1.252   1.855  12.375  1.00 94.50           C  
ATOM   2716  NE2 HIS B  48       1.980   0.855  11.914  1.00 94.50           N  
ATOM   2717  N   ALA B  49      -3.244   1.984  10.523  1.00 94.50           N  
ATOM   2718  CA  ALA B  49      -3.994   2.477  11.672  1.00 94.50           C  
ATOM   2719  C   ALA B  49      -5.027   1.453  12.133  1.00 94.50           C  
ATOM   2720  CB  ALA B  49      -4.676   3.803  11.336  1.00 94.50           C  
ATOM   2721  O   ALA B  49      -5.254   1.286  13.336  1.00 94.50           O  
ATOM   2722  N   ILE B  50      -5.629   0.844  11.219  1.00 91.56           N  
ATOM   2723  CA  ILE B  50      -6.613  -0.181  11.539  1.00 91.56           C  
ATOM   2724  C   ILE B  50      -5.949  -1.308  12.328  1.00 91.56           C  
ATOM   2725  CB  ILE B  50      -7.289  -0.741  10.266  1.00 91.56           C  
ATOM   2726  O   ILE B  50      -6.441  -1.716  13.383  1.00 91.56           O  
ATOM   2727  CG1 ILE B  50      -8.094   0.357   9.562  1.00 91.56           C  
ATOM   2728  CG2 ILE B  50      -8.180  -1.939  10.609  1.00 91.56           C  
ATOM   2729  CD1 ILE B  50      -8.602  -0.037   8.180  1.00 91.56           C  
ATOM   2730  N   VAL B  51      -4.828  -1.752  11.828  1.00 91.69           N  
ATOM   2731  CA  VAL B  51      -4.113  -2.850  12.477  1.00 91.69           C  
ATOM   2732  C   VAL B  51      -3.629  -2.412  13.859  1.00 91.69           C  
ATOM   2733  CB  VAL B  51      -2.920  -3.332  11.617  1.00 91.69           C  
ATOM   2734  O   VAL B  51      -3.752  -3.160  14.828  1.00 91.69           O  
ATOM   2735  CG1 VAL B  51      -2.082  -4.352  12.391  1.00 91.69           C  
ATOM   2736  CG2 VAL B  51      -3.414  -3.928  10.305  1.00 91.69           C  
ATOM   2737  N   GLN B  52      -3.109  -1.261  13.891  1.00 92.81           N  
ATOM   2738  CA  GLN B  52      -2.631  -0.752  15.172  1.00 92.81           C  
ATOM   2739  C   GLN B  52      -3.766  -0.668  16.188  1.00 92.81           C  
ATOM   2740  CB  GLN B  52      -1.979   0.621  15.000  1.00 92.81           C  
ATOM   2741  O   GLN B  52      -3.568  -0.956  17.375  1.00 92.81           O  
ATOM   2742  CG  GLN B  52      -1.414   1.202  16.281  1.00 92.81           C  
ATOM   2743  CD  GLN B  52      -0.604   2.465  16.062  1.00 92.81           C  
ATOM   2744  NE2 GLN B  52      -0.478   3.287  17.094  1.00 92.81           N  
ATOM   2745  OE1 GLN B  52      -0.094   2.697  14.953  1.00 92.81           O  
ATOM   2746  N   THR B  53      -4.895  -0.227  15.758  1.00 90.69           N  
ATOM   2747  CA  THR B  53      -6.047  -0.142  16.641  1.00 90.69           C  
ATOM   2748  C   THR B  53      -6.426  -1.521  17.172  1.00 90.69           C  
ATOM   2749  CB  THR B  53      -7.258   0.484  15.930  1.00 90.69           C  
ATOM   2750  O   THR B  53      -6.719  -1.677  18.359  1.00 90.69           O  
ATOM   2751  CG2 THR B  53      -8.461   0.575  16.859  1.00 90.69           C  
ATOM   2752  OG1 THR B  53      -6.914   1.802  15.477  1.00 90.69           O  
ATOM   2753  N   LEU B  54      -6.363  -2.484  16.297  1.00 90.56           N  
ATOM   2754  CA  LEU B  54      -6.676  -3.852  16.703  1.00 90.56           C  
ATOM   2755  C   LEU B  54      -5.664  -4.363  17.719  1.00 90.56           C  
ATOM   2756  CB  LEU B  54      -6.695  -4.777  15.484  1.00 90.56           C  
ATOM   2757  O   LEU B  54      -6.043  -4.980  18.719  1.00 90.56           O  
ATOM   2758  CG  LEU B  54      -7.852  -4.574  14.500  1.00 90.56           C  
ATOM   2759  CD1 LEU B  54      -7.648  -5.441  13.258  1.00 90.56           C  
ATOM   2760  CD2 LEU B  54      -9.188  -4.895  15.164  1.00 90.56           C  
ATOM   2761  N   VAL B  55      -4.430  -4.133  17.422  1.00 91.25           N  
ATOM   2762  CA  VAL B  55      -3.385  -4.570  18.344  1.00 91.25           C  
ATOM   2763  C   VAL B  55      -3.555  -3.873  19.688  1.00 91.25           C  
ATOM   2764  CB  VAL B  55      -1.977  -4.289  17.781  1.00 91.25           C  
ATOM   2765  O   VAL B  55      -3.393  -4.496  20.750  1.00 91.25           O  
ATOM   2766  CG1 VAL B  55      -0.897  -4.664  18.781  1.00 91.25           C  
ATOM   2767  CG2 VAL B  55      -1.771  -5.047  16.469  1.00 91.25           C  
ATOM   2768  N   HIS B  56      -3.904  -2.637  19.641  1.00 91.00           N  
ATOM   2769  CA  HIS B  56      -4.105  -1.873  20.875  1.00 91.00           C  
ATOM   2770  C   HIS B  56      -5.273  -2.430  21.672  1.00 91.00           C  
ATOM   2771  CB  HIS B  56      -4.348  -0.397  20.547  1.00 91.00           C  
ATOM   2772  O   HIS B  56      -5.230  -2.439  22.906  1.00 91.00           O  
ATOM   2773  CG  HIS B  56      -4.645   0.439  21.750  1.00 91.00           C  
ATOM   2774  CD2 HIS B  56      -5.816   0.896  22.250  1.00 91.00           C  
ATOM   2775  ND1 HIS B  56      -3.656   0.903  22.594  1.00 91.00           N  
ATOM   2776  CE1 HIS B  56      -4.211   1.610  23.562  1.00 91.00           C  
ATOM   2777  NE2 HIS B  56      -5.520   1.621  23.375  1.00 91.00           N  
ATOM   2778  N   LEU B  57      -6.316  -2.766  21.000  1.00 87.81           N  
ATOM   2779  CA  LEU B  57      -7.477  -3.328  21.688  1.00 87.81           C  
ATOM   2780  C   LEU B  57      -7.098  -4.598  22.438  1.00 87.81           C  
ATOM   2781  CB  LEU B  57      -8.594  -3.629  20.672  1.00 87.81           C  
ATOM   2782  O   LEU B  57      -7.605  -4.844  23.531  1.00 87.81           O  
ATOM   2783  CG  LEU B  57      -9.812  -2.709  20.734  1.00 87.81           C  
ATOM   2784  CD1 LEU B  57      -9.984  -1.980  19.406  1.00 87.81           C  
ATOM   2785  CD2 LEU B  57     -11.070  -3.506  21.062  1.00 87.81           C  
ATOM   2786  N   MET B  58      -6.223  -5.352  21.922  1.00 87.44           N  
ATOM   2787  CA  MET B  58      -5.805  -6.605  22.531  1.00 87.44           C  
ATOM   2788  C   MET B  58      -4.820  -6.352  23.672  1.00 87.44           C  
ATOM   2789  CB  MET B  58      -5.176  -7.535  21.500  1.00 87.44           C  
ATOM   2790  O   MET B  58      -4.867  -7.023  24.703  1.00 87.44           O  
ATOM   2791  CG  MET B  58      -6.141  -7.992  20.422  1.00 87.44           C  
ATOM   2792  SD  MET B  58      -5.336  -9.055  19.156  1.00 87.44           S  
ATOM   2793  CE  MET B  58      -4.945 -10.508  20.172  1.00 87.44           C  
ATOM   2794  N   ASN B  59      -3.914  -5.445  23.406  1.00 87.69           N  
ATOM   2795  CA  ASN B  59      -2.906  -5.102  24.406  1.00 87.69           C  
ATOM   2796  C   ASN B  59      -2.688  -3.592  24.484  1.00 87.69           C  
ATOM   2797  CB  ASN B  59      -1.588  -5.816  24.109  1.00 87.69           C  
ATOM   2798  O   ASN B  59      -1.737  -3.068  23.891  1.00 87.69           O  
ATOM   2799  CG  ASN B  59      -1.674  -7.312  24.312  1.00 87.69           C  
ATOM   2800  ND2 ASN B  59      -0.966  -8.070  23.484  1.00 87.69           N  
ATOM   2801  OD1 ASN B  59      -2.371  -7.789  25.219  1.00 87.69           O  
ATOM   2802  N   PRO B  60      -3.391  -2.887  25.219  1.00 88.12           N  
ATOM   2803  CA  PRO B  60      -3.344  -1.424  25.266  1.00 88.12           C  
ATOM   2804  C   PRO B  60      -2.016  -0.894  25.797  1.00 88.12           C  
ATOM   2805  CB  PRO B  60      -4.496  -1.062  26.203  1.00 88.12           C  
ATOM   2806  O   PRO B  60      -1.639   0.245  25.516  1.00 88.12           O  
ATOM   2807  CG  PRO B  60      -5.395  -2.256  26.188  1.00 88.12           C  
ATOM   2808  CD  PRO B  60      -4.562  -3.473  25.891  1.00 88.12           C  
ATOM   2809  N   GLU B  61      -1.253  -1.718  26.500  1.00 89.12           N  
ATOM   2810  CA  GLU B  61      -0.011  -1.237  27.109  1.00 89.12           C  
ATOM   2811  C   GLU B  61       1.158  -1.374  26.125  1.00 89.12           C  
ATOM   2812  CB  GLU B  61       0.290  -1.995  28.406  1.00 89.12           C  
ATOM   2813  O   GLU B  61       2.205  -0.753  26.328  1.00 89.12           O  
ATOM   2814  CG  GLU B  61      -0.757  -1.798  29.484  1.00 89.12           C  
ATOM   2815  CD  GLU B  61      -0.847  -0.362  29.984  1.00 89.12           C  
ATOM   2816  OE1 GLU B  61      -1.970   0.112  30.266  1.00 89.12           O  
ATOM   2817  OE2 GLU B  61       0.213   0.295  30.078  1.00 89.12           O  
ATOM   2818  N   TYR B  62       0.909  -2.066  25.172  1.00 88.62           N  
ATOM   2819  CA  TYR B  62       2.008  -2.395  24.281  1.00 88.62           C  
ATOM   2820  C   TYR B  62       2.123  -1.363  23.156  1.00 88.62           C  
ATOM   2821  CB  TYR B  62       1.815  -3.791  23.672  1.00 88.62           C  
ATOM   2822  O   TYR B  62       3.227  -0.956  22.797  1.00 88.62           O  
ATOM   2823  CG  TYR B  62       3.064  -4.359  23.047  1.00 88.62           C  
ATOM   2824  CD1 TYR B  62       3.111  -4.645  21.688  1.00 88.62           C  
ATOM   2825  CD2 TYR B  62       4.199  -4.613  23.812  1.00 88.62           C  
ATOM   2826  CE1 TYR B  62       4.258  -5.168  21.094  1.00 88.62           C  
ATOM   2827  CE2 TYR B  62       5.352  -5.137  23.234  1.00 88.62           C  
ATOM   2828  OH  TYR B  62       6.512  -5.930  21.312  1.00 88.62           O  
ATOM   2829  CZ  TYR B  62       5.371  -5.410  21.875  1.00 88.62           C  
ATOM   2830  N   VAL B  63       1.009  -0.980  22.609  1.00 91.62           N  
ATOM   2831  CA  VAL B  63       0.982  -0.037  21.500  1.00 91.62           C  
ATOM   2832  C   VAL B  63      -0.113   1.003  21.734  1.00 91.62           C  
ATOM   2833  CB  VAL B  63       0.760  -0.756  20.156  1.00 91.62           C  
ATOM   2834  O   VAL B  63      -1.227   0.661  22.141  1.00 91.62           O  
ATOM   2835  CG1 VAL B  63       0.714   0.251  19.000  1.00 91.62           C  
ATOM   2836  CG2 VAL B  63       1.857  -1.792  19.906  1.00 91.62           C  
ATOM   2837  N   PRO B  64       0.221   2.189  21.484  1.00 92.81           N  
ATOM   2838  CA  PRO B  64      -0.807   3.221  21.656  1.00 92.81           C  
ATOM   2839  C   PRO B  64      -1.830   3.223  20.516  1.00 92.81           C  
ATOM   2840  CB  PRO B  64      -0.003   4.523  21.672  1.00 92.81           C  
ATOM   2841  O   PRO B  64      -1.670   2.492  19.547  1.00 92.81           O  
ATOM   2842  CG  PRO B  64       1.158   4.262  20.766  1.00 92.81           C  
ATOM   2843  CD  PRO B  64       1.567   2.826  20.906  1.00 92.81           C  
ATOM   2844  N   LYS B  65      -2.906   3.988  20.719  1.00 92.06           N  
ATOM   2845  CA  LYS B  65      -3.879   4.223  19.656  1.00 92.06           C  
ATOM   2846  C   LYS B  65      -3.277   5.066  18.531  1.00 92.06           C  
ATOM   2847  CB  LYS B  65      -5.129   4.902  20.219  1.00 92.06           C  
ATOM   2848  O   LYS B  65      -2.334   5.828  18.766  1.00 92.06           O  
ATOM   2849  CG  LYS B  65      -5.895   4.062  21.219  1.00 92.06           C  
ATOM   2850  CD  LYS B  65      -7.117   4.797  21.750  1.00 92.06           C  
ATOM   2851  CE  LYS B  65      -7.809   4.016  22.859  1.00 92.06           C  
ATOM   2852  NZ  LYS B  65      -8.984   4.750  23.406  1.00 92.06           N  
ATOM   2853  N   PRO B  66      -3.836   4.832  17.359  1.00 93.38           N  
ATOM   2854  CA  PRO B  66      -3.410   5.746  16.297  1.00 93.38           C  
ATOM   2855  C   PRO B  66      -3.773   7.199  16.594  1.00 93.38           C  
ATOM   2856  CB  PRO B  66      -4.164   5.230  15.070  1.00 93.38           C  
ATOM   2857  O   PRO B  66      -4.594   7.473  17.469  1.00 93.38           O  
ATOM   2858  CG  PRO B  66      -4.527   3.820  15.406  1.00 93.38           C  
ATOM   2859  CD  PRO B  66      -4.707   3.717  16.891  1.00 93.38           C  
ATOM   2860  N   CYS B  67      -3.150   8.008  15.875  1.00 91.75           N  
ATOM   2861  CA  CYS B  67      -3.352   9.430  16.125  1.00 91.75           C  
ATOM   2862  C   CYS B  67      -4.199  10.062  15.023  1.00 91.75           C  
ATOM   2863  CB  CYS B  67      -2.010  10.156  16.219  1.00 91.75           C  
ATOM   2864  O   CYS B  67      -4.160   9.617  13.875  1.00 91.75           O  
ATOM   2865  SG  CYS B  67      -2.156  11.914  16.609  1.00 91.75           S  
ATOM   2866  N   CYS B  68      -4.988  11.031  15.430  1.00 94.62           N  
ATOM   2867  CA  CYS B  68      -5.734  11.828  14.469  1.00 94.62           C  
ATOM   2868  C   CYS B  68      -4.855  12.922  13.867  1.00 94.62           C  
ATOM   2869  CB  CYS B  68      -6.965  12.453  15.125  1.00 94.62           C  
ATOM   2870  O   CYS B  68      -4.402  13.820  14.586  1.00 94.62           O  
ATOM   2871  SG  CYS B  68      -8.039  13.328  13.969  1.00 94.62           S  
ATOM   2872  N   ALA B  69      -4.559  12.805  12.523  1.00 94.88           N  
ATOM   2873  CA  ALA B  69      -3.635  13.727  11.867  1.00 94.88           C  
ATOM   2874  C   ALA B  69      -4.133  14.094  10.477  1.00 94.88           C  
ATOM   2875  CB  ALA B  69      -2.238  13.109  11.781  1.00 94.88           C  
ATOM   2876  O   ALA B  69      -5.031  13.445   9.938  1.00 94.88           O  
ATOM   2877  N   PRO B  70      -3.566  15.125   9.977  1.00 94.75           N  
ATOM   2878  CA  PRO B  70      -3.980  15.523   8.633  1.00 94.75           C  
ATOM   2879  C   PRO B  70      -3.643  14.477   7.574  1.00 94.75           C  
ATOM   2880  CB  PRO B  70      -3.193  16.812   8.391  1.00 94.75           C  
ATOM   2881  O   PRO B  70      -2.545  13.906   7.590  1.00 94.75           O  
ATOM   2882  CG  PRO B  70      -2.906  17.344   9.758  1.00 94.75           C  
ATOM   2883  CD  PRO B  70      -2.684  16.188  10.688  1.00 94.75           C  
ATOM   2884  N   THR B  71      -4.648  14.227   6.703  1.00 91.62           N  
ATOM   2885  CA  THR B  71      -4.426  13.328   5.574  1.00 91.62           C  
ATOM   2886  C   THR B  71      -4.188  14.125   4.293  1.00 91.62           C  
ATOM   2887  CB  THR B  71      -5.613  12.375   5.379  1.00 91.62           C  
ATOM   2888  O   THR B  71      -3.568  13.625   3.354  1.00 91.62           O  
ATOM   2889  CG2 THR B  71      -5.754  11.422   6.559  1.00 91.62           C  
ATOM   2890  OG1 THR B  71      -6.820  13.141   5.250  1.00 91.62           O  
ATOM   2891  N   LYS B  72      -4.770  15.289   4.215  1.00 93.56           N  
ATOM   2892  CA  LYS B  72      -4.605  16.203   3.086  1.00 93.56           C  
ATOM   2893  C   LYS B  72      -4.320  17.625   3.566  1.00 93.56           C  
ATOM   2894  CB  LYS B  72      -5.848  16.188   2.197  1.00 93.56           C  
ATOM   2895  O   LYS B  72      -5.016  18.141   4.445  1.00 93.56           O  
ATOM   2896  CG  LYS B  72      -6.074  14.875   1.467  1.00 93.56           C  
ATOM   2897  CD  LYS B  72      -7.273  14.953   0.533  1.00 93.56           C  
ATOM   2898  CE  LYS B  72      -7.547  13.609  -0.139  1.00 93.56           C  
ATOM   2899  NZ  LYS B  72      -8.766  13.664  -0.999  1.00 93.56           N  
ATOM   2900  N   LEU B  73      -3.283  18.203   2.979  1.00 94.81           N  
ATOM   2901  CA  LEU B  73      -2.893  19.562   3.330  1.00 94.81           C  
ATOM   2902  C   LEU B  73      -2.785  20.438   2.084  1.00 94.81           C  
ATOM   2903  CB  LEU B  73      -1.562  19.562   4.086  1.00 94.81           C  
ATOM   2904  O   LEU B  73      -2.385  19.969   1.020  1.00 94.81           O  
ATOM   2905  CG  LEU B  73      -1.581  18.969   5.492  1.00 94.81           C  
ATOM   2906  CD1 LEU B  73      -0.178  18.547   5.906  1.00 94.81           C  
ATOM   2907  CD2 LEU B  73      -2.148  19.984   6.492  1.00 94.81           C  
ATOM   2908  N   ASN B  74      -3.127  21.641   2.225  1.00 94.62           N  
ATOM   2909  CA  ASN B  74      -3.018  22.625   1.146  1.00 94.62           C  
ATOM   2910  C   ASN B  74      -1.951  23.672   1.446  1.00 94.62           C  
ATOM   2911  CB  ASN B  74      -4.367  23.297   0.892  1.00 94.62           C  
ATOM   2912  O   ASN B  74      -1.528  23.828   2.594  1.00 94.62           O  
ATOM   2913  CG  ASN B  74      -5.320  22.406   0.111  1.00 94.62           C  
ATOM   2914  ND2 ASN B  74      -6.590  22.812   0.064  1.00 94.62           N  
ATOM   2915  OD1 ASN B  74      -4.922  21.391  -0.444  1.00 94.62           O  
ATOM   2916  N   ALA B  75      -1.588  24.312   0.363  1.00 93.69           N  
ATOM   2917  CA  ALA B  75      -0.589  25.375   0.470  1.00 93.69           C  
ATOM   2918  C   ALA B  75      -1.251  26.750   0.584  1.00 93.69           C  
ATOM   2919  CB  ALA B  75       0.353  25.344  -0.731  1.00 93.69           C  
ATOM   2920  O   ALA B  75      -2.451  26.891   0.338  1.00 93.69           O  
ATOM   2921  N   ILE B  76      -0.436  27.688   1.108  1.00 90.88           N  
ATOM   2922  CA  ILE B  76      -0.851  29.078   1.079  1.00 90.88           C  
ATOM   2923  C   ILE B  76       0.293  29.953   0.559  1.00 90.88           C  
ATOM   2924  CB  ILE B  76      -1.300  29.578   2.475  1.00 90.88           C  
ATOM   2925  O   ILE B  76       1.460  29.562   0.630  1.00 90.88           O  
ATOM   2926  CG1 ILE B  76      -0.111  29.594   3.443  1.00 90.88           C  
ATOM   2927  CG2 ILE B  76      -2.434  28.688   3.014  1.00 90.88           C  
ATOM   2928  CD1 ILE B  76      -0.386  30.312   4.750  1.00 90.88           C  
ATOM   2929  N   SER B  77      -0.068  30.938  -0.125  1.00 87.31           N  
ATOM   2930  CA  SER B  77       0.913  31.922  -0.550  1.00 87.31           C  
ATOM   2931  C   SER B  77       1.024  33.062   0.462  1.00 87.31           C  
ATOM   2932  CB  SER B  77       0.544  32.500  -1.923  1.00 87.31           C  
ATOM   2933  O   SER B  77       0.013  33.531   0.979  1.00 87.31           O  
ATOM   2934  OG  SER B  77       0.488  31.453  -2.893  1.00 87.31           O  
ATOM   2935  N   VAL B  78       2.252  33.469   0.727  1.00 89.06           N  
ATOM   2936  CA  VAL B  78       2.502  34.531   1.704  1.00 89.06           C  
ATOM   2937  C   VAL B  78       3.363  35.625   1.076  1.00 89.06           C  
ATOM   2938  CB  VAL B  78       3.186  33.969   2.975  1.00 89.06           C  
ATOM   2939  O   VAL B  78       4.383  35.312   0.444  1.00 89.06           O  
ATOM   2940  CG1 VAL B  78       3.408  35.094   3.996  1.00 89.06           C  
ATOM   2941  CG2 VAL B  78       2.352  32.844   3.580  1.00 89.06           C  
ATOM   2942  N   LEU B  79       2.838  36.812   1.112  1.00 84.50           N  
ATOM   2943  CA  LEU B  79       3.590  38.000   0.735  1.00 84.50           C  
ATOM   2944  C   LEU B  79       4.270  38.625   1.951  1.00 84.50           C  
ATOM   2945  CB  LEU B  79       2.670  39.031   0.070  1.00 84.50           C  
ATOM   2946  O   LEU B  79       3.604  38.969   2.928  1.00 84.50           O  
ATOM   2947  CG  LEU B  79       3.357  40.188  -0.667  1.00 84.50           C  
ATOM   2948  CD1 LEU B  79       4.047  39.656  -1.927  1.00 84.50           C  
ATOM   2949  CD2 LEU B  79       2.352  41.281  -1.009  1.00 84.50           C  
ATOM   2950  N   TYR B  80       5.664  38.750   1.936  1.00 86.62           N  
ATOM   2951  CA  TYR B  80       6.355  39.281   3.107  1.00 86.62           C  
ATOM   2952  C   TYR B  80       7.609  40.031   2.705  1.00 86.62           C  
ATOM   2953  CB  TYR B  80       6.723  38.125   4.066  1.00 86.62           C  
ATOM   2954  O   TYR B  80       8.023  40.000   1.543  1.00 86.62           O  
ATOM   2955  CG  TYR B  80       7.754  37.188   3.508  1.00 86.62           C  
ATOM   2956  CD1 TYR B  80       7.383  36.156   2.639  1.00 86.62           C  
ATOM   2957  CD2 TYR B  80       9.094  37.312   3.850  1.00 86.62           C  
ATOM   2958  CE1 TYR B  80       8.328  35.281   2.123  1.00 86.62           C  
ATOM   2959  CE2 TYR B  80      10.047  36.438   3.340  1.00 86.62           C  
ATOM   2960  OH  TYR B  80      10.594  34.562   1.973  1.00 86.62           O  
ATOM   2961  CZ  TYR B  80       9.656  35.406   2.480  1.00 86.62           C  
ATOM   2962  N   PHE B  81       8.156  40.750   3.643  1.00 85.62           N  
ATOM   2963  CA  PHE B  81       9.398  41.500   3.461  1.00 85.62           C  
ATOM   2964  C   PHE B  81      10.594  40.625   3.828  1.00 85.62           C  
ATOM   2965  CB  PHE B  81       9.406  42.781   4.305  1.00 85.62           C  
ATOM   2966  O   PHE B  81      10.594  39.969   4.875  1.00 85.62           O  
ATOM   2967  CG  PHE B  81       8.383  43.781   3.869  1.00 85.62           C  
ATOM   2968  CD1 PHE B  81       8.578  44.562   2.725  1.00 85.62           C  
ATOM   2969  CD2 PHE B  81       7.223  43.969   4.609  1.00 85.62           C  
ATOM   2970  CE1 PHE B  81       7.633  45.500   2.322  1.00 85.62           C  
ATOM   2971  CE2 PHE B  81       6.273  44.906   4.211  1.00 85.62           C  
ATOM   2972  CZ  PHE B  81       6.480  45.656   3.068  1.00 85.62           C  
ATOM   2973  N   ASP B  82      11.570  40.625   2.953  1.00 82.06           N  
ATOM   2974  CA  ASP B  82      12.805  39.938   3.324  1.00 82.06           C  
ATOM   2975  C   ASP B  82      13.734  40.844   4.105  1.00 82.06           C  
ATOM   2976  CB  ASP B  82      13.516  39.406   2.080  1.00 82.06           C  
ATOM   2977  O   ASP B  82      13.352  41.969   4.453  1.00 82.06           O  
ATOM   2978  CG  ASP B  82      14.070  40.500   1.197  1.00 82.06           C  
ATOM   2979  OD1 ASP B  82      13.898  41.688   1.528  1.00 82.06           O  
ATOM   2980  OD2 ASP B  82      14.688  40.188   0.159  1.00 82.06           O  
ATOM   2981  N   ASP B  83      14.930  40.281   4.398  1.00 82.62           N  
ATOM   2982  CA  ASP B  83      15.875  41.031   5.215  1.00 82.62           C  
ATOM   2983  C   ASP B  83      16.297  42.344   4.508  1.00 82.62           C  
ATOM   2984  CB  ASP B  83      17.094  40.188   5.543  1.00 82.62           C  
ATOM   2985  O   ASP B  83      16.641  43.312   5.160  1.00 82.62           O  
ATOM   2986  CG  ASP B  83      16.781  39.031   6.480  1.00 82.62           C  
ATOM   2987  OD1 ASP B  83      15.852  39.156   7.305  1.00 82.62           O  
ATOM   2988  OD2 ASP B  83      17.484  38.000   6.398  1.00 82.62           O  
ATOM   2989  N   ASN B  84      16.234  42.344   3.172  1.00 82.12           N  
ATOM   2990  CA  ASN B  84      16.625  43.531   2.387  1.00 82.12           C  
ATOM   2991  C   ASN B  84      15.422  44.406   2.061  1.00 82.12           C  
ATOM   2992  CB  ASN B  84      17.328  43.094   1.100  1.00 82.12           C  
ATOM   2993  O   ASN B  84      15.477  45.219   1.144  1.00 82.12           O  
ATOM   2994  CG  ASN B  84      18.641  42.375   1.365  1.00 82.12           C  
ATOM   2995  ND2 ASN B  84      18.984  41.438   0.486  1.00 82.12           N  
ATOM   2996  OD1 ASN B  84      19.312  42.625   2.354  1.00 82.12           O  
ATOM   2997  N   SER B  85      14.289  44.156   2.652  1.00 82.06           N  
ATOM   2998  CA  SER B  85      13.055  44.938   2.477  1.00 82.06           C  
ATOM   2999  C   SER B  85      12.469  44.719   1.085  1.00 82.06           C  
ATOM   3000  CB  SER B  85      13.312  46.438   2.707  1.00 82.06           C  
ATOM   3001  O   SER B  85      11.766  45.594   0.565  1.00 82.06           O  
ATOM   3002  OG  SER B  85      13.750  46.656   4.035  1.00 82.06           O  
ATOM   3003  N   ASN B  86      12.922  43.594   0.525  1.00 76.25           N  
ATOM   3004  CA  ASN B  86      12.258  43.188  -0.714  1.00 76.25           C  
ATOM   3005  C   ASN B  86      10.953  42.469  -0.441  1.00 76.25           C  
ATOM   3006  CB  ASN B  86      13.188  42.344  -1.571  1.00 76.25           C  
ATOM   3007  O   ASN B  86      10.828  41.750   0.562  1.00 76.25           O  
ATOM   3008  CG  ASN B  86      14.492  43.031  -1.908  1.00 76.25           C  
ATOM   3009  ND2 ASN B  86      15.602  42.312  -1.770  1.00 76.25           N  
ATOM   3010  OD1 ASN B  86      14.500  44.188  -2.289  1.00 76.25           O  
ATOM   3011  N   VAL B  87      10.008  42.719  -1.306  1.00 74.38           N  
ATOM   3012  CA  VAL B  87       8.727  42.031  -1.184  1.00 74.38           C  
ATOM   3013  C   VAL B  87       8.797  40.656  -1.868  1.00 74.38           C  
ATOM   3014  CB  VAL B  87       7.574  42.875  -1.787  1.00 74.38           C  
ATOM   3015  O   VAL B  87       9.070  40.594  -3.068  1.00 74.38           O  
ATOM   3016  CG1 VAL B  87       6.250  42.125  -1.685  1.00 74.38           C  
ATOM   3017  CG2 VAL B  87       7.480  44.219  -1.089  1.00 74.38           C  
ATOM   3018  N   ILE B  88       8.617  39.594  -1.129  1.00 78.88           N  
ATOM   3019  CA  ILE B  88       8.719  38.250  -1.640  1.00 78.88           C  
ATOM   3020  C   ILE B  88       7.359  37.562  -1.546  1.00 78.88           C  
ATOM   3021  CB  ILE B  88       9.781  37.438  -0.872  1.00 78.88           C  
ATOM   3022  O   ILE B  88       6.664  37.656  -0.533  1.00 78.88           O  
ATOM   3023  CG1 ILE B  88      11.133  38.156  -0.906  1.00 78.88           C  
ATOM   3024  CG2 ILE B  88       9.906  36.000  -1.450  1.00 78.88           C  
ATOM   3025  CD1 ILE B  88      11.773  38.188  -2.289  1.00 78.88           C  
ATOM   3026  N   LEU B  89       6.891  36.938  -2.689  1.00 81.44           N  
ATOM   3027  CA  LEU B  89       5.742  36.062  -2.676  1.00 81.44           C  
ATOM   3028  C   LEU B  89       6.191  34.594  -2.674  1.00 81.44           C  
ATOM   3029  CB  LEU B  89       4.840  36.312  -3.885  1.00 81.44           C  
ATOM   3030  O   LEU B  89       6.832  34.125  -3.621  1.00 81.44           O  
ATOM   3031  CG  LEU B  89       3.592  35.438  -4.004  1.00 81.44           C  
ATOM   3032  CD1 LEU B  89       2.621  35.750  -2.869  1.00 81.44           C  
ATOM   3033  CD2 LEU B  89       2.922  35.656  -5.359  1.00 81.44           C  
ATOM   3034  N   LYS B  90       5.848  33.906  -1.629  1.00 86.75           N  
ATOM   3035  CA  LYS B  90       6.270  32.531  -1.519  1.00 86.75           C  
ATOM   3036  C   LYS B  90       5.086  31.609  -1.200  1.00 86.75           C  
ATOM   3037  CB  LYS B  90       7.352  32.375  -0.446  1.00 86.75           C  
ATOM   3038  O   LYS B  90       4.227  31.969  -0.388  1.00 86.75           O  
ATOM   3039  CG  LYS B  90       7.910  30.969  -0.326  1.00 86.75           C  
ATOM   3040  CD  LYS B  90       9.109  30.922   0.615  1.00 86.75           C  
ATOM   3041  CE  LYS B  90       9.648  29.500   0.760  1.00 86.75           C  
ATOM   3042  NZ  LYS B  90      10.898  29.469   1.580  1.00 86.75           N  
ATOM   3043  N   LYS B  91       5.078  30.531  -1.868  1.00 88.56           N  
ATOM   3044  CA  LYS B  91       4.090  29.484  -1.581  1.00 88.56           C  
ATOM   3045  C   LYS B  91       4.617  28.500  -0.552  1.00 88.56           C  
ATOM   3046  CB  LYS B  91       3.693  28.750  -2.863  1.00 88.56           C  
ATOM   3047  O   LYS B  91       5.637  27.844  -0.778  1.00 88.56           O  
ATOM   3048  CG  LYS B  91       2.529  27.797  -2.689  1.00 88.56           C  
ATOM   3049  CD  LYS B  91       2.127  27.156  -4.016  1.00 88.56           C  
ATOM   3050  CE  LYS B  91       0.935  26.219  -3.850  1.00 88.56           C  
ATOM   3051  NZ  LYS B  91       0.492  25.656  -5.156  1.00 88.56           N  
ATOM   3052  N   TYR B  92       3.969  28.469   0.551  1.00 91.31           N  
ATOM   3053  CA  TYR B  92       4.324  27.500   1.589  1.00 91.31           C  
ATOM   3054  C   TYR B  92       3.387  26.297   1.563  1.00 91.31           C  
ATOM   3055  CB  TYR B  92       4.289  28.156   2.971  1.00 91.31           C  
ATOM   3056  O   TYR B  92       2.174  26.438   1.740  1.00 91.31           O  
ATOM   3057  CG  TYR B  92       5.406  29.141   3.199  1.00 91.31           C  
ATOM   3058  CD1 TYR B  92       6.668  28.719   3.605  1.00 91.31           C  
ATOM   3059  CD2 TYR B  92       5.203  30.516   3.014  1.00 91.31           C  
ATOM   3060  CE1 TYR B  92       7.699  29.625   3.820  1.00 91.31           C  
ATOM   3061  CE2 TYR B  92       6.230  31.422   3.225  1.00 91.31           C  
ATOM   3062  OH  TYR B  92       8.492  31.875   3.838  1.00 91.31           O  
ATOM   3063  CZ  TYR B  92       7.473  30.969   3.627  1.00 91.31           C  
ATOM   3064  N   ARG B  93       3.965  25.109   1.426  1.00 93.06           N  
ATOM   3065  CA  ARG B  93       3.191  23.875   1.339  1.00 93.06           C  
ATOM   3066  C   ARG B  93       2.785  23.391   2.725  1.00 93.06           C  
ATOM   3067  CB  ARG B  93       3.988  22.797   0.611  1.00 93.06           C  
ATOM   3068  O   ARG B  93       3.346  23.828   3.732  1.00 93.06           O  
ATOM   3069  CG  ARG B  93       4.305  23.141  -0.838  1.00 93.06           C  
ATOM   3070  CD  ARG B  93       5.078  22.016  -1.521  1.00 93.06           C  
ATOM   3071  NE  ARG B  93       5.285  22.297  -2.939  1.00 93.06           N  
ATOM   3072  NH1 ARG B  93       6.316  20.266  -3.393  1.00 93.06           N  
ATOM   3073  NH2 ARG B  93       6.012  21.812  -5.066  1.00 93.06           N  
ATOM   3074  CZ  ARG B  93       5.871  21.453  -3.795  1.00 93.06           C  
ATOM   3075  N   ASN B  94       1.712  22.562   2.738  1.00 95.44           N  
ATOM   3076  CA  ASN B  94       1.279  21.859   3.945  1.00 95.44           C  
ATOM   3077  C   ASN B  94       0.969  22.844   5.078  1.00 95.44           C  
ATOM   3078  CB  ASN B  94       2.338  20.859   4.391  1.00 95.44           C  
ATOM   3079  O   ASN B  94       1.457  22.672   6.195  1.00 95.44           O  
ATOM   3080  CG  ASN B  94       2.643  19.828   3.324  1.00 95.44           C  
ATOM   3081  ND2 ASN B  94       3.893  19.375   3.268  1.00 95.44           N  
ATOM   3082  OD1 ASN B  94       1.761  19.422   2.559  1.00 95.44           O  
ATOM   3083  N   MET B  95       0.106  23.828   4.676  1.00 96.44           N  
ATOM   3084  CA  MET B  95      -0.192  24.891   5.629  1.00 96.44           C  
ATOM   3085  C   MET B  95      -1.614  24.750   6.164  1.00 96.44           C  
ATOM   3086  CB  MET B  95      -0.002  26.266   4.984  1.00 96.44           C  
ATOM   3087  O   MET B  95      -1.889  25.125   7.309  1.00 96.44           O  
ATOM   3088  CG  MET B  95       1.451  26.625   4.723  1.00 96.44           C  
ATOM   3089  SD  MET B  95       2.371  27.000   6.262  1.00 96.44           S  
ATOM   3090  CE  MET B  95       1.780  28.688   6.574  1.00 96.44           C  
ATOM   3091  N   VAL B  96      -2.494  24.156   5.336  1.00 96.38           N  
ATOM   3092  CA  VAL B  96      -3.912  24.156   5.676  1.00 96.38           C  
ATOM   3093  C   VAL B  96      -4.426  22.719   5.703  1.00 96.38           C  
ATOM   3094  CB  VAL B  96      -4.742  25.000   4.684  1.00 96.38           C  
ATOM   3095  O   VAL B  96      -4.250  21.969   4.734  1.00 96.38           O  
ATOM   3096  CG1 VAL B  96      -6.215  25.000   5.078  1.00 96.38           C  
ATOM   3097  CG2 VAL B  96      -4.199  26.422   4.617  1.00 96.38           C  
ATOM   3098  N   VAL B  97      -5.113  22.422   6.805  1.00 96.75           N  
ATOM   3099  CA  VAL B  97      -5.707  21.078   6.898  1.00 96.75           C  
ATOM   3100  C   VAL B  97      -6.996  21.031   6.086  1.00 96.75           C  
ATOM   3101  CB  VAL B  97      -5.988  20.688   8.367  1.00 96.75           C  
ATOM   3102  O   VAL B  97      -7.934  21.797   6.344  1.00 96.75           O  
ATOM   3103  CG1 VAL B  97      -6.758  19.375   8.438  1.00 96.75           C  
ATOM   3104  CG2 VAL B  97      -4.680  20.594   9.148  1.00 96.75           C  
ATOM   3105  N   ARG B  98      -7.004  20.094   5.137  1.00 95.81           N  
ATOM   3106  CA  ARG B  98      -8.203  19.891   4.328  1.00 95.81           C  
ATOM   3107  C   ARG B  98      -9.000  18.688   4.824  1.00 95.81           C  
ATOM   3108  CB  ARG B  98      -7.824  19.688   2.855  1.00 95.81           C  
ATOM   3109  O   ARG B  98     -10.234  18.703   4.809  1.00 95.81           O  
ATOM   3110  CG  ARG B  98      -8.984  19.906   1.893  1.00 95.81           C  
ATOM   3111  CD  ARG B  98      -8.625  19.484   0.476  1.00 95.81           C  
ATOM   3112  NE  ARG B  98      -9.750  19.625  -0.436  1.00 95.81           N  
ATOM   3113  NH1 ARG B  98      -8.672  18.719  -2.262  1.00 95.81           N  
ATOM   3114  NH2 ARG B  98     -10.836  19.453  -2.455  1.00 95.81           N  
ATOM   3115  CZ  ARG B  98      -9.750  19.266  -1.716  1.00 95.81           C  
ATOM   3116  N   ALA B  99      -8.289  17.672   5.234  1.00 94.38           N  
ATOM   3117  CA  ALA B  99      -8.930  16.453   5.707  1.00 94.38           C  
ATOM   3118  C   ALA B  99      -8.109  15.797   6.820  1.00 94.38           C  
ATOM   3119  CB  ALA B  99      -9.117  15.469   4.551  1.00 94.38           C  
ATOM   3120  O   ALA B  99      -6.891  15.977   6.891  1.00 94.38           O  
ATOM   3121  N   CYS B 100      -8.875  15.156   7.703  1.00 94.06           N  
ATOM   3122  CA  CYS B 100      -8.258  14.445   8.820  1.00 94.06           C  
ATOM   3123  C   CYS B 100      -8.539  12.953   8.734  1.00 94.06           C  
ATOM   3124  CB  CYS B 100      -8.758  15.000  10.148  1.00 94.06           C  
ATOM   3125  O   CYS B 100      -9.484  12.531   8.070  1.00 94.06           O  
ATOM   3126  SG  CYS B 100      -8.289  16.719  10.445  1.00 94.06           S  
ATOM   3127  N   GLY B 101      -7.664  12.250   9.406  1.00 93.94           N  
ATOM   3128  CA  GLY B 101      -7.824  10.805   9.508  1.00 93.94           C  
ATOM   3129  C   GLY B 101      -6.961  10.188  10.586  1.00 93.94           C  
ATOM   3130  O   GLY B 101      -6.121  10.859  11.188  1.00 93.94           O  
ATOM   3131  N   CYS B 102      -7.250   8.883  10.781  1.00 93.12           N  
ATOM   3132  CA  CYS B 102      -6.465   8.125  11.750  1.00 93.12           C  
ATOM   3133  C   CYS B 102      -5.277   7.445  11.078  1.00 93.12           C  
ATOM   3134  CB  CYS B 102      -7.336   7.078  12.445  1.00 93.12           C  
ATOM   3135  O   CYS B 102      -5.441   6.746  10.078  1.00 93.12           O  
ATOM   3136  SG  CYS B 102      -8.586   7.785  13.547  1.00 93.12           S  
ATOM   3137  N   HIS B 103      -4.090   7.773  11.719  1.00 90.12           N  
ATOM   3138  CA  HIS B 103      -2.840   7.258  11.172  1.00 90.12           C  
ATOM   3139  C   HIS B 103      -2.131   6.352  12.172  1.00 90.12           C  
ATOM   3140  CB  HIS B 103      -1.921   8.406  10.766  1.00 90.12           C  
ATOM   3141  O   HIS B 103      -2.309   6.500  13.383  1.00 90.12           O  
ATOM   3142  CG  HIS B 103      -2.391   9.148   9.555  1.00 90.12           C  
ATOM   3143  CD2 HIS B 103      -3.131  10.281   9.430  1.00 90.12           C  
ATOM   3144  ND1 HIS B 103      -2.107   8.734   8.266  1.00 90.12           N  
ATOM   3145  CE1 HIS B 103      -2.652   9.578   7.410  1.00 90.12           C  
ATOM   3146  NE2 HIS B 103      -3.279  10.523   8.086  1.00 90.12           N  
TER    3147      HIS B 103                                                      
ATOM   3148  N   ALA C   1      10.820  12.250  22.016  1.00 87.62           N  
ATOM   3149  CA  ALA C   1      10.570  12.922  20.734  1.00 87.62           C  
ATOM   3150  C   ALA C   1       9.922  11.969  19.734  1.00 87.62           C  
ATOM   3151  CB  ALA C   1      11.867  13.484  20.172  1.00 87.62           C  
ATOM   3152  O   ALA C   1      10.086  10.750  19.828  1.00 87.62           O  
ATOM   3153  N   CYS C   2       9.094  12.461  18.828  1.00 92.44           N  
ATOM   3154  CA  CYS C   2       8.414  11.680  17.812  1.00 92.44           C  
ATOM   3155  C   CYS C   2       9.398  10.812  17.031  1.00 92.44           C  
ATOM   3156  CB  CYS C   2       7.660  12.594  16.844  1.00 92.44           C  
ATOM   3157  O   CYS C   2      10.344  11.328  16.422  1.00 92.44           O  
ATOM   3158  SG  CYS C   2       6.809  11.719  15.516  1.00 92.44           S  
ATOM   3159  N   ARG C   3       9.172   9.547  17.125  1.00 93.06           N  
ATOM   3160  CA  ARG C   3      10.055   8.648  16.391  1.00 93.06           C  
ATOM   3161  C   ARG C   3       9.352   7.332  16.078  1.00 93.06           C  
ATOM   3162  CB  ARG C   3      11.336   8.391  17.188  1.00 93.06           C  
ATOM   3163  O   ARG C   3       8.305   7.027  16.656  1.00 93.06           O  
ATOM   3164  CG  ARG C   3      11.109   7.660  18.500  1.00 93.06           C  
ATOM   3165  CD  ARG C   3      12.414   7.453  19.250  1.00 93.06           C  
ATOM   3166  NE  ARG C   3      12.195   6.777  20.531  1.00 93.06           N  
ATOM   3167  NH1 ARG C   3      14.305   7.215  21.359  1.00 93.06           N  
ATOM   3168  NH2 ARG C   3      12.797   6.043  22.625  1.00 93.06           N  
ATOM   3169  CZ  ARG C   3      13.102   6.680  21.500  1.00 93.06           C  
ATOM   3170  N   LYS C   4      10.055   6.562  15.250  1.00 95.06           N  
ATOM   3171  CA  LYS C   4       9.562   5.246  14.859  1.00 95.06           C  
ATOM   3172  C   LYS C   4       9.930   4.188  15.898  1.00 95.06           C  
ATOM   3173  CB  LYS C   4      10.117   4.848  13.484  1.00 95.06           C  
ATOM   3174  O   LYS C   4      11.062   4.156  16.375  1.00 95.06           O  
ATOM   3175  CG  LYS C   4       9.555   3.543  12.945  1.00 95.06           C  
ATOM   3176  CD  LYS C   4      10.125   3.213  11.578  1.00 95.06           C  
ATOM   3177  CE  LYS C   4      11.562   2.701  11.680  1.00 95.06           C  
ATOM   3178  NZ  LYS C   4      12.055   2.186  10.367  1.00 95.06           N  
ATOM   3179  N   HIS C   5       9.023   3.402  16.219  1.00 95.12           N  
ATOM   3180  CA  HIS C   5       9.227   2.287  17.141  1.00 95.12           C  
ATOM   3181  C   HIS C   5       8.961   0.952  16.453  1.00 95.12           C  
ATOM   3182  CB  HIS C   5       8.328   2.438  18.375  1.00 95.12           C  
ATOM   3183  O   HIS C   5       8.117   0.870  15.562  1.00 95.12           O  
ATOM   3184  CG  HIS C   5       8.586   3.688  19.156  1.00 95.12           C  
ATOM   3185  CD2 HIS C   5       8.109   4.945  19.000  1.00 95.12           C  
ATOM   3186  ND1 HIS C   5       9.430   3.727  20.250  1.00 95.12           N  
ATOM   3187  CE1 HIS C   5       9.461   4.957  20.734  1.00 95.12           C  
ATOM   3188  NE2 HIS C   5       8.664   5.719  19.984  1.00 95.12           N  
ATOM   3189  N   GLU C   6       9.656  -0.032  16.922  1.00 93.56           N  
ATOM   3190  CA  GLU C   6       9.484  -1.356  16.344  1.00 93.56           C  
ATOM   3191  C   GLU C   6       8.242  -2.053  16.906  1.00 93.56           C  
ATOM   3192  CB  GLU C   6      10.727  -2.219  16.578  1.00 93.56           C  
ATOM   3193  O   GLU C   6       7.965  -1.959  18.094  1.00 93.56           O  
ATOM   3194  CG  GLU C   6      11.969  -1.703  15.875  1.00 93.56           C  
ATOM   3195  CD  GLU C   6      13.172  -2.621  16.031  1.00 93.56           C  
ATOM   3196  OE1 GLU C   6      14.219  -2.375  15.383  1.00 93.56           O  
ATOM   3197  OE2 GLU C   6      13.070  -3.596  16.812  1.00 93.56           O  
ATOM   3198  N   LEU C   7       7.504  -2.648  15.961  1.00 94.00           N  
ATOM   3199  CA  LEU C   7       6.328  -3.438  16.312  1.00 94.00           C  
ATOM   3200  C   LEU C   7       6.129  -4.574  15.312  1.00 94.00           C  
ATOM   3201  CB  LEU C   7       5.078  -2.549  16.344  1.00 94.00           C  
ATOM   3202  O   LEU C   7       5.973  -4.336  14.109  1.00 94.00           O  
ATOM   3203  CG  LEU C   7       3.740  -3.270  16.500  1.00 94.00           C  
ATOM   3204  CD1 LEU C   7       3.646  -3.906  17.891  1.00 94.00           C  
ATOM   3205  CD2 LEU C   7       2.582  -2.305  16.281  1.00 94.00           C  
ATOM   3206  N   TYR C   8       6.180  -5.742  15.797  1.00 93.50           N  
ATOM   3207  CA  TYR C   8       5.859  -6.906  14.977  1.00 93.50           C  
ATOM   3208  C   TYR C   8       4.422  -7.355  15.203  1.00 93.50           C  
ATOM   3209  CB  TYR C   8       6.824  -8.062  15.289  1.00 93.50           C  
ATOM   3210  O   TYR C   8       3.998  -7.555  16.344  1.00 93.50           O  
ATOM   3211  CG  TYR C   8       6.641  -9.258  14.383  1.00 93.50           C  
ATOM   3212  CD1 TYR C   8       5.891 -10.359  14.797  1.00 93.50           C  
ATOM   3213  CD2 TYR C   8       7.219  -9.289  13.125  1.00 93.50           C  
ATOM   3214  CE1 TYR C   8       5.723 -11.461  13.977  1.00 93.50           C  
ATOM   3215  CE2 TYR C   8       7.059 -10.391  12.289  1.00 93.50           C  
ATOM   3216  OH  TYR C   8       6.148 -12.562  11.898  1.00 93.50           O  
ATOM   3217  CZ  TYR C   8       6.309 -11.469  12.719  1.00 93.50           C  
ATOM   3218  N   VAL C   9       3.723  -7.492  14.125  1.00 92.25           N  
ATOM   3219  CA  VAL C   9       2.338  -7.953  14.180  1.00 92.25           C  
ATOM   3220  C   VAL C   9       2.248  -9.383  13.648  1.00 92.25           C  
ATOM   3221  CB  VAL C   9       1.397  -7.023  13.383  1.00 92.25           C  
ATOM   3222  O   VAL C   9       2.545  -9.633  12.477  1.00 92.25           O  
ATOM   3223  CG1 VAL C   9      -0.028  -7.570  13.383  1.00 92.25           C  
ATOM   3224  CG2 VAL C   9       1.429  -5.609  13.953  1.00 92.25           C  
ATOM   3225  N   SER C  10       1.825 -10.195  14.586  1.00 88.19           N  
ATOM   3226  CA  SER C  10       1.590 -11.578  14.203  1.00 88.19           C  
ATOM   3227  C   SER C  10       0.128 -11.812  13.836  1.00 88.19           C  
ATOM   3228  CB  SER C  10       1.997 -12.523  15.336  1.00 88.19           C  
ATOM   3229  O   SER C  10      -0.772 -11.469  14.609  1.00 88.19           O  
ATOM   3230  OG  SER C  10       1.474 -13.828  15.117  1.00 88.19           O  
ATOM   3231  N   PHE C  11      -0.005 -12.438  12.625  1.00 87.81           N  
ATOM   3232  CA  PHE C  11      -1.376 -12.703  12.211  1.00 87.81           C  
ATOM   3233  C   PHE C  11      -2.020 -13.758  13.094  1.00 87.81           C  
ATOM   3234  CB  PHE C  11      -1.414 -13.148  10.742  1.00 87.81           C  
ATOM   3235  O   PHE C  11      -3.244 -13.805  13.227  1.00 87.81           O  
ATOM   3236  CG  PHE C  11      -1.139 -12.047   9.766  1.00 87.81           C  
ATOM   3237  CD1 PHE C  11      -1.777 -10.812   9.883  1.00 87.81           C  
ATOM   3238  CD2 PHE C  11      -0.241 -12.234   8.719  1.00 87.81           C  
ATOM   3239  CE1 PHE C  11      -1.524  -9.789   8.977  1.00 87.81           C  
ATOM   3240  CE2 PHE C  11       0.017 -11.211   7.809  1.00 87.81           C  
ATOM   3241  CZ  PHE C  11      -0.626  -9.992   7.938  1.00 87.81           C  
ATOM   3242  N   GLN C  12      -1.224 -14.508  13.695  1.00 85.81           N  
ATOM   3243  CA  GLN C  12      -1.733 -15.453  14.680  1.00 85.81           C  
ATOM   3244  C   GLN C  12      -2.309 -14.734  15.891  1.00 85.81           C  
ATOM   3245  CB  GLN C  12      -0.630 -16.422  15.109  1.00 85.81           C  
ATOM   3246  O   GLN C  12      -3.373 -15.109  16.391  1.00 85.81           O  
ATOM   3247  CG  GLN C  12      -1.097 -17.484  16.094  1.00 85.81           C  
ATOM   3248  CD  GLN C  12      -0.041 -18.531  16.375  1.00 85.81           C  
ATOM   3249  NE2 GLN C  12      -0.474 -19.703  16.828  1.00 85.81           N  
ATOM   3250  OE1 GLN C  12       1.154 -18.312  16.156  1.00 85.81           O  
ATOM   3251  N   ASP C  13      -1.639 -13.742  16.406  1.00 86.00           N  
ATOM   3252  CA  ASP C  13      -2.090 -12.977  17.562  1.00 86.00           C  
ATOM   3253  C   ASP C  13      -3.414 -12.273  17.266  1.00 86.00           C  
ATOM   3254  CB  ASP C  13      -1.030 -11.953  17.969  1.00 86.00           C  
ATOM   3255  O   ASP C  13      -4.219 -12.055  18.188  1.00 86.00           O  
ATOM   3256  CG  ASP C  13       0.240 -12.594  18.500  1.00 86.00           C  
ATOM   3257  OD1 ASP C  13       0.213 -13.789  18.875  1.00 86.00           O  
ATOM   3258  OD2 ASP C  13       1.277 -11.898  18.547  1.00 86.00           O  
ATOM   3259  N   LEU C  14      -3.656 -11.992  15.984  1.00 87.19           N  
ATOM   3260  CA  LEU C  14      -4.883 -11.305  15.594  1.00 87.19           C  
ATOM   3261  C   LEU C  14      -6.000 -12.305  15.312  1.00 87.19           C  
ATOM   3262  CB  LEU C  14      -4.641 -10.438  14.352  1.00 87.19           C  
ATOM   3263  O   LEU C  14      -7.133 -11.906  15.023  1.00 87.19           O  
ATOM   3264  CG  LEU C  14      -3.723  -9.227  14.539  1.00 87.19           C  
ATOM   3265  CD1 LEU C  14      -3.529  -8.500  13.219  1.00 87.19           C  
ATOM   3266  CD2 LEU C  14      -4.289  -8.289  15.602  1.00 87.19           C  
ATOM   3267  N   GLY C  15      -5.617 -13.539  15.367  1.00 87.00           N  
ATOM   3268  CA  GLY C  15      -6.594 -14.578  15.094  1.00 87.00           C  
ATOM   3269  C   GLY C  15      -6.855 -14.781  13.609  1.00 87.00           C  
ATOM   3270  O   GLY C  15      -7.957 -15.172  13.219  1.00 87.00           O  
ATOM   3271  N   TRP C  16      -5.898 -14.352  12.781  1.00 84.25           N  
ATOM   3272  CA  TRP C  16      -6.109 -14.391  11.336  1.00 84.25           C  
ATOM   3273  C   TRP C  16      -5.391 -15.578  10.711  1.00 84.25           C  
ATOM   3274  CB  TRP C  16      -5.629 -13.086  10.688  1.00 84.25           C  
ATOM   3275  O   TRP C  16      -5.285 -15.672   9.484  1.00 84.25           O  
ATOM   3276  CG  TRP C  16      -6.414 -11.875  11.102  1.00 84.25           C  
ATOM   3277  CD1 TRP C  16      -7.535 -11.852  11.883  1.00 84.25           C  
ATOM   3278  CD2 TRP C  16      -6.137 -10.516  10.750  1.00 84.25           C  
ATOM   3279  CE2 TRP C  16      -7.133  -9.719  11.352  1.00 84.25           C  
ATOM   3280  CE3 TRP C  16      -5.141  -9.898   9.984  1.00 84.25           C  
ATOM   3281  NE1 TRP C  16      -7.973 -10.555  12.039  1.00 84.25           N  
ATOM   3282  CH2 TRP C  16      -6.172  -7.746  10.461  1.00 84.25           C  
ATOM   3283  CZ2 TRP C  16      -7.160  -8.328  11.211  1.00 84.25           C  
ATOM   3284  CZ3 TRP C  16      -5.168  -8.516   9.844  1.00 84.25           C  
ATOM   3285  N   GLN C  17      -4.973 -16.391  11.570  1.00 79.62           N  
ATOM   3286  CA  GLN C  17      -4.109 -17.469  11.109  1.00 79.62           C  
ATOM   3287  C   GLN C  17      -4.879 -18.469  10.250  1.00 79.62           C  
ATOM   3288  CB  GLN C  17      -3.471 -18.188  12.305  1.00 79.62           C  
ATOM   3289  O   GLN C  17      -4.289 -19.188   9.445  1.00 79.62           O  
ATOM   3290  CG  GLN C  17      -4.457 -19.000  13.133  1.00 79.62           C  
ATOM   3291  CD  GLN C  17      -5.270 -18.156  14.078  1.00 79.62           C  
ATOM   3292  NE2 GLN C  17      -6.051 -18.797  14.938  1.00 79.62           N  
ATOM   3293  OE1 GLN C  17      -5.195 -16.922  14.047  1.00 79.62           O  
ATOM   3294  N   ASP C  18      -6.117 -18.516  10.375  1.00 81.12           N  
ATOM   3295  CA  ASP C  18      -6.902 -19.547   9.695  1.00 81.12           C  
ATOM   3296  C   ASP C  18      -7.105 -19.203   8.227  1.00 81.12           C  
ATOM   3297  CB  ASP C  18      -8.250 -19.734  10.383  1.00 81.12           C  
ATOM   3298  O   ASP C  18      -7.316 -20.078   7.395  1.00 81.12           O  
ATOM   3299  CG  ASP C  18      -8.133 -20.312  11.781  1.00 81.12           C  
ATOM   3300  OD1 ASP C  18      -7.145 -21.031  12.062  1.00 81.12           O  
ATOM   3301  OD2 ASP C  18      -9.031 -20.062  12.617  1.00 81.12           O  
ATOM   3302  N   TRP C  19      -7.031 -17.891   7.953  1.00 80.44           N  
ATOM   3303  CA  TRP C  19      -7.301 -17.531   6.562  1.00 80.44           C  
ATOM   3304  C   TRP C  19      -6.086 -16.859   5.930  1.00 80.44           C  
ATOM   3305  CB  TRP C  19      -8.516 -16.594   6.477  1.00 80.44           C  
ATOM   3306  O   TRP C  19      -5.996 -16.766   4.703  1.00 80.44           O  
ATOM   3307  CG  TRP C  19      -8.406 -15.375   7.340  1.00 80.44           C  
ATOM   3308  CD1 TRP C  19      -7.789 -14.195   7.031  1.00 80.44           C  
ATOM   3309  CD2 TRP C  19      -8.938 -15.211   8.656  1.00 80.44           C  
ATOM   3310  CE2 TRP C  19      -8.602 -13.914   9.094  1.00 80.44           C  
ATOM   3311  CE3 TRP C  19      -9.664 -16.047   9.523  1.00 80.44           C  
ATOM   3312  NE1 TRP C  19      -7.898 -13.312   8.078  1.00 80.44           N  
ATOM   3313  CH2 TRP C  19      -9.672 -14.258  11.172  1.00 80.44           C  
ATOM   3314  CZ2 TRP C  19      -8.961 -13.422  10.344  1.00 80.44           C  
ATOM   3315  CZ3 TRP C  19     -10.023 -15.562  10.773  1.00 80.44           C  
ATOM   3316  N   ILE C  20      -5.133 -16.359   6.656  1.00 80.44           N  
ATOM   3317  CA  ILE C  20      -3.920 -15.781   6.094  1.00 80.44           C  
ATOM   3318  C   ILE C  20      -2.840 -16.859   5.965  1.00 80.44           C  
ATOM   3319  CB  ILE C  20      -3.408 -14.602   6.953  1.00 80.44           C  
ATOM   3320  O   ILE C  20      -2.469 -17.484   6.953  1.00 80.44           O  
ATOM   3321  CG1 ILE C  20      -4.391 -13.430   6.891  1.00 80.44           C  
ATOM   3322  CG2 ILE C  20      -2.010 -14.172   6.504  1.00 80.44           C  
ATOM   3323  CD1 ILE C  20      -3.943 -12.203   7.680  1.00 80.44           C  
ATOM   3324  N   ILE C  21      -2.420 -17.094   4.711  1.00 68.12           N  
ATOM   3325  CA  ILE C  21      -1.426 -18.125   4.422  1.00 68.12           C  
ATOM   3326  C   ILE C  21      -0.026 -17.578   4.688  1.00 68.12           C  
ATOM   3327  CB  ILE C  21      -1.538 -18.609   2.961  1.00 68.12           C  
ATOM   3328  O   ILE C  21       0.764 -18.188   5.402  1.00 68.12           O  
ATOM   3329  CG1 ILE C  21      -2.957 -19.125   2.678  1.00 68.12           C  
ATOM   3330  CG2 ILE C  21      -0.500 -19.703   2.682  1.00 68.12           C  
ATOM   3331  CD1 ILE C  21      -3.252 -19.344   1.201  1.00 68.12           C  
ATOM   3332  N   ALA C  22       0.284 -16.469   4.027  1.00 69.00           N  
ATOM   3333  CA  ALA C  22       1.582 -15.805   4.168  1.00 69.00           C  
ATOM   3334  C   ALA C  22       1.458 -14.297   3.994  1.00 69.00           C  
ATOM   3335  CB  ALA C  22       2.576 -16.375   3.158  1.00 69.00           C  
ATOM   3336  O   ALA C  22       0.603 -13.820   3.244  1.00 69.00           O  
ATOM   3337  N   PRO C  23       2.385 -13.477   4.738  1.00 75.44           N  
ATOM   3338  CA  PRO C  23       3.326 -13.914   5.770  1.00 75.44           C  
ATOM   3339  C   PRO C  23       2.643 -14.227   7.098  1.00 75.44           C  
ATOM   3340  CB  PRO C  23       4.277 -12.727   5.906  1.00 75.44           C  
ATOM   3341  O   PRO C  23       1.421 -14.109   7.211  1.00 75.44           O  
ATOM   3342  CG  PRO C  23       3.420 -11.523   5.664  1.00 75.44           C  
ATOM   3343  CD  PRO C  23       2.373 -11.883   4.648  1.00 75.44           C  
ATOM   3344  N   LYS C  24       3.422 -14.859   8.102  1.00 79.94           N  
ATOM   3345  CA  LYS C  24       2.895 -15.117   9.438  1.00 79.94           C  
ATOM   3346  C   LYS C  24       2.703 -13.812  10.211  1.00 79.94           C  
ATOM   3347  CB  LYS C  24       3.822 -16.047  10.211  1.00 79.94           C  
ATOM   3348  O   LYS C  24       1.883 -13.742  11.133  1.00 79.94           O  
ATOM   3349  CG  LYS C  24       3.869 -17.469   9.664  1.00 79.94           C  
ATOM   3350  CD  LYS C  24       4.715 -18.391  10.539  1.00 79.94           C  
ATOM   3351  CE  LYS C  24       4.723 -19.812  10.016  1.00 79.94           C  
ATOM   3352  NZ  LYS C  24       5.516 -20.719  10.898  1.00 79.94           N  
ATOM   3353  N   GLY C  25       3.457 -12.867   9.828  1.00 84.62           N  
ATOM   3354  CA  GLY C  25       3.471 -11.539  10.422  1.00 84.62           C  
ATOM   3355  C   GLY C  25       4.414 -10.586   9.719  1.00 84.62           C  
ATOM   3356  O   GLY C  25       4.992 -10.922   8.680  1.00 84.62           O  
ATOM   3357  N   TYR C  26       4.359  -9.375  10.125  1.00 86.94           N  
ATOM   3358  CA  TYR C  26       5.219  -8.375   9.500  1.00 86.94           C  
ATOM   3359  C   TYR C  26       5.605  -7.289  10.492  1.00 86.94           C  
ATOM   3360  CB  TYR C  26       4.523  -7.750   8.289  1.00 86.94           C  
ATOM   3361  O   TYR C  26       4.953  -7.121  11.523  1.00 86.94           O  
ATOM   3362  CG  TYR C  26       3.350  -6.875   8.641  1.00 86.94           C  
ATOM   3363  CD1 TYR C  26       2.143  -7.434   9.062  1.00 86.94           C  
ATOM   3364  CD2 TYR C  26       3.439  -5.488   8.562  1.00 86.94           C  
ATOM   3365  CE1 TYR C  26       1.056  -6.629   9.391  1.00 86.94           C  
ATOM   3366  CE2 TYR C  26       2.359  -4.676   8.891  1.00 86.94           C  
ATOM   3367  OH  TYR C  26       0.100  -4.457   9.625  1.00 86.94           O  
ATOM   3368  CZ  TYR C  26       1.174  -5.254   9.305  1.00 86.94           C  
ATOM   3369  N   ALA C  27       6.742  -6.699  10.211  1.00 92.94           N  
ATOM   3370  CA  ALA C  27       7.195  -5.578  11.031  1.00 92.94           C  
ATOM   3371  C   ALA C  27       6.434  -4.305  10.688  1.00 92.94           C  
ATOM   3372  CB  ALA C  27       8.695  -5.363  10.859  1.00 92.94           C  
ATOM   3373  O   ALA C  27       6.863  -3.527   9.828  1.00 92.94           O  
ATOM   3374  N   ALA C  28       5.371  -4.102  11.406  1.00 94.00           N  
ATOM   3375  CA  ALA C  28       4.484  -2.971  11.133  1.00 94.00           C  
ATOM   3376  C   ALA C  28       5.078  -1.669  11.664  1.00 94.00           C  
ATOM   3377  CB  ALA C  28       3.107  -3.215  11.750  1.00 94.00           C  
ATOM   3378  O   ALA C  28       4.875  -0.603  11.078  1.00 94.00           O  
ATOM   3379  N   ASN C  29       5.770  -1.690  12.766  1.00 95.81           N  
ATOM   3380  CA  ASN C  29       6.277  -0.509  13.461  1.00 95.81           C  
ATOM   3381  C   ASN C  29       5.152   0.450  13.828  1.00 95.81           C  
ATOM   3382  CB  ASN C  29       7.324   0.207  12.602  1.00 95.81           C  
ATOM   3383  O   ASN C  29       3.979   0.160  13.586  1.00 95.81           O  
ATOM   3384  CG  ASN C  29       8.445  -0.712  12.156  1.00 95.81           C  
ATOM   3385  ND2 ASN C  29       8.883  -0.559  10.914  1.00 95.81           N  
ATOM   3386  OD1 ASN C  29       8.914  -1.555  12.930  1.00 95.81           O  
ATOM   3387  N   TYR C  30       5.453   1.479  14.602  1.00 95.88           N  
ATOM   3388  CA  TYR C  30       4.492   2.529  14.922  1.00 95.88           C  
ATOM   3389  C   TYR C  30       5.203   3.822  15.305  1.00 95.88           C  
ATOM   3390  CB  TYR C  30       3.568   2.084  16.062  1.00 95.88           C  
ATOM   3391  O   TYR C  30       6.418   3.832  15.508  1.00 95.88           O  
ATOM   3392  CG  TYR C  30       4.242   2.055  17.406  1.00 95.88           C  
ATOM   3393  CD1 TYR C  30       4.992   0.953  17.812  1.00 95.88           C  
ATOM   3394  CD2 TYR C  30       4.129   3.129  18.281  1.00 95.88           C  
ATOM   3395  CE1 TYR C  30       5.613   0.920  19.062  1.00 95.88           C  
ATOM   3396  CE2 TYR C  30       4.746   3.107  19.531  1.00 95.88           C  
ATOM   3397  OH  TYR C  30       6.098   1.975  21.141  1.00 95.88           O  
ATOM   3398  CZ  TYR C  30       5.484   2.002  19.906  1.00 95.88           C  
ATOM   3399  N   CYS C  31       4.500   4.852  15.211  1.00 95.81           N  
ATOM   3400  CA  CYS C  31       5.031   6.164  15.555  1.00 95.81           C  
ATOM   3401  C   CYS C  31       4.496   6.629  16.906  1.00 95.81           C  
ATOM   3402  CB  CYS C  31       4.676   7.188  14.477  1.00 95.81           C  
ATOM   3403  O   CYS C  31       3.299   6.527  17.172  1.00 95.81           O  
ATOM   3404  SG  CYS C  31       5.406   6.828  12.867  1.00 95.81           S  
ATOM   3405  N   ASP C  32       5.477   7.098  17.750  1.00 93.94           N  
ATOM   3406  CA  ASP C  32       5.094   7.641  19.047  1.00 93.94           C  
ATOM   3407  C   ASP C  32       6.137   8.633  19.562  1.00 93.94           C  
ATOM   3408  CB  ASP C  32       4.891   6.516  20.062  1.00 93.94           C  
ATOM   3409  O   ASP C  32       7.293   8.602  19.125  1.00 93.94           O  
ATOM   3410  CG  ASP C  32       4.172   6.973  21.312  1.00 93.94           C  
ATOM   3411  OD1 ASP C  32       3.375   7.934  21.250  1.00 93.94           O  
ATOM   3412  OD2 ASP C  32       4.406   6.367  22.391  1.00 93.94           O  
ATOM   3413  N   GLY C  33       5.598   9.500  20.422  1.00 91.88           N  
ATOM   3414  CA  GLY C  33       6.473  10.516  20.969  1.00 91.88           C  
ATOM   3415  C   GLY C  33       5.852  11.898  20.984  1.00 91.88           C  
ATOM   3416  O   GLY C  33       4.832  12.133  20.328  1.00 91.88           O  
ATOM   3417  N   GLU C  34       6.473  12.836  21.609  1.00 91.31           N  
ATOM   3418  CA  GLU C  34       5.941  14.180  21.766  1.00 91.31           C  
ATOM   3419  C   GLU C  34       6.426  15.102  20.641  1.00 91.31           C  
ATOM   3420  CB  GLU C  34       6.336  14.766  23.125  1.00 91.31           C  
ATOM   3421  O   GLU C  34       7.578  15.016  20.219  1.00 91.31           O  
ATOM   3422  CG  GLU C  34       5.566  14.164  24.297  1.00 91.31           C  
ATOM   3423  CD  GLU C  34       5.637  15.008  25.547  1.00 91.31           C  
ATOM   3424  OE1 GLU C  34       4.902  14.719  26.516  1.00 91.31           O  
ATOM   3425  OE2 GLU C  34       6.438  15.977  25.578  1.00 91.31           O  
ATOM   3426  N   CYS C  35       5.527  15.852  20.156  1.00 91.31           N  
ATOM   3427  CA  CYS C  35       5.828  16.906  19.203  1.00 91.31           C  
ATOM   3428  C   CYS C  35       5.828  18.281  19.875  1.00 91.31           C  
ATOM   3429  CB  CYS C  35       4.820  16.891  18.047  1.00 91.31           C  
ATOM   3430  O   CYS C  35       4.816  18.984  19.859  1.00 91.31           O  
ATOM   3431  SG  CYS C  35       4.902  15.406  17.031  1.00 91.31           S  
ATOM   3432  N   SER C  36       6.879  18.656  20.484  1.00 86.06           N  
ATOM   3433  CA  SER C  36       6.980  19.906  21.219  1.00 86.06           C  
ATOM   3434  C   SER C  36       8.000  20.844  20.578  1.00 86.06           C  
ATOM   3435  CB  SER C  36       7.359  19.656  22.672  1.00 86.06           C  
ATOM   3436  O   SER C  36       8.898  20.391  19.859  1.00 86.06           O  
ATOM   3437  OG  SER C  36       6.488  18.703  23.266  1.00 86.06           O  
ATOM   3438  N   PHE C  37       7.711  22.062  20.828  1.00 82.06           N  
ATOM   3439  CA  PHE C  37       8.602  23.094  20.312  1.00 82.06           C  
ATOM   3440  C   PHE C  37       9.977  23.016  20.969  1.00 82.06           C  
ATOM   3441  CB  PHE C  37       8.008  24.484  20.516  1.00 82.06           C  
ATOM   3442  O   PHE C  37      10.070  22.781  22.172  1.00 82.06           O  
ATOM   3443  CG  PHE C  37       8.750  25.578  19.797  1.00 82.06           C  
ATOM   3444  CD1 PHE C  37       9.781  26.266  20.438  1.00 82.06           C  
ATOM   3445  CD2 PHE C  37       8.430  25.922  18.500  1.00 82.06           C  
ATOM   3446  CE1 PHE C  37      10.477  27.281  19.781  1.00 82.06           C  
ATOM   3447  CE2 PHE C  37       9.117  26.938  17.844  1.00 82.06           C  
ATOM   3448  CZ  PHE C  37      10.141  27.609  18.484  1.00 82.06           C  
ATOM   3449  N   PRO C  38      11.070  23.016  20.188  1.00 80.75           N  
ATOM   3450  CA  PRO C  38      11.195  23.234  18.734  1.00 80.75           C  
ATOM   3451  C   PRO C  38      11.141  21.922  17.938  1.00 80.75           C  
ATOM   3452  CB  PRO C  38      12.562  23.906  18.594  1.00 80.75           C  
ATOM   3453  O   PRO C  38      11.664  20.906  18.391  1.00 80.75           O  
ATOM   3454  CG  PRO C  38      13.344  23.422  19.781  1.00 80.75           C  
ATOM   3455  CD  PRO C  38      12.391  23.125  20.891  1.00 80.75           C  
ATOM   3456  N   LEU C  39      10.383  22.016  16.969  1.00 81.75           N  
ATOM   3457  CA  LEU C  39      10.320  20.859  16.109  1.00 81.75           C  
ATOM   3458  C   LEU C  39      11.578  20.734  15.250  1.00 81.75           C  
ATOM   3459  CB  LEU C  39       9.086  20.922  15.203  1.00 81.75           C  
ATOM   3460  O   LEU C  39      11.805  21.562  14.352  1.00 81.75           O  
ATOM   3461  CG  LEU C  39       7.730  20.828  15.906  1.00 81.75           C  
ATOM   3462  CD1 LEU C  39       6.605  21.156  14.922  1.00 81.75           C  
ATOM   3463  CD2 LEU C  39       7.535  19.453  16.516  1.00 81.75           C  
ATOM   3464  N   ASN C  40      12.453  19.875  15.586  1.00 75.69           N  
ATOM   3465  CA  ASN C  40      13.719  19.672  14.875  1.00 75.69           C  
ATOM   3466  C   ASN C  40      13.516  18.906  13.578  1.00 75.69           C  
ATOM   3467  CB  ASN C  40      14.719  18.953  15.773  1.00 75.69           C  
ATOM   3468  O   ASN C  40      12.438  18.359  13.328  1.00 75.69           O  
ATOM   3469  CG  ASN C  40      15.039  19.719  17.047  1.00 75.69           C  
ATOM   3470  ND2 ASN C  40      15.539  19.016  18.047  1.00 75.69           N  
ATOM   3471  OD1 ASN C  40      14.836  20.938  17.109  1.00 75.69           O  
ATOM   3472  N   ALA C  41      14.594  18.906  12.766  1.00 74.12           N  
ATOM   3473  CA  ALA C  41      14.562  18.312  11.438  1.00 74.12           C  
ATOM   3474  C   ALA C  41      14.211  16.828  11.508  1.00 74.12           C  
ATOM   3475  CB  ALA C  41      15.914  18.500  10.742  1.00 74.12           C  
ATOM   3476  O   ALA C  41      13.508  16.312  10.641  1.00 74.12           O  
ATOM   3477  N   HIS C  42      14.539  16.234  12.539  1.00 76.06           N  
ATOM   3478  CA  HIS C  42      14.344  14.789  12.633  1.00 76.06           C  
ATOM   3479  C   HIS C  42      12.867  14.453  12.859  1.00 76.06           C  
ATOM   3480  CB  HIS C  42      15.188  14.211  13.766  1.00 76.06           C  
ATOM   3481  O   HIS C  42      12.469  13.289  12.734  1.00 76.06           O  
ATOM   3482  CG  HIS C  42      14.930  14.844  15.102  1.00 76.06           C  
ATOM   3483  CD2 HIS C  42      14.234  14.398  16.172  1.00 76.06           C  
ATOM   3484  ND1 HIS C  42      15.414  16.094  15.438  1.00 76.06           N  
ATOM   3485  CE1 HIS C  42      15.023  16.391  16.672  1.00 76.06           C  
ATOM   3486  NE2 HIS C  42      14.305  15.375  17.141  1.00 76.06           N  
ATOM   3487  N   MET C  43      12.117  15.523  13.125  1.00 83.31           N  
ATOM   3488  CA  MET C  43      10.703  15.281  13.406  1.00 83.31           C  
ATOM   3489  C   MET C  43       9.859  15.414  12.141  1.00 83.31           C  
ATOM   3490  CB  MET C  43      10.195  16.250  14.477  1.00 83.31           C  
ATOM   3491  O   MET C  43       8.656  15.164  12.164  1.00 83.31           O  
ATOM   3492  CG  MET C  43      10.812  16.031  15.852  1.00 83.31           C  
ATOM   3493  SD  MET C  43      10.094  17.125  17.125  1.00 83.31           S  
ATOM   3494  CE  MET C  43      11.133  16.688  18.547  1.00 83.31           C  
ATOM   3495  N   ASN C  44      10.531  15.656  11.070  1.00 87.56           N  
ATOM   3496  CA  ASN C  44       9.852  15.711   9.781  1.00 87.56           C  
ATOM   3497  C   ASN C  44       8.477  16.359   9.898  1.00 87.56           C  
ATOM   3498  CB  ASN C  44       9.727  14.312   9.172  1.00 87.56           C  
ATOM   3499  O   ASN C  44       7.480  15.812   9.414  1.00 87.56           O  
ATOM   3500  CG  ASN C  44      11.039  13.805   8.602  1.00 87.56           C  
ATOM   3501  ND2 ASN C  44      11.219  12.492   8.617  1.00 87.56           N  
ATOM   3502  OD1 ASN C  44      11.883  14.586   8.156  1.00 87.56           O  
ATOM   3503  N   ALA C  45       8.438  17.516  10.422  1.00 92.38           N  
ATOM   3504  CA  ALA C  45       7.188  18.219  10.711  1.00 92.38           C  
ATOM   3505  C   ALA C  45       6.672  18.969   9.484  1.00 92.38           C  
ATOM   3506  CB  ALA C  45       7.387  19.203  11.875  1.00 92.38           C  
ATOM   3507  O   ALA C  45       7.457  19.547   8.727  1.00 92.38           O  
ATOM   3508  N   THR C  46       5.375  18.875   9.320  1.00 93.62           N  
ATOM   3509  CA  THR C  46       4.750  19.719   8.297  1.00 93.62           C  
ATOM   3510  C   THR C  46       4.730  21.172   8.719  1.00 93.62           C  
ATOM   3511  CB  THR C  46       3.314  19.250   7.996  1.00 93.62           C  
ATOM   3512  O   THR C  46       4.859  21.484   9.906  1.00 93.62           O  
ATOM   3513  CG2 THR C  46       3.301  17.812   7.484  1.00 93.62           C  
ATOM   3514  OG1 THR C  46       2.533  19.312   9.195  1.00 93.62           O  
ATOM   3515  N   ASN C  47       4.625  22.016   7.680  1.00 94.75           N  
ATOM   3516  CA  ASN C  47       4.512  23.438   8.016  1.00 94.75           C  
ATOM   3517  C   ASN C  47       3.330  23.703   8.945  1.00 94.75           C  
ATOM   3518  CB  ASN C  47       4.391  24.281   6.742  1.00 94.75           C  
ATOM   3519  O   ASN C  47       3.428  24.516   9.859  1.00 94.75           O  
ATOM   3520  CG  ASN C  47       5.688  24.359   5.965  1.00 94.75           C  
ATOM   3521  ND2 ASN C  47       5.582  24.547   4.652  1.00 94.75           N  
ATOM   3522  OD1 ASN C  47       6.777  24.266   6.539  1.00 94.75           O  
ATOM   3523  N   HIS C  48       2.271  23.000   8.672  1.00 96.19           N  
ATOM   3524  CA  HIS C  48       1.108  23.125   9.539  1.00 96.19           C  
ATOM   3525  C   HIS C  48       1.452  22.750  10.977  1.00 96.19           C  
ATOM   3526  CB  HIS C  48      -0.041  22.266   9.031  1.00 96.19           C  
ATOM   3527  O   HIS C  48       1.051  23.438  11.914  1.00 96.19           O  
ATOM   3528  CG  HIS C  48      -1.271  22.328   9.875  1.00 96.19           C  
ATOM   3529  CD2 HIS C  48      -2.355  23.141   9.805  1.00 96.19           C  
ATOM   3530  ND1 HIS C  48      -1.478  21.500  10.961  1.00 96.19           N  
ATOM   3531  CE1 HIS C  48      -2.641  21.797  11.516  1.00 96.19           C  
ATOM   3532  NE2 HIS C  48      -3.193  22.781  10.836  1.00 96.19           N  
ATOM   3533  N   ALA C  49       2.176  21.703  11.141  1.00 96.19           N  
ATOM   3534  CA  ALA C  49       2.543  21.250  12.477  1.00 96.19           C  
ATOM   3535  C   ALA C  49       3.395  22.281  13.203  1.00 96.19           C  
ATOM   3536  CB  ALA C  49       3.285  19.906  12.398  1.00 96.19           C  
ATOM   3537  O   ALA C  49       3.252  22.484  14.406  1.00 96.19           O  
ATOM   3538  N   ILE C  50       4.254  22.859  12.492  1.00 93.44           N  
ATOM   3539  CA  ILE C  50       5.098  23.891  13.078  1.00 93.44           C  
ATOM   3540  C   ILE C  50       4.227  25.031  13.586  1.00 93.44           C  
ATOM   3541  CB  ILE C  50       6.129  24.422  12.055  1.00 93.44           C  
ATOM   3542  O   ILE C  50       4.371  25.469  14.734  1.00 93.44           O  
ATOM   3543  CG1 ILE C  50       7.082  23.297  11.633  1.00 93.44           C  
ATOM   3544  CG2 ILE C  50       6.906  25.609  12.641  1.00 93.44           C  
ATOM   3545  CD1 ILE C  50       8.000  23.656  10.477  1.00 93.44           C  
ATOM   3546  N   VAL C  51       3.346  25.484  12.758  1.00 94.25           N  
ATOM   3547  CA  VAL C  51       2.475  26.609  13.125  1.00 94.25           C  
ATOM   3548  C   VAL C  51       1.582  26.203  14.297  1.00 94.25           C  
ATOM   3549  CB  VAL C  51       1.610  27.062  11.930  1.00 94.25           C  
ATOM   3550  O   VAL C  51       1.394  26.969  15.234  1.00 94.25           O  
ATOM   3551  CG1 VAL C  51       0.596  28.109  12.367  1.00 94.25           C  
ATOM   3552  CG2 VAL C  51       2.496  27.609  10.805  1.00 94.25           C  
ATOM   3553  N   GLN C  52       1.034  25.047  14.195  1.00 94.69           N  
ATOM   3554  CA  GLN C  52       0.178  24.578  15.281  1.00 94.69           C  
ATOM   3555  C   GLN C  52       0.941  24.531  16.609  1.00 94.69           C  
ATOM   3556  CB  GLN C  52      -0.393  23.203  14.953  1.00 94.69           C  
ATOM   3557  O   GLN C  52       0.387  24.844  17.656  1.00 94.69           O  
ATOM   3558  CG  GLN C  52      -1.340  22.656  16.016  1.00 94.69           C  
ATOM   3559  CD  GLN C  52      -2.037  21.375  15.586  1.00 94.69           C  
ATOM   3560  NE2 GLN C  52      -2.447  20.562  16.562  1.00 94.69           N  
ATOM   3561  OE1 GLN C  52      -2.209  21.125  14.391  1.00 94.69           O  
ATOM   3562  N   THR C  53       2.133  24.062  16.531  1.00 93.50           N  
ATOM   3563  CA  THR C  53       2.957  24.016  17.734  1.00 93.50           C  
ATOM   3564  C   THR C  53       3.148  25.422  18.312  1.00 93.50           C  
ATOM   3565  CB  THR C  53       4.332  23.391  17.453  1.00 93.50           C  
ATOM   3566  O   THR C  53       3.066  25.609  19.531  1.00 93.50           O  
ATOM   3567  CG2 THR C  53       5.180  23.312  18.719  1.00 93.50           C  
ATOM   3568  OG1 THR C  53       4.145  22.062  16.938  1.00 93.50           O  
ATOM   3569  N   LEU C  54       3.371  26.328  17.469  1.00 91.94           N  
ATOM   3570  CA  LEU C  54       3.545  27.719  17.906  1.00 91.94           C  
ATOM   3571  C   LEU C  54       2.268  28.250  18.547  1.00 91.94           C  
ATOM   3572  CB  LEU C  54       3.941  28.609  16.719  1.00 91.94           C  
ATOM   3573  O   LEU C  54       2.318  28.875  19.609  1.00 91.94           O  
ATOM   3574  CG  LEU C  54       5.340  28.375  16.141  1.00 91.94           C  
ATOM   3575  CD1 LEU C  54       5.527  29.203  14.883  1.00 91.94           C  
ATOM   3576  CD2 LEU C  54       6.406  28.719  17.172  1.00 91.94           C  
ATOM   3577  N   VAL C  55       1.184  28.000  17.891  1.00 92.62           N  
ATOM   3578  CA  VAL C  55      -0.096  28.453  18.422  1.00 92.62           C  
ATOM   3579  C   VAL C  55      -0.354  27.797  19.781  1.00 92.62           C  
ATOM   3580  CB  VAL C  55      -1.258  28.156  17.453  1.00 92.62           C  
ATOM   3581  O   VAL C  55      -0.838  28.453  20.703  1.00 92.62           O  
ATOM   3582  CG1 VAL C  55      -2.598  28.547  18.078  1.00 92.62           C  
ATOM   3583  CG2 VAL C  55      -1.045  28.875  16.125  1.00 92.62           C  
ATOM   3584  N   HIS C  56      -0.006  26.578  19.875  1.00 92.56           N  
ATOM   3585  CA  HIS C  56      -0.191  25.859  21.141  1.00 92.56           C  
ATOM   3586  C   HIS C  56       0.662  26.453  22.250  1.00 92.56           C  
ATOM   3587  CB  HIS C  56       0.146  24.375  20.953  1.00 92.56           C  
ATOM   3588  O   HIS C  56       0.241  26.500  23.406  1.00 92.56           O  
ATOM   3589  CG  HIS C  56       0.063  23.578  22.219  1.00 92.56           C  
ATOM   3590  CD2 HIS C  56       1.028  23.172  23.062  1.00 92.56           C  
ATOM   3591  ND1 HIS C  56      -1.130  23.125  22.719  1.00 92.56           N  
ATOM   3592  CE1 HIS C  56      -0.894  22.453  23.844  1.00 92.56           C  
ATOM   3593  NE2 HIS C  56       0.408  22.469  24.078  1.00 92.56           N  
ATOM   3594  N   LEU C  57       1.846  26.734  21.922  1.00 89.62           N  
ATOM   3595  CA  LEU C  57       2.732  27.328  22.922  1.00 89.62           C  
ATOM   3596  C   LEU C  57       2.129  28.609  23.484  1.00 89.62           C  
ATOM   3597  CB  LEU C  57       4.102  27.625  22.297  1.00 89.62           C  
ATOM   3598  O   LEU C  57       2.268  28.891  24.672  1.00 89.62           O  
ATOM   3599  CG  LEU C  57       5.172  26.547  22.469  1.00 89.62           C  
ATOM   3600  CD1 LEU C  57       5.828  26.234  21.141  1.00 89.62           C  
ATOM   3601  CD2 LEU C  57       6.215  26.984  23.500  1.00 89.62           C  
ATOM   3602  N   MET C  58       1.443  29.359  22.688  1.00 86.00           N  
ATOM   3603  CA  MET C  58       0.845  30.625  23.109  1.00 86.00           C  
ATOM   3604  C   MET C  58      -0.439  30.391  23.891  1.00 86.00           C  
ATOM   3605  CB  MET C  58       0.557  31.516  21.891  1.00 86.00           C  
ATOM   3606  O   MET C  58      -0.709  31.078  24.875  1.00 86.00           O  
ATOM   3607  CG  MET C  58       1.806  31.953  21.156  1.00 86.00           C  
ATOM   3608  SD  MET C  58       1.417  32.938  19.641  1.00 86.00           S  
ATOM   3609  CE  MET C  58       0.726  34.438  20.406  1.00 86.00           C  
ATOM   3610  N   ASN C  59      -1.208  29.500  23.406  1.00 87.06           N  
ATOM   3611  CA  ASN C  59      -2.471  29.172  24.062  1.00 87.06           C  
ATOM   3612  C   ASN C  59      -2.703  27.656  24.109  1.00 87.06           C  
ATOM   3613  CB  ASN C  59      -3.637  29.859  23.359  1.00 87.06           C  
ATOM   3614  O   ASN C  59      -3.424  27.109  23.266  1.00 87.06           O  
ATOM   3615  CG  ASN C  59      -3.617  31.359  23.547  1.00 87.06           C  
ATOM   3616  ND2 ASN C  59      -4.082  32.094  22.547  1.00 87.06           N  
ATOM   3617  OD1 ASN C  59      -3.186  31.875  24.594  1.00 87.06           O  
ATOM   3618  N   PRO C  60      -2.217  27.000  25.047  1.00 87.50           N  
ATOM   3619  CA  PRO C  60      -2.277  25.531  25.109  1.00 87.50           C  
ATOM   3620  C   PRO C  60      -3.705  25.000  25.219  1.00 87.50           C  
ATOM   3621  CB  PRO C  60      -1.478  25.203  26.375  1.00 87.50           C  
ATOM   3622  O   PRO C  60      -3.973  23.859  24.859  1.00 87.50           O  
ATOM   3623  CG  PRO C  60      -0.617  26.406  26.609  1.00 87.50           C  
ATOM   3624  CD  PRO C  60      -1.311  27.609  26.047  1.00 87.50           C  
ATOM   3625  N   GLU C  61      -4.637  25.797  25.641  1.00 88.69           N  
ATOM   3626  CA  GLU C  61      -6.008  25.328  25.828  1.00 88.69           C  
ATOM   3627  C   GLU C  61      -6.816  25.453  24.547  1.00 88.69           C  
ATOM   3628  CB  GLU C  61      -6.688  26.109  26.953  1.00 88.69           C  
ATOM   3629  O   GLU C  61      -7.883  24.844  24.422  1.00 88.69           O  
ATOM   3630  CG  GLU C  61      -6.035  25.922  28.312  1.00 88.69           C  
ATOM   3631  CD  GLU C  61      -6.105  24.484  28.828  1.00 88.69           C  
ATOM   3632  OE1 GLU C  61      -5.125  24.016  29.453  1.00 88.69           O  
ATOM   3633  OE2 GLU C  61      -7.148  23.828  28.594  1.00 88.69           O  
ATOM   3634  N   TYR C  62      -6.293  26.109  23.672  1.00 89.00           N  
ATOM   3635  CA  TYR C  62      -7.051  26.422  22.453  1.00 89.00           C  
ATOM   3636  C   TYR C  62      -6.832  25.344  21.391  1.00 89.00           C  
ATOM   3637  CB  TYR C  62      -6.652  27.797  21.906  1.00 89.00           C  
ATOM   3638  O   TYR C  62      -7.777  24.938  20.719  1.00 89.00           O  
ATOM   3639  CG  TYR C  62      -7.660  28.375  20.953  1.00 89.00           C  
ATOM   3640  CD1 TYR C  62      -7.324  28.625  19.625  1.00 89.00           C  
ATOM   3641  CD2 TYR C  62      -8.953  28.688  21.375  1.00 89.00           C  
ATOM   3642  CE1 TYR C  62      -8.250  29.156  18.734  1.00 89.00           C  
ATOM   3643  CE2 TYR C  62      -9.883  29.219  20.484  1.00 89.00           C  
ATOM   3644  OH  TYR C  62     -10.445  29.984  18.297  1.00 89.00           O  
ATOM   3645  CZ  TYR C  62      -9.523  29.453  19.172  1.00 89.00           C  
ATOM   3646  N   VAL C  63      -5.590  24.938  21.203  1.00 91.38           N  
ATOM   3647  CA  VAL C  63      -5.234  23.953  20.188  1.00 91.38           C  
ATOM   3648  C   VAL C  63      -4.270  22.922  20.766  1.00 91.38           C  
ATOM   3649  CB  VAL C  63      -4.609  24.625  18.938  1.00 91.38           C  
ATOM   3650  O   VAL C  63      -3.332  23.281  21.484  1.00 91.38           O  
ATOM   3651  CG1 VAL C  63      -4.215  23.594  17.906  1.00 91.38           C  
ATOM   3652  CG2 VAL C  63      -5.582  25.641  18.344  1.00 91.38           C  
ATOM   3653  N   PRO C  64      -4.512  21.750  20.484  1.00 93.12           N  
ATOM   3654  CA  PRO C  64      -3.582  20.750  20.984  1.00 93.12           C  
ATOM   3655  C   PRO C  64      -2.262  20.719  20.219  1.00 93.12           C  
ATOM   3656  CB  PRO C  64      -4.352  19.438  20.797  1.00 93.12           C  
ATOM   3657  O   PRO C  64      -2.121  21.391  19.203  1.00 93.12           O  
ATOM   3658  CG  PRO C  64      -5.191  19.656  19.594  1.00 93.12           C  
ATOM   3659  CD  PRO C  64      -5.625  21.094  19.562  1.00 93.12           C  
ATOM   3660  N   LYS C  65      -1.311  19.953  20.734  1.00 93.12           N  
ATOM   3661  CA  LYS C  65      -0.058  19.703  20.031  1.00 93.12           C  
ATOM   3662  C   LYS C  65      -0.288  18.812  18.812  1.00 93.12           C  
ATOM   3663  CB  LYS C  65       0.961  19.047  20.969  1.00 93.12           C  
ATOM   3664  O   LYS C  65      -1.255  18.062  18.766  1.00 93.12           O  
ATOM   3665  CG  LYS C  65       1.368  19.922  22.141  1.00 93.12           C  
ATOM   3666  CD  LYS C  65       2.359  19.203  23.047  1.00 93.12           C  
ATOM   3667  CE  LYS C  65       2.674  20.031  24.297  1.00 93.12           C  
ATOM   3668  NZ  LYS C  65       3.621  19.328  25.203  1.00 93.12           N  
ATOM   3669  N   PRO C  66       0.588  19.000  17.859  1.00 93.94           N  
ATOM   3670  CA  PRO C  66       0.507  18.062  16.750  1.00 93.94           C  
ATOM   3671  C   PRO C  66       0.766  16.609  17.172  1.00 93.94           C  
ATOM   3672  CB  PRO C  66       1.597  18.547  15.789  1.00 93.94           C  
ATOM   3673  O   PRO C  66       1.271  16.375  18.281  1.00 93.94           O  
ATOM   3674  CG  PRO C  66       1.838  19.969  16.188  1.00 93.94           C  
ATOM   3675  CD  PRO C  66       1.560  20.109  17.656  1.00 93.94           C  
ATOM   3676  N   CYS C  67       0.438  15.789  16.328  1.00 91.75           N  
ATOM   3677  CA  CYS C  67       0.560  14.375  16.656  1.00 91.75           C  
ATOM   3678  C   CYS C  67       1.690  13.727  15.875  1.00 91.75           C  
ATOM   3679  CB  CYS C  67      -0.754  13.648  16.375  1.00 91.75           C  
ATOM   3680  O   CYS C  67       1.985  14.133  14.750  1.00 91.75           O  
ATOM   3681  SG  CYS C  67      -0.718  11.891  16.812  1.00 91.75           S  
ATOM   3682  N   CYS C  68       2.291  12.750  16.531  1.00 95.12           N  
ATOM   3683  CA  CYS C  68       3.293  11.930  15.859  1.00 95.12           C  
ATOM   3684  C   CYS C  68       2.633  10.820  15.047  1.00 95.12           C  
ATOM   3685  CB  CYS C  68       4.258  11.312  16.875  1.00 95.12           C  
ATOM   3686  O   CYS C  68       2.002   9.922  15.602  1.00 95.12           O  
ATOM   3687  SG  CYS C  68       5.637  10.430  16.125  1.00 95.12           S  
ATOM   3688  N   ALA C  69       2.803  10.969  13.719  1.00 95.00           N  
ATOM   3689  CA  ALA C  69       2.129  10.031  12.828  1.00 95.00           C  
ATOM   3690  C   ALA C  69       3.043   9.617  11.672  1.00 95.00           C  
ATOM   3691  CB  ALA C  69       0.839  10.641  12.289  1.00 95.00           C  
ATOM   3692  O   ALA C  69       4.070  10.258  11.430  1.00 95.00           O  
ATOM   3693  N   PRO C  70       2.652   8.562  11.047  1.00 94.25           N  
ATOM   3694  CA  PRO C  70       3.471   8.133   9.906  1.00 94.25           C  
ATOM   3695  C   PRO C  70       3.492   9.156   8.773  1.00 94.25           C  
ATOM   3696  CB  PRO C  70       2.797   6.836   9.453  1.00 94.25           C  
ATOM   3697  O   PRO C  70       2.453   9.727   8.430  1.00 94.25           O  
ATOM   3698  CG  PRO C  70       2.084   6.332  10.672  1.00 94.25           C  
ATOM   3699  CD  PRO C  70       1.589   7.512  11.453  1.00 94.25           C  
ATOM   3700  N   THR C  71       4.719   9.375   8.211  1.00 90.88           N  
ATOM   3701  CA  THR C  71       4.871  10.242   7.047  1.00 90.88           C  
ATOM   3702  C   THR C  71       5.051   9.414   5.781  1.00 90.88           C  
ATOM   3703  CB  THR C  71       6.066  11.195   7.215  1.00 90.88           C  
ATOM   3704  O   THR C  71       4.770   9.891   4.676  1.00 90.88           O  
ATOM   3705  CG2 THR C  71       5.820  12.195   8.344  1.00 90.88           C  
ATOM   3706  OG1 THR C  71       7.242  10.438   7.508  1.00 90.88           O  
ATOM   3707  N   LYS C  72       5.621   8.211   5.945  1.00 91.31           N  
ATOM   3708  CA  LYS C  72       5.812   7.273   4.844  1.00 91.31           C  
ATOM   3709  C   LYS C  72       5.391   5.863   5.242  1.00 91.31           C  
ATOM   3710  CB  LYS C  72       7.273   7.273   4.391  1.00 91.31           C  
ATOM   3711  O   LYS C  72       5.762   5.375   6.309  1.00 91.31           O  
ATOM   3712  CG  LYS C  72       7.715   8.562   3.717  1.00 91.31           C  
ATOM   3713  CD  LYS C  72       9.156   8.477   3.225  1.00 91.31           C  
ATOM   3714  CE  LYS C  72       9.625   9.797   2.641  1.00 91.31           C  
ATOM   3715  NZ  LYS C  72      11.062   9.742   2.229  1.00 91.31           N  
ATOM   3716  N   LEU C  73       4.594   5.309   4.430  1.00 92.31           N  
ATOM   3717  CA  LEU C  73       4.117   3.949   4.668  1.00 92.31           C  
ATOM   3718  C   LEU C  73       4.410   3.053   3.473  1.00 92.31           C  
ATOM   3719  CB  LEU C  73       2.615   3.953   4.965  1.00 92.31           C  
ATOM   3720  O   LEU C  73       4.371   3.506   2.326  1.00 92.31           O  
ATOM   3721  CG  LEU C  73       2.188   4.566   6.297  1.00 92.31           C  
ATOM   3722  CD1 LEU C  73       0.730   5.012   6.234  1.00 92.31           C  
ATOM   3723  CD2 LEU C  73       2.398   3.574   7.438  1.00 92.31           C  
ATOM   3724  N   ASN C  74       4.652   1.811   3.740  1.00 91.56           N  
ATOM   3725  CA  ASN C  74       4.879   0.814   2.699  1.00 91.56           C  
ATOM   3726  C   ASN C  74       3.768  -0.230   2.670  1.00 91.56           C  
ATOM   3727  CB  ASN C  74       6.238   0.137   2.891  1.00 91.56           C  
ATOM   3728  O   ASN C  74       3.004  -0.355   3.629  1.00 91.56           O  
ATOM   3729  CG  ASN C  74       7.395   1.000   2.420  1.00 91.56           C  
ATOM   3730  ND2 ASN C  74       8.609   0.605   2.773  1.00 91.56           N  
ATOM   3731  OD1 ASN C  74       7.191   2.014   1.747  1.00 91.56           O  
ATOM   3732  N   ALA C  75       3.752  -0.866   1.547  1.00 88.38           N  
ATOM   3733  CA  ALA C  75       2.764  -1.924   1.354  1.00 88.38           C  
ATOM   3734  C   ALA C  75       3.350  -3.291   1.697  1.00 88.38           C  
ATOM   3735  CB  ALA C  75       2.248  -1.915  -0.084  1.00 88.38           C  
ATOM   3736  O   ALA C  75       4.562  -3.430   1.859  1.00 88.38           O  
ATOM   3737  N   ILE C  76       2.389  -4.176   1.973  1.00 83.56           N  
ATOM   3738  CA  ILE C  76       2.777  -5.574   2.105  1.00 83.56           C  
ATOM   3739  C   ILE C  76       1.857  -6.445   1.253  1.00 83.56           C  
ATOM   3740  CB  ILE C  76       2.738  -6.035   3.580  1.00 83.56           C  
ATOM   3741  O   ILE C  76       0.732  -6.051   0.939  1.00 83.56           O  
ATOM   3742  CG1 ILE C  76       1.302  -6.000   4.113  1.00 83.56           C  
ATOM   3743  CG2 ILE C  76       3.662  -5.168   4.441  1.00 83.56           C  
ATOM   3744  CD1 ILE C  76       1.121  -6.711   5.449  1.00 83.56           C  
ATOM   3745  N   SER C  77       2.389  -7.465   0.793  1.00 76.69           N  
ATOM   3746  CA  SER C  77       1.586  -8.469   0.097  1.00 76.69           C  
ATOM   3747  C   SER C  77       1.144  -9.578   1.044  1.00 76.69           C  
ATOM   3748  CB  SER C  77       2.371  -9.062  -1.072  1.00 76.69           C  
ATOM   3749  O   SER C  77       1.929 -10.039   1.873  1.00 76.69           O  
ATOM   3750  OG  SER C  77       2.736  -8.055  -1.999  1.00 76.69           O  
ATOM   3751  N   VAL C  78      -0.126  -9.922   0.978  1.00 78.38           N  
ATOM   3752  CA  VAL C  78      -0.687 -10.953   1.850  1.00 78.38           C  
ATOM   3753  C   VAL C  78      -1.334 -12.047   1.007  1.00 78.38           C  
ATOM   3754  CB  VAL C  78      -1.720 -10.359   2.834  1.00 78.38           C  
ATOM   3755  O   VAL C  78      -2.098 -11.758   0.082  1.00 78.38           O  
ATOM   3756  CG1 VAL C  78      -2.275 -11.445   3.754  1.00 78.38           C  
ATOM   3757  CG2 VAL C  78      -1.090  -9.234   3.652  1.00 78.38           C  
ATOM   3758  N   LEU C  79      -0.915 -13.219   1.246  1.00 76.00           N  
ATOM   3759  CA  LEU C  79      -1.529 -14.406   0.669  1.00 76.00           C  
ATOM   3760  C   LEU C  79      -2.592 -14.977   1.604  1.00 76.00           C  
ATOM   3761  CB  LEU C  79      -0.468 -15.469   0.375  1.00 76.00           C  
ATOM   3762  O   LEU C  79      -2.297 -15.305   2.756  1.00 76.00           O  
ATOM   3763  CG  LEU C  79      -0.907 -16.641  -0.504  1.00 76.00           C  
ATOM   3764  CD1 LEU C  79      -1.169 -16.156  -1.930  1.00 76.00           C  
ATOM   3765  CD2 LEU C  79       0.145 -17.750  -0.490  1.00 76.00           C  
ATOM   3766  N   TYR C  80      -3.912 -15.039   1.202  1.00 73.19           N  
ATOM   3767  CA  TYR C  80      -4.961 -15.492   2.105  1.00 73.19           C  
ATOM   3768  C   TYR C  80      -6.047 -16.250   1.347  1.00 73.19           C  
ATOM   3769  CB  TYR C  80      -5.578 -14.312   2.855  1.00 73.19           C  
ATOM   3770  O   TYR C  80      -6.070 -16.250   0.114  1.00 73.19           O  
ATOM   3771  CG  TYR C  80      -6.355 -13.367   1.966  1.00 73.19           C  
ATOM   3772  CD1 TYR C  80      -5.703 -12.383   1.229  1.00 73.19           C  
ATOM   3773  CD2 TYR C  80      -7.738 -13.461   1.860  1.00 73.19           C  
ATOM   3774  CE1 TYR C  80      -6.414 -11.508   0.410  1.00 73.19           C  
ATOM   3775  CE2 TYR C  80      -8.461 -12.594   1.045  1.00 73.19           C  
ATOM   3776  OH  TYR C  80      -8.492 -10.766  -0.485  1.00 73.19           O  
ATOM   3777  CZ  TYR C  80      -7.789 -11.625   0.324  1.00 73.19           C  
ATOM   3778  N   PHE C  81      -6.922 -16.938   2.076  1.00 74.88           N  
ATOM   3779  CA  PHE C  81      -8.086 -17.641   1.532  1.00 74.88           C  
ATOM   3780  C   PHE C  81      -9.297 -16.719   1.483  1.00 74.88           C  
ATOM   3781  CB  PHE C  81      -8.406 -18.875   2.367  1.00 74.88           C  
ATOM   3782  O   PHE C  81      -9.578 -16.000   2.447  1.00 74.88           O  
ATOM   3783  CG  PHE C  81      -7.359 -19.953   2.281  1.00 74.88           C  
ATOM   3784  CD1 PHE C  81      -7.246 -20.750   1.146  1.00 74.88           C  
ATOM   3785  CD2 PHE C  81      -6.484 -20.172   3.340  1.00 74.88           C  
ATOM   3786  CE1 PHE C  81      -6.273 -21.750   1.065  1.00 74.88           C  
ATOM   3787  CE2 PHE C  81      -5.512 -21.172   3.266  1.00 74.88           C  
ATOM   3788  CZ  PHE C  81      -5.410 -21.953   2.129  1.00 74.88           C  
ATOM   3789  N   ASP C  82      -9.922 -16.672   0.363  1.00 72.38           N  
ATOM   3790  CA  ASP C  82     -11.180 -15.938   0.337  1.00 72.38           C  
ATOM   3791  C   ASP C  82     -12.344 -16.812   0.777  1.00 72.38           C  
ATOM   3792  CB  ASP C  82     -11.438 -15.375  -1.062  1.00 72.38           C  
ATOM   3793  O   ASP C  82     -12.141 -17.953   1.206  1.00 72.38           O  
ATOM   3794  CG  ASP C  82     -11.758 -16.453  -2.082  1.00 72.38           C  
ATOM   3795  OD1 ASP C  82     -11.750 -17.656  -1.727  1.00 72.38           O  
ATOM   3796  OD2 ASP C  82     -12.023 -16.094  -3.254  1.00 72.38           O  
ATOM   3797  N   ASP C  83     -13.562 -16.203   0.726  1.00 73.69           N  
ATOM   3798  CA  ASP C  83     -14.758 -16.891   1.221  1.00 73.69           C  
ATOM   3799  C   ASP C  83     -15.023 -18.172   0.425  1.00 73.69           C  
ATOM   3800  CB  ASP C  83     -15.969 -15.969   1.159  1.00 73.69           C  
ATOM   3801  O   ASP C  83     -15.617 -19.109   0.944  1.00 73.69           O  
ATOM   3802  CG  ASP C  83     -15.883 -14.805   2.131  1.00 73.69           C  
ATOM   3803  OD1 ASP C  83     -15.250 -14.945   3.197  1.00 73.69           O  
ATOM   3804  OD2 ASP C  83     -16.453 -13.734   1.829  1.00 73.69           O  
ATOM   3805  N   ASN C  84     -14.531 -18.234  -0.821  1.00 66.62           N  
ATOM   3806  CA  ASN C  84     -14.734 -19.391  -1.682  1.00 66.62           C  
ATOM   3807  C   ASN C  84     -13.531 -20.328  -1.642  1.00 66.62           C  
ATOM   3808  CB  ASN C  84     -15.016 -18.953  -3.121  1.00 66.62           C  
ATOM   3809  O   ASN C  84     -13.344 -21.141  -2.549  1.00 66.62           O  
ATOM   3810  CG  ASN C  84     -16.297 -18.156  -3.246  1.00 66.62           C  
ATOM   3811  ND2 ASN C  84     -16.312 -17.188  -4.164  1.00 66.62           N  
ATOM   3812  OD1 ASN C  84     -17.266 -18.391  -2.523  1.00 66.62           O  
ATOM   3813  N   SER C  85     -12.609 -20.109  -0.697  1.00 66.06           N  
ATOM   3814  CA  SER C  85     -11.430 -20.938  -0.453  1.00 66.06           C  
ATOM   3815  C   SER C  85     -10.422 -20.812  -1.591  1.00 66.06           C  
ATOM   3816  CB  SER C  85     -11.828 -22.406  -0.275  1.00 66.06           C  
ATOM   3817  O   SER C  85      -9.625 -21.719  -1.831  1.00 66.06           O  
ATOM   3818  OG  SER C  85     -12.664 -22.562   0.857  1.00 66.06           O  
ATOM   3819  N   ASN C  86     -10.555 -19.797  -2.357  1.00 62.09           N  
ATOM   3820  CA  ASN C  86      -9.508 -19.469  -3.322  1.00 62.09           C  
ATOM   3821  C   ASN C  86      -8.336 -18.766  -2.656  1.00 62.09           C  
ATOM   3822  CB  ASN C  86     -10.078 -18.609  -4.453  1.00 62.09           C  
ATOM   3823  O   ASN C  86      -8.516 -18.031  -1.683  1.00 62.09           O  
ATOM   3824  CG  ASN C  86     -11.211 -19.281  -5.191  1.00 62.09           C  
ATOM   3825  ND2 ASN C  86     -12.281 -18.547  -5.449  1.00 62.09           N  
ATOM   3826  OD1 ASN C  86     -11.125 -20.469  -5.531  1.00 62.09           O  
ATOM   3827  N   VAL C  87      -7.121 -19.109  -3.123  1.00 61.19           N  
ATOM   3828  CA  VAL C  87      -5.938 -18.438  -2.604  1.00 61.19           C  
ATOM   3829  C   VAL C  87      -5.746 -17.109  -3.318  1.00 61.19           C  
ATOM   3830  CB  VAL C  87      -4.672 -19.312  -2.758  1.00 61.19           C  
ATOM   3831  O   VAL C  87      -5.586 -17.062  -4.539  1.00 61.19           O  
ATOM   3832  CG1 VAL C  87      -3.438 -18.562  -2.254  1.00 61.19           C  
ATOM   3833  CG2 VAL C  87      -4.844 -20.641  -2.016  1.00 61.19           C  
ATOM   3834  N   ILE C  88      -5.758 -16.047  -2.568  1.00 64.00           N  
ATOM   3835  CA  ILE C  88      -5.656 -14.695  -3.113  1.00 64.00           C  
ATOM   3836  C   ILE C  88      -4.371 -14.031  -2.619  1.00 64.00           C  
ATOM   3837  CB  ILE C  88      -6.883 -13.836  -2.732  1.00 64.00           C  
ATOM   3838  O   ILE C  88      -4.031 -14.133  -1.438  1.00 64.00           O  
ATOM   3839  CG1 ILE C  88      -8.180 -14.523  -3.174  1.00 64.00           C  
ATOM   3840  CG2 ILE C  88      -6.773 -12.438  -3.346  1.00 64.00           C  
ATOM   3841  CD1 ILE C  88      -8.344 -14.625  -4.684  1.00 64.00           C  
ATOM   3842  N   LEU C  89      -3.510 -13.500  -3.600  1.00 64.56           N  
ATOM   3843  CA  LEU C  89      -2.410 -12.609  -3.244  1.00 64.56           C  
ATOM   3844  C   LEU C  89      -2.812 -11.148  -3.432  1.00 64.56           C  
ATOM   3845  CB  LEU C  89      -1.172 -12.922  -4.086  1.00 64.56           C  
ATOM   3846  O   LEU C  89      -3.102 -10.719  -4.551  1.00 64.56           O  
ATOM   3847  CG  LEU C  89       0.059 -12.055  -3.832  1.00 64.56           C  
ATOM   3848  CD1 LEU C  89       0.594 -12.289  -2.424  1.00 64.56           C  
ATOM   3849  CD2 LEU C  89       1.137 -12.328  -4.875  1.00 64.56           C  
ATOM   3850  N   LYS C  90      -2.775 -10.398  -2.402  1.00 72.19           N  
ATOM   3851  CA  LYS C  90      -3.191  -9.000  -2.455  1.00 72.19           C  
ATOM   3852  C   LYS C  90      -2.160  -8.094  -1.790  1.00 72.19           C  
ATOM   3853  CB  LYS C  90      -4.555  -8.820  -1.787  1.00 72.19           C  
ATOM   3854  O   LYS C  90      -1.614  -8.438  -0.738  1.00 72.19           O  
ATOM   3855  CG  LYS C  90      -5.121  -7.414  -1.906  1.00 72.19           C  
ATOM   3856  CD  LYS C  90      -6.551  -7.340  -1.378  1.00 72.19           C  
ATOM   3857  CE  LYS C  90      -7.113  -5.930  -1.483  1.00 72.19           C  
ATOM   3858  NZ  LYS C  90      -8.539  -5.871  -1.058  1.00 72.19           N  
ATOM   3859  N   LYS C  91      -1.842  -7.066  -2.580  1.00 77.69           N  
ATOM   3860  CA  LYS C  91      -0.991  -6.035  -1.995  1.00 77.69           C  
ATOM   3861  C   LYS C  91      -1.817  -5.023  -1.207  1.00 77.69           C  
ATOM   3862  CB  LYS C  91      -0.187  -5.320  -3.082  1.00 77.69           C  
ATOM   3863  O   LYS C  91      -2.715  -4.383  -1.759  1.00 77.69           O  
ATOM   3864  CG  LYS C  91       0.875  -4.371  -2.547  1.00 77.69           C  
ATOM   3865  CD  LYS C  91       1.706  -3.768  -3.672  1.00 77.69           C  
ATOM   3866  CE  LYS C  91       2.803  -2.861  -3.133  1.00 77.69           C  
ATOM   3867  NZ  LYS C  91       3.672  -2.332  -4.227  1.00 77.69           N  
ATOM   3868  N   TYR C  92      -1.517  -4.906   0.115  1.00 83.81           N  
ATOM   3869  CA  TYR C  92      -2.188  -3.932   0.970  1.00 83.81           C  
ATOM   3870  C   TYR C  92      -1.296  -2.721   1.222  1.00 83.81           C  
ATOM   3871  CB  TYR C  92      -2.588  -4.570   2.303  1.00 83.81           C  
ATOM   3872  O   TYR C  92      -0.206  -2.852   1.784  1.00 83.81           O  
ATOM   3873  CG  TYR C  92      -3.721  -5.562   2.184  1.00 83.81           C  
ATOM   3874  CD1 TYR C  92      -5.047  -5.145   2.252  1.00 83.81           C  
ATOM   3875  CD2 TYR C  92      -3.467  -6.918   2.008  1.00 83.81           C  
ATOM   3876  CE1 TYR C  92      -6.094  -6.051   2.145  1.00 83.81           C  
ATOM   3877  CE2 TYR C  92      -4.508  -7.836   1.899  1.00 83.81           C  
ATOM   3878  OH  TYR C  92      -6.848  -8.297   1.863  1.00 83.81           O  
ATOM   3879  CZ  TYR C  92      -5.816  -7.395   1.969  1.00 83.81           C  
ATOM   3880  N   ARG C  93      -1.824  -1.606   0.744  1.00 87.56           N  
ATOM   3881  CA  ARG C  93      -1.062  -0.374   0.915  1.00 87.56           C  
ATOM   3882  C   ARG C  93      -1.136   0.120   2.355  1.00 87.56           C  
ATOM   3883  CB  ARG C  93      -1.572   0.710  -0.037  1.00 87.56           C  
ATOM   3884  O   ARG C  93      -1.993  -0.319   3.125  1.00 87.56           O  
ATOM   3885  CG  ARG C  93      -1.369   0.383  -1.508  1.00 87.56           C  
ATOM   3886  CD  ARG C  93      -1.846   1.514  -2.408  1.00 87.56           C  
ATOM   3887  NE  ARG C  93      -1.560   1.241  -3.814  1.00 87.56           N  
ATOM   3888  NH1 ARG C  93      -2.473   3.215  -4.598  1.00 87.56           N  
ATOM   3889  NH2 ARG C  93      -1.557   1.709  -6.062  1.00 87.56           N  
ATOM   3890  CZ  ARG C  93      -1.863   2.055  -4.820  1.00 87.56           C  
ATOM   3891  N   ASN C  94      -0.089   0.922   2.738  1.00 91.81           N  
ATOM   3892  CA  ASN C  94      -0.059   1.630   4.016  1.00 91.81           C  
ATOM   3893  C   ASN C  94      -0.139   0.666   5.191  1.00 91.81           C  
ATOM   3894  CB  ASN C  94      -1.193   2.654   4.086  1.00 91.81           C  
ATOM   3895  O   ASN C  94      -0.969   0.838   6.086  1.00 91.81           O  
ATOM   3896  CG  ASN C  94      -1.158   3.648   2.943  1.00 91.81           C  
ATOM   3897  ND2 ASN C  94      -2.330   4.105   2.518  1.00 91.81           N  
ATOM   3898  OD1 ASN C  94      -0.086   4.004   2.445  1.00 91.81           O  
ATOM   3899  N   MET C  95       0.812  -0.290   5.109  1.00 92.00           N  
ATOM   3900  CA  MET C  95       0.791  -1.335   6.129  1.00 92.00           C  
ATOM   3901  C   MET C  95       1.973  -1.188   7.082  1.00 92.00           C  
ATOM   3902  CB  MET C  95       0.810  -2.721   5.480  1.00 92.00           C  
ATOM   3903  O   MET C  95       1.875  -1.547   8.258  1.00 92.00           O  
ATOM   3904  CG  MET C  95      -0.482  -3.080   4.766  1.00 92.00           C  
ATOM   3905  SD  MET C  95      -1.865  -3.395   5.930  1.00 92.00           S  
ATOM   3906  CE  MET C  95      -1.437  -5.066   6.492  1.00 92.00           C  
ATOM   3907  N   VAL C  96       3.070  -0.615   6.523  1.00 93.00           N  
ATOM   3908  CA  VAL C  96       4.309  -0.589   7.293  1.00 93.00           C  
ATOM   3909  C   VAL C  96       4.789   0.852   7.453  1.00 93.00           C  
ATOM   3910  CB  VAL C  96       5.410  -1.447   6.633  1.00 93.00           C  
ATOM   3911  O   VAL C  96       4.930   1.578   6.465  1.00 93.00           O  
ATOM   3912  CG1 VAL C  96       6.684  -1.429   7.469  1.00 93.00           C  
ATOM   3913  CG2 VAL C  96       4.918  -2.881   6.430  1.00 93.00           C  
ATOM   3914  N   VAL C  97       5.113   1.184   8.695  1.00 95.31           N  
ATOM   3915  CA  VAL C  97       5.652   2.518   8.945  1.00 95.31           C  
ATOM   3916  C   VAL C  97       7.133   2.555   8.578  1.00 95.31           C  
ATOM   3917  CB  VAL C  97       5.457   2.939  10.422  1.00 95.31           C  
ATOM   3918  O   VAL C  97       7.938   1.806   9.141  1.00 95.31           O  
ATOM   3919  CG1 VAL C  97       6.176   4.258  10.703  1.00 95.31           C  
ATOM   3920  CG2 VAL C  97       3.971   3.057  10.750  1.00 95.31           C  
ATOM   3921  N   ARG C  98       7.445   3.457   7.641  1.00 93.12           N  
ATOM   3922  CA  ARG C  98       8.836   3.646   7.250  1.00 93.12           C  
ATOM   3923  C   ARG C  98       9.438   4.863   7.941  1.00 93.12           C  
ATOM   3924  CB  ARG C  98       8.953   3.793   5.734  1.00 93.12           C  
ATOM   3925  O   ARG C  98      10.609   4.848   8.336  1.00 93.12           O  
ATOM   3926  CG  ARG C  98      10.375   3.627   5.207  1.00 93.12           C  
ATOM   3927  CD  ARG C  98      10.445   3.854   3.701  1.00 93.12           C  
ATOM   3928  NE  ARG C  98      11.820   3.779   3.211  1.00 93.12           N  
ATOM   3929  NH1 ARG C  98      11.281   4.254   1.016  1.00 93.12           N  
ATOM   3930  NH2 ARG C  98      13.461   3.877   1.608  1.00 93.12           N  
ATOM   3931  CZ  ARG C  98      12.180   3.969   1.946  1.00 93.12           C  
ATOM   3932  N   ALA C  99       8.641   5.887   8.078  1.00 92.75           N  
ATOM   3933  CA  ALA C  99       9.094   7.129   8.695  1.00 92.75           C  
ATOM   3934  C   ALA C  99       7.969   7.797   9.477  1.00 92.75           C  
ATOM   3935  CB  ALA C  99       9.641   8.086   7.629  1.00 92.75           C  
ATOM   3936  O   ALA C  99       6.793   7.613   9.164  1.00 92.75           O  
ATOM   3937  N   CYS C 100       8.414   8.500  10.547  1.00 94.06           N  
ATOM   3938  CA  CYS C 100       7.473   9.219  11.398  1.00 94.06           C  
ATOM   3939  C   CYS C 100       7.754  10.719  11.367  1.00 94.06           C  
ATOM   3940  CB  CYS C 100       7.539   8.703  12.836  1.00 94.06           C  
ATOM   3941  O   CYS C 100       8.859  11.141  11.023  1.00 94.06           O  
ATOM   3942  SG  CYS C 100       7.027   6.977  13.008  1.00 94.06           S  
ATOM   3943  N   GLY C 101       6.730  11.422  11.711  1.00 94.31           N  
ATOM   3944  CA  GLY C 101       6.848  12.867  11.820  1.00 94.31           C  
ATOM   3945  C   GLY C 101       5.684  13.508  12.547  1.00 94.31           C  
ATOM   3946  O   GLY C 101       4.699  12.844  12.867  1.00 94.31           O  
ATOM   3947  N   CYS C 102       5.898  14.805  12.789  1.00 94.12           N  
ATOM   3948  CA  CYS C 102       4.852  15.570  13.445  1.00 94.12           C  
ATOM   3949  C   CYS C 102       3.930  16.219  12.422  1.00 94.12           C  
ATOM   3950  CB  CYS C 102       5.461  16.641  14.359  1.00 94.12           C  
ATOM   3951  O   CYS C 102       4.398  16.891  11.492  1.00 94.12           O  
ATOM   3952  SG  CYS C 102       6.312  15.969  15.805  1.00 94.12           S  
ATOM   3953  N   HIS C 103       2.596  15.906  12.711  1.00 90.62           N  
ATOM   3954  CA  HIS C 103       1.572  16.406  11.797  1.00 90.62           C  
ATOM   3955  C   HIS C 103       0.624  17.359  12.500  1.00 90.62           C  
ATOM   3956  CB  HIS C 103       0.785  15.234  11.195  1.00 90.62           C  
ATOM   3957  O   HIS C 103       0.420  17.266  13.711  1.00 90.62           O  
ATOM   3958  CG  HIS C 103       1.575  14.414  10.234  1.00 90.62           C  
ATOM   3959  CD2 HIS C 103       2.305  13.281  10.414  1.00 90.62           C  
ATOM   3960  ND1 HIS C 103       1.679  14.727   8.891  1.00 90.62           N  
ATOM   3961  CE1 HIS C 103       2.438  13.828   8.289  1.00 90.62           C  
ATOM   3962  NE2 HIS C 103       2.830  12.938   9.195  1.00 90.62           N  
TER    3963      HIS C 103                                                      
ENDMDL                                                                          
END                                                                             
