# Supplementary material for: Characterization of erythroferrone structural domains relevant to its iron-regulatory function
Source: J Biol Chem. 2023 Oct 20;299(12):105374. doi: 10.1016/j.jbc.2023.105374 (PMC10692919; doi:10.1016/j.jbc.2023.105374)
Supplement: PDB Supplement [file mmc1.zip › PDB Supplement/ERFEhexamer_83bb7.pdb]

MODEL     1                                                                     
ATOM      1  N   GLU A   1      39.062 -57.094  30.438  1.00 16.41           N  
ATOM      2  CA  GLU A   1      39.406 -56.344  31.641  1.00 16.41           C  
ATOM      3  C   GLU A   1      38.406 -55.188  31.859  1.00 16.41           C  
ATOM      4  CB  GLU A   1      40.812 -55.781  31.578  1.00 16.41           C  
ATOM      5  O   GLU A   1      37.844 -54.656  30.891  1.00 16.41           O  
ATOM      6  CG  GLU A   1      41.812 -56.531  32.438  1.00 16.41           C  
ATOM      7  CD  GLU A   1      43.219 -56.000  32.375  1.00 16.41           C  
ATOM      8  OE1 GLU A   1      44.094 -56.406  33.188  1.00 16.41           O  
ATOM      9  OE2 GLU A   1      43.500 -55.188  31.453  1.00 16.41           O  
ATOM     10  N   PRO A   2      37.875 -54.594  33.156  1.00 20.06           N  
ATOM     11  CA  PRO A   2      36.688 -54.031  33.781  1.00 20.06           C  
ATOM     12  C   PRO A   2      36.562 -52.531  33.562  1.00 20.06           C  
ATOM     13  CB  PRO A   2      36.906 -54.344  35.281  1.00 20.06           C  
ATOM     14  O   PRO A   2      37.406 -51.750  34.000  1.00 20.06           O  
ATOM     15  CG  PRO A   2      38.375 -54.594  35.406  1.00 20.06           C  
ATOM     16  CD  PRO A   2      38.938 -54.750  34.031  1.00 20.06           C  
ATOM     17  N   PRO A   3      36.344 -51.719  32.312  1.00 16.06           N  
ATOM     18  CA  PRO A   3      36.938 -50.406  32.188  1.00 16.06           C  
ATOM     19  C   PRO A   3      36.125 -49.312  32.906  1.00 16.06           C  
ATOM     20  CB  PRO A   3      36.906 -50.156  30.672  1.00 16.06           C  
ATOM     21  O   PRO A   3      34.938 -49.125  32.656  1.00 16.06           O  
ATOM     22  CG  PRO A   3      35.938 -51.125  30.125  1.00 16.06           C  
ATOM     23  CD  PRO A   3      35.594 -52.125  31.203  1.00 16.06           C  
ATOM     24  N   PRO A   4      36.094 -48.812  34.344  1.00 16.67           N  
ATOM     25  CA  PRO A   4      35.250 -48.375  35.469  1.00 16.67           C  
ATOM     26  C   PRO A   4      34.938 -46.875  35.406  1.00 16.67           C  
ATOM     27  CB  PRO A   4      36.094 -48.719  36.688  1.00 16.67           C  
ATOM     28  O   PRO A   4      33.812 -46.469  35.781  1.00 16.67           O  
ATOM     29  CG  PRO A   4      37.500 -48.812  36.156  1.00 16.67           C  
ATOM     30  CD  PRO A   4      37.438 -48.844  34.656  1.00 16.67           C  
ATOM     31  N   GLY A   5      35.688 -45.688  35.031  1.00 14.57           N  
ATOM     32  CA  GLY A   5      36.031 -44.719  36.031  1.00 14.57           C  
ATOM     33  C   GLY A   5      34.969 -43.625  36.188  1.00 14.57           C  
ATOM     34  O   GLY A   5      34.562 -43.281  37.312  1.00 14.57           O  
ATOM     35  N   ASN A   6      34.625 -42.500  35.188  1.00 14.12           N  
ATOM     36  CA  ASN A   6      34.875 -41.094  35.500  1.00 14.12           C  
ATOM     37  C   ASN A   6      33.656 -40.438  36.062  1.00 14.12           C  
ATOM     38  CB  ASN A   6      35.344 -40.344  34.219  1.00 14.12           C  
ATOM     39  O   ASN A   6      32.562 -40.469  35.469  1.00 14.12           O  
ATOM     40  CG  ASN A   6      36.844 -40.375  34.062  1.00 14.12           C  
ATOM     41  ND2 ASN A   6      37.312 -40.062  32.844  1.00 14.12           N  
ATOM     42  OD1 ASN A   6      37.594 -40.688  35.000  1.00 14.12           O  
ATOM     43  N   GLU A   7      33.375 -39.906  37.406  1.00 16.80           N  
ATOM     44  CA  GLU A   7      32.438 -39.594  38.500  1.00 16.80           C  
ATOM     45  C   GLU A   7      32.000 -38.125  38.469  1.00 16.80           C  
ATOM     46  CB  GLU A   7      33.031 -39.969  39.844  1.00 16.80           C  
ATOM     47  O   GLU A   7      32.562 -37.312  39.188  1.00 16.80           O  
ATOM     48  CG  GLU A   7      32.750 -41.375  40.312  1.00 16.80           C  
ATOM     49  CD  GLU A   7      33.344 -41.688  41.688  1.00 16.80           C  
ATOM     50  OE1 GLU A   7      33.000 -42.781  42.250  1.00 16.80           O  
ATOM     51  OE2 GLU A   7      34.125 -40.875  42.188  1.00 16.80           O  
ATOM     52  N   LEU A   8      31.656 -37.312  37.375  1.00 16.34           N  
ATOM     53  CA  LEU A   8      31.781 -35.844  37.562  1.00 16.34           C  
ATOM     54  C   LEU A   8      30.734 -35.344  38.562  1.00 16.34           C  
ATOM     55  CB  LEU A   8      31.672 -35.125  36.250  1.00 16.34           C  
ATOM     56  O   LEU A   8      29.562 -35.688  38.438  1.00 16.34           O  
ATOM     57  CG  LEU A   8      32.938 -35.094  35.375  1.00 16.34           C  
ATOM     58  CD1 LEU A   8      32.562 -34.844  33.906  1.00 16.34           C  
ATOM     59  CD2 LEU A   8      33.906 -34.031  35.875  1.00 16.34           C  
ATOM     60  N   PRO A   9      30.938 -34.531  39.656  1.00 15.70           N  
ATOM     61  CA  PRO A   9      30.312 -34.344  40.969  1.00 15.70           C  
ATOM     62  C   PRO A   9      29.125 -33.375  40.938  1.00 15.70           C  
ATOM     63  CB  PRO A   9      31.453 -33.750  41.812  1.00 15.70           C  
ATOM     64  O   PRO A   9      28.969 -32.625  40.000  1.00 15.70           O  
ATOM     65  CG  PRO A   9      32.500 -33.344  40.844  1.00 15.70           C  
ATOM     66  CD  PRO A   9      32.062 -33.781  39.469  1.00 15.70           C  
ATOM     67  N   ARG A  10      28.328 -32.969  42.219  1.00 16.94           N  
ATOM     68  CA  ARG A  10      27.094 -32.812  42.969  1.00 16.94           C  
ATOM     69  C   ARG A  10      26.812 -31.344  43.250  1.00 16.94           C  
ATOM     70  CB  ARG A  10      27.141 -33.594  44.281  1.00 16.94           C  
ATOM     71  O   ARG A  10      25.828 -31.000  43.938  1.00 16.94           O  
ATOM     72  CG  ARG A  10      26.438 -34.938  44.250  1.00 16.94           C  
ATOM     73  CD  ARG A  10      26.453 -35.656  45.594  1.00 16.94           C  
ATOM     74  NE  ARG A  10      25.781 -36.938  45.531  1.00 16.94           N  
ATOM     75  NH1 ARG A  10      26.047 -37.406  47.781  1.00 16.94           N  
ATOM     76  NH2 ARG A  10      24.969 -38.906  46.406  1.00 16.94           N  
ATOM     77  CZ  ARG A  10      25.594 -37.750  46.562  1.00 16.94           C  
ATOM     78  N   GLY A  11      27.141 -30.219  42.531  1.00 16.11           N  
ATOM     79  CA  GLY A  11      27.281 -29.016  43.344  1.00 16.11           C  
ATOM     80  C   GLY A  11      25.984 -28.562  44.000  1.00 16.11           C  
ATOM     81  O   GLY A  11      24.891 -28.953  43.531  1.00 16.11           O  
ATOM     82  N   PRO A  12      25.781 -27.766  45.188  1.00 16.94           N  
ATOM     83  CA  PRO A  12      24.922 -27.578  46.344  1.00 16.94           C  
ATOM     84  C   PRO A  12      23.703 -26.703  46.062  1.00 16.94           C  
ATOM     85  CB  PRO A  12      25.844 -26.906  47.375  1.00 16.94           C  
ATOM     86  O   PRO A  12      23.656 -26.047  45.031  1.00 16.94           O  
ATOM     87  CG  PRO A  12      27.016 -26.438  46.594  1.00 16.94           C  
ATOM     88  CD  PRO A  12      26.875 -26.938  45.188  1.00 16.94           C  
ATOM     89  N   GLY A  13      22.906 -25.844  47.188  1.00 17.80           N  
ATOM     90  CA  GLY A  13      21.688 -25.750  48.000  1.00 17.80           C  
ATOM     91  C   GLY A  13      20.938 -24.453  47.781  1.00 17.80           C  
ATOM     92  O   GLY A  13      19.875 -24.250  48.344  1.00 17.80           O  
ATOM     93  N   GLU A  14      21.406 -23.172  47.344  1.00 16.41           N  
ATOM     94  CA  GLU A  14      21.047 -21.938  48.031  1.00 16.41           C  
ATOM     95  C   GLU A  14      19.578 -21.578  47.812  1.00 16.41           C  
ATOM     96  CB  GLU A  14      21.953 -20.781  47.594  1.00 16.41           C  
ATOM     97  O   GLU A  14      19.047 -21.812  46.719  1.00 16.41           O  
ATOM     98  CG  GLU A  14      23.188 -20.594  48.438  1.00 16.41           C  
ATOM     99  CD  GLU A  14      24.172 -19.578  47.875  1.00 16.41           C  
ATOM    100  OE1 GLU A  14      25.203 -19.297  48.531  1.00 16.41           O  
ATOM    101  OE2 GLU A  14      23.906 -19.062  46.781  1.00 16.41           O  
ATOM    102  N   SER A  15      18.656 -20.969  48.875  1.00 18.58           N  
ATOM    103  CA  SER A  15      17.328 -20.859  49.469  1.00 18.58           C  
ATOM    104  C   SER A  15      16.547 -19.703  48.875  1.00 18.58           C  
ATOM    105  CB  SER A  15      17.438 -20.688  50.969  1.00 18.58           C  
ATOM    106  O   SER A  15      15.477 -19.328  49.375  1.00 18.58           O  
ATOM    107  OG  SER A  15      17.922 -21.875  51.594  1.00 18.58           O  
ATOM    108  N   ARG A  16      16.641 -19.203  47.594  1.00 15.83           N  
ATOM    109  CA  ARG A  16      16.328 -17.812  47.250  1.00 15.83           C  
ATOM    110  C   ARG A  16      14.844 -17.516  47.438  1.00 15.83           C  
ATOM    111  CB  ARG A  16      16.734 -17.531  45.781  1.00 15.83           C  
ATOM    112  O   ARG A  16      13.984 -18.344  47.094  1.00 15.83           O  
ATOM    113  CG  ARG A  16      18.156 -17.031  45.625  1.00 15.83           C  
ATOM    114  CD  ARG A  16      18.484 -16.703  44.188  1.00 15.83           C  
ATOM    115  NE  ARG A  16      19.859 -16.234  44.031  1.00 15.83           N  
ATOM    116  NH1 ARG A  16      19.875 -16.359  41.719  1.00 15.83           N  
ATOM    117  NH2 ARG A  16      21.734 -15.648  42.844  1.00 15.83           N  
ATOM    118  CZ  ARG A  16      20.484 -16.078  42.875  1.00 15.83           C  
ATOM    119  N   ALA A  17      14.461 -16.312  48.094  1.00 17.48           N  
ATOM    120  CA  ALA A  17      13.352 -15.648  48.781  1.00 17.48           C  
ATOM    121  C   ALA A  17      12.203 -15.359  47.812  1.00 17.48           C  
ATOM    122  CB  ALA A  17      13.836 -14.359  49.438  1.00 17.48           C  
ATOM    123  O   ALA A  17      12.422 -15.188  46.625  1.00 17.48           O  
ATOM    124  N   GLY A  18      10.812 -15.586  48.125  1.00 18.44           N  
ATOM    125  CA  GLY A  18       9.508 -15.852  47.531  1.00 18.44           C  
ATOM    126  C   GLY A  18       8.812 -14.594  47.031  1.00 18.44           C  
ATOM    127  O   GLY A  18       8.570 -13.664  47.812  1.00 18.44           O  
ATOM    128  N   PRO A  19       9.125 -13.945  45.812  1.00 18.09           N  
ATOM    129  CA  PRO A  19       8.734 -12.594  45.406  1.00 18.09           C  
ATOM    130  C   PRO A  19       7.234 -12.336  45.562  1.00 18.09           C  
ATOM    131  CB  PRO A  19       9.133 -12.539  43.938  1.00 18.09           C  
ATOM    132  O   PRO A  19       6.438 -13.281  45.531  1.00 18.09           O  
ATOM    133  CG  PRO A  19       9.375 -13.961  43.531  1.00 18.09           C  
ATOM    134  CD  PRO A  19       9.359 -14.797  44.781  1.00 18.09           C  
ATOM    135  N   ALA A  20       6.781 -11.086  46.031  1.00 18.34           N  
ATOM    136  CA  ALA A  20       5.555 -10.477  46.531  1.00 18.34           C  
ATOM    137  C   ALA A  20       4.457 -10.492  45.469  1.00 18.34           C  
ATOM    138  CB  ALA A  20       5.824  -9.039  47.000  1.00 18.34           C  
ATOM    139  O   ALA A  20       4.742 -10.438  44.281  1.00 18.34           O  
ATOM    140  N   ALA A  21       3.148 -10.852  45.719  1.00 18.86           N  
ATOM    141  CA  ALA A  21       1.899 -11.266  45.094  1.00 18.86           C  
ATOM    142  C   ALA A  21       1.229 -10.094  44.375  1.00 18.86           C  
ATOM    143  CB  ALA A  21       0.953 -11.867  46.125  1.00 18.86           C  
ATOM    144  O   ALA A  21       0.738  -9.164  45.031  1.00 18.86           O  
ATOM    145  N   ARG A  22       1.933  -9.234  43.469  1.00 19.84           N  
ATOM    146  CA  ARG A  22       1.348  -7.984  42.969  1.00 19.84           C  
ATOM    147  C   ARG A  22      -0.083  -8.195  42.500  1.00 19.84           C  
ATOM    148  CB  ARG A  22       2.197  -7.383  41.875  1.00 19.84           C  
ATOM    149  O   ARG A  22      -0.399  -9.234  41.906  1.00 19.84           O  
ATOM    150  CG  ARG A  22       3.438  -6.652  42.344  1.00 19.84           C  
ATOM    151  CD  ARG A  22       4.199  -6.008  41.188  1.00 19.84           C  
ATOM    152  NE  ARG A  22       5.441  -5.387  41.656  1.00 19.84           N  
ATOM    153  NH1 ARG A  22       5.312  -3.582  40.219  1.00 19.84           N  
ATOM    154  NH2 ARG A  22       7.078  -3.777  41.688  1.00 19.84           N  
ATOM    155  CZ  ARG A  22       5.941  -4.250  41.188  1.00 19.84           C  
ATOM    156  N   PRO A  23      -1.103  -7.316  42.906  1.00 20.50           N  
ATOM    157  CA  PRO A  23      -2.555  -7.473  42.812  1.00 20.50           C  
ATOM    158  C   PRO A  23      -3.031  -7.605  41.375  1.00 20.50           C  
ATOM    159  CB  PRO A  23      -3.096  -6.188  43.438  1.00 20.50           C  
ATOM    160  O   PRO A  23      -2.369  -7.113  40.438  1.00 20.50           O  
ATOM    161  CG  PRO A  23      -1.886  -5.348  43.688  1.00 20.50           C  
ATOM    162  CD  PRO A  23      -0.673  -6.105  43.250  1.00 20.50           C  
ATOM    163  N   PRO A  24      -3.924  -8.570  40.906  1.00 19.06           N  
ATOM    164  CA  PRO A  24      -4.262  -9.016  39.562  1.00 19.06           C  
ATOM    165  C   PRO A  24      -4.836  -7.902  38.688  1.00 19.06           C  
ATOM    166  CB  PRO A  24      -5.301 -10.117  39.812  1.00 19.06           C  
ATOM    167  O   PRO A  24      -5.641  -7.098  39.156  1.00 19.06           O  
ATOM    168  CG  PRO A  24      -5.727  -9.930  41.219  1.00 19.06           C  
ATOM    169  CD  PRO A  24      -4.781  -8.969  41.875  1.00 19.06           C  
ATOM    170  N   GLU A  25      -4.047  -7.082  37.875  1.00 21.03           N  
ATOM    171  CA  GLU A  25      -4.441  -5.945  37.062  1.00 21.03           C  
ATOM    172  C   GLU A  25      -5.738  -6.230  36.312  1.00 21.03           C  
ATOM    173  CB  GLU A  25      -3.328  -5.594  36.062  1.00 21.03           C  
ATOM    174  O   GLU A  25      -5.902  -7.301  35.719  1.00 21.03           O  
ATOM    175  CG  GLU A  25      -2.256  -4.680  36.625  1.00 21.03           C  
ATOM    176  CD  GLU A  25      -1.225  -4.242  35.625  1.00 21.03           C  
ATOM    177  OE1 GLU A  25      -0.413  -3.338  35.906  1.00 21.03           O  
ATOM    178  OE2 GLU A  25      -1.229  -4.809  34.500  1.00 21.03           O  
ATOM    179  N   PRO A  26      -6.902  -5.551  36.594  1.00 20.14           N  
ATOM    180  CA  PRO A  26      -8.234  -5.875  36.062  1.00 20.14           C  
ATOM    181  C   PRO A  26      -8.250  -6.055  34.562  1.00 20.14           C  
ATOM    182  CB  PRO A  26      -9.078  -4.668  36.469  1.00 20.14           C  
ATOM    183  O   PRO A  26      -7.496  -5.391  33.844  1.00 20.14           O  
ATOM    184  CG  PRO A  26      -8.086  -3.646  36.938  1.00 20.14           C  
ATOM    185  CD  PRO A  26      -6.723  -4.277  36.938  1.00 20.14           C  
ATOM    186  N   THR A  27      -8.430  -7.199  33.969  1.00 20.42           N  
ATOM    187  CA  THR A  27      -8.422  -7.715  32.594  1.00 20.42           C  
ATOM    188  C   THR A  27      -9.352  -6.895  31.703  1.00 20.42           C  
ATOM    189  CB  THR A  27      -8.852  -9.195  32.562  1.00 20.42           C  
ATOM    190  O   THR A  27     -10.555  -6.805  31.953  1.00 20.42           O  
ATOM    191  CG2 THR A  27      -8.273  -9.898  31.328  1.00 20.42           C  
ATOM    192  OG1 THR A  27      -8.383  -9.852  33.750  1.00 20.42           O  
ATOM    193  N   ALA A  28      -8.992  -5.609  31.250  1.00 21.36           N  
ATOM    194  CA  ALA A  28      -9.836  -4.750  30.422  1.00 21.36           C  
ATOM    195  C   ALA A  28     -10.602  -5.566  29.391  1.00 21.36           C  
ATOM    196  CB  ALA A  28      -8.992  -3.678  29.734  1.00 21.36           C  
ATOM    197  O   ALA A  28     -10.000  -6.348  28.641  1.00 21.36           O  
ATOM    198  N   GLU A  29     -11.805  -5.992  29.562  1.00 22.03           N  
ATOM    199  CA  GLU A  29     -12.773  -6.773  28.797  1.00 22.03           C  
ATOM    200  C   GLU A  29     -12.945  -6.223  27.391  1.00 22.03           C  
ATOM    201  CB  GLU A  29     -14.125  -6.801  29.516  1.00 22.03           C  
ATOM    202  O   GLU A  29     -13.141  -5.020  27.203  1.00 22.03           O  
ATOM    203  CG  GLU A  29     -14.242  -7.910  30.562  1.00 22.03           C  
ATOM    204  CD  GLU A  29     -15.617  -7.980  31.203  1.00 22.03           C  
ATOM    205  OE1 GLU A  29     -15.906  -8.969  31.922  1.00 22.03           O  
ATOM    206  OE2 GLU A  29     -16.422  -7.043  30.984  1.00 22.03           O  
ATOM    207  N   ARG A  30     -12.195  -6.656  26.328  1.00 22.55           N  
ATOM    208  CA  ARG A  30     -12.133  -6.426  24.891  1.00 22.55           C  
ATOM    209  C   ARG A  30     -13.516  -6.180  24.312  1.00 22.55           C  
ATOM    210  CB  ARG A  30     -11.469  -7.613  24.188  1.00 22.55           C  
ATOM    211  O   ARG A  30     -14.398  -7.043  24.406  1.00 22.55           O  
ATOM    212  CG  ARG A  30      -9.953  -7.543  24.156  1.00 22.55           C  
ATOM    213  CD  ARG A  30      -9.344  -8.750  23.453  1.00 22.55           C  
ATOM    214  NE  ARG A  30      -7.891  -8.664  23.391  1.00 22.55           N  
ATOM    215  NH1 ARG A  30      -7.594 -10.805  22.562  1.00 22.55           N  
ATOM    216  NH2 ARG A  30      -5.777  -9.453  22.969  1.00 22.55           N  
ATOM    217  CZ  ARG A  30      -7.090  -9.641  22.969  1.00 22.55           C  
ATOM    218  N   ALA A  31     -14.094  -4.984  24.500  1.00 23.70           N  
ATOM    219  CA  ALA A  31     -15.414  -4.629  23.984  1.00 23.70           C  
ATOM    220  C   ALA A  31     -15.625  -5.188  22.578  1.00 23.70           C  
ATOM    221  CB  ALA A  31     -15.602  -3.115  23.984  1.00 23.70           C  
ATOM    222  O   ALA A  31     -14.875  -4.855  21.656  1.00 23.70           O  
ATOM    223  N   HIS A  32     -15.875  -6.414  22.328  1.00 23.59           N  
ATOM    224  CA  HIS A  32     -16.250  -7.211  21.172  1.00 23.59           C  
ATOM    225  C   HIS A  32     -17.219  -6.453  20.281  1.00 23.59           C  
ATOM    226  CB  HIS A  32     -16.859  -8.539  21.609  1.00 23.59           C  
ATOM    227  O   HIS A  32     -18.234  -5.941  20.750  1.00 23.59           O  
ATOM    228  CG  HIS A  32     -15.852  -9.531  22.094  1.00 23.59           C  
ATOM    229  CD2 HIS A  32     -15.586 -10.000  23.344  1.00 23.59           C  
ATOM    230  ND1 HIS A  32     -14.969 -10.172  21.250  1.00 23.59           N  
ATOM    231  CE1 HIS A  32     -14.203 -10.984  21.953  1.00 23.59           C  
ATOM    232  NE2 HIS A  32     -14.562 -10.898  23.234  1.00 23.59           N  
ATOM    233  N   SER A  33     -16.750  -5.488  19.438  1.00 27.39           N  
ATOM    234  CA  SER A  33     -17.688  -4.898  18.484  1.00 27.39           C  
ATOM    235  C   SER A  33     -18.781  -5.891  18.109  1.00 27.39           C  
ATOM    236  CB  SER A  33     -16.938  -4.430  17.234  1.00 27.39           C  
ATOM    237  O   SER A  33     -18.484  -7.012  17.688  1.00 27.39           O  
ATOM    238  OG  SER A  33     -16.484  -5.539  16.484  1.00 27.39           O  
ATOM    239  N   VAL A  34     -19.719  -5.980  18.875  1.00 27.72           N  
ATOM    240  CA  VAL A  34     -20.859  -6.852  18.625  1.00 27.72           C  
ATOM    241  C   VAL A  34     -21.250  -6.793  17.156  1.00 27.72           C  
ATOM    242  CB  VAL A  34     -22.062  -6.473  19.516  1.00 27.72           C  
ATOM    243  O   VAL A  34     -21.469  -5.711  16.609  1.00 27.72           O  
ATOM    244  CG1 VAL A  34     -23.250  -7.402  19.250  1.00 27.72           C  
ATOM    245  CG2 VAL A  34     -21.672  -6.508  20.984  1.00 27.72           C  
ATOM    246  N   ASP A  35     -20.812  -7.727  16.375  1.00 29.45           N  
ATOM    247  CA  ASP A  35     -21.359  -7.961  15.039  1.00 29.45           C  
ATOM    248  C   ASP A  35     -22.812  -7.520  14.961  1.00 29.45           C  
ATOM    249  CB  ASP A  35     -21.219  -9.438  14.656  1.00 29.45           C  
ATOM    250  O   ASP A  35     -23.609  -7.852  15.836  1.00 29.45           O  
ATOM    251  CG  ASP A  35     -21.656  -9.719  13.227  1.00 29.45           C  
ATOM    252  OD1 ASP A  35     -21.953  -8.758  12.477  1.00 29.45           O  
ATOM    253  OD2 ASP A  35     -21.703 -10.906  12.852  1.00 29.45           O  
ATOM    254  N   PRO A  36     -23.078  -6.363  14.430  1.00 33.31           N  
ATOM    255  CA  PRO A  36     -24.500  -5.984  14.375  1.00 33.31           C  
ATOM    256  C   PRO A  36     -25.422  -7.191  14.320  1.00 33.31           C  
ATOM    257  CB  PRO A  36     -24.578  -5.168  13.078  1.00 33.31           C  
ATOM    258  O   PRO A  36     -26.531  -7.145  14.875  1.00 33.31           O  
ATOM    259  CG  PRO A  36     -23.172  -4.945  12.664  1.00 33.31           C  
ATOM    260  CD  PRO A  36     -22.281  -5.871  13.461  1.00 33.31           C  
ATOM    261  N   ARG A  37     -24.891  -8.219  13.719  1.00 33.38           N  
ATOM    262  CA  ARG A  37     -25.656  -9.461  13.867  1.00 33.38           C  
ATOM    263  C   ARG A  37     -25.703  -9.898  15.328  1.00 33.38           C  
ATOM    264  CB  ARG A  37     -25.031 -10.570  13.016  1.00 33.38           C  
ATOM    265  O   ARG A  37     -26.766 -10.242  15.836  1.00 33.38           O  
ATOM    266  CG  ARG A  37     -25.859 -11.844  12.977  1.00 33.38           C  
ATOM    267  CD  ARG A  37     -25.188 -12.922  12.125  1.00 33.38           C  
ATOM    268  NE  ARG A  37     -26.031 -14.117  12.016  1.00 33.38           N  
ATOM    269  NH1 ARG A  37     -24.250 -15.602  12.016  1.00 33.38           N  
ATOM    270  NH2 ARG A  37     -26.406 -16.375  11.867  1.00 33.38           N  
ATOM    271  CZ  ARG A  37     -25.562 -15.359  11.969  1.00 33.38           C  
ATOM    272  N   ASP A  38     -24.500  -9.797  15.828  1.00 37.94           N  
ATOM    273  CA  ASP A  38     -24.469 -10.242  17.219  1.00 37.94           C  
ATOM    274  C   ASP A  38     -25.234  -9.273  18.125  1.00 37.94           C  
ATOM    275  CB  ASP A  38     -23.016 -10.383  17.719  1.00 37.94           C  
ATOM    276  O   ASP A  38     -25.953  -9.703  19.016  1.00 37.94           O  
ATOM    277  CG  ASP A  38     -22.297 -11.547  17.078  1.00 37.94           C  
ATOM    278  OD1 ASP A  38     -22.953 -12.453  16.531  1.00 37.94           O  
ATOM    279  OD2 ASP A  38     -21.047 -11.562  17.125  1.00 37.94           O  
ATOM    280  N   ALA A  39     -25.062  -8.086  17.766  1.00 39.50           N  
ATOM    281  CA  ALA A  39     -25.859  -7.121  18.516  1.00 39.50           C  
ATOM    282  C   ALA A  39     -27.344  -7.281  18.203  1.00 39.50           C  
ATOM    283  CB  ALA A  39     -25.391  -5.699  18.203  1.00 39.50           C  
ATOM    284  O   ALA A  39     -28.172  -7.250  19.109  1.00 39.50           O  
ATOM    285  N   TRP A  40     -27.531  -7.555  16.938  1.00 35.75           N  
ATOM    286  CA  TRP A  40     -28.906  -7.836  16.547  1.00 35.75           C  
ATOM    287  C   TRP A  40     -29.359  -9.180  17.109  1.00 35.75           C  
ATOM    288  CB  TRP A  40     -29.047  -7.820  15.031  1.00 35.75           C  
ATOM    289  O   TRP A  40     -30.469  -9.305  17.625  1.00 35.75           O  
ATOM    290  CG  TRP A  40     -30.406  -8.203  14.539  1.00 35.75           C  
ATOM    291  CD1 TRP A  40     -30.750  -9.328  13.836  1.00 35.75           C  
ATOM    292  CD2 TRP A  40     -31.625  -7.453  14.711  1.00 35.75           C  
ATOM    293  CE2 TRP A  40     -32.656  -8.188  14.086  1.00 35.75           C  
ATOM    294  CE3 TRP A  40     -31.922  -6.234  15.328  1.00 35.75           C  
ATOM    295  NE1 TRP A  40     -32.094  -9.320  13.562  1.00 35.75           N  
ATOM    296  CH2 TRP A  40     -34.250  -6.543  14.680  1.00 35.75           C  
ATOM    297  CZ2 TRP A  40     -33.969  -7.738  14.070  1.00 35.75           C  
ATOM    298  CZ3 TRP A  40     -33.250  -5.793  15.305  1.00 35.75           C  
ATOM    299  N   MET A  41     -28.406 -10.055  17.078  1.00 37.75           N  
ATOM    300  CA  MET A  41     -28.734 -11.336  17.703  1.00 37.75           C  
ATOM    301  C   MET A  41     -28.922 -11.164  19.203  1.00 37.75           C  
ATOM    302  CB  MET A  41     -27.641 -12.367  17.422  1.00 37.75           C  
ATOM    303  O   MET A  41     -29.812 -11.773  19.797  1.00 37.75           O  
ATOM    304  CG  MET A  41     -27.719 -12.977  16.031  1.00 37.75           C  
ATOM    305  SD  MET A  41     -28.875 -14.398  15.953  1.00 37.75           S  
ATOM    306  CE  MET A  41     -27.984 -15.602  16.984  1.00 37.75           C  
ATOM    307  N   LEU A  42     -28.047 -10.398  19.750  1.00 40.06           N  
ATOM    308  CA  LEU A  42     -28.234 -10.094  21.172  1.00 40.06           C  
ATOM    309  C   LEU A  42     -29.531  -9.336  21.406  1.00 40.06           C  
ATOM    310  CB  LEU A  42     -27.047  -9.273  21.703  1.00 40.06           C  
ATOM    311  O   LEU A  42     -30.250  -9.602  22.375  1.00 40.06           O  
ATOM    312  CG  LEU A  42     -25.969 -10.062  22.438  1.00 40.06           C  
ATOM    313  CD1 LEU A  42     -24.609  -9.398  22.250  1.00 40.06           C  
ATOM    314  CD2 LEU A  42     -26.297 -10.164  23.922  1.00 40.06           C  
ATOM    315  N   PHE A  43     -29.719  -8.438  20.531  1.00 38.72           N  
ATOM    316  CA  PHE A  43     -30.969  -7.680  20.641  1.00 38.72           C  
ATOM    317  C   PHE A  43     -32.188  -8.586  20.438  1.00 38.72           C  
ATOM    318  CB  PHE A  43     -30.984  -6.531  19.625  1.00 38.72           C  
ATOM    319  O   PHE A  43     -33.125  -8.523  21.203  1.00 38.72           O  
ATOM    320  CG  PHE A  43     -32.250  -5.711  19.656  1.00 38.72           C  
ATOM    321  CD1 PHE A  43     -33.219  -5.895  18.703  1.00 38.72           C  
ATOM    322  CD2 PHE A  43     -32.438  -4.762  20.656  1.00 38.72           C  
ATOM    323  CE1 PHE A  43     -34.406  -5.137  18.734  1.00 38.72           C  
ATOM    324  CE2 PHE A  43     -33.625  -4.004  20.688  1.00 38.72           C  
ATOM    325  CZ  PHE A  43     -34.594  -4.191  19.719  1.00 38.72           C  
ATOM    326  N   VAL A  44     -32.062  -9.445  19.469  1.00 35.38           N  
ATOM    327  CA  VAL A  44     -33.125 -10.414  19.234  1.00 35.38           C  
ATOM    328  C   VAL A  44     -33.281 -11.328  20.453  1.00 35.38           C  
ATOM    329  CB  VAL A  44     -32.844 -11.258  17.969  1.00 35.38           C  
ATOM    330  O   VAL A  44     -34.375 -11.617  20.875  1.00 35.38           O  
ATOM    331  CG1 VAL A  44     -33.875 -12.398  17.844  1.00 35.38           C  
ATOM    332  CG2 VAL A  44     -32.906 -10.367  16.719  1.00 35.38           C  
ATOM    333  N   ARG A  45     -32.219 -11.680  21.016  1.00 35.62           N  
ATOM    334  CA  ARG A  45     -32.250 -12.531  22.188  1.00 35.62           C  
ATOM    335  C   ARG A  45     -32.781 -11.773  23.406  1.00 35.62           C  
ATOM    336  CB  ARG A  45     -30.875 -13.102  22.500  1.00 35.62           C  
ATOM    337  O   ARG A  45     -33.531 -12.328  24.203  1.00 35.62           O  
ATOM    338  CG  ARG A  45     -30.609 -14.469  21.875  1.00 35.62           C  
ATOM    339  CD  ARG A  45     -29.250 -15.023  22.297  1.00 35.62           C  
ATOM    340  NE  ARG A  45     -28.938 -16.250  21.562  1.00 35.62           N  
ATOM    341  NH1 ARG A  45     -26.703 -16.250  22.125  1.00 35.62           N  
ATOM    342  NH2 ARG A  45     -27.547 -17.922  20.812  1.00 35.62           N  
ATOM    343  CZ  ARG A  45     -27.719 -16.797  21.500  1.00 35.62           C  
ATOM    344  N   GLN A  46     -32.344 -10.609  23.656  1.00 32.44           N  
ATOM    345  CA  GLN A  46     -32.719  -9.859  24.844  1.00 32.44           C  
ATOM    346  C   GLN A  46     -34.188  -9.406  24.750  1.00 32.44           C  
ATOM    347  CB  GLN A  46     -31.812  -8.648  25.047  1.00 32.44           C  
ATOM    348  O   GLN A  46     -34.844  -9.141  25.766  1.00 32.44           O  
ATOM    349  CG  GLN A  46     -30.531  -8.969  25.797  1.00 32.44           C  
ATOM    350  CD  GLN A  46     -29.750  -7.723  26.172  1.00 32.44           C  
ATOM    351  NE2 GLN A  46     -28.672  -7.910  26.906  1.00 32.44           N  
ATOM    352  OE1 GLN A  46     -30.125  -6.605  25.812  1.00 32.44           O  
ATOM    353  N   SER A  47     -34.625  -9.125  23.578  1.00 30.81           N  
ATOM    354  CA  SER A  47     -36.031  -8.695  23.469  1.00 30.81           C  
ATOM    355  C   SER A  47     -36.969  -9.797  23.891  1.00 30.81           C  
ATOM    356  CB  SER A  47     -36.344  -8.258  22.031  1.00 30.81           C  
ATOM    357  O   SER A  47     -38.156  -9.547  24.141  1.00 30.81           O  
ATOM    358  OG  SER A  47     -36.375  -9.375  21.156  1.00 30.81           O  
ATOM    359  N   ASP A  48     -36.531 -11.023  23.953  1.00 29.59           N  
ATOM    360  CA  ASP A  48     -37.406 -12.102  24.438  1.00 29.59           C  
ATOM    361  C   ASP A  48     -37.562 -12.031  25.953  1.00 29.59           C  
ATOM    362  CB  ASP A  48     -36.844 -13.469  24.031  1.00 29.59           C  
ATOM    363  O   ASP A  48     -38.406 -12.727  26.516  1.00 29.59           O  
ATOM    364  CG  ASP A  48     -37.688 -14.203  23.031  1.00 29.59           C  
ATOM    365  OD1 ASP A  48     -38.812 -13.727  22.734  1.00 29.59           O  
ATOM    366  OD2 ASP A  48     -37.250 -15.258  22.531  1.00 29.59           O  
ATOM    367  N   LYS A  49     -36.656 -11.430  26.781  1.00 28.48           N  
ATOM    368  CA  LYS A  49     -36.781 -11.516  28.234  1.00 28.48           C  
ATOM    369  C   LYS A  49     -37.812 -10.531  28.766  1.00 28.48           C  
ATOM    370  CB  LYS A  49     -35.406 -11.258  28.906  1.00 28.48           C  
ATOM    371  O   LYS A  49     -38.281 -10.656  29.906  1.00 28.48           O  
ATOM    372  CG  LYS A  49     -34.562 -12.500  29.047  1.00 28.48           C  
ATOM    373  CD  LYS A  49     -33.250 -12.188  29.750  1.00 28.48           C  
ATOM    374  CE  LYS A  49     -32.375 -13.422  29.875  1.00 28.48           C  
ATOM    375  NZ  LYS A  49     -31.000 -13.086  30.391  1.00 28.48           N  
ATOM    376  N   GLY A  50     -38.000  -9.414  28.297  1.00 24.56           N  
ATOM    377  CA  GLY A  50     -38.594  -8.359  29.078  1.00 24.56           C  
ATOM    378  C   GLY A  50     -40.062  -8.586  29.344  1.00 24.56           C  
ATOM    379  O   GLY A  50     -40.750  -7.723  29.922  1.00 24.56           O  
ATOM    380  N   VAL A  51     -40.812  -9.508  28.719  1.00 23.53           N  
ATOM    381  CA  VAL A  51     -42.219  -9.227  28.984  1.00 23.53           C  
ATOM    382  C   VAL A  51     -42.625  -9.773  30.359  1.00 23.53           C  
ATOM    383  CB  VAL A  51     -43.156  -9.836  27.891  1.00 23.53           C  
ATOM    384  O   VAL A  51     -43.781  -9.758  30.734  1.00 23.53           O  
ATOM    385  CG1 VAL A  51     -44.625  -9.531  28.188  1.00 23.53           C  
ATOM    386  CG2 VAL A  51     -42.750  -9.312  26.516  1.00 23.53           C  
ATOM    387  N   ASN A  52     -41.750 -10.633  31.078  1.00 21.45           N  
ATOM    388  CA  ASN A  52     -42.406 -11.180  32.281  1.00 21.45           C  
ATOM    389  C   ASN A  52     -42.781 -10.078  33.281  1.00 21.45           C  
ATOM    390  CB  ASN A  52     -41.531 -12.234  32.938  1.00 21.45           C  
ATOM    391  O   ASN A  52     -41.938  -9.227  33.594  1.00 21.45           O  
ATOM    392  CG  ASN A  52     -41.594 -13.578  32.250  1.00 21.45           C  
ATOM    393  ND2 ASN A  52     -40.625 -14.445  32.531  1.00 21.45           N  
ATOM    394  OD1 ASN A  52     -42.531 -13.844  31.484  1.00 21.45           O  
ATOM    395  N   GLY A  53     -44.031  -9.836  33.375  1.00 21.06           N  
ATOM    396  CA  GLY A  53     -44.844  -8.977  34.219  1.00 21.06           C  
ATOM    397  C   GLY A  53     -44.562  -9.156  35.688  1.00 21.06           C  
ATOM    398  O   GLY A  53     -44.219 -10.258  36.125  1.00 21.06           O  
ATOM    399  N   LYS A  54     -44.250  -8.141  36.406  1.00 20.09           N  
ATOM    400  CA  LYS A  54     -44.156  -7.695  37.781  1.00 20.09           C  
ATOM    401  C   LYS A  54     -45.375  -8.148  38.594  1.00 20.09           C  
ATOM    402  CB  LYS A  54     -44.000  -6.176  37.875  1.00 20.09           C  
ATOM    403  O   LYS A  54     -46.469  -7.602  38.406  1.00 20.09           O  
ATOM    404  CG  LYS A  54     -42.562  -5.695  37.969  1.00 20.09           C  
ATOM    405  CD  LYS A  54     -42.500  -4.176  38.062  1.00 20.09           C  
ATOM    406  CE  LYS A  54     -41.031  -3.689  38.125  1.00 20.09           C  
ATOM    407  NZ  LYS A  54     -40.969  -2.199  38.062  1.00 20.09           N  
ATOM    408  N   LYS A  55     -45.594  -9.406  38.844  1.00 19.50           N  
ATOM    409  CA  LYS A  55     -46.469  -9.422  40.000  1.00 19.50           C  
ATOM    410  C   LYS A  55     -45.812  -8.805  41.219  1.00 19.50           C  
ATOM    411  CB  LYS A  55     -46.906 -10.852  40.312  1.00 19.50           C  
ATOM    412  O   LYS A  55     -44.562  -8.812  41.312  1.00 19.50           O  
ATOM    413  CG  LYS A  55     -48.250 -11.234  39.688  1.00 19.50           C  
ATOM    414  CD  LYS A  55     -48.688 -12.633  40.125  1.00 19.50           C  
ATOM    415  CE  LYS A  55     -50.000 -13.039  39.469  1.00 19.50           C  
ATOM    416  NZ  LYS A  55     -50.406 -14.430  39.844  1.00 19.50           N  
ATOM    417  N   ARG A  56     -46.438  -8.125  42.188  1.00 18.33           N  
ATOM    418  CA  ARG A  56     -46.281  -7.172  43.281  1.00 18.33           C  
ATOM    419  C   ARG A  56     -45.656  -7.824  44.500  1.00 18.33           C  
ATOM    420  CB  ARG A  56     -47.656  -6.582  43.656  1.00 18.33           C  
ATOM    421  O   ARG A  56     -45.531  -7.203  45.562  1.00 18.33           O  
ATOM    422  CG  ARG A  56     -48.000  -5.285  42.938  1.00 18.33           C  
ATOM    423  CD  ARG A  56     -49.281  -4.664  43.469  1.00 18.33           C  
ATOM    424  NE  ARG A  56     -49.531  -3.352  42.875  1.00 18.33           N  
ATOM    425  NH1 ARG A  56     -51.594  -3.055  43.875  1.00 18.33           N  
ATOM    426  NH2 ARG A  56     -50.719  -1.436  42.500  1.00 18.33           N  
ATOM    427  CZ  ARG A  56     -50.594  -2.617  43.062  1.00 18.33           C  
ATOM    428  N   SER A  57     -45.125  -9.133  44.406  1.00 18.44           N  
ATOM    429  CA  SER A  57     -45.188  -9.578  45.812  1.00 18.44           C  
ATOM    430  C   SER A  57     -44.219  -8.789  46.688  1.00 18.44           C  
ATOM    431  CB  SER A  57     -44.875 -11.070  45.906  1.00 18.44           C  
ATOM    432  O   SER A  57     -43.219  -8.266  46.188  1.00 18.44           O  
ATOM    433  OG  SER A  57     -43.906 -11.320  46.906  1.00 18.44           O  
ATOM    434  N   ARG A  58     -44.281  -8.688  48.094  1.00 17.98           N  
ATOM    435  CA  ARG A  58     -43.969  -7.934  49.312  1.00 17.98           C  
ATOM    436  C   ARG A  58     -42.500  -8.148  49.688  1.00 17.98           C  
ATOM    437  CB  ARG A  58     -44.875  -8.336  50.438  1.00 17.98           C  
ATOM    438  O   ARG A  58     -41.875  -7.270  50.312  1.00 17.98           O  
ATOM    439  CG  ARG A  58     -46.125  -7.473  50.562  1.00 17.98           C  
ATOM    440  CD  ARG A  58     -46.938  -7.820  51.812  1.00 17.98           C  
ATOM    441  NE  ARG A  58     -48.094  -6.941  51.969  1.00 17.98           N  
ATOM    442  NH1 ARG A  58     -48.938  -8.031  53.812  1.00 17.98           N  
ATOM    443  NH2 ARG A  58     -50.031  -6.211  52.969  1.00 17.98           N  
ATOM    444  CZ  ARG A  58     -49.031  -7.066  52.906  1.00 17.98           C  
ATOM    445  N   GLY A  59     -41.938  -9.445  49.562  1.00 17.59           N  
ATOM    446  CA  GLY A  59     -41.156  -9.781  50.750  1.00 17.59           C  
ATOM    447  C   GLY A  59     -39.844  -9.008  50.875  1.00 17.59           C  
ATOM    448  O   GLY A  59     -39.406  -8.422  49.906  1.00 17.59           O  
ATOM    449  N   LYS A  60     -39.094  -9.094  52.062  1.00 18.95           N  
ATOM    450  CA  LYS A  60     -38.125  -8.508  52.969  1.00 18.95           C  
ATOM    451  C   LYS A  60     -36.719  -8.562  52.375  1.00 18.95           C  
ATOM    452  CB  LYS A  60     -38.156  -9.242  54.312  1.00 18.95           C  
ATOM    453  O   LYS A  60     -36.438  -9.391  51.531  1.00 18.95           O  
ATOM    454  CG  LYS A  60     -39.156  -8.672  55.312  1.00 18.95           C  
ATOM    455  CD  LYS A  60     -39.125  -9.422  56.625  1.00 18.95           C  
ATOM    456  CE  LYS A  60     -40.125  -8.852  57.625  1.00 18.95           C  
ATOM    457  NZ  LYS A  60     -40.156  -9.617  58.906  1.00 18.95           N  
ATOM    458  N   ALA A  61     -35.781  -7.680  52.875  1.00 18.78           N  
ATOM    459  CA  ALA A  61     -34.500  -7.047  52.625  1.00 18.78           C  
ATOM    460  C   ALA A  61     -33.344  -8.047  52.781  1.00 18.78           C  
ATOM    461  CB  ALA A  61     -34.281  -5.871  53.594  1.00 18.78           C  
ATOM    462  O   ALA A  61     -32.188  -7.676  52.750  1.00 18.78           O  
ATOM    463  N   LYS A  62     -33.594  -9.391  52.719  1.00 19.44           N  
ATOM    464  CA  LYS A  62     -32.562 -10.148  53.406  1.00 19.44           C  
ATOM    465  C   LYS A  62     -31.188  -9.797  52.906  1.00 19.44           C  
ATOM    466  CB  LYS A  62     -32.812 -11.656  53.250  1.00 19.44           C  
ATOM    467  O   LYS A  62     -31.031  -9.367  51.750  1.00 19.44           O  
ATOM    468  CG  LYS A  62     -33.688 -12.258  54.375  1.00 19.44           C  
ATOM    469  CD  LYS A  62     -33.844 -13.758  54.188  1.00 19.44           C  
ATOM    470  CE  LYS A  62     -34.719 -14.359  55.281  1.00 19.44           C  
ATOM    471  NZ  LYS A  62     -34.906 -15.828  55.094  1.00 19.44           N  
ATOM    472  N   LYS A  63     -30.141  -9.938  53.844  1.00 18.50           N  
ATOM    473  CA  LYS A  63     -28.766  -9.711  54.250  1.00 18.50           C  
ATOM    474  C   LYS A  63     -27.781 -10.367  53.281  1.00 18.50           C  
ATOM    475  CB  LYS A  63     -28.516 -10.242  55.656  1.00 18.50           C  
ATOM    476  O   LYS A  63     -27.859 -11.578  53.031  1.00 18.50           O  
ATOM    477  CG  LYS A  63     -28.734  -9.211  56.750  1.00 18.50           C  
ATOM    478  CD  LYS A  63     -28.469  -9.789  58.156  1.00 18.50           C  
ATOM    479  CE  LYS A  63     -28.688  -8.750  59.250  1.00 18.50           C  
ATOM    480  NZ  LYS A  63     -28.531  -9.344  60.594  1.00 18.50           N  
ATOM    481  N   LEU A  64     -27.406  -9.648  52.250  1.00 17.86           N  
ATOM    482  CA  LEU A  64     -26.719 -10.125  51.062  1.00 17.86           C  
ATOM    483  C   LEU A  64     -25.375 -10.766  51.406  1.00 17.86           C  
ATOM    484  CB  LEU A  64     -26.484  -8.977  50.062  1.00 17.86           C  
ATOM    485  O   LEU A  64     -24.438 -10.070  51.781  1.00 17.86           O  
ATOM    486  CG  LEU A  64     -27.547  -8.812  48.969  1.00 17.86           C  
ATOM    487  CD1 LEU A  64     -27.875  -7.336  48.781  1.00 17.86           C  
ATOM    488  CD2 LEU A  64     -27.062  -9.430  47.656  1.00 17.86           C  
ATOM    489  N   LYS A  65     -25.469 -11.844  52.375  1.00 19.86           N  
ATOM    490  CA  LYS A  65     -24.234 -12.445  52.875  1.00 19.86           C  
ATOM    491  C   LYS A  65     -23.328 -12.844  51.688  1.00 19.86           C  
ATOM    492  CB  LYS A  65     -24.547 -13.672  53.719  1.00 19.86           C  
ATOM    493  O   LYS A  65     -23.781 -13.391  50.688  1.00 19.86           O  
ATOM    494  CG  LYS A  65     -24.859 -13.344  55.188  1.00 19.86           C  
ATOM    495  CD  LYS A  65     -25.078 -14.602  56.000  1.00 19.86           C  
ATOM    496  CE  LYS A  65     -25.422 -14.273  57.438  1.00 19.86           C  
ATOM    497  NZ  LYS A  65     -25.703 -15.500  58.250  1.00 19.86           N  
ATOM    498  N   PHE A  66     -22.188 -12.125  51.562  1.00 18.08           N  
ATOM    499  CA  PHE A  66     -21.141 -11.984  50.562  1.00 18.08           C  
ATOM    500  C   PHE A  66     -20.500 -13.336  50.281  1.00 18.08           C  
ATOM    501  CB  PHE A  66     -20.094 -10.977  51.031  1.00 18.08           C  
ATOM    502  O   PHE A  66     -19.422 -13.391  49.656  1.00 18.08           O  
ATOM    503  CG  PHE A  66     -20.406  -9.555  50.656  1.00 18.08           C  
ATOM    504  CD1 PHE A  66     -20.031  -9.047  49.406  1.00 18.08           C  
ATOM    505  CD2 PHE A  66     -21.078  -8.727  51.531  1.00 18.08           C  
ATOM    506  CE1 PHE A  66     -20.328  -7.730  49.062  1.00 18.08           C  
ATOM    507  CE2 PHE A  66     -21.375  -7.410  51.188  1.00 18.08           C  
ATOM    508  CZ  PHE A  66     -21.000  -6.914  49.969  1.00 18.08           C  
ATOM    509  N   GLY A  67     -21.188 -14.508  50.594  1.00 18.61           N  
ATOM    510  CA  GLY A  67     -20.391 -15.727  50.625  1.00 18.61           C  
ATOM    511  C   GLY A  67     -19.734 -16.031  49.281  1.00 18.61           C  
ATOM    512  O   GLY A  67     -20.125 -15.469  48.250  1.00 18.61           O  
ATOM    513  N   LEU A  68     -18.453 -16.656  49.469  1.00 20.12           N  
ATOM    514  CA  LEU A  68     -17.484 -17.094  48.469  1.00 20.12           C  
ATOM    515  C   LEU A  68     -18.156 -17.906  47.375  1.00 20.12           C  
ATOM    516  CB  LEU A  68     -16.359 -17.906  49.125  1.00 20.12           C  
ATOM    517  O   LEU A  68     -18.719 -18.969  47.656  1.00 20.12           O  
ATOM    518  CG  LEU A  68     -15.141 -17.109  49.594  1.00 20.12           C  
ATOM    519  CD1 LEU A  68     -14.531 -17.797  50.812  1.00 20.12           C  
ATOM    520  CD2 LEU A  68     -14.109 -16.984  48.500  1.00 20.12           C  
ATOM    521  N   PRO A  69     -19.016 -17.250  46.375  1.00 19.91           N  
ATOM    522  CA  PRO A  69     -20.078 -18.000  45.750  1.00 19.91           C  
ATOM    523  C   PRO A  69     -19.625 -19.359  45.219  1.00 19.91           C  
ATOM    524  CB  PRO A  69     -20.516 -17.094  44.594  1.00 19.91           C  
ATOM    525  O   PRO A  69     -18.469 -19.500  44.781  1.00 19.91           O  
ATOM    526  CG  PRO A  69     -19.500 -16.000  44.562  1.00 19.91           C  
ATOM    527  CD  PRO A  69     -18.531 -16.219  45.688  1.00 19.91           C  
ATOM    528  N   GLY A  70     -19.875 -20.484  45.812  1.00 19.88           N  
ATOM    529  CA  GLY A  70     -19.531 -21.859  45.500  1.00 19.88           C  
ATOM    530  C   GLY A  70     -19.656 -22.188  44.031  1.00 19.88           C  
ATOM    531  O   GLY A  70     -20.125 -21.375  43.250  1.00 19.88           O  
ATOM    532  N   PRO A  71     -19.016 -23.312  43.500  1.00 20.28           N  
ATOM    533  CA  PRO A  71     -18.922 -23.750  42.094  1.00 20.28           C  
ATOM    534  C   PRO A  71     -20.266 -23.641  41.344  1.00 20.28           C  
ATOM    535  CB  PRO A  71     -18.484 -25.203  42.219  1.00 20.28           C  
ATOM    536  O   PRO A  71     -21.328 -23.688  41.969  1.00 20.28           O  
ATOM    537  CG  PRO A  71     -18.688 -25.547  43.656  1.00 20.28           C  
ATOM    538  CD  PRO A  71     -19.016 -24.297  44.406  1.00 20.28           C  
ATOM    539  N   PRO A  72     -20.406 -22.812  40.188  1.00 19.77           N  
ATOM    540  CA  PRO A  72     -21.734 -22.453  39.719  1.00 19.77           C  
ATOM    541  C   PRO A  72     -22.703 -23.641  39.719  1.00 19.77           C  
ATOM    542  CB  PRO A  72     -21.469 -21.984  38.281  1.00 19.77           C  
ATOM    543  O   PRO A  72     -22.281 -24.781  39.562  1.00 19.77           O  
ATOM    544  CG  PRO A  72     -20.047 -22.375  38.000  1.00 19.77           C  
ATOM    545  CD  PRO A  72     -19.453 -22.906  39.281  1.00 19.77           C  
ATOM    546  N   GLY A  73     -23.531 -23.656  40.594  1.00 21.86           N  
ATOM    547  CA  GLY A  73     -24.500 -24.734  40.719  1.00 21.86           C  
ATOM    548  C   GLY A  73     -25.188 -25.078  39.406  1.00 21.86           C  
ATOM    549  O   GLY A  73     -25.062 -24.344  38.438  1.00 21.86           O  
ATOM    550  N   PRO A  74     -25.688 -26.234  39.125  1.00 20.16           N  
ATOM    551  CA  PRO A  74     -26.328 -26.797  37.938  1.00 20.16           C  
ATOM    552  C   PRO A  74     -27.328 -25.828  37.312  1.00 20.16           C  
ATOM    553  CB  PRO A  74     -27.031 -28.047  38.469  1.00 20.16           C  
ATOM    554  O   PRO A  74     -27.875 -24.953  37.969  1.00 20.16           O  
ATOM    555  CG  PRO A  74     -27.062 -27.859  39.969  1.00 20.16           C  
ATOM    556  CD  PRO A  74     -26.141 -26.734  40.312  1.00 20.16           C  
ATOM    557  N   PRO A  75     -27.172 -25.469  35.938  1.00 20.20           N  
ATOM    558  CA  PRO A  75     -28.016 -24.453  35.312  1.00 20.20           C  
ATOM    559  C   PRO A  75     -29.469 -24.516  35.781  1.00 20.20           C  
ATOM    560  CB  PRO A  75     -27.922 -24.797  33.812  1.00 20.20           C  
ATOM    561  O   PRO A  75     -29.953 -25.594  36.156  1.00 20.20           O  
ATOM    562  CG  PRO A  75     -27.172 -26.094  33.781  1.00 20.20           C  
ATOM    563  CD  PRO A  75     -26.766 -26.453  35.188  1.00 20.20           C  
ATOM    564  N   GLY A  76     -29.875 -23.562  36.531  1.00 22.67           N  
ATOM    565  CA  GLY A  76     -31.219 -23.578  37.062  1.00 22.67           C  
ATOM    566  C   GLY A  76     -32.312 -23.766  36.031  1.00 22.67           C  
ATOM    567  O   GLY A  76     -32.000 -23.719  34.812  1.00 22.67           O  
ATOM    568  N   PRO A  77     -33.438 -24.141  36.250  1.00 22.02           N  
ATOM    569  CA  PRO A  77     -34.531 -24.516  35.344  1.00 22.02           C  
ATOM    570  C   PRO A  77     -34.906 -23.406  34.375  1.00 22.02           C  
ATOM    571  CB  PRO A  77     -35.688 -24.812  36.312  1.00 22.02           C  
ATOM    572  O   PRO A  77     -34.656 -22.234  34.656  1.00 22.02           O  
ATOM    573  CG  PRO A  77     -35.250 -24.203  37.625  1.00 22.02           C  
ATOM    574  CD  PRO A  77     -33.812 -23.844  37.531  1.00 22.02           C  
ATOM    575  N   GLN A  78     -34.969 -23.562  33.031  1.00 20.77           N  
ATOM    576  CA  GLN A  78     -35.219 -22.719  31.875  1.00 20.77           C  
ATOM    577  C   GLN A  78     -36.375 -21.766  32.156  1.00 20.77           C  
ATOM    578  CB  GLN A  78     -35.500 -23.562  30.641  1.00 20.77           C  
ATOM    579  O   GLN A  78     -37.438 -22.172  32.625  1.00 20.77           O  
ATOM    580  CG  GLN A  78     -34.719 -23.141  29.406  1.00 20.77           C  
ATOM    581  CD  GLN A  78     -35.031 -24.000  28.188  1.00 20.77           C  
ATOM    582  NE2 GLN A  78     -34.438 -23.656  27.062  1.00 20.77           N  
ATOM    583  OE1 GLN A  78     -35.781 -24.969  28.281  1.00 20.77           O  
ATOM    584  N   GLY A  79     -36.188 -20.500  32.469  1.00 25.64           N  
ATOM    585  CA  GLY A  79     -37.250 -19.562  32.812  1.00 25.64           C  
ATOM    586  C   GLY A  79     -38.312 -19.469  31.734  1.00 25.64           C  
ATOM    587  O   GLY A  79     -38.156 -19.984  30.625  1.00 25.64           O  
ATOM    588  N   PRO A  80     -39.500 -19.047  31.859  1.00 24.92           N  
ATOM    589  CA  PRO A  80     -40.688 -19.047  30.969  1.00 24.92           C  
ATOM    590  C   PRO A  80     -40.469 -18.188  29.734  1.00 24.92           C  
ATOM    591  CB  PRO A  80     -41.781 -18.469  31.859  1.00 24.92           C  
ATOM    592  O   PRO A  80     -39.594 -17.297  29.719  1.00 24.92           O  
ATOM    593  CG  PRO A  80     -41.062 -17.828  33.000  1.00 24.92           C  
ATOM    594  CD  PRO A  80     -39.656 -18.281  33.000  1.00 24.92           C  
ATOM    595  N   PRO A  81     -40.938 -18.484  28.406  1.00 25.94           N  
ATOM    596  CA  PRO A  81     -40.719 -17.859  27.109  1.00 25.94           C  
ATOM    597  C   PRO A  81     -41.062 -16.375  27.094  1.00 25.94           C  
ATOM    598  CB  PRO A  81     -41.625 -18.641  26.172  1.00 25.94           C  
ATOM    599  O   PRO A  81     -41.906 -15.922  27.844  1.00 25.94           O  
ATOM    600  CG  PRO A  81     -42.406 -19.562  27.062  1.00 25.94           C  
ATOM    601  CD  PRO A  81     -41.906 -19.359  28.469  1.00 25.94           C  
ATOM    602  N   GLY A  82     -40.219 -15.391  26.828  1.00 28.30           N  
ATOM    603  CA  GLY A  82     -40.312 -13.938  26.859  1.00 28.30           C  
ATOM    604  C   GLY A  82     -41.469 -13.398  26.016  1.00 28.30           C  
ATOM    605  O   GLY A  82     -42.062 -14.133  25.234  1.00 28.30           O  
ATOM    606  N   PRO A  83     -42.000 -12.188  26.172  1.00 31.48           N  
ATOM    607  CA  PRO A  83     -43.219 -11.617  25.578  1.00 31.48           C  
ATOM    608  C   PRO A  83     -43.125 -11.438  24.062  1.00 31.48           C  
ATOM    609  CB  PRO A  83     -43.375 -10.266  26.281  1.00 31.48           C  
ATOM    610  O   PRO A  83     -42.000 -11.344  23.531  1.00 31.48           O  
ATOM    611  CG  PRO A  83     -42.031 -10.023  26.906  1.00 31.48           C  
ATOM    612  CD  PRO A  83     -41.250 -11.305  26.875  1.00 31.48           C  
ATOM    613  N   ILE A  84     -44.094 -11.664  23.062  1.00 29.97           N  
ATOM    614  CA  ILE A  84     -44.281 -11.656  21.609  1.00 29.97           C  
ATOM    615  C   ILE A  84     -44.031 -10.250  21.062  1.00 29.97           C  
ATOM    616  CB  ILE A  84     -45.719 -12.133  21.219  1.00 29.97           C  
ATOM    617  O   ILE A  84     -44.656  -9.289  21.500  1.00 29.97           O  
ATOM    618  CG1 ILE A  84     -45.969 -13.547  21.750  1.00 29.97           C  
ATOM    619  CG2 ILE A  84     -45.906 -12.070  19.703  1.00 29.97           C  
ATOM    620  CD1 ILE A  84     -47.438 -13.969  21.719  1.00 29.97           C  
ATOM    621  N   ILE A  85     -42.906  -9.656  20.688  1.00 34.06           N  
ATOM    622  CA  ILE A  85     -42.625  -8.359  20.094  1.00 34.06           C  
ATOM    623  C   ILE A  85     -43.406  -8.211  18.797  1.00 34.06           C  
ATOM    624  CB  ILE A  85     -41.094  -8.172  19.812  1.00 34.06           C  
ATOM    625  O   ILE A  85     -43.312  -9.047  17.891  1.00 34.06           O  
ATOM    626  CG1 ILE A  85     -40.312  -8.352  21.109  1.00 34.06           C  
ATOM    627  CG2 ILE A  85     -40.844  -6.797  19.188  1.00 34.06           C  
ATOM    628  CD1 ILE A  85     -38.812  -8.453  20.891  1.00 34.06           C  
ATOM    629  N   PRO A  86     -44.312  -7.266  18.625  1.00 36.69           N  
ATOM    630  CA  PRO A  86     -45.156  -7.109  17.438  1.00 36.69           C  
ATOM    631  C   PRO A  86     -44.344  -6.898  16.156  1.00 36.69           C  
ATOM    632  CB  PRO A  86     -46.000  -5.871  17.750  1.00 36.69           C  
ATOM    633  O   PRO A  86     -43.219  -6.363  16.219  1.00 36.69           O  
ATOM    634  CG  PRO A  86     -45.281  -5.219  18.891  1.00 36.69           C  
ATOM    635  CD  PRO A  86     -44.281  -6.184  19.453  1.00 36.69           C  
ATOM    636  N   PRO A  87     -44.562  -7.641  15.023  1.00 36.66           N  
ATOM    637  CA  PRO A  87     -43.875  -7.539  13.750  1.00 36.66           C  
ATOM    638  C   PRO A  87     -43.656  -6.094  13.305  1.00 36.66           C  
ATOM    639  CB  PRO A  87     -44.781  -8.281  12.773  1.00 36.66           C  
ATOM    640  O   PRO A  87     -42.625  -5.781  12.664  1.00 36.66           O  
ATOM    641  CG  PRO A  87     -45.906  -8.797  13.617  1.00 36.66           C  
ATOM    642  CD  PRO A  87     -45.719  -8.266  15.016  1.00 36.66           C  
ATOM    643  N   GLU A  88     -44.625  -5.129  13.570  1.00 42.69           N  
ATOM    644  CA  GLU A  88     -44.500  -3.729  13.172  1.00 42.69           C  
ATOM    645  C   GLU A  88     -43.281  -3.074  13.797  1.00 42.69           C  
ATOM    646  CB  GLU A  88     -45.781  -2.957  13.555  1.00 42.69           C  
ATOM    647  O   GLU A  88     -42.625  -2.262  13.156  1.00 42.69           O  
ATOM    648  CG  GLU A  88     -47.031  -3.502  12.922  1.00 42.69           C  
ATOM    649  CD  GLU A  88     -48.250  -3.475  13.859  1.00 42.69           C  
ATOM    650  OE1 GLU A  88     -49.312  -4.027  13.500  1.00 42.69           O  
ATOM    651  OE2 GLU A  88     -48.125  -2.895  14.961  1.00 42.69           O  
ATOM    652  N   ALA A  89     -42.906  -3.375  15.008  1.00 45.06           N  
ATOM    653  CA  ALA A  89     -41.781  -2.775  15.703  1.00 45.06           C  
ATOM    654  C   ALA A  89     -40.469  -3.303  15.148  1.00 45.06           C  
ATOM    655  CB  ALA A  89     -41.875  -3.043  17.203  1.00 45.06           C  
ATOM    656  O   ALA A  89     -39.469  -2.566  15.078  1.00 45.06           O  
ATOM    657  N   LEU A  90     -40.500  -4.586  14.812  1.00 38.31           N  
ATOM    658  CA  LEU A  90     -39.312  -5.168  14.172  1.00 38.31           C  
ATOM    659  C   LEU A  90     -39.062  -4.516  12.820  1.00 38.31           C  
ATOM    660  CB  LEU A  90     -39.500  -6.680  14.000  1.00 38.31           C  
ATOM    661  O   LEU A  90     -37.906  -4.246  12.469  1.00 38.31           O  
ATOM    662  CG  LEU A  90     -38.438  -7.562  14.633  1.00 38.31           C  
ATOM    663  CD1 LEU A  90     -39.031  -8.453  15.711  1.00 38.31           C  
ATOM    664  CD2 LEU A  90     -37.750  -8.406  13.562  1.00 38.31           C  
ATOM    665  N   LEU A  91     -40.156  -4.352  12.125  1.00 42.06           N  
ATOM    666  CA  LEU A  91     -40.031  -3.691  10.836  1.00 42.06           C  
ATOM    667  C   LEU A  91     -39.500  -2.270  11.000  1.00 42.06           C  
ATOM    668  CB  LEU A  91     -41.375  -3.668  10.109  1.00 42.06           C  
ATOM    669  O   LEU A  91     -38.688  -1.819  10.211  1.00 42.06           O  
ATOM    670  CG  LEU A  91     -41.375  -4.156   8.656  1.00 42.06           C  
ATOM    671  CD1 LEU A  91     -42.344  -5.344   8.500  1.00 42.06           C  
ATOM    672  CD2 LEU A  91     -41.781  -3.027   7.711  1.00 42.06           C  
ATOM    673  N   LYS A  92     -39.969  -1.520  12.016  1.00 46.28           N  
ATOM    674  CA  LYS A  92     -39.500  -0.159  12.258  1.00 46.28           C  
ATOM    675  C   LYS A  92     -38.031  -0.151  12.641  1.00 46.28           C  
ATOM    676  CB  LYS A  92     -40.312   0.507  13.359  1.00 46.28           C  
ATOM    677  O   LYS A  92     -37.250   0.712  12.188  1.00 46.28           O  
ATOM    678  CG  LYS A  92     -40.969   1.817  12.938  1.00 46.28           C  
ATOM    679  CD  LYS A  92     -41.781   2.434  14.070  1.00 46.28           C  
ATOM    680  CE  LYS A  92     -42.438   3.740  13.648  1.00 46.28           C  
ATOM    681  NZ  LYS A  92     -43.219   4.344  14.758  1.00 46.28           N  
ATOM    682  N   GLU A  93     -37.469  -1.148  13.391  1.00 42.03           N  
ATOM    683  CA  GLU A  93     -36.094  -1.245  13.781  1.00 42.03           C  
ATOM    684  C   GLU A  93     -35.219  -1.669  12.602  1.00 42.03           C  
ATOM    685  CB  GLU A  93     -35.906  -2.229  14.945  1.00 42.03           C  
ATOM    686  O   GLU A  93     -34.094  -1.166  12.438  1.00 42.03           O  
ATOM    687  CG  GLU A  93     -34.812  -1.836  15.930  1.00 42.03           C  
ATOM    688  CD  GLU A  93     -35.344  -1.488  17.312  1.00 42.03           C  
ATOM    689  OE1 GLU A  93     -34.562  -1.095  18.188  1.00 42.03           O  
ATOM    690  OE2 GLU A  93     -36.594  -1.611  17.516  1.00 42.03           O  
ATOM    691  N   PHE A  94     -35.812  -2.557  11.875  1.00 42.22           N  
ATOM    692  CA  PHE A  94     -35.125  -2.949  10.648  1.00 42.22           C  
ATOM    693  C   PHE A  94     -34.969  -1.757   9.711  1.00 42.22           C  
ATOM    694  CB  PHE A  94     -35.906  -4.074   9.945  1.00 42.22           C  
ATOM    695  O   PHE A  94     -33.906  -1.563   9.125  1.00 42.22           O  
ATOM    696  CG  PHE A  94     -35.156  -4.672   8.781  1.00 42.22           C  
ATOM    697  CD1 PHE A  94     -35.531  -4.406   7.473  1.00 42.22           C  
ATOM    698  CD2 PHE A  94     -34.062  -5.500   8.992  1.00 42.22           C  
ATOM    699  CE1 PHE A  94     -34.875  -4.961   6.395  1.00 42.22           C  
ATOM    700  CE2 PHE A  94     -33.375  -6.055   7.918  1.00 42.22           C  
ATOM    701  CZ  PHE A  94     -33.781  -5.785   6.621  1.00 42.22           C  
ATOM    702  N   GLN A  95     -36.062  -1.050   9.539  1.00 41.69           N  
ATOM    703  CA  GLN A  95     -36.000   0.156   8.719  1.00 41.69           C  
ATOM    704  C   GLN A  95     -34.938   1.127   9.242  1.00 41.69           C  
ATOM    705  CB  GLN A  95     -37.375   0.840   8.672  1.00 41.69           C  
ATOM    706  O   GLN A  95     -34.219   1.736   8.461  1.00 41.69           O  
ATOM    707  CG  GLN A  95     -38.281   0.301   7.582  1.00 41.69           C  
ATOM    708  CD  GLN A  95     -39.656   0.958   7.594  1.00 41.69           C  
ATOM    709  NE2 GLN A  95     -40.469   0.656   6.582  1.00 41.69           N  
ATOM    710  OE1 GLN A  95     -39.969   1.730   8.500  1.00 41.69           O  
ATOM    711  N   LEU A  96     -34.719   1.162  10.531  1.00 46.28           N  
ATOM    712  CA  LEU A  96     -33.719   2.049  11.125  1.00 46.28           C  
ATOM    713  C   LEU A  96     -32.312   1.524  10.883  1.00 46.28           C  
ATOM    714  CB  LEU A  96     -33.969   2.203  12.625  1.00 46.28           C  
ATOM    715  O   LEU A  96     -31.375   2.303  10.625  1.00 46.28           O  
ATOM    716  CG  LEU A  96     -34.781   3.424  13.055  1.00 46.28           C  
ATOM    717  CD1 LEU A  96     -35.625   3.092  14.289  1.00 46.28           C  
ATOM    718  CD2 LEU A  96     -33.875   4.609  13.328  1.00 46.28           C  
ATOM    719  N   LEU A  97     -32.125   0.206  10.930  1.00 41.75           N  
ATOM    720  CA  LEU A  97     -30.828  -0.397  10.680  1.00 41.75           C  
ATOM    721  C   LEU A  97     -30.422  -0.232   9.219  1.00 41.75           C  
ATOM    722  CB  LEU A  97     -30.828  -1.882  11.055  1.00 41.75           C  
ATOM    723  O   LEU A  97     -29.250   0.053   8.922  1.00 41.75           O  
ATOM    724  CG  LEU A  97     -30.078  -2.268  12.328  1.00 41.75           C  
ATOM    725  CD1 LEU A  97     -30.859  -3.332  13.102  1.00 41.75           C  
ATOM    726  CD2 LEU A  97     -28.688  -2.762  11.992  1.00 41.75           C  
ATOM    727  N   LEU A  98     -31.438  -0.499   8.430  1.00 41.16           N  
ATOM    728  CA  LEU A  98     -31.188  -0.315   7.004  1.00 41.16           C  
ATOM    729  C   LEU A  98     -30.828   1.138   6.699  1.00 41.16           C  
ATOM    730  CB  LEU A  98     -32.406  -0.745   6.176  1.00 41.16           C  
ATOM    731  O   LEU A  98     -29.938   1.410   5.902  1.00 41.16           O  
ATOM    732  CG  LEU A  98     -32.500  -2.238   5.863  1.00 41.16           C  
ATOM    733  CD1 LEU A  98     -33.938  -2.580   5.418  1.00 41.16           C  
ATOM    734  CD2 LEU A  98     -31.500  -2.641   4.797  1.00 41.16           C  
ATOM    735  N   LYS A  99     -31.594   1.988   7.273  1.00 44.34           N  
ATOM    736  CA  LYS A  99     -31.281   3.406   7.113  1.00 44.34           C  
ATOM    737  C   LYS A  99     -29.875   3.719   7.586  1.00 44.34           C  
ATOM    738  CB  LYS A  99     -32.281   4.266   7.875  1.00 44.34           C  
ATOM    739  O   LYS A  99     -29.156   4.504   6.957  1.00 44.34           O  
ATOM    740  CG  LYS A  99     -33.312   4.973   6.988  1.00 44.34           C  
ATOM    741  CD  LYS A  99     -34.281   5.816   7.805  1.00 44.34           C  
ATOM    742  CE  LYS A  99     -35.344   6.465   6.922  1.00 44.34           C  
ATOM    743  NZ  LYS A  99     -36.281   7.289   7.719  1.00 44.34           N  
ATOM    744  N   GLY A 100     -29.422   3.047   8.617  1.00 43.22           N  
ATOM    745  CA  GLY A 100     -28.047   3.201   9.094  1.00 43.22           C  
ATOM    746  C   GLY A 100     -27.031   2.596   8.156  1.00 43.22           C  
ATOM    747  O   GLY A 100     -25.969   3.182   7.934  1.00 43.22           O  
ATOM    748  N   ALA A 101     -27.312   1.419   7.617  1.00 39.34           N  
ATOM    749  CA  ALA A 101     -26.406   0.773   6.684  1.00 39.34           C  
ATOM    750  C   ALA A 101     -26.266   1.585   5.398  1.00 39.34           C  
ATOM    751  CB  ALA A 101     -26.875  -0.644   6.363  1.00 39.34           C  
ATOM    752  O   ALA A 101     -25.172   1.705   4.844  1.00 39.34           O  
ATOM    753  N   VAL A 102     -27.344   2.090   4.797  1.00 40.22           N  
ATOM    754  CA  VAL A 102     -27.328   2.928   3.604  1.00 40.22           C  
ATOM    755  C   VAL A 102     -26.484   4.172   3.859  1.00 40.22           C  
ATOM    756  CB  VAL A 102     -28.750   3.334   3.166  1.00 40.22           C  
ATOM    757  O   VAL A 102     -25.672   4.559   3.020  1.00 40.22           O  
ATOM    758  CG1 VAL A 102     -28.703   4.348   2.027  1.00 40.22           C  
ATOM    759  CG2 VAL A 102     -29.547   2.102   2.752  1.00 40.22           C  
ATOM    760  N   ARG A 103     -26.703   4.660   4.961  1.00 41.78           N  
ATOM    761  CA  ARG A 103     -25.922   5.848   5.289  1.00 41.78           C  
ATOM    762  C   ARG A 103     -24.438   5.516   5.395  1.00 41.78           C  
ATOM    763  CB  ARG A 103     -26.406   6.473   6.594  1.00 41.78           C  
ATOM    764  O   ARG A 103     -23.578   6.301   4.969  1.00 41.78           O  
ATOM    765  CG  ARG A 103     -27.062   7.832   6.418  1.00 41.78           C  
ATOM    766  CD  ARG A 103     -27.531   8.406   7.750  1.00 41.78           C  
ATOM    767  NE  ARG A 103     -28.219   9.688   7.570  1.00 41.78           N  
ATOM    768  NH1 ARG A 103     -28.781   9.930   9.797  1.00 41.78           N  
ATOM    769  NH2 ARG A 103     -29.391  11.523   8.273  1.00 41.78           N  
ATOM    770  CZ  ARG A 103     -28.797  10.375   8.547  1.00 41.78           C  
ATOM    771  N   GLN A 104     -24.062   4.359   5.832  1.00 36.78           N  
ATOM    772  CA  GLN A 104     -22.656   3.957   5.945  1.00 36.78           C  
ATOM    773  C   GLN A 104     -22.078   3.592   4.582  1.00 36.78           C  
ATOM    774  CB  GLN A 104     -22.516   2.777   6.910  1.00 36.78           C  
ATOM    775  O   GLN A 104     -20.906   3.873   4.305  1.00 36.78           O  
ATOM    776  CG  GLN A 104     -21.922   3.156   8.258  1.00 36.78           C  
ATOM    777  CD  GLN A 104     -21.625   1.949   9.133  1.00 36.78           C  
ATOM    778  NE2 GLN A 104     -20.859   2.158  10.195  1.00 36.78           N  
ATOM    779  OE1 GLN A 104     -22.078   0.837   8.852  1.00 36.78           O  
ATOM    780  N   ARG A 105     -22.828   2.889   3.758  1.00 36.06           N  
ATOM    781  CA  ARG A 105     -22.359   2.562   2.414  1.00 36.06           C  
ATOM    782  C   ARG A 105     -22.172   3.824   1.580  1.00 36.06           C  
ATOM    783  CB  ARG A 105     -23.344   1.622   1.719  1.00 36.06           C  
ATOM    784  O   ARG A 105     -21.219   3.918   0.799  1.00 36.06           O  
ATOM    785  CG  ARG A 105     -22.688   0.534   0.891  1.00 36.06           C  
ATOM    786  CD  ARG A 105     -23.703  -0.426   0.297  1.00 36.06           C  
ATOM    787  NE  ARG A 105     -23.062  -1.453  -0.522  1.00 36.06           N  
ATOM    788  NH1 ARG A 105     -25.031  -2.559  -1.031  1.00 36.06           N  
ATOM    789  NH2 ARG A 105     -23.031  -3.322  -1.855  1.00 36.06           N  
ATOM    790  CZ  ARG A 105     -23.719  -2.441  -1.135  1.00 36.06           C  
ATOM    791  N   GLU A 106     -23.109   4.691   1.450  1.00 38.41           N  
ATOM    792  CA  GLU A 106     -22.969   5.953   0.726  1.00 38.41           C  
ATOM    793  C   GLU A 106     -21.703   6.699   1.159  1.00 38.41           C  
ATOM    794  CB  GLU A 106     -24.203   6.836   0.937  1.00 38.41           C  
ATOM    795  O   GLU A 106     -21.094   7.395   0.354  1.00 38.41           O  
ATOM    796  CG  GLU A 106     -25.359   6.516  -0.006  1.00 38.41           C  
ATOM    797  CD  GLU A 106     -26.578   7.387   0.229  1.00 38.41           C  
ATOM    798  OE1 GLU A 106     -27.531   7.316  -0.575  1.00 38.41           O  
ATOM    799  OE2 GLU A 106     -26.578   8.141   1.225  1.00 38.41           O  
ATOM    800  N   ARG A 107     -21.250   6.516   2.338  1.00 33.22           N  
ATOM    801  CA  ARG A 107     -20.031   7.141   2.812  1.00 33.22           C  
ATOM    802  C   ARG A 107     -18.797   6.379   2.314  1.00 33.22           C  
ATOM    803  CB  ARG A 107     -20.016   7.211   4.340  1.00 33.22           C  
ATOM    804  O   ARG A 107     -17.734   6.969   2.117  1.00 33.22           O  
ATOM    805  CG  ARG A 107     -20.703   8.438   4.906  1.00 33.22           C  
ATOM    806  CD  ARG A 107     -20.625   8.484   6.426  1.00 33.22           C  
ATOM    807  NE  ARG A 107     -21.312   9.656   6.969  1.00 33.22           N  
ATOM    808  NH1 ARG A 107     -20.922   9.117   9.180  1.00 33.22           N  
ATOM    809  NH2 ARG A 107     -22.078  11.023   8.648  1.00 33.22           N  
ATOM    810  CZ  ARG A 107     -21.438   9.930   8.266  1.00 33.22           C  
ATOM    811  N   ALA A 108     -18.844   5.082   2.160  1.00 32.22           N  
ATOM    812  CA  ALA A 108     -17.672   4.289   1.785  1.00 32.22           C  
ATOM    813  C   ALA A 108     -17.547   4.184   0.268  1.00 32.22           C  
ATOM    814  CB  ALA A 108     -17.750   2.898   2.410  1.00 32.22           C  
ATOM    815  O   ALA A 108     -16.562   3.645  -0.242  1.00 32.22           O  
ATOM    816  N   GLU A 109     -18.531   4.266  -0.640  1.00 30.31           N  
ATOM    817  CA  GLU A 109     -18.406   4.109  -2.086  1.00 30.31           C  
ATOM    818  C   GLU A 109     -17.578   5.246  -2.695  1.00 30.31           C  
ATOM    819  CB  GLU A 109     -19.781   4.035  -2.744  1.00 30.31           C  
ATOM    820  O   GLU A 109     -17.906   6.418  -2.504  1.00 30.31           O  
ATOM    821  CG  GLU A 109     -20.438   2.670  -2.639  1.00 30.31           C  
ATOM    822  CD  GLU A 109     -21.750   2.580  -3.395  1.00 30.31           C  
ATOM    823  OE1 GLU A 109     -22.344   1.475  -3.469  1.00 30.31           O  
ATOM    824  OE2 GLU A 109     -22.203   3.623  -3.920  1.00 30.31           O  
ATOM    825  N   PRO A 110     -16.359   5.008  -3.051  1.00 28.25           N  
ATOM    826  CA  PRO A 110     -15.656   6.094  -3.740  1.00 28.25           C  
ATOM    827  C   PRO A 110     -16.359   6.539  -5.016  1.00 28.25           C  
ATOM    828  CB  PRO A 110     -14.289   5.480  -4.066  1.00 28.25           C  
ATOM    829  O   PRO A 110     -17.141   5.773  -5.598  1.00 28.25           O  
ATOM    830  CG  PRO A 110     -14.461   4.012  -3.832  1.00 28.25           C  
ATOM    831  CD  PRO A 110     -15.797   3.791  -3.184  1.00 28.25           C  
ATOM    832  N   GLU A 111     -16.578   7.762  -5.254  1.00 26.97           N  
ATOM    833  CA  GLU A 111     -17.125   8.359  -6.473  1.00 26.97           C  
ATOM    834  C   GLU A 111     -16.547   7.691  -7.715  1.00 26.97           C  
ATOM    835  CB  GLU A 111     -16.844   9.867  -6.504  1.00 26.97           C  
ATOM    836  O   GLU A 111     -15.391   7.250  -7.711  1.00 26.97           O  
ATOM    837  CG  GLU A 111     -17.703  10.672  -5.535  1.00 26.97           C  
ATOM    838  CD  GLU A 111     -18.016  12.070  -6.035  1.00 26.97           C  
ATOM    839  OE1 GLU A 111     -18.906  12.734  -5.461  1.00 26.97           O  
ATOM    840  OE2 GLU A 111     -17.359  12.508  -7.008  1.00 26.97           O  
ATOM    841  N   PRO A 112     -17.375   7.160  -8.641  1.00 24.88           N  
ATOM    842  CA  PRO A 112     -16.906   6.703  -9.953  1.00 24.88           C  
ATOM    843  C   PRO A 112     -15.883   7.652 -10.570  1.00 24.88           C  
ATOM    844  CB  PRO A 112     -18.188   6.660 -10.797  1.00 24.88           C  
ATOM    845  O   PRO A 112     -16.000   8.875 -10.438  1.00 24.88           O  
ATOM    846  CG  PRO A 112     -19.234   7.289  -9.930  1.00 24.88           C  
ATOM    847  CD  PRO A 112     -18.609   7.641  -8.609  1.00 24.88           C  
ATOM    848  N   CYS A 113     -14.633   7.293 -10.578  1.00 21.03           N  
ATOM    849  CA  CYS A 113     -13.641   8.094 -11.281  1.00 21.03           C  
ATOM    850  C   CYS A 113     -14.078   8.359 -12.719  1.00 21.03           C  
ATOM    851  CB  CYS A 113     -12.281   7.387 -11.281  1.00 21.03           C  
ATOM    852  O   CYS A 113     -13.992   7.477 -13.570  1.00 21.03           O  
ATOM    853  SG  CYS A 113     -11.188   7.918  -9.938  1.00 21.03           S  
ATOM    854  N   THR A 114     -15.328   8.977 -12.945  1.00 22.14           N  
ATOM    855  CA  THR A 114     -15.500   9.500 -14.289  1.00 22.14           C  
ATOM    856  C   THR A 114     -14.352  10.438 -14.656  1.00 22.14           C  
ATOM    857  CB  THR A 114     -16.844  10.250 -14.430  1.00 22.14           C  
ATOM    858  O   THR A 114     -14.062  11.383 -13.930  1.00 22.14           O  
ATOM    859  CG2 THR A 114     -18.016   9.297 -14.297  1.00 22.14           C  
ATOM    860  OG1 THR A 114     -16.922  11.258 -13.414  1.00 22.14           O  
ATOM    861  N   CYS A 115     -13.367  10.016 -15.148  1.00 21.25           N  
ATOM    862  CA  CYS A 115     -12.406  10.875 -15.828  1.00 21.25           C  
ATOM    863  C   CYS A 115     -13.102  11.805 -16.812  1.00 21.25           C  
ATOM    864  CB  CYS A 115     -11.352  10.039 -16.547  1.00 21.25           C  
ATOM    865  O   CYS A 115     -12.445  12.500 -17.594  1.00 21.25           O  
ATOM    866  SG  CYS A 115     -10.016   9.461 -15.477  1.00 21.25           S  
ATOM    867  N   GLY A 116     -14.406  11.609 -17.219  1.00 22.27           N  
ATOM    868  CA  GLY A 116     -14.703  12.719 -18.109  1.00 22.27           C  
ATOM    869  C   GLY A 116     -14.836  14.047 -17.391  1.00 22.27           C  
ATOM    870  O   GLY A 116     -14.812  14.102 -16.172  1.00 22.27           O  
ATOM    871  N   PRO A 117     -15.039  15.312 -18.125  1.00 18.88           N  
ATOM    872  CA  PRO A 117     -15.172  16.672 -17.594  1.00 18.88           C  
ATOM    873  C   PRO A 117     -16.234  16.797 -16.500  1.00 18.88           C  
ATOM    874  CB  PRO A 117     -15.570  17.484 -18.828  1.00 18.88           C  
ATOM    875  O   PRO A 117     -17.188  16.031 -16.484  1.00 18.88           O  
ATOM    876  CG  PRO A 117     -15.938  16.469 -19.859  1.00 18.88           C  
ATOM    877  CD  PRO A 117     -15.602  15.109 -19.328  1.00 18.88           C  
ATOM    878  N   ALA A 118     -15.914  17.266 -15.258  1.00 21.95           N  
ATOM    879  CA  ALA A 118     -16.531  17.594 -13.977  1.00 21.95           C  
ATOM    880  C   ALA A 118     -17.875  18.297 -14.172  1.00 21.95           C  
ATOM    881  CB  ALA A 118     -15.594  18.453 -13.133  1.00 21.95           C  
ATOM    882  O   ALA A 118     -17.906  19.516 -14.383  1.00 21.95           O  
ATOM    883  N   GLY A 119     -18.812  17.938 -15.148  1.00 20.02           N  
ATOM    884  CA  GLY A 119     -19.922  18.875 -15.078  1.00 20.02           C  
ATOM    885  C   GLY A 119     -20.594  18.891 -13.719  1.00 20.02           C  
ATOM    886  O   GLY A 119     -20.422  17.969 -12.914  1.00 20.02           O  
ATOM    887  N   PRO A 120     -21.156  20.109 -13.141  1.00 18.77           N  
ATOM    888  CA  PRO A 120     -21.656  20.609 -11.859  1.00 18.77           C  
ATOM    889  C   PRO A 120     -22.812  19.766 -11.312  1.00 18.77           C  
ATOM    890  CB  PRO A 120     -22.125  22.031 -12.195  1.00 18.77           C  
ATOM    891  O   PRO A 120     -23.500  20.203 -10.391  1.00 18.77           O  
ATOM    892  CG  PRO A 120     -22.219  22.062 -13.688  1.00 18.77           C  
ATOM    893  CD  PRO A 120     -21.562  20.828 -14.227  1.00 18.77           C  
ATOM    894  N   VAL A 121     -22.828  18.422 -11.312  1.00 20.12           N  
ATOM    895  CA  VAL A 121     -24.141  17.875 -10.961  1.00 20.12           C  
ATOM    896  C   VAL A 121     -24.500  18.281  -9.531  1.00 20.12           C  
ATOM    897  CB  VAL A 121     -24.156  16.328 -11.094  1.00 20.12           C  
ATOM    898  O   VAL A 121     -23.656  18.188  -8.625  1.00 20.12           O  
ATOM    899  CG1 VAL A 121     -25.609  15.828 -11.141  1.00 20.12           C  
ATOM    900  CG2 VAL A 121     -23.391  15.898 -12.344  1.00 20.12           C  
ATOM    901  N   ALA A 122     -25.469  19.219  -9.289  1.00 18.17           N  
ATOM    902  CA  ALA A 122     -26.156  19.906  -8.203  1.00 18.17           C  
ATOM    903  C   ALA A 122     -26.656  18.922  -7.156  1.00 18.17           C  
ATOM    904  CB  ALA A 122     -27.328  20.734  -8.750  1.00 18.17           C  
ATOM    905  O   ALA A 122     -27.406  18.000  -7.477  1.00 18.17           O  
ATOM    906  N   ALA A 123     -25.844  18.531  -6.270  1.00 19.44           N  
ATOM    907  CA  ALA A 123     -26.156  17.703  -5.105  1.00 19.44           C  
ATOM    908  C   ALA A 123     -27.328  18.281  -4.316  1.00 19.44           C  
ATOM    909  CB  ALA A 123     -24.938  17.578  -4.203  1.00 19.44           C  
ATOM    910  O   ALA A 123     -27.234  19.391  -3.771  1.00 19.44           O  
ATOM    911  N   SER A 124     -28.594  18.234  -4.859  1.00 18.45           N  
ATOM    912  CA  SER A 124     -29.797  18.734  -4.184  1.00 18.45           C  
ATOM    913  C   SER A 124     -29.891  18.172  -2.766  1.00 18.45           C  
ATOM    914  CB  SER A 124     -31.047  18.359  -4.977  1.00 18.45           C  
ATOM    915  O   SER A 124     -29.969  16.953  -2.572  1.00 18.45           O  
ATOM    916  OG  SER A 124     -31.922  19.469  -5.070  1.00 18.45           O  
ATOM    917  N   LEU A 125     -29.266  18.812  -1.796  1.00 18.58           N  
ATOM    918  CA  LEU A 125     -29.281  18.625  -0.349  1.00 18.58           C  
ATOM    919  C   LEU A 125     -30.688  18.688   0.204  1.00 18.58           C  
ATOM    920  CB  LEU A 125     -28.406  19.688   0.330  1.00 18.58           C  
ATOM    921  O   LEU A 125     -31.203  19.781   0.518  1.00 18.58           O  
ATOM    922  CG  LEU A 125     -26.891  19.453   0.274  1.00 18.58           C  
ATOM    923  CD1 LEU A 125     -26.141  20.750   0.622  1.00 18.58           C  
ATOM    924  CD2 LEU A 125     -26.484  18.328   1.215  1.00 18.58           C  
ATOM    925  N   ALA A 126     -31.719  18.172  -0.470  1.00 20.17           N  
ATOM    926  CA  ALA A 126     -33.000  18.500   0.139  1.00 20.17           C  
ATOM    927  C   ALA A 126     -33.031  18.078   1.605  1.00 20.17           C  
ATOM    928  CB  ALA A 126     -34.125  17.828  -0.631  1.00 20.17           C  
ATOM    929  O   ALA A 126     -32.531  17.016   1.965  1.00 20.17           O  
ATOM    930  N   PRO A 127     -33.062  18.969   2.527  1.00 20.36           N  
ATOM    931  CA  PRO A 127     -33.156  18.844   3.982  1.00 20.36           C  
ATOM    932  C   PRO A 127     -34.312  17.922   4.406  1.00 20.36           C  
ATOM    933  CB  PRO A 127     -33.438  20.281   4.434  1.00 20.36           C  
ATOM    934  O   PRO A 127     -35.406  18.016   3.893  1.00 20.36           O  
ATOM    935  CG  PRO A 127     -33.781  21.016   3.180  1.00 20.36           C  
ATOM    936  CD  PRO A 127     -33.500  20.125   2.010  1.00 20.36           C  
ATOM    937  N   VAL A 128     -33.969  16.656   4.703  1.00 21.42           N  
ATOM    938  CA  VAL A 128     -35.000  15.758   5.203  1.00 21.42           C  
ATOM    939  C   VAL A 128     -35.719  16.391   6.406  1.00 21.42           C  
ATOM    940  CB  VAL A 128     -34.406  14.383   5.594  1.00 21.42           C  
ATOM    941  O   VAL A 128     -35.062  16.672   7.426  1.00 21.42           O  
ATOM    942  CG1 VAL A 128     -35.500  13.453   6.113  1.00 21.42           C  
ATOM    943  CG2 VAL A 128     -33.688  13.758   4.402  1.00 21.42           C  
ATOM    944  N   SER A 129     -36.594  17.234   6.191  1.00 20.39           N  
ATOM    945  CA  SER A 129     -37.469  17.781   7.234  1.00 20.39           C  
ATOM    946  C   SER A 129     -38.031  16.656   8.109  1.00 20.39           C  
ATOM    947  CB  SER A 129     -38.625  18.578   6.617  1.00 20.39           C  
ATOM    948  O   SER A 129     -38.625  15.703   7.598  1.00 20.39           O  
ATOM    949  OG  SER A 129     -39.562  18.969   7.609  1.00 20.39           O  
ATOM    950  N   ALA A 130     -37.438  16.406   9.234  1.00 22.44           N  
ATOM    951  CA  ALA A 130     -37.875  15.523  10.320  1.00 22.44           C  
ATOM    952  C   ALA A 130     -39.312  15.812  10.719  1.00 22.44           C  
ATOM    953  CB  ALA A 130     -36.938  15.688  11.531  1.00 22.44           C  
ATOM    954  O   ALA A 130     -39.719  15.516  11.836  1.00 22.44           O  
ATOM    955  N   THR A 131     -40.094  16.500   9.859  1.00 23.06           N  
ATOM    956  CA  THR A 131     -41.406  16.688  10.492  1.00 23.06           C  
ATOM    957  C   THR A 131     -42.031  15.336  10.852  1.00 23.06           C  
ATOM    958  CB  THR A 131     -42.375  17.469   9.578  1.00 23.06           C  
ATOM    959  O   THR A 131     -41.688  14.312  10.242  1.00 23.06           O  
ATOM    960  CG2 THR A 131     -41.906  18.906   9.398  1.00 23.06           C  
ATOM    961  OG1 THR A 131     -42.406  16.828   8.289  1.00 23.06           O  
ATOM    962  N   ALA A 132     -42.750  15.133  12.102  1.00 24.69           N  
ATOM    963  CA  ALA A 132     -43.531  14.180  12.875  1.00 24.69           C  
ATOM    964  C   ALA A 132     -44.438  13.359  11.961  1.00 24.69           C  
ATOM    965  CB  ALA A 132     -44.375  14.914  13.930  1.00 24.69           C  
ATOM    966  O   ALA A 132     -44.625  12.156  12.188  1.00 24.69           O  
ATOM    967  N   GLY A 133     -45.438  13.953  11.305  1.00 25.31           N  
ATOM    968  CA  GLY A 133     -46.406  13.188  10.570  1.00 25.31           C  
ATOM    969  C   GLY A 133     -45.844  12.523   9.328  1.00 25.31           C  
ATOM    970  O   GLY A 133     -46.406  12.664   8.242  1.00 25.31           O  
ATOM    971  N   GLU A 134     -44.531  12.383   9.266  1.00 30.20           N  
ATOM    972  CA  GLU A 134     -43.812  12.164   8.023  1.00 30.20           C  
ATOM    973  C   GLU A 134     -44.281  10.891   7.328  1.00 30.20           C  
ATOM    974  CB  GLU A 134     -42.312  12.094   8.273  1.00 30.20           C  
ATOM    975  O   GLU A 134     -44.344   9.820   7.945  1.00 30.20           O  
ATOM    976  CG  GLU A 134     -41.656  13.461   8.492  1.00 30.20           C  
ATOM    977  CD  GLU A 134     -40.156  13.375   8.773  1.00 30.20           C  
ATOM    978  OE1 GLU A 134     -39.500  14.430   8.773  1.00 30.20           O  
ATOM    979  OE2 GLU A 134     -39.656  12.242   8.984  1.00 30.20           O  
ATOM    980  N   ASP A 135     -44.844  11.008   6.137  1.00 29.61           N  
ATOM    981  CA  ASP A 135     -45.656   9.969   5.508  1.00 29.61           C  
ATOM    982  C   ASP A 135     -44.844   8.688   5.309  1.00 29.61           C  
ATOM    983  CB  ASP A 135     -46.219  10.445   4.168  1.00 29.61           C  
ATOM    984  O   ASP A 135     -43.656   8.750   4.984  1.00 29.61           O  
ATOM    985  CG  ASP A 135     -47.375  11.406   4.320  1.00 29.61           C  
ATOM    986  OD1 ASP A 135     -48.062  11.359   5.359  1.00 29.61           O  
ATOM    987  OD2 ASP A 135     -47.625  12.203   3.387  1.00 29.61           O  
ATOM    988  N   ASP A 136     -45.125   7.445   5.953  1.00 32.22           N  
ATOM    989  CA  ASP A 136     -44.719   6.043   5.941  1.00 32.22           C  
ATOM    990  C   ASP A 136     -44.125   5.652   4.594  1.00 32.22           C  
ATOM    991  CB  ASP A 136     -45.906   5.141   6.266  1.00 32.22           C  
ATOM    992  O   ASP A 136     -43.281   4.754   4.516  1.00 32.22           O  
ATOM    993  CG  ASP A 136     -46.188   5.023   7.758  1.00 32.22           C  
ATOM    994  OD1 ASP A 136     -45.250   5.238   8.562  1.00 32.22           O  
ATOM    995  OD2 ASP A 136     -47.312   4.703   8.133  1.00 32.22           O  
ATOM    996  N   ASP A 137     -44.281   6.465   3.418  1.00 31.52           N  
ATOM    997  CA  ASP A 137     -44.000   6.043   2.047  1.00 31.52           C  
ATOM    998  C   ASP A 137     -42.531   6.250   1.690  1.00 31.52           C  
ATOM    999  CB  ASP A 137     -44.906   6.805   1.065  1.00 31.52           C  
ATOM   1000  O   ASP A 137     -41.969   5.480   0.913  1.00 31.52           O  
ATOM   1001  CG  ASP A 137     -46.344   6.344   1.100  1.00 31.52           C  
ATOM   1002  OD1 ASP A 137     -46.625   5.180   1.466  1.00 31.52           O  
ATOM   1003  OD2 ASP A 137     -47.250   7.156   0.756  1.00 31.52           O  
ATOM   1004  N   ASP A 138     -41.719   7.293   2.270  1.00 36.97           N  
ATOM   1005  CA  ASP A 138     -40.375   7.652   1.840  1.00 36.97           C  
ATOM   1006  C   ASP A 138     -39.344   6.676   2.400  1.00 36.97           C  
ATOM   1007  CB  ASP A 138     -40.031   9.078   2.271  1.00 36.97           C  
ATOM   1008  O   ASP A 138     -38.312   6.418   1.765  1.00 36.97           O  
ATOM   1009  CG  ASP A 138     -40.594  10.133   1.340  1.00 36.97           C  
ATOM   1010  OD1 ASP A 138     -40.906   9.812   0.175  1.00 36.97           O  
ATOM   1011  OD2 ASP A 138     -40.719  11.297   1.773  1.00 36.97           O  
ATOM   1012  N   VAL A 139     -39.469   6.121   3.604  1.00 35.94           N  
ATOM   1013  CA  VAL A 139     -38.594   5.168   4.246  1.00 35.94           C  
ATOM   1014  C   VAL A 139     -38.562   3.857   3.461  1.00 35.94           C  
ATOM   1015  CB  VAL A 139     -39.000   4.902   5.715  1.00 35.94           C  
ATOM   1016  O   VAL A 139     -37.500   3.260   3.254  1.00 35.94           O  
ATOM   1017  CG1 VAL A 139     -37.875   4.145   6.449  1.00 35.94           C  
ATOM   1018  CG2 VAL A 139     -39.312   6.219   6.422  1.00 35.94           C  
ATOM   1019  N   VAL A 140     -39.719   3.467   2.877  1.00 37.84           N  
ATOM   1020  CA  VAL A 140     -39.812   2.248   2.078  1.00 37.84           C  
ATOM   1021  C   VAL A 140     -38.969   2.387   0.824  1.00 37.84           C  
ATOM   1022  CB  VAL A 140     -41.281   1.932   1.688  1.00 37.84           C  
ATOM   1023  O   VAL A 140     -38.281   1.446   0.434  1.00 37.84           O  
ATOM   1024  CG1 VAL A 140     -41.375   0.632   0.891  1.00 37.84           C  
ATOM   1025  CG2 VAL A 140     -42.156   1.850   2.938  1.00 37.84           C  
ATOM   1026  N   GLY A 141     -38.781   3.623   0.194  1.00 38.41           N  
ATOM   1027  CA  GLY A 141     -38.000   3.844  -1.013  1.00 38.41           C  
ATOM   1028  C   GLY A 141     -36.500   3.719  -0.786  1.00 38.41           C  
ATOM   1029  O   GLY A 141     -35.781   3.113  -1.595  1.00 38.41           O  
ATOM   1030  N   ASP A 142     -35.938   4.285   0.276  1.00 39.97           N  
ATOM   1031  CA  ASP A 142     -34.500   4.227   0.573  1.00 39.97           C  
ATOM   1032  C   ASP A 142     -34.094   2.811   0.957  1.00 39.97           C  
ATOM   1033  CB  ASP A 142     -34.156   5.203   1.695  1.00 39.97           C  
ATOM   1034  O   ASP A 142     -33.000   2.350   0.566  1.00 39.97           O  
ATOM   1035  CG  ASP A 142     -34.156   6.652   1.241  1.00 39.97           C  
ATOM   1036  OD1 ASP A 142     -34.062   6.910   0.022  1.00 39.97           O  
ATOM   1037  OD2 ASP A 142     -34.250   7.547   2.111  1.00 39.97           O  
ATOM   1038  N   VAL A 143     -34.906   2.184   1.824  1.00 38.75           N  
ATOM   1039  CA  VAL A 143     -34.656   0.787   2.176  1.00 38.75           C  
ATOM   1040  C   VAL A 143     -34.688  -0.075   0.916  1.00 38.75           C  
ATOM   1041  CB  VAL A 143     -35.719   0.277   3.193  1.00 38.75           C  
ATOM   1042  O   VAL A 143     -33.844  -0.960   0.744  1.00 38.75           O  
ATOM   1043  CG1 VAL A 143     -35.594  -1.232   3.391  1.00 38.75           C  
ATOM   1044  CG2 VAL A 143     -35.562   1.009   4.523  1.00 38.75           C  
ATOM   1045  N   LEU A 144     -35.719   0.256   0.040  1.00 37.84           N  
ATOM   1046  CA  LEU A 144     -35.781  -0.489  -1.213  1.00 37.84           C  
ATOM   1047  C   LEU A 144     -34.531  -0.223  -2.068  1.00 37.84           C  
ATOM   1048  CB  LEU A 144     -37.031  -0.117  -1.992  1.00 37.84           C  
ATOM   1049  O   LEU A 144     -34.031  -1.132  -2.725  1.00 37.84           O  
ATOM   1050  CG  LEU A 144     -38.312  -0.818  -1.565  1.00 37.84           C  
ATOM   1051  CD1 LEU A 144     -39.531  -0.048  -2.074  1.00 37.84           C  
ATOM   1052  CD2 LEU A 144     -38.344  -2.256  -2.072  1.00 37.84           C  
ATOM   1053  N   ALA A 145     -33.938   1.006  -2.033  1.00 40.62           N  
ATOM   1054  CA  ALA A 145     -32.719   1.331  -2.799  1.00 40.62           C  
ATOM   1055  C   ALA A 145     -31.500   0.591  -2.250  1.00 40.62           C  
ATOM   1056  CB  ALA A 145     -32.469   2.838  -2.787  1.00 40.62           C  
ATOM   1057  O   ALA A 145     -30.688   0.081  -3.014  1.00 40.62           O  
ATOM   1058  N   LEU A 146     -31.359   0.537  -0.962  1.00 40.06           N  
ATOM   1059  CA  LEU A 146     -30.250  -0.195  -0.344  1.00 40.06           C  
ATOM   1060  C   LEU A 146     -30.406  -1.696  -0.565  1.00 40.06           C  
ATOM   1061  CB  LEU A 146     -30.188   0.107   1.154  1.00 40.06           C  
ATOM   1062  O   LEU A 146     -29.422  -2.400  -0.790  1.00 40.06           O  
ATOM   1063  CG  LEU A 146     -29.156   1.146   1.590  1.00 40.06           C  
ATOM   1064  CD1 LEU A 146     -29.719   2.029   2.695  1.00 40.06           C  
ATOM   1065  CD2 LEU A 146     -27.859   0.462   2.051  1.00 40.06           C  
ATOM   1066  N   LEU A 147     -31.688  -2.154  -0.467  1.00 40.03           N  
ATOM   1067  CA  LEU A 147     -31.969  -3.561  -0.741  1.00 40.03           C  
ATOM   1068  C   LEU A 147     -31.797  -3.869  -2.225  1.00 40.03           C  
ATOM   1069  CB  LEU A 147     -33.375  -3.924  -0.298  1.00 40.03           C  
ATOM   1070  O   LEU A 147     -31.469  -5.004  -2.592  1.00 40.03           O  
ATOM   1071  CG  LEU A 147     -33.594  -4.145   1.201  1.00 40.03           C  
ATOM   1072  CD1 LEU A 147     -35.094  -4.094   1.544  1.00 40.03           C  
ATOM   1073  CD2 LEU A 147     -33.000  -5.473   1.635  1.00 40.03           C  
ATOM   1074  N   ALA A 148     -32.062  -2.805  -3.070  1.00 37.59           N  
ATOM   1075  CA  ALA A 148     -31.938  -2.977  -4.512  1.00 37.59           C  
ATOM   1076  C   ALA A 148     -30.484  -2.854  -4.941  1.00 37.59           C  
ATOM   1077  CB  ALA A 148     -32.812  -1.954  -5.254  1.00 37.59           C  
ATOM   1078  O   ALA A 148     -30.125  -3.219  -6.066  1.00 37.59           O  
ATOM   1079  N   ALA A 149     -29.641  -2.295  -3.965  1.00 40.16           N  
ATOM   1080  CA  ALA A 149     -28.250  -2.053  -4.352  1.00 40.16           C  
ATOM   1081  C   ALA A 149     -27.578  -3.346  -4.801  1.00 40.16           C  
ATOM   1082  CB  ALA A 149     -27.484  -1.426  -3.195  1.00 40.16           C  
ATOM   1083  O   ALA A 149     -26.938  -3.383  -5.852  1.00 40.16           O  
ATOM   1084  N   PRO A 150     -27.719  -4.359  -3.832  1.00 38.91           N  
ATOM   1085  CA  PRO A 150     -27.094  -5.582  -4.348  1.00 38.91           C  
ATOM   1086  C   PRO A 150     -27.750  -6.074  -5.637  1.00 38.91           C  
ATOM   1087  CB  PRO A 150     -27.297  -6.586  -3.213  1.00 38.91           C  
ATOM   1088  O   PRO A 150     -27.188  -6.910  -6.340  1.00 38.91           O  
ATOM   1089  CG  PRO A 150     -27.906  -5.789  -2.098  1.00 38.91           C  
ATOM   1090  CD  PRO A 150     -28.281  -4.434  -2.631  1.00 38.91           C  
ATOM   1091  N   LEU A 151     -29.016  -5.609  -5.922  1.00 35.69           N  
ATOM   1092  CA  LEU A 151     -29.766  -6.012  -7.113  1.00 35.69           C  
ATOM   1093  C   LEU A 151     -29.391  -5.137  -8.305  1.00 35.69           C  
ATOM   1094  CB  LEU A 151     -31.266  -5.934  -6.852  1.00 35.69           C  
ATOM   1095  O   LEU A 151     -29.891  -5.348  -9.414  1.00 35.69           O  
ATOM   1096  CG  LEU A 151     -31.844  -6.945  -5.852  1.00 35.69           C  
ATOM   1097  CD1 LEU A 151     -33.125  -6.395  -5.211  1.00 35.69           C  
ATOM   1098  CD2 LEU A 151     -32.125  -8.281  -6.535  1.00 35.69           C  
ATOM   1099  N   ALA A 152     -28.578  -4.023  -7.977  1.00 33.94           N  
ATOM   1100  CA  ALA A 152     -28.188  -3.184  -9.102  1.00 33.94           C  
ATOM   1101  C   ALA A 152     -27.250  -3.934 -10.039  1.00 33.94           C  
ATOM   1102  CB  ALA A 152     -27.531  -1.897  -8.609  1.00 33.94           C  
ATOM   1103  O   ALA A 152     -26.453  -4.773  -9.594  1.00 33.94           O  
ATOM   1104  N   PRO A 153     -27.516  -4.062 -11.328  1.00 32.41           N  
ATOM   1105  CA  PRO A 153     -26.703  -4.809 -12.289  1.00 32.41           C  
ATOM   1106  C   PRO A 153     -25.219  -4.488 -12.180  1.00 32.41           C  
ATOM   1107  CB  PRO A 153     -27.266  -4.363 -13.648  1.00 32.41           C  
ATOM   1108  O   PRO A 153     -24.438  -4.793 -13.094  1.00 32.41           O  
ATOM   1109  CG  PRO A 153     -28.219  -3.270 -13.320  1.00 32.41           C  
ATOM   1110  CD  PRO A 153     -28.297  -3.131 -11.828  1.00 32.41           C  
ATOM   1111  N   GLY A 154     -24.641  -3.930 -11.234  1.00 35.66           N  
ATOM   1112  CA  GLY A 154     -23.203  -3.832 -11.164  1.00 35.66           C  
ATOM   1113  C   GLY A 154     -22.516  -5.180 -11.047  1.00 35.66           C  
ATOM   1114  O   GLY A 154     -23.188  -6.215 -10.977  1.00 35.66           O  
ATOM   1115  N   PRO A 155     -21.125  -5.145 -11.516  1.00 35.62           N  
ATOM   1116  CA  PRO A 155     -20.438  -6.434 -11.383  1.00 35.62           C  
ATOM   1117  C   PRO A 155     -20.672  -7.090 -10.031  1.00 35.62           C  
ATOM   1118  CB  PRO A 155     -18.969  -6.070 -11.578  1.00 35.62           C  
ATOM   1119  O   PRO A 155     -20.734  -6.402  -9.008  1.00 35.62           O  
ATOM   1120  CG  PRO A 155     -18.938  -4.578 -11.617  1.00 35.62           C  
ATOM   1121  CD  PRO A 155     -20.359  -4.078 -11.570  1.00 35.62           C  
ATOM   1122  N   ARG A 156     -21.359  -8.242 -10.047  1.00 43.28           N  
ATOM   1123  CA  ARG A 156     -21.625  -9.078  -8.875  1.00 43.28           C  
ATOM   1124  C   ARG A 156     -20.328  -9.539  -8.227  1.00 43.28           C  
ATOM   1125  CB  ARG A 156     -22.469 -10.297  -9.266  1.00 43.28           C  
ATOM   1126  O   ARG A 156     -20.344 -10.180  -7.172  1.00 43.28           O  
ATOM   1127  CG  ARG A 156     -23.953  -9.984  -9.430  1.00 43.28           C  
ATOM   1128  CD  ARG A 156     -24.750 -11.234  -9.789  1.00 43.28           C  
ATOM   1129  NE  ARG A 156     -26.188 -10.961  -9.820  1.00 43.28           N  
ATOM   1130  NH1 ARG A 156     -26.766 -13.055 -10.602  1.00 43.28           N  
ATOM   1131  NH2 ARG A 156     -28.391 -11.484 -10.195  1.00 43.28           N  
ATOM   1132  CZ  ARG A 156     -27.109 -11.836 -10.203  1.00 43.28           C  
ATOM   1133  N   ALA A 157     -19.234  -9.258  -8.898  1.00 45.44           N  
ATOM   1134  CA  ALA A 157     -17.969  -9.742  -8.344  1.00 45.44           C  
ATOM   1135  C   ALA A 157     -17.609  -8.984  -7.066  1.00 45.44           C  
ATOM   1136  CB  ALA A 157     -16.859  -9.609  -9.367  1.00 45.44           C  
ATOM   1137  O   ALA A 157     -17.797  -7.770  -6.984  1.00 45.44           O  
ATOM   1138  N   PRO A 158     -17.219  -9.766  -6.094  1.00 53.22           N  
ATOM   1139  CA  PRO A 158     -16.828  -9.109  -4.844  1.00 53.22           C  
ATOM   1140  C   PRO A 158     -15.594  -8.227  -5.004  1.00 53.22           C  
ATOM   1141  CB  PRO A 158     -16.547 -10.289  -3.910  1.00 53.22           C  
ATOM   1142  O   PRO A 158     -14.797  -8.438  -5.926  1.00 53.22           O  
ATOM   1143  CG  PRO A 158     -16.234 -11.438  -4.820  1.00 53.22           C  
ATOM   1144  CD  PRO A 158     -16.906 -11.180  -6.141  1.00 53.22           C  
ATOM   1145  N   ARG A 159     -15.547  -7.191  -4.262  1.00 64.00           N  
ATOM   1146  CA  ARG A 159     -14.375  -6.328  -4.234  1.00 64.00           C  
ATOM   1147  C   ARG A 159     -13.219  -7.008  -3.508  1.00 64.00           C  
ATOM   1148  CB  ARG A 159     -14.703  -4.992  -3.564  1.00 64.00           C  
ATOM   1149  O   ARG A 159     -13.398  -7.566  -2.424  1.00 64.00           O  
ATOM   1150  CG  ARG A 159     -13.570  -3.979  -3.629  1.00 64.00           C  
ATOM   1151  CD  ARG A 159     -13.984  -2.637  -3.041  1.00 64.00           C  
ATOM   1152  NE  ARG A 159     -12.867  -1.690  -3.025  1.00 64.00           N  
ATOM   1153  NH1 ARG A 159     -14.117   0.086  -2.240  1.00 64.00           N  
ATOM   1154  NH2 ARG A 159     -11.883   0.354  -2.670  1.00 64.00           N  
ATOM   1155  CZ  ARG A 159     -12.961  -0.419  -2.646  1.00 64.00           C  
ATOM   1156  N   VAL A 160     -12.023  -7.152  -4.141  1.00 66.25           N  
ATOM   1157  CA  VAL A 160     -10.805  -7.602  -3.467  1.00 66.25           C  
ATOM   1158  C   VAL A 160     -10.305  -6.508  -2.525  1.00 66.25           C  
ATOM   1159  CB  VAL A 160      -9.703  -7.980  -4.480  1.00 66.25           C  
ATOM   1160  O   VAL A 160      -9.961  -5.410  -2.969  1.00 66.25           O  
ATOM   1161  CG1 VAL A 160      -8.414  -8.375  -3.758  1.00 66.25           C  
ATOM   1162  CG2 VAL A 160     -10.180  -9.117  -5.387  1.00 66.25           C  
ATOM   1163  N   GLU A 161     -10.227  -6.902  -1.323  1.00 69.50           N  
ATOM   1164  CA  GLU A 161      -9.938  -5.879  -0.320  1.00 69.50           C  
ATOM   1165  C   GLU A 161      -8.438  -5.727  -0.103  1.00 69.50           C  
ATOM   1166  CB  GLU A 161     -10.633  -6.219   1.004  1.00 69.50           C  
ATOM   1167  O   GLU A 161      -7.977  -4.688   0.376  1.00 69.50           O  
ATOM   1168  CG  GLU A 161     -12.148  -6.121   0.947  1.00 69.50           C  
ATOM   1169  CD  GLU A 161     -12.812  -6.320   2.301  1.00 69.50           C  
ATOM   1170  OE1 GLU A 161     -14.062  -6.234   2.383  1.00 69.50           O  
ATOM   1171  OE2 GLU A 161     -12.078  -6.566   3.285  1.00 69.50           O  
ATOM   1172  N   ALA A 162      -7.645  -6.785  -0.411  1.00 75.19           N  
ATOM   1173  CA  ALA A 162      -6.203  -6.777  -0.183  1.00 75.19           C  
ATOM   1174  C   ALA A 162      -5.469  -7.523  -1.291  1.00 75.19           C  
ATOM   1175  CB  ALA A 162      -5.875  -7.391   1.177  1.00 75.19           C  
ATOM   1176  O   ALA A 162      -5.828  -8.656  -1.630  1.00 75.19           O  
ATOM   1177  N   ALA A 163      -4.465  -6.816  -1.893  1.00 78.38           N  
ATOM   1178  CA  ALA A 163      -3.660  -7.402  -2.961  1.00 78.38           C  
ATOM   1179  C   ALA A 163      -2.426  -6.551  -3.246  1.00 78.38           C  
ATOM   1180  CB  ALA A 163      -4.496  -7.562  -4.230  1.00 78.38           C  
ATOM   1181  O   ALA A 163      -2.451  -5.328  -3.070  1.00 78.38           O  
ATOM   1182  N   PHE A 164      -1.336  -7.328  -3.590  1.00 82.81           N  
ATOM   1183  CA  PHE A 164      -0.161  -6.586  -4.031  1.00 82.81           C  
ATOM   1184  C   PHE A 164       0.668  -7.414  -5.004  1.00 82.81           C  
ATOM   1185  CB  PHE A 164       0.698  -6.172  -2.832  1.00 82.81           C  
ATOM   1186  O   PHE A 164       0.538  -8.641  -5.055  1.00 82.81           O  
ATOM   1187  CG  PHE A 164       1.430  -7.316  -2.186  1.00 82.81           C  
ATOM   1188  CD1 PHE A 164       0.862  -8.008  -1.125  1.00 82.81           C  
ATOM   1189  CD2 PHE A 164       2.686  -7.695  -2.639  1.00 82.81           C  
ATOM   1190  CE1 PHE A 164       1.538  -9.070  -0.524  1.00 82.81           C  
ATOM   1191  CE2 PHE A 164       3.367  -8.758  -2.043  1.00 82.81           C  
ATOM   1192  CZ  PHE A 164       2.791  -9.438  -0.986  1.00 82.81           C  
ATOM   1193  N   LEU A 165       1.406  -6.695  -5.816  1.00 80.31           N  
ATOM   1194  CA  LEU A 165       2.471  -7.238  -6.652  1.00 80.31           C  
ATOM   1195  C   LEU A 165       3.713  -6.352  -6.594  1.00 80.31           C  
ATOM   1196  CB  LEU A 165       1.996  -7.375  -8.102  1.00 80.31           C  
ATOM   1197  O   LEU A 165       3.648  -5.164  -6.918  1.00 80.31           O  
ATOM   1198  CG  LEU A 165       3.049  -7.812  -9.125  1.00 80.31           C  
ATOM   1199  CD1 LEU A 165       3.432  -9.273  -8.898  1.00 80.31           C  
ATOM   1200  CD2 LEU A 165       2.537  -7.602 -10.539  1.00 80.31           C  
ATOM   1201  N   CYS A 166       4.832  -6.820  -6.105  1.00 83.00           N  
ATOM   1202  CA  CYS A 166       6.086  -6.078  -6.051  1.00 83.00           C  
ATOM   1203  C   CYS A 166       7.199  -6.832  -6.770  1.00 83.00           C  
ATOM   1204  CB  CYS A 166       6.492  -5.820  -4.598  1.00 83.00           C  
ATOM   1205  O   CYS A 166       7.059  -8.023  -7.066  1.00 83.00           O  
ATOM   1206  SG  CYS A 166       6.934  -7.316  -3.688  1.00 83.00           S  
ATOM   1207  N   ARG A 167       8.242  -6.145  -7.117  1.00 81.75           N  
ATOM   1208  CA  ARG A 167       9.391  -6.727  -7.812  1.00 81.75           C  
ATOM   1209  C   ARG A 167      10.695  -6.383  -7.105  1.00 81.75           C  
ATOM   1210  CB  ARG A 167       9.438  -6.250  -9.266  1.00 81.75           C  
ATOM   1211  O   ARG A 167      10.805  -5.328  -6.477  1.00 81.75           O  
ATOM   1212  CG  ARG A 167       8.328  -6.816 -10.141  1.00 81.75           C  
ATOM   1213  CD  ARG A 167       8.516  -6.445 -11.602  1.00 81.75           C  
ATOM   1214  NE  ARG A 167       7.488  -7.043 -12.445  1.00 81.75           N  
ATOM   1215  NH1 ARG A 167       8.109  -5.910 -14.359  1.00 81.75           N  
ATOM   1216  NH2 ARG A 167       6.352  -7.379 -14.414  1.00 81.75           N  
ATOM   1217  CZ  ARG A 167       7.320  -6.777 -13.742  1.00 81.75           C  
ATOM   1218  N   LEU A 168      11.586  -7.328  -7.227  1.00 82.75           N  
ATOM   1219  CA  LEU A 168      12.906  -7.109  -6.660  1.00 82.75           C  
ATOM   1220  C   LEU A 168      13.617  -5.953  -7.359  1.00 82.75           C  
ATOM   1221  CB  LEU A 168      13.758  -8.383  -6.770  1.00 82.75           C  
ATOM   1222  O   LEU A 168      13.688  -5.918  -8.594  1.00 82.75           O  
ATOM   1223  CG  LEU A 168      14.953  -8.477  -5.828  1.00 82.75           C  
ATOM   1224  CD1 LEU A 168      14.484  -8.688  -4.391  1.00 82.75           C  
ATOM   1225  CD2 LEU A 168      15.883  -9.609  -6.258  1.00 82.75           C  
ATOM   1226  N   ARG A 169      14.094  -5.027  -6.570  1.00 82.12           N  
ATOM   1227  CA  ARG A 169      14.680  -3.799  -7.098  1.00 82.12           C  
ATOM   1228  C   ARG A 169      16.031  -4.062  -7.730  1.00 82.12           C  
ATOM   1229  CB  ARG A 169      14.805  -2.746  -5.996  1.00 82.12           C  
ATOM   1230  O   ARG A 169      16.344  -3.527  -8.797  1.00 82.12           O  
ATOM   1231  CG  ARG A 169      15.242  -1.379  -6.496  1.00 82.12           C  
ATOM   1232  CD  ARG A 169      15.117  -0.315  -5.414  1.00 82.12           C  
ATOM   1233  NE  ARG A 169      13.727   0.118  -5.246  1.00 82.12           N  
ATOM   1234  NH1 ARG A 169      14.062   1.068  -3.166  1.00 82.12           N  
ATOM   1235  NH2 ARG A 169      11.984   1.113  -4.133  1.00 82.12           N  
ATOM   1236  CZ  ARG A 169      13.258   0.766  -4.184  1.00 82.12           C  
ATOM   1237  N   ARG A 170      16.891  -4.836  -7.051  1.00 80.44           N  
ATOM   1238  CA  ARG A 170      18.234  -5.152  -7.516  1.00 80.44           C  
ATOM   1239  C   ARG A 170      18.531  -6.645  -7.379  1.00 80.44           C  
ATOM   1240  CB  ARG A 170      19.281  -4.340  -6.746  1.00 80.44           C  
ATOM   1241  O   ARG A 170      17.812  -7.355  -6.668  1.00 80.44           O  
ATOM   1242  CG  ARG A 170      19.094  -2.836  -6.859  1.00 80.44           C  
ATOM   1243  CD  ARG A 170      20.156  -2.078  -6.070  1.00 80.44           C  
ATOM   1244  NE  ARG A 170      19.953  -0.633  -6.160  1.00 80.44           N  
ATOM   1245  NH1 ARG A 170      21.719  -0.102  -4.766  1.00 80.44           N  
ATOM   1246  NH2 ARG A 170      20.438   1.562  -5.688  1.00 80.44           N  
ATOM   1247  CZ  ARG A 170      20.703   0.272  -5.539  1.00 80.44           C  
ATOM   1248  N   ASP A 171      19.594  -7.020  -8.117  1.00 84.00           N  
ATOM   1249  CA  ASP A 171      20.047  -8.398  -7.984  1.00 84.00           C  
ATOM   1250  C   ASP A 171      20.438  -8.711  -6.543  1.00 84.00           C  
ATOM   1251  CB  ASP A 171      21.219  -8.672  -8.930  1.00 84.00           C  
ATOM   1252  O   ASP A 171      21.031  -7.875  -5.859  1.00 84.00           O  
ATOM   1253  CG  ASP A 171      20.812  -8.680 -10.391  1.00 84.00           C  
ATOM   1254  OD1 ASP A 171      19.609  -8.570 -10.688  1.00 84.00           O  
ATOM   1255  OD2 ASP A 171      21.719  -8.797 -11.250  1.00 84.00           O  
ATOM   1256  N   ALA A 172      20.094  -9.789  -6.051  1.00 85.38           N  
ATOM   1257  CA  ALA A 172      20.453 -10.266  -4.723  1.00 85.38           C  
ATOM   1258  C   ALA A 172      21.344 -11.508  -4.809  1.00 85.38           C  
ATOM   1259  CB  ALA A 172      19.203 -10.570  -3.904  1.00 85.38           C  
ATOM   1260  O   ALA A 172      20.938 -12.531  -5.355  1.00 85.38           O  
ATOM   1261  N   LEU A 173      22.562 -11.375  -4.336  1.00 84.88           N  
ATOM   1262  CA  LEU A 173      23.469 -12.516  -4.293  1.00 84.88           C  
ATOM   1263  C   LEU A 173      23.125 -13.438  -3.131  1.00 84.88           C  
ATOM   1264  CB  LEU A 173      24.922 -12.047  -4.172  1.00 84.88           C  
ATOM   1265  O   LEU A 173      22.938 -12.977  -2.002  1.00 84.88           O  
ATOM   1266  CG  LEU A 173      25.984 -13.141  -4.188  1.00 84.88           C  
ATOM   1267  CD1 LEU A 173      26.156 -13.703  -5.598  1.00 84.88           C  
ATOM   1268  CD2 LEU A 173      27.312 -12.602  -3.664  1.00 84.88           C  
ATOM   1269  N   VAL A 174      22.969 -14.656  -3.412  1.00 87.06           N  
ATOM   1270  CA  VAL A 174      22.734 -15.680  -2.400  1.00 87.06           C  
ATOM   1271  C   VAL A 174      23.906 -16.656  -2.359  1.00 87.06           C  
ATOM   1272  CB  VAL A 174      21.422 -16.453  -2.668  1.00 87.06           C  
ATOM   1273  O   VAL A 174      24.156 -17.375  -3.322  1.00 87.06           O  
ATOM   1274  CG1 VAL A 174      21.141 -17.453  -1.552  1.00 87.06           C  
ATOM   1275  CG2 VAL A 174      20.250 -15.477  -2.809  1.00 87.06           C  
ATOM   1276  N   GLU A 175      24.656 -16.688  -1.226  1.00 85.00           N  
ATOM   1277  CA  GLU A 175      25.844 -17.516  -1.064  1.00 85.00           C  
ATOM   1278  C   GLU A 175      25.484 -19.000  -0.999  1.00 85.00           C  
ATOM   1279  CB  GLU A 175      26.625 -17.109   0.192  1.00 85.00           C  
ATOM   1280  O   GLU A 175      24.312 -19.359  -0.839  1.00 85.00           O  
ATOM   1281  CG  GLU A 175      27.156 -15.688   0.148  1.00 85.00           C  
ATOM   1282  CD  GLU A 175      28.250 -15.492  -0.894  1.00 85.00           C  
ATOM   1283  OE1 GLU A 175      28.609 -14.328  -1.177  1.00 85.00           O  
ATOM   1284  OE2 GLU A 175      28.734 -16.500  -1.431  1.00 85.00           O  
ATOM   1285  N   ARG A 176      26.578 -19.750  -1.200  1.00 81.44           N  
ATOM   1286  CA  ARG A 176      26.406 -21.188  -1.117  1.00 81.44           C  
ATOM   1287  C   ARG A 176      26.000 -21.609   0.289  1.00 81.44           C  
ATOM   1288  CB  ARG A 176      27.703 -21.906  -1.526  1.00 81.44           C  
ATOM   1289  O   ARG A 176      26.438 -21.016   1.275  1.00 81.44           O  
ATOM   1290  CG  ARG A 176      28.875 -21.641  -0.597  1.00 81.44           C  
ATOM   1291  CD  ARG A 176      30.141 -22.328  -1.086  1.00 81.44           C  
ATOM   1292  NE  ARG A 176      31.250 -22.109  -0.167  1.00 81.44           N  
ATOM   1293  NH1 ARG A 176      32.750 -23.438  -1.342  1.00 81.44           N  
ATOM   1294  NH2 ARG A 176      33.406 -22.391   0.587  1.00 81.44           N  
ATOM   1295  CZ  ARG A 176      32.469 -22.641  -0.309  1.00 81.44           C  
ATOM   1296  N   ARG A 177      25.156 -22.625   0.267  1.00 81.50           N  
ATOM   1297  CA  ARG A 177      24.703 -23.234   1.511  1.00 81.50           C  
ATOM   1298  C   ARG A 177      24.234 -22.172   2.500  1.00 81.50           C  
ATOM   1299  CB  ARG A 177      25.812 -24.094   2.137  1.00 81.50           C  
ATOM   1300  O   ARG A 177      24.641 -22.188   3.664  1.00 81.50           O  
ATOM   1301  CG  ARG A 177      26.250 -25.250   1.270  1.00 81.50           C  
ATOM   1302  CD  ARG A 177      27.094 -26.250   2.053  1.00 81.50           C  
ATOM   1303  NE  ARG A 177      27.406 -27.438   1.258  1.00 81.50           N  
ATOM   1304  NH1 ARG A 177      28.688 -28.453   2.893  1.00 81.50           N  
ATOM   1305  NH2 ARG A 177      28.375 -29.484   0.869  1.00 81.50           N  
ATOM   1306  CZ  ARG A 177      28.156 -28.453   1.675  1.00 81.50           C  
ATOM   1307  N   ALA A 178      23.391 -21.156   1.954  1.00 84.75           N  
ATOM   1308  CA  ALA A 178      22.906 -20.047   2.771  1.00 84.75           C  
ATOM   1309  C   ALA A 178      21.391 -19.875   2.590  1.00 84.75           C  
ATOM   1310  CB  ALA A 178      23.641 -18.766   2.428  1.00 84.75           C  
ATOM   1311  O   ALA A 178      20.859 -20.094   1.499  1.00 84.75           O  
ATOM   1312  N   LEU A 179      20.688 -19.625   3.689  1.00 86.44           N  
ATOM   1313  CA  LEU A 179      19.297 -19.203   3.670  1.00 86.44           C  
ATOM   1314  C   LEU A 179      19.203 -17.688   3.611  1.00 86.44           C  
ATOM   1315  CB  LEU A 179      18.562 -19.734   4.902  1.00 86.44           C  
ATOM   1316  O   LEU A 179      19.750 -16.984   4.465  1.00 86.44           O  
ATOM   1317  CG  LEU A 179      17.062 -19.422   4.973  1.00 86.44           C  
ATOM   1318  CD1 LEU A 179      16.297 -20.281   3.959  1.00 86.44           C  
ATOM   1319  CD2 LEU A 179      16.531 -19.672   6.383  1.00 86.44           C  
ATOM   1320  N   HIS A 180      18.500 -17.219   2.605  1.00 87.44           N  
ATOM   1321  CA  HIS A 180      18.422 -15.773   2.402  1.00 87.44           C  
ATOM   1322  C   HIS A 180      16.969 -15.297   2.377  1.00 87.44           C  
ATOM   1323  CB  HIS A 180      19.125 -15.375   1.105  1.00 87.44           C  
ATOM   1324  O   HIS A 180      16.141 -15.844   1.642  1.00 87.44           O  
ATOM   1325  CG  HIS A 180      19.312 -13.898   0.952  1.00 87.44           C  
ATOM   1326  CD2 HIS A 180      18.609 -12.984   0.256  1.00 87.44           C  
ATOM   1327  ND1 HIS A 180      20.344 -13.219   1.559  1.00 87.44           N  
ATOM   1328  CE1 HIS A 180      20.266 -11.938   1.243  1.00 87.44           C  
ATOM   1329  NE2 HIS A 180      19.219 -11.766   0.453  1.00 87.44           N  
ATOM   1330  N   GLU A 181      16.562 -14.398   3.189  1.00 88.56           N  
ATOM   1331  CA  GLU A 181      15.273 -13.711   3.123  1.00 88.56           C  
ATOM   1332  C   GLU A 181      15.320 -12.555   2.133  1.00 88.56           C  
ATOM   1333  CB  GLU A 181      14.867 -13.203   4.508  1.00 88.56           C  
ATOM   1334  O   GLU A 181      16.156 -11.648   2.262  1.00 88.56           O  
ATOM   1335  CG  GLU A 181      13.453 -12.648   4.566  1.00 88.56           C  
ATOM   1336  CD  GLU A 181      13.023 -12.242   5.965  1.00 88.56           C  
ATOM   1337  OE1 GLU A 181      11.844 -11.859   6.152  1.00 88.56           O  
ATOM   1338  OE2 GLU A 181      13.867 -12.305   6.883  1.00 88.56           O  
ATOM   1339  N   LEU A 182      14.414 -12.578   1.169  1.00 87.19           N  
ATOM   1340  CA  LEU A 182      14.422 -11.562   0.124  1.00 87.19           C  
ATOM   1341  C   LEU A 182      13.703 -10.305   0.590  1.00 87.19           C  
ATOM   1342  CB  LEU A 182      13.758 -12.102  -1.150  1.00 87.19           C  
ATOM   1343  O   LEU A 182      12.719 -10.375   1.333  1.00 87.19           O  
ATOM   1344  CG  LEU A 182      14.547 -13.156  -1.926  1.00 87.19           C  
ATOM   1345  CD1 LEU A 182      13.617 -13.938  -2.850  1.00 87.19           C  
ATOM   1346  CD2 LEU A 182      15.680 -12.508  -2.719  1.00 87.19           C  
ATOM   1347  N   GLY A 183      14.203  -9.258   0.172  1.00 86.12           N  
ATOM   1348  CA  GLY A 183      13.641  -7.945   0.465  1.00 86.12           C  
ATOM   1349  C   GLY A 183      14.023  -6.895  -0.562  1.00 86.12           C  
ATOM   1350  O   GLY A 183      14.430  -7.227  -1.678  1.00 86.12           O  
ATOM   1351  N   VAL A 184      13.766  -5.801  -0.311  1.00 83.56           N  
ATOM   1352  CA  VAL A 184      14.102  -4.633  -1.116  1.00 83.56           C  
ATOM   1353  C   VAL A 184      13.375  -4.695  -2.455  1.00 83.56           C  
ATOM   1354  CB  VAL A 184      15.625  -4.523  -1.348  1.00 83.56           C  
ATOM   1355  O   VAL A 184      14.000  -4.809  -3.510  1.00 83.56           O  
ATOM   1356  CG1 VAL A 184      15.984  -3.182  -1.987  1.00 83.56           C  
ATOM   1357  CG2 VAL A 184      16.375  -4.707  -0.031  1.00 83.56           C  
ATOM   1358  N   TYR A 185      12.070  -4.684  -2.295  1.00 80.19           N  
ATOM   1359  CA  TYR A 185      11.195  -4.703  -3.463  1.00 80.19           C  
ATOM   1360  C   TYR A 185      10.812  -3.289  -3.881  1.00 80.19           C  
ATOM   1361  CB  TYR A 185       9.938  -5.523  -3.178  1.00 80.19           C  
ATOM   1362  O   TYR A 185      11.125  -2.322  -3.180  1.00 80.19           O  
ATOM   1363  CG  TYR A 185      10.203  -6.980  -2.896  1.00 80.19           C  
ATOM   1364  CD1 TYR A 185      10.414  -7.883  -3.936  1.00 80.19           C  
ATOM   1365  CD2 TYR A 185      10.258  -7.457  -1.591  1.00 80.19           C  
ATOM   1366  CE1 TYR A 185      10.664  -9.227  -3.682  1.00 80.19           C  
ATOM   1367  CE2 TYR A 185      10.508  -8.797  -1.324  1.00 80.19           C  
ATOM   1368  OH  TYR A 185      10.953 -11.008  -2.117  1.00 80.19           O  
ATOM   1369  CZ  TYR A 185      10.711  -9.672  -2.375  1.00 80.19           C  
ATOM   1370  N   TYR A 186      10.219  -3.174  -5.105  1.00 79.00           N  
ATOM   1371  CA  TYR A 186       9.547  -1.967  -5.566  1.00 79.00           C  
ATOM   1372  C   TYR A 186       8.219  -2.307  -6.230  1.00 79.00           C  
ATOM   1373  CB  TYR A 186      10.430  -1.191  -6.543  1.00 79.00           C  
ATOM   1374  O   TYR A 186       7.973  -3.461  -6.590  1.00 79.00           O  
ATOM   1375  CG  TYR A 186      10.562  -1.850  -7.895  1.00 79.00           C  
ATOM   1376  CD1 TYR A 186      11.531  -2.824  -8.125  1.00 79.00           C  
ATOM   1377  CD2 TYR A 186       9.727  -1.498  -8.945  1.00 79.00           C  
ATOM   1378  CE1 TYR A 186      11.664  -3.432  -9.367  1.00 79.00           C  
ATOM   1379  CE2 TYR A 186       9.844  -2.100 -10.195  1.00 79.00           C  
ATOM   1380  OH  TYR A 186      10.938  -3.662 -11.633  1.00 79.00           O  
ATOM   1381  CZ  TYR A 186      10.812  -3.064 -10.398  1.00 79.00           C  
ATOM   1382  N   LEU A 187       7.289  -1.407  -6.270  1.00 74.62           N  
ATOM   1383  CA  LEU A 187       6.012  -1.573  -6.957  1.00 74.62           C  
ATOM   1384  C   LEU A 187       6.125  -1.159  -8.422  1.00 74.62           C  
ATOM   1385  CB  LEU A 187       4.922  -0.754  -6.262  1.00 74.62           C  
ATOM   1386  O   LEU A 187       6.340   0.017  -8.719  1.00 74.62           O  
ATOM   1387  CG  LEU A 187       4.531  -1.198  -4.852  1.00 74.62           C  
ATOM   1388  CD1 LEU A 187       3.719  -0.110  -4.160  1.00 74.62           C  
ATOM   1389  CD2 LEU A 187       3.752  -2.508  -4.898  1.00 74.62           C  
ATOM   1390  N   PRO A 188       5.922  -2.113  -9.273  1.00 62.44           N  
ATOM   1391  CA  PRO A 188       6.027  -1.739 -10.680  1.00 62.44           C  
ATOM   1392  C   PRO A 188       4.949  -0.749 -11.117  1.00 62.44           C  
ATOM   1393  CB  PRO A 188       5.863  -3.074 -11.414  1.00 62.44           C  
ATOM   1394  O   PRO A 188       3.787  -0.881 -10.719  1.00 62.44           O  
ATOM   1395  CG  PRO A 188       5.547  -4.062 -10.336  1.00 62.44           C  
ATOM   1396  CD  PRO A 188       5.594  -3.357  -9.016  1.00 62.44           C  
ATOM   1397  N   ASP A 189       5.348   0.396 -11.742  1.00 64.00           N  
ATOM   1398  CA  ASP A 189       4.406   1.337 -12.344  1.00 64.00           C  
ATOM   1399  C   ASP A 189       4.043   0.914 -13.766  1.00 64.00           C  
ATOM   1400  CB  ASP A 189       4.992   2.750 -12.352  1.00 64.00           C  
ATOM   1401  O   ASP A 189       4.520   1.506 -14.734  1.00 64.00           O  
ATOM   1402  CG  ASP A 189       3.943   3.824 -12.586  1.00 64.00           C  
ATOM   1403  OD1 ASP A 189       2.734   3.527 -12.484  1.00 64.00           O  
ATOM   1404  OD2 ASP A 189       4.332   4.977 -12.875  1.00 64.00           O  
ATOM   1405  N   ALA A 190       3.490  -0.186 -13.906  1.00 60.69           N  
ATOM   1406  CA  ALA A 190       3.113  -0.769 -15.195  1.00 60.69           C  
ATOM   1407  C   ALA A 190       1.671  -1.265 -15.172  1.00 60.69           C  
ATOM   1408  CB  ALA A 190       4.059  -1.911 -15.555  1.00 60.69           C  
ATOM   1409  O   ALA A 190       1.150  -1.629 -14.109  1.00 60.69           O  
ATOM   1410  N   GLU A 191       1.097  -1.101 -16.375  1.00 61.97           N  
ATOM   1411  CA  GLU A 191      -0.235  -1.686 -16.500  1.00 61.97           C  
ATOM   1412  C   GLU A 191      -0.229  -3.156 -16.094  1.00 61.97           C  
ATOM   1413  CB  GLU A 191      -0.766  -1.538 -17.922  1.00 61.97           C  
ATOM   1414  O   GLU A 191       0.693  -3.898 -16.438  1.00 61.97           O  
ATOM   1415  CG  GLU A 191      -1.075  -0.102 -18.328  1.00 61.97           C  
ATOM   1416  CD  GLU A 191      -1.909   0.005 -19.594  1.00 61.97           C  
ATOM   1417  OE1 GLU A 191      -2.334   1.128 -19.938  1.00 61.97           O  
ATOM   1418  OE2 GLU A 191      -2.141  -1.043 -20.234  1.00 61.97           O  
ATOM   1419  N   GLY A 192      -1.123  -3.613 -15.312  1.00 65.06           N  
ATOM   1420  CA  GLY A 192      -1.199  -4.973 -14.797  1.00 65.06           C  
ATOM   1421  C   GLY A 192      -0.762  -5.090 -13.352  1.00 65.06           C  
ATOM   1422  O   GLY A 192      -1.075  -6.078 -12.680  1.00 65.06           O  
ATOM   1423  N   ALA A 193       0.071  -4.180 -12.945  1.00 62.50           N  
ATOM   1424  CA  ALA A 193       0.464  -4.176 -11.539  1.00 62.50           C  
ATOM   1425  C   ALA A 193      -0.685  -3.705 -10.648  1.00 62.50           C  
ATOM   1426  CB  ALA A 193       1.689  -3.287 -11.328  1.00 62.50           C  
ATOM   1427  O   ALA A 193      -1.667  -3.143 -11.141  1.00 62.50           O  
ATOM   1428  N   PHE A 194      -0.657  -4.242  -9.414  1.00 67.00           N  
ATOM   1429  CA  PHE A 194      -1.748  -3.881  -8.523  1.00 67.00           C  
ATOM   1430  C   PHE A 194      -1.254  -3.770  -7.082  1.00 67.00           C  
ATOM   1431  CB  PHE A 194      -2.881  -4.910  -8.609  1.00 67.00           C  
ATOM   1432  O   PHE A 194      -0.227  -4.352  -6.727  1.00 67.00           O  
ATOM   1433  CG  PHE A 194      -2.424  -6.332  -8.430  1.00 67.00           C  
ATOM   1434  CD1 PHE A 194      -2.094  -7.113  -9.531  1.00 67.00           C  
ATOM   1435  CD2 PHE A 194      -2.322  -6.887  -7.160  1.00 67.00           C  
ATOM   1436  CE1 PHE A 194      -1.669  -8.430  -9.367  1.00 67.00           C  
ATOM   1437  CE2 PHE A 194      -1.900  -8.203  -6.992  1.00 67.00           C  
ATOM   1438  CZ  PHE A 194      -1.574  -8.977  -8.094  1.00 67.00           C  
ATOM   1439  N   ARG A 195      -1.875  -2.982  -6.375  1.00 74.94           N  
ATOM   1440  CA  ARG A 195      -1.743  -2.861  -4.926  1.00 74.94           C  
ATOM   1441  C   ARG A 195      -3.066  -2.449  -4.289  1.00 74.94           C  
ATOM   1442  CB  ARG A 195      -0.652  -1.851  -4.566  1.00 74.94           C  
ATOM   1443  O   ARG A 195      -3.639  -1.417  -4.648  1.00 74.94           O  
ATOM   1444  CG  ARG A 195      -0.396  -1.724  -3.074  1.00 74.94           C  
ATOM   1445  CD  ARG A 195       0.635  -0.646  -2.768  1.00 74.94           C  
ATOM   1446  NE  ARG A 195       0.741  -0.394  -1.334  1.00 74.94           N  
ATOM   1447  NH1 ARG A 195       1.759   1.667  -1.562  1.00 74.94           N  
ATOM   1448  NH2 ARG A 195       1.318   0.827   0.524  1.00 74.94           N  
ATOM   1449  CZ  ARG A 195       1.272   0.700  -0.794  1.00 74.94           C  
ATOM   1450  N   ARG A 196      -3.586  -3.420  -3.469  1.00 71.56           N  
ATOM   1451  CA  ARG A 196      -4.812  -3.137  -2.734  1.00 71.56           C  
ATOM   1452  C   ARG A 196      -4.633  -3.402  -1.243  1.00 71.56           C  
ATOM   1453  CB  ARG A 196      -5.973  -3.975  -3.279  1.00 71.56           C  
ATOM   1454  O   ARG A 196      -4.184  -4.480  -0.850  1.00 71.56           O  
ATOM   1455  CG  ARG A 196      -7.348  -3.396  -2.975  1.00 71.56           C  
ATOM   1456  CD  ARG A 196      -8.312  -3.604  -4.133  1.00 71.56           C  
ATOM   1457  NE  ARG A 196      -8.695  -5.004  -4.273  1.00 71.56           N  
ATOM   1458  NH1 ARG A 196     -10.953  -4.590  -4.496  1.00 71.56           N  
ATOM   1459  NH2 ARG A 196     -10.172  -6.742  -4.562  1.00 71.56           N  
ATOM   1460  CZ  ARG A 196      -9.938  -5.441  -4.445  1.00 71.56           C  
ATOM   1461  N   GLY A 197      -4.969  -2.504  -0.332  1.00 69.12           N  
ATOM   1462  CA  GLY A 197      -4.891  -2.676   1.110  1.00 69.12           C  
ATOM   1463  C   GLY A 197      -3.496  -2.453   1.665  1.00 69.12           C  
ATOM   1464  O   GLY A 197      -2.527  -2.367   0.907  1.00 69.12           O  
ATOM   1465  N   PRO A 198      -3.412  -2.461   2.854  1.00 71.12           N  
ATOM   1466  CA  PRO A 198      -2.115  -2.305   3.520  1.00 71.12           C  
ATOM   1467  C   PRO A 198      -1.425  -3.639   3.789  1.00 71.12           C  
ATOM   1468  CB  PRO A 198      -2.477  -1.602   4.832  1.00 71.12           C  
ATOM   1469  O   PRO A 198      -1.900  -4.688   3.340  1.00 71.12           O  
ATOM   1470  CG  PRO A 198      -3.824  -2.137   5.195  1.00 71.12           C  
ATOM   1471  CD  PRO A 198      -4.574  -2.439   3.928  1.00 71.12           C  
ATOM   1472  N   GLY A 199      -0.047  -3.486   4.316  1.00 79.75           N  
ATOM   1473  CA  GLY A 199       0.605  -4.676   4.840  1.00 79.75           C  
ATOM   1474  C   GLY A 199       1.961  -4.938   4.211  1.00 79.75           C  
ATOM   1475  O   GLY A 199       2.805  -5.613   4.801  1.00 79.75           O  
ATOM   1476  N   LEU A 200       2.188  -4.387   3.025  1.00 83.44           N  
ATOM   1477  CA  LEU A 200       3.426  -4.707   2.326  1.00 83.44           C  
ATOM   1478  C   LEU A 200       4.551  -3.773   2.752  1.00 83.44           C  
ATOM   1479  CB  LEU A 200       3.225  -4.625   0.811  1.00 83.44           C  
ATOM   1480  O   LEU A 200       4.398  -2.551   2.707  1.00 83.44           O  
ATOM   1481  CG  LEU A 200       4.453  -4.914  -0.054  1.00 83.44           C  
ATOM   1482  CD1 LEU A 200       4.883  -6.371   0.104  1.00 83.44           C  
ATOM   1483  CD2 LEU A 200       4.164  -4.594  -1.517  1.00 83.44           C  
ATOM   1484  N   ASN A 201       5.605  -4.332   3.309  1.00 82.00           N  
ATOM   1485  CA  ASN A 201       6.855  -3.623   3.568  1.00 82.00           C  
ATOM   1486  C   ASN A 201       7.891  -3.893   2.480  1.00 82.00           C  
ATOM   1487  CB  ASN A 201       7.414  -4.004   4.941  1.00 82.00           C  
ATOM   1488  O   ASN A 201       8.445  -4.992   2.402  1.00 82.00           O  
ATOM   1489  CG  ASN A 201       8.625  -3.176   5.328  1.00 82.00           C  
ATOM   1490  ND2 ASN A 201       8.758  -2.883   6.613  1.00 82.00           N  
ATOM   1491  OD1 ASN A 201       9.438  -2.803   4.477  1.00 82.00           O  
ATOM   1492  N   LEU A 202       8.281  -2.902   1.695  1.00 81.31           N  
ATOM   1493  CA  LEU A 202       9.109  -3.088   0.506  1.00 81.31           C  
ATOM   1494  C   LEU A 202      10.562  -3.311   0.886  1.00 81.31           C  
ATOM   1495  CB  LEU A 202       8.984  -1.879  -0.424  1.00 81.31           C  
ATOM   1496  O   LEU A 202      11.312  -3.967   0.154  1.00 81.31           O  
ATOM   1497  CG  LEU A 202       7.633  -1.684  -1.112  1.00 81.31           C  
ATOM   1498  CD1 LEU A 202       7.551  -0.291  -1.728  1.00 81.31           C  
ATOM   1499  CD2 LEU A 202       7.414  -2.756  -2.174  1.00 81.31           C  
ATOM   1500  N   THR A 203      10.984  -2.885   1.993  1.00 81.38           N  
ATOM   1501  CA  THR A 203      12.375  -3.016   2.414  1.00 81.38           C  
ATOM   1502  C   THR A 203      12.633  -4.402   3.000  1.00 81.38           C  
ATOM   1503  CB  THR A 203      12.750  -1.938   3.449  1.00 81.38           C  
ATOM   1504  O   THR A 203      13.531  -5.113   2.551  1.00 81.38           O  
ATOM   1505  CG2 THR A 203      14.258  -1.859   3.639  1.00 81.38           C  
ATOM   1506  OG1 THR A 203      12.266  -0.666   3.000  1.00 81.38           O  
ATOM   1507  N   SER A 204      11.734  -4.711   3.982  1.00 80.62           N  
ATOM   1508  CA  SER A 204      11.930  -6.027   4.578  1.00 80.62           C  
ATOM   1509  C   SER A 204      11.406  -7.129   3.662  1.00 80.62           C  
ATOM   1510  CB  SER A 204      11.234  -6.109   5.938  1.00 80.62           C  
ATOM   1511  O   SER A 204      11.836  -8.281   3.752  1.00 80.62           O  
ATOM   1512  OG  SER A 204       9.828  -6.039   5.789  1.00 80.62           O  
ATOM   1513  N   GLY A 205      10.500  -6.781   2.814  1.00 86.50           N  
ATOM   1514  CA  GLY A 205       9.859  -7.785   1.980  1.00 86.50           C  
ATOM   1515  C   GLY A 205       8.734  -8.523   2.689  1.00 86.50           C  
ATOM   1516  O   GLY A 205       8.188  -9.484   2.154  1.00 86.50           O  
ATOM   1517  N   GLN A 206       8.406  -8.070   3.916  1.00 86.75           N  
ATOM   1518  CA  GLN A 206       7.359  -8.734   4.688  1.00 86.75           C  
ATOM   1519  C   GLN A 206       5.992  -8.133   4.398  1.00 86.75           C  
ATOM   1520  CB  GLN A 206       7.668  -8.656   6.184  1.00 86.75           C  
ATOM   1521  O   GLN A 206       5.867  -6.914   4.238  1.00 86.75           O  
ATOM   1522  CG  GLN A 206       8.953  -9.367   6.586  1.00 86.75           C  
ATOM   1523  CD  GLN A 206       9.344  -9.094   8.023  1.00 86.75           C  
ATOM   1524  NE2 GLN A 206      10.383  -9.789   8.500  1.00 86.75           N  
ATOM   1525  OE1 GLN A 206       8.727  -8.273   8.711  1.00 86.75           O  
ATOM   1526  N   TYR A 207       4.988  -9.047   4.199  1.00 87.94           N  
ATOM   1527  CA  TYR A 207       3.604  -8.625   4.031  1.00 87.94           C  
ATOM   1528  C   TYR A 207       2.762  -9.023   5.238  1.00 87.94           C  
ATOM   1529  CB  TYR A 207       3.010  -9.234   2.758  1.00 87.94           C  
ATOM   1530  O   TYR A 207       2.504 -10.211   5.461  1.00 87.94           O  
ATOM   1531  CG  TYR A 207       1.549  -8.906   2.555  1.00 87.94           C  
ATOM   1532  CD1 TYR A 207       0.571  -9.891   2.697  1.00 87.94           C  
ATOM   1533  CD2 TYR A 207       1.145  -7.621   2.217  1.00 87.94           C  
ATOM   1534  CE1 TYR A 207      -0.776  -9.602   2.510  1.00 87.94           C  
ATOM   1535  CE2 TYR A 207      -0.200  -7.316   2.027  1.00 87.94           C  
ATOM   1536  OH  TYR A 207      -2.482  -8.016   1.987  1.00 87.94           O  
ATOM   1537  CZ  TYR A 207      -1.150  -8.312   2.176  1.00 87.94           C  
ATOM   1538  N   ARG A 208       2.291  -8.008   5.887  1.00 84.88           N  
ATOM   1539  CA  ARG A 208       1.431  -8.227   7.043  1.00 84.88           C  
ATOM   1540  C   ARG A 208      -0.042  -8.172   6.652  1.00 84.88           C  
ATOM   1541  CB  ARG A 208       1.722  -7.188   8.133  1.00 84.88           C  
ATOM   1542  O   ARG A 208      -0.520  -7.145   6.156  1.00 84.88           O  
ATOM   1543  CG  ARG A 208       1.166  -7.555   9.500  1.00 84.88           C  
ATOM   1544  CD  ARG A 208       1.605  -6.570  10.570  1.00 84.88           C  
ATOM   1545  NE  ARG A 208       2.938  -6.883  11.078  1.00 84.88           N  
ATOM   1546  NH1 ARG A 208       2.375  -6.625  13.305  1.00 84.88           N  
ATOM   1547  NH2 ARG A 208       4.516  -7.203  12.719  1.00 84.88           N  
ATOM   1548  CZ  ARG A 208       3.273  -6.902  12.367  1.00 84.88           C  
ATOM   1549  N   ALA A 209      -0.726  -9.227   6.957  1.00 83.31           N  
ATOM   1550  CA  ALA A 209      -2.125  -9.352   6.559  1.00 83.31           C  
ATOM   1551  C   ALA A 209      -2.998  -8.344   7.293  1.00 83.31           C  
ATOM   1552  CB  ALA A 209      -2.625 -10.773   6.828  1.00 83.31           C  
ATOM   1553  O   ALA A 209      -3.080  -8.352   8.523  1.00 83.31           O  
ATOM   1554  N   PRO A 210      -3.678  -7.566   6.578  1.00 77.44           N  
ATOM   1555  CA  PRO A 210      -4.547  -6.574   7.215  1.00 77.44           C  
ATOM   1556  C   PRO A 210      -5.852  -7.180   7.730  1.00 77.44           C  
ATOM   1557  CB  PRO A 210      -4.816  -5.570   6.094  1.00 77.44           C  
ATOM   1558  O   PRO A 210      -6.465  -6.641   8.656  1.00 77.44           O  
ATOM   1559  CG  PRO A 210      -4.625  -6.344   4.832  1.00 77.44           C  
ATOM   1560  CD  PRO A 210      -3.629  -7.438   5.090  1.00 77.44           C  
ATOM   1561  N   VAL A 211      -6.355  -8.188   7.141  1.00 74.75           N  
ATOM   1562  CA  VAL A 211      -7.559  -8.930   7.504  1.00 74.75           C  
ATOM   1563  C   VAL A 211      -7.258 -10.422   7.535  1.00 74.75           C  
ATOM   1564  CB  VAL A 211      -8.719  -8.641   6.523  1.00 74.75           C  
ATOM   1565  O   VAL A 211      -6.449 -10.914   6.742  1.00 74.75           O  
ATOM   1566  CG1 VAL A 211     -10.000  -9.328   6.984  1.00 74.75           C  
ATOM   1567  CG2 VAL A 211      -8.938  -7.133   6.383  1.00 74.75           C  
ATOM   1568  N   ALA A 212      -7.879 -11.000   8.586  1.00 75.88           N  
ATOM   1569  CA  ALA A 212      -7.742 -12.461   8.602  1.00 75.88           C  
ATOM   1570  C   ALA A 212      -8.469 -13.086   7.418  1.00 75.88           C  
ATOM   1571  CB  ALA A 212      -8.273 -13.031   9.914  1.00 75.88           C  
ATOM   1572  O   ALA A 212      -9.594 -12.695   7.090  1.00 75.88           O  
ATOM   1573  N   GLY A 213      -7.723 -13.891   6.676  1.00 79.00           N  
ATOM   1574  CA  GLY A 213      -8.359 -14.531   5.535  1.00 79.00           C  
ATOM   1575  C   GLY A 213      -7.410 -15.391   4.727  1.00 79.00           C  
ATOM   1576  O   GLY A 213      -6.297 -15.688   5.168  1.00 79.00           O  
ATOM   1577  N   PHE A 214      -7.996 -15.867   3.553  1.00 75.19           N  
ATOM   1578  CA  PHE A 214      -7.254 -16.688   2.604  1.00 75.19           C  
ATOM   1579  C   PHE A 214      -6.484 -15.820   1.619  1.00 75.19           C  
ATOM   1580  CB  PHE A 214      -8.203 -17.625   1.847  1.00 75.19           C  
ATOM   1581  O   PHE A 214      -7.082 -15.055   0.859  1.00 75.19           O  
ATOM   1582  CG  PHE A 214      -8.938 -18.594   2.734  1.00 75.19           C  
ATOM   1583  CD1 PHE A 214      -8.477 -19.891   2.898  1.00 75.19           C  
ATOM   1584  CD2 PHE A 214     -10.086 -18.203   3.406  1.00 75.19           C  
ATOM   1585  CE1 PHE A 214      -9.148 -20.797   3.721  1.00 75.19           C  
ATOM   1586  CE2 PHE A 214     -10.766 -19.094   4.227  1.00 75.19           C  
ATOM   1587  CZ  PHE A 214     -10.297 -20.391   4.383  1.00 75.19           C  
ATOM   1588  N   TYR A 215      -5.211 -15.984   1.707  1.00 78.81           N  
ATOM   1589  CA  TYR A 215      -4.359 -15.219   0.801  1.00 78.81           C  
ATOM   1590  C   TYR A 215      -3.715 -16.125  -0.239  1.00 78.81           C  
ATOM   1591  CB  TYR A 215      -3.279 -14.469   1.585  1.00 78.81           C  
ATOM   1592  O   TYR A 215      -3.039 -17.094   0.109  1.00 78.81           O  
ATOM   1593  CG  TYR A 215      -3.803 -13.273   2.352  1.00 78.81           C  
ATOM   1594  CD1 TYR A 215      -3.719 -11.992   1.823  1.00 78.81           C  
ATOM   1595  CD2 TYR A 215      -4.379 -13.438   3.607  1.00 78.81           C  
ATOM   1596  CE1 TYR A 215      -4.195 -10.891   2.527  1.00 78.81           C  
ATOM   1597  CE2 TYR A 215      -4.863 -12.344   4.320  1.00 78.81           C  
ATOM   1598  OH  TYR A 215      -5.242  -9.992   4.477  1.00 78.81           O  
ATOM   1599  CZ  TYR A 215      -4.766 -11.078   3.773  1.00 78.81           C  
ATOM   1600  N   ALA A 216      -3.982 -15.773  -1.480  1.00 81.62           N  
ATOM   1601  CA  ALA A 216      -3.188 -16.391  -2.543  1.00 81.62           C  
ATOM   1602  C   ALA A 216      -1.825 -15.711  -2.666  1.00 81.62           C  
ATOM   1603  CB  ALA A 216      -3.934 -16.312  -3.873  1.00 81.62           C  
ATOM   1604  O   ALA A 216      -1.736 -14.547  -3.064  1.00 81.62           O  
ATOM   1605  N   LEU A 217      -0.825 -16.391  -2.342  1.00 84.88           N  
ATOM   1606  CA  LEU A 217       0.533 -15.867  -2.365  1.00 84.88           C  
ATOM   1607  C   LEU A 217       1.346 -16.500  -3.490  1.00 84.88           C  
ATOM   1608  CB  LEU A 217       1.227 -16.109  -1.021  1.00 84.88           C  
ATOM   1609  O   LEU A 217       1.127 -17.656  -3.840  1.00 84.88           O  
ATOM   1610  CG  LEU A 217       0.589 -15.438   0.199  1.00 84.88           C  
ATOM   1611  CD1 LEU A 217       0.851 -16.266   1.452  1.00 84.88           C  
ATOM   1612  CD2 LEU A 217       1.119 -14.016   0.371  1.00 84.88           C  
ATOM   1613  N   ALA A 218       2.197 -15.609  -4.098  1.00 84.06           N  
ATOM   1614  CA  ALA A 218       3.066 -16.125  -5.152  1.00 84.06           C  
ATOM   1615  C   ALA A 218       4.426 -15.422  -5.133  1.00 84.06           C  
ATOM   1616  CB  ALA A 218       2.404 -15.945  -6.516  1.00 84.06           C  
ATOM   1617  O   ALA A 218       4.512 -14.227  -4.840  1.00 84.06           O  
ATOM   1618  N   ALA A 219       5.488 -16.219  -5.359  1.00 86.19           N  
ATOM   1619  CA  ALA A 219       6.844 -15.711  -5.551  1.00 86.19           C  
ATOM   1620  C   ALA A 219       7.500 -16.344  -6.777  1.00 86.19           C  
ATOM   1621  CB  ALA A 219       7.691 -15.969  -4.309  1.00 86.19           C  
ATOM   1622  O   ALA A 219       7.473 -17.578  -6.938  1.00 86.19           O  
ATOM   1623  N   THR A 220       7.918 -15.484  -7.641  1.00 82.44           N  
ATOM   1624  CA  THR A 220       8.656 -15.914  -8.820  1.00 82.44           C  
ATOM   1625  C   THR A 220      10.039 -15.266  -8.859  1.00 82.44           C  
ATOM   1626  CB  THR A 220       7.895 -15.578 -10.117  1.00 82.44           C  
ATOM   1627  O   THR A 220      10.156 -14.047  -8.961  1.00 82.44           O  
ATOM   1628  CG2 THR A 220       8.648 -16.078 -11.344  1.00 82.44           C  
ATOM   1629  OG1 THR A 220       6.602 -16.188 -10.078  1.00 82.44           O  
ATOM   1630  N   LEU A 221      11.125 -16.125  -8.828  1.00 84.19           N  
ATOM   1631  CA  LEU A 221      12.492 -15.633  -8.805  1.00 84.19           C  
ATOM   1632  C   LEU A 221      13.242 -16.047 -10.070  1.00 84.19           C  
ATOM   1633  CB  LEU A 221      13.234 -16.141  -7.570  1.00 84.19           C  
ATOM   1634  O   LEU A 221      13.273 -17.234 -10.414  1.00 84.19           O  
ATOM   1635  CG  LEU A 221      12.562 -15.891  -6.223  1.00 84.19           C  
ATOM   1636  CD1 LEU A 221      13.422 -16.438  -5.090  1.00 84.19           C  
ATOM   1637  CD2 LEU A 221      12.305 -14.398  -6.031  1.00 84.19           C  
ATOM   1638  N   HIS A 222      13.758 -15.109 -10.727  1.00 78.81           N  
ATOM   1639  CA  HIS A 222      14.695 -15.375 -11.812  1.00 78.81           C  
ATOM   1640  C   HIS A 222      16.125 -15.516 -11.289  1.00 78.81           C  
ATOM   1641  CB  HIS A 222      14.633 -14.258 -12.859  1.00 78.81           C  
ATOM   1642  O   HIS A 222      16.672 -14.586 -10.703  1.00 78.81           O  
ATOM   1643  CG  HIS A 222      13.242 -13.977 -13.352  1.00 78.81           C  
ATOM   1644  CD2 HIS A 222      12.445 -12.898 -13.164  1.00 78.81           C  
ATOM   1645  ND1 HIS A 222      12.531 -14.859 -14.125  1.00 78.81           N  
ATOM   1646  CE1 HIS A 222      11.344 -14.344 -14.398  1.00 78.81           C  
ATOM   1647  NE2 HIS A 222      11.266 -13.156 -13.828  1.00 78.81           N  
ATOM   1648  N   VAL A 223      16.734 -16.656 -11.477  1.00 80.19           N  
ATOM   1649  CA  VAL A 223      18.000 -17.016 -10.828  1.00 80.19           C  
ATOM   1650  C   VAL A 223      19.062 -17.266 -11.883  1.00 80.19           C  
ATOM   1651  CB  VAL A 223      17.844 -18.250  -9.914  1.00 80.19           C  
ATOM   1652  O   VAL A 223      18.797 -17.891 -12.906  1.00 80.19           O  
ATOM   1653  CG1 VAL A 223      19.156 -18.562  -9.211  1.00 80.19           C  
ATOM   1654  CG2 VAL A 223      16.734 -18.016  -8.883  1.00 80.19           C  
ATOM   1655  N   ALA A 224      20.203 -16.672 -11.680  1.00 79.06           N  
ATOM   1656  CA  ALA A 224      21.391 -16.953 -12.484  1.00 79.06           C  
ATOM   1657  C   ALA A 224      22.453 -17.672 -11.672  1.00 79.06           C  
ATOM   1658  CB  ALA A 224      21.953 -15.664 -13.062  1.00 79.06           C  
ATOM   1659  O   ALA A 224      22.828 -17.219 -10.586  1.00 79.06           O  
ATOM   1660  N   LEU A 225      22.797 -18.781 -12.172  1.00 76.62           N  
ATOM   1661  CA  LEU A 225      23.828 -19.562 -11.500  1.00 76.62           C  
ATOM   1662  C   LEU A 225      25.203 -18.938 -11.711  1.00 76.62           C  
ATOM   1663  CB  LEU A 225      23.828 -21.000 -12.016  1.00 76.62           C  
ATOM   1664  O   LEU A 225      25.484 -18.391 -12.789  1.00 76.62           O  
ATOM   1665  CG  LEU A 225      22.891 -21.984 -11.305  1.00 76.62           C  
ATOM   1666  CD1 LEU A 225      22.391 -23.047 -12.281  1.00 76.62           C  
ATOM   1667  CD2 LEU A 225      23.578 -22.625 -10.109  1.00 76.62           C  
ATOM   1668  N   GLY A 226      25.953 -18.734 -10.656  1.00 69.31           N  
ATOM   1669  CA  GLY A 226      27.312 -18.250 -10.766  1.00 69.31           C  
ATOM   1670  C   GLY A 226      28.250 -19.250 -11.406  1.00 69.31           C  
ATOM   1671  O   GLY A 226      27.828 -20.328 -11.805  1.00 69.31           O  
ATOM   1672  N   GLU A 227      29.453 -19.000 -11.633  1.00 64.25           N  
ATOM   1673  CA  GLU A 227      30.469 -19.875 -12.203  1.00 64.25           C  
ATOM   1674  C   GLU A 227      30.734 -21.078 -11.297  1.00 64.25           C  
ATOM   1675  CB  GLU A 227      31.766 -19.109 -12.469  1.00 64.25           C  
ATOM   1676  O   GLU A 227      30.781 -20.922 -10.070  1.00 64.25           O  
ATOM   1677  CG  GLU A 227      31.750 -18.312 -13.758  1.00 64.25           C  
ATOM   1678  CD  GLU A 227      33.062 -17.562 -14.016  1.00 64.25           C  
ATOM   1679  OE1 GLU A 227      33.188 -16.922 -15.078  1.00 64.25           O  
ATOM   1680  OE2 GLU A 227      33.938 -17.641 -13.141  1.00 64.25           O  
ATOM   1681  N   PRO A 228      30.594 -22.234 -11.758  1.00 59.59           N  
ATOM   1682  CA  PRO A 228      30.844 -23.422 -10.945  1.00 59.59           C  
ATOM   1683  C   PRO A 228      32.156 -23.344 -10.180  1.00 59.59           C  
ATOM   1684  CB  PRO A 228      30.875 -24.562 -11.969  1.00 59.59           C  
ATOM   1685  O   PRO A 228      33.125 -22.750 -10.672  1.00 59.59           O  
ATOM   1686  CG  PRO A 228      30.734 -23.875 -13.297  1.00 59.59           C  
ATOM   1687  CD  PRO A 228      30.594 -22.406 -13.062  1.00 59.59           C  
ATOM   1688  N   PRO A 229      32.188 -23.562  -8.906  1.00 55.09           N  
ATOM   1689  CA  PRO A 229      33.469 -23.578  -8.180  1.00 55.09           C  
ATOM   1690  C   PRO A 229      34.469 -24.594  -8.758  1.00 55.09           C  
ATOM   1691  CB  PRO A 229      33.062 -23.984  -6.758  1.00 55.09           C  
ATOM   1692  O   PRO A 229      34.062 -25.438  -9.570  1.00 55.09           O  
ATOM   1693  CG  PRO A 229      31.625 -24.422  -6.887  1.00 55.09           C  
ATOM   1694  CD  PRO A 229      31.172 -24.141  -8.289  1.00 55.09           C  
ATOM   1695  N   ARG A 230      35.750 -24.578  -8.406  1.00 52.38           N  
ATOM   1696  CA  ARG A 230      36.844 -25.500  -8.773  1.00 52.38           C  
ATOM   1697  C   ARG A 230      36.406 -26.953  -8.586  1.00 52.38           C  
ATOM   1698  CB  ARG A 230      38.094 -25.219  -7.953  1.00 52.38           C  
ATOM   1699  O   ARG A 230      36.938 -27.859  -9.227  1.00 52.38           O  
ATOM   1700  CG  ARG A 230      38.906 -24.047  -8.469  1.00 52.38           C  
ATOM   1701  CD  ARG A 230      40.250 -23.922  -7.730  1.00 52.38           C  
ATOM   1702  NE  ARG A 230      41.062 -22.844  -8.281  1.00 52.38           N  
ATOM   1703  NH1 ARG A 230      42.750 -23.047  -6.715  1.00 52.38           N  
ATOM   1704  NH2 ARG A 230      42.906 -21.469  -8.367  1.00 52.38           N  
ATOM   1705  CZ  ARG A 230      42.219 -22.453  -7.785  1.00 52.38           C  
ATOM   1706  N   ARG A 231      35.562 -27.094  -7.531  1.00 56.84           N  
ATOM   1707  CA  ARG A 231      35.344 -28.484  -7.141  1.00 56.84           C  
ATOM   1708  C   ARG A 231      34.344 -29.156  -8.078  1.00 56.84           C  
ATOM   1709  CB  ARG A 231      34.844 -28.562  -5.695  1.00 56.84           C  
ATOM   1710  O   ARG A 231      33.938 -30.297  -7.840  1.00 56.84           O  
ATOM   1711  CG  ARG A 231      35.938 -28.500  -4.656  1.00 56.84           C  
ATOM   1712  CD  ARG A 231      35.406 -28.688  -3.246  1.00 56.84           C  
ATOM   1713  NE  ARG A 231      36.469 -28.578  -2.242  1.00 56.84           N  
ATOM   1714  NH1 ARG A 231      35.031 -28.781  -0.430  1.00 56.84           N  
ATOM   1715  NH2 ARG A 231      37.281 -28.500  -0.105  1.00 56.84           N  
ATOM   1716  CZ  ARG A 231      36.250 -28.625  -0.928  1.00 56.84           C  
ATOM   1717  N   GLY A 232      33.875 -28.609  -9.188  1.00 59.03           N  
ATOM   1718  CA  GLY A 232      33.094 -29.312 -10.203  1.00 59.03           C  
ATOM   1719  C   GLY A 232      31.688 -28.797 -10.367  1.00 59.03           C  
ATOM   1720  O   GLY A 232      31.297 -27.828  -9.711  1.00 59.03           O  
ATOM   1721  N   PRO A 233      31.016 -29.375 -11.336  1.00 61.69           N  
ATOM   1722  CA  PRO A 233      29.625 -29.016 -11.633  1.00 61.69           C  
ATOM   1723  C   PRO A 233      28.656 -29.391 -10.508  1.00 61.69           C  
ATOM   1724  CB  PRO A 233      29.312 -29.828 -12.898  1.00 61.69           C  
ATOM   1725  O   PRO A 233      29.016 -30.188  -9.633  1.00 61.69           O  
ATOM   1726  CG  PRO A 233      30.328 -30.922 -12.906  1.00 61.69           C  
ATOM   1727  CD  PRO A 233      31.469 -30.516 -12.016  1.00 61.69           C  
ATOM   1728  N   PRO A 234      27.672 -28.750 -10.422  1.00 66.62           N  
ATOM   1729  CA  PRO A 234      26.703 -29.062  -9.367  1.00 66.62           C  
ATOM   1730  C   PRO A 234      26.375 -30.562  -9.305  1.00 66.62           C  
ATOM   1731  CB  PRO A 234      25.469 -28.250  -9.773  1.00 66.62           C  
ATOM   1732  O   PRO A 234      26.297 -31.219 -10.336  1.00 66.62           O  
ATOM   1733  CG  PRO A 234      25.969 -27.266 -10.781  1.00 66.62           C  
ATOM   1734  CD  PRO A 234      27.297 -27.766 -11.312  1.00 66.62           C  
ATOM   1735  N   ARG A 235      26.406 -31.047  -8.070  1.00 70.69           N  
ATOM   1736  CA  ARG A 235      26.078 -32.438  -7.801  1.00 70.69           C  
ATOM   1737  C   ARG A 235      24.578 -32.656  -7.762  1.00 70.69           C  
ATOM   1738  CB  ARG A 235      26.703 -32.875  -6.477  1.00 70.69           C  
ATOM   1739  O   ARG A 235      23.797 -31.719  -7.625  1.00 70.69           O  
ATOM   1740  CG  ARG A 235      28.219 -32.750  -6.430  1.00 70.69           C  
ATOM   1741  CD  ARG A 235      28.797 -33.219  -5.102  1.00 70.69           C  
ATOM   1742  NE  ARG A 235      28.500 -32.281  -4.020  1.00 70.69           N  
ATOM   1743  NH1 ARG A 235      29.750 -33.406  -2.430  1.00 70.69           N  
ATOM   1744  NH2 ARG A 235      28.609 -31.484  -1.869  1.00 70.69           N  
ATOM   1745  CZ  ARG A 235      28.953 -32.406  -2.775  1.00 70.69           C  
ATOM   1746  N   PRO A 236      24.156 -33.844  -7.926  1.00 65.69           N  
ATOM   1747  CA  PRO A 236      22.734 -34.156  -7.906  1.00 65.69           C  
ATOM   1748  C   PRO A 236      22.047 -33.750  -6.598  1.00 65.69           C  
ATOM   1749  CB  PRO A 236      22.703 -35.688  -8.094  1.00 65.69           C  
ATOM   1750  O   PRO A 236      20.844 -33.531  -6.574  1.00 65.69           O  
ATOM   1751  CG  PRO A 236      24.031 -36.000  -8.719  1.00 65.69           C  
ATOM   1752  CD  PRO A 236      25.016 -34.938  -8.320  1.00 65.69           C  
ATOM   1753  N   ARG A 237      22.875 -33.656  -5.578  1.00 71.12           N  
ATOM   1754  CA  ARG A 237      22.281 -33.312  -4.289  1.00 71.12           C  
ATOM   1755  C   ARG A 237      22.047 -31.812  -4.172  1.00 71.12           C  
ATOM   1756  CB  ARG A 237      23.172 -33.781  -3.145  1.00 71.12           C  
ATOM   1757  O   ARG A 237      21.312 -31.359  -3.289  1.00 71.12           O  
ATOM   1758  CG  ARG A 237      24.484 -34.438  -3.607  1.00 71.12           C  
ATOM   1759  CD  ARG A 237      25.312 -34.906  -2.434  1.00 71.12           C  
ATOM   1760  NE  ARG A 237      26.547 -35.562  -2.883  1.00 71.12           N  
ATOM   1761  NH1 ARG A 237      27.281 -36.094  -0.757  1.00 71.12           N  
ATOM   1762  NH2 ARG A 237      28.531 -36.688  -2.590  1.00 71.12           N  
ATOM   1763  CZ  ARG A 237      27.453 -36.125  -2.076  1.00 71.12           C  
ATOM   1764  N   ASP A 238      22.672 -31.078  -5.051  1.00 79.50           N  
ATOM   1765  CA  ASP A 238      22.562 -29.625  -4.992  1.00 79.50           C  
ATOM   1766  C   ASP A 238      21.188 -29.141  -5.453  1.00 79.50           C  
ATOM   1767  CB  ASP A 238      23.656 -28.969  -5.848  1.00 79.50           C  
ATOM   1768  O   ASP A 238      20.703 -29.562  -6.504  1.00 79.50           O  
ATOM   1769  CG  ASP A 238      25.047 -29.156  -5.273  1.00 79.50           C  
ATOM   1770  OD1 ASP A 238      25.172 -29.438  -4.066  1.00 79.50           O  
ATOM   1771  OD2 ASP A 238      26.031 -29.000  -6.039  1.00 79.50           O  
ATOM   1772  N   HIS A 239      20.453 -28.297  -4.590  1.00 80.50           N  
ATOM   1773  CA  HIS A 239      19.125 -27.812  -4.930  1.00 80.50           C  
ATOM   1774  C   HIS A 239      18.859 -26.438  -4.316  1.00 80.50           C  
ATOM   1775  CB  HIS A 239      18.047 -28.797  -4.465  1.00 80.50           C  
ATOM   1776  O   HIS A 239      19.594 -26.000  -3.426  1.00 80.50           O  
ATOM   1777  CG  HIS A 239      18.031 -29.016  -2.982  1.00 80.50           C  
ATOM   1778  CD2 HIS A 239      17.281 -28.438  -2.014  1.00 80.50           C  
ATOM   1779  ND1 HIS A 239      18.859 -29.906  -2.346  1.00 80.50           N  
ATOM   1780  CE1 HIS A 239      18.625 -29.875  -1.046  1.00 80.50           C  
ATOM   1781  NE2 HIS A 239      17.672 -28.984  -0.818  1.00 80.50           N  
ATOM   1782  N   LEU A 240      17.938 -25.812  -4.926  1.00 85.12           N  
ATOM   1783  CA  LEU A 240      17.406 -24.562  -4.398  1.00 85.12           C  
ATOM   1784  C   LEU A 240      16.000 -24.781  -3.816  1.00 85.12           C  
ATOM   1785  CB  LEU A 240      17.344 -23.500  -5.500  1.00 85.12           C  
ATOM   1786  O   LEU A 240      15.211 -25.547  -4.363  1.00 85.12           O  
ATOM   1787  CG  LEU A 240      18.688 -22.984  -6.008  1.00 85.12           C  
ATOM   1788  CD1 LEU A 240      18.500 -22.094  -7.234  1.00 85.12           C  
ATOM   1789  CD2 LEU A 240      19.422 -22.219  -4.906  1.00 85.12           C  
ATOM   1790  N   ARG A 241      15.781 -24.156  -2.648  1.00 85.50           N  
ATOM   1791  CA  ARG A 241      14.461 -24.188  -2.031  1.00 85.50           C  
ATOM   1792  C   ARG A 241      13.891 -22.766  -1.896  1.00 85.50           C  
ATOM   1793  CB  ARG A 241      14.523 -24.859  -0.659  1.00 85.50           C  
ATOM   1794  O   ARG A 241      14.469 -21.922  -1.210  1.00 85.50           O  
ATOM   1795  CG  ARG A 241      13.172 -25.312  -0.139  1.00 85.50           C  
ATOM   1796  CD  ARG A 241      13.305 -26.109   1.149  1.00 85.50           C  
ATOM   1797  NE  ARG A 241      12.008 -26.344   1.783  1.00 85.50           N  
ATOM   1798  NH1 ARG A 241      12.875 -27.250   3.717  1.00 85.50           N  
ATOM   1799  NH2 ARG A 241      10.609 -27.031   3.471  1.00 85.50           N  
ATOM   1800  CZ  ARG A 241      11.836 -26.875   2.988  1.00 85.50           C  
ATOM   1801  N   LEU A 242      12.820 -22.562  -2.611  1.00 87.56           N  
ATOM   1802  CA  LEU A 242      12.078 -21.312  -2.496  1.00 87.56           C  
ATOM   1803  C   LEU A 242      10.891 -21.469  -1.548  1.00 87.56           C  
ATOM   1804  CB  LEU A 242      11.586 -20.844  -3.871  1.00 87.56           C  
ATOM   1805  O   LEU A 242      10.102 -22.406  -1.685  1.00 87.56           O  
ATOM   1806  CG  LEU A 242      10.703 -19.594  -3.893  1.00 87.56           C  
ATOM   1807  CD1 LEU A 242      11.469 -18.406  -3.334  1.00 87.56           C  
ATOM   1808  CD2 LEU A 242      10.211 -19.312  -5.309  1.00 87.56           C  
ATOM   1809  N   LEU A 243      10.773 -20.422  -0.542  1.00 86.81           N  
ATOM   1810  CA  LEU A 243       9.742 -20.547   0.486  1.00 86.81           C  
ATOM   1811  C   LEU A 243       9.031 -19.219   0.712  1.00 86.81           C  
ATOM   1812  CB  LEU A 243      10.359 -21.047   1.799  1.00 86.81           C  
ATOM   1813  O   LEU A 243       9.641 -18.156   0.586  1.00 86.81           O  
ATOM   1814  CG  LEU A 243      11.047 -22.406   1.754  1.00 86.81           C  
ATOM   1815  CD1 LEU A 243      12.414 -22.328   2.426  1.00 86.81           C  
ATOM   1816  CD2 LEU A 243      10.180 -23.469   2.418  1.00 86.81           C  
ATOM   1817  N   ILE A 244       7.746 -19.297   0.894  1.00 86.12           N  
ATOM   1818  CA  ILE A 244       6.977 -18.219   1.505  1.00 86.12           C  
ATOM   1819  C   ILE A 244       6.543 -18.625   2.910  1.00 86.12           C  
ATOM   1820  CB  ILE A 244       5.742 -17.844   0.650  1.00 86.12           C  
ATOM   1821  O   ILE A 244       5.809 -19.609   3.082  1.00 86.12           O  
ATOM   1822  CG1 ILE A 244       6.172 -17.469  -0.769  1.00 86.12           C  
ATOM   1823  CG2 ILE A 244       4.945 -16.719   1.310  1.00 86.12           C  
ATOM   1824  CD1 ILE A 244       5.012 -17.250  -1.732  1.00 86.12           C  
ATOM   1825  N   CYS A 245       6.977 -17.812   3.945  1.00 86.25           N  
ATOM   1826  CA  CYS A 245       6.805 -18.219   5.336  1.00 86.25           C  
ATOM   1827  C   CYS A 245       5.984 -17.188   6.109  1.00 86.25           C  
ATOM   1828  CB  CYS A 245       8.156 -18.422   6.008  1.00 86.25           C  
ATOM   1829  O   CYS A 245       6.000 -16.000   5.777  1.00 86.25           O  
ATOM   1830  SG  CYS A 245       9.211 -19.625   5.188  1.00 86.25           S  
ATOM   1831  N   ILE A 246       5.285 -17.781   7.066  1.00 83.00           N  
ATOM   1832  CA  ILE A 246       4.559 -16.953   8.016  1.00 83.00           C  
ATOM   1833  C   ILE A 246       5.453 -16.625   9.211  1.00 83.00           C  
ATOM   1834  CB  ILE A 246       3.256 -17.625   8.492  1.00 83.00           C  
ATOM   1835  O   ILE A 246       6.031 -17.516   9.820  1.00 83.00           O  
ATOM   1836  CG1 ILE A 246       2.355 -17.953   7.297  1.00 83.00           C  
ATOM   1837  CG2 ILE A 246       2.523 -16.734   9.500  1.00 83.00           C  
ATOM   1838  CD1 ILE A 246       1.162 -18.844   7.641  1.00 83.00           C  
ATOM   1839  N   GLN A 247       5.586 -15.453   9.555  1.00 83.88           N  
ATOM   1840  CA  GLN A 247       6.348 -14.984  10.711  1.00 83.88           C  
ATOM   1841  C   GLN A 247       7.793 -15.484  10.648  1.00 83.88           C  
ATOM   1842  CB  GLN A 247       5.691 -15.438  12.008  1.00 83.88           C  
ATOM   1843  O   GLN A 247       8.383 -15.812  11.680  1.00 83.88           O  
ATOM   1844  CG  GLN A 247       4.312 -14.836  12.250  1.00 83.88           C  
ATOM   1845  CD  GLN A 247       3.914 -14.836  13.711  1.00 83.88           C  
ATOM   1846  NE2 GLN A 247       2.936 -14.008  14.062  1.00 83.88           N  
ATOM   1847  OE1 GLN A 247       4.484 -15.578  14.523  1.00 83.88           O  
ATOM   1848  N   SER A 248       8.242 -15.625   9.469  1.00 81.25           N  
ATOM   1849  CA  SER A 248       9.602 -16.078   9.188  1.00 81.25           C  
ATOM   1850  C   SER A 248       9.875 -17.438   9.836  1.00 81.25           C  
ATOM   1851  CB  SER A 248      10.617 -15.055   9.688  1.00 81.25           C  
ATOM   1852  O   SER A 248      11.023 -17.766  10.117  1.00 81.25           O  
ATOM   1853  OG  SER A 248      10.328 -13.766   9.172  1.00 81.25           O  
ATOM   1854  N   ARG A 249       8.867 -18.125  10.227  1.00 79.56           N  
ATOM   1855  CA  ARG A 249       8.977 -19.469  10.797  1.00 79.56           C  
ATOM   1856  C   ARG A 249       8.477 -20.531   9.820  1.00 79.56           C  
ATOM   1857  CB  ARG A 249       8.195 -19.562  12.109  1.00 79.56           C  
ATOM   1858  O   ARG A 249       7.383 -21.078   9.992  1.00 79.56           O  
ATOM   1859  CG  ARG A 249       8.695 -18.609  13.188  1.00 79.56           C  
ATOM   1860  CD  ARG A 249       7.914 -18.766  14.484  1.00 79.56           C  
ATOM   1861  NE  ARG A 249       8.430 -17.891  15.539  1.00 79.56           N  
ATOM   1862  NH1 ARG A 249       6.973 -18.656  17.156  1.00 79.56           N  
ATOM   1863  NH2 ARG A 249       8.516 -17.031  17.656  1.00 79.56           N  
ATOM   1864  CZ  ARG A 249       7.973 -17.859  16.781  1.00 79.56           C  
ATOM   1865  N   CYS A 250       9.305 -20.906   8.914  1.00 76.44           N  
ATOM   1866  CA  CYS A 250       8.930 -21.750   7.785  1.00 76.44           C  
ATOM   1867  C   CYS A 250       8.711 -23.188   8.227  1.00 76.44           C  
ATOM   1868  CB  CYS A 250      10.008 -21.703   6.703  1.00 76.44           C  
ATOM   1869  O   CYS A 250       7.988 -23.938   7.570  1.00 76.44           O  
ATOM   1870  SG  CYS A 250      10.250 -20.047   5.992  1.00 76.44           S  
ATOM   1871  N   GLN A 251       9.383 -23.578   9.383  1.00 72.69           N  
ATOM   1872  CA  GLN A 251       9.258 -24.969   9.805  1.00 72.69           C  
ATOM   1873  C   GLN A 251       8.109 -25.141  10.797  1.00 72.69           C  
ATOM   1874  CB  GLN A 251      10.562 -25.453  10.422  1.00 72.69           C  
ATOM   1875  O   GLN A 251       7.422 -26.156  10.781  1.00 72.69           O  
ATOM   1876  CG  GLN A 251      11.711 -25.578   9.422  1.00 72.69           C  
ATOM   1877  CD  GLN A 251      12.977 -26.141  10.047  1.00 72.69           C  
ATOM   1878  NE2 GLN A 251      14.000 -26.344   9.219  1.00 72.69           N  
ATOM   1879  OE1 GLN A 251      13.031 -26.375  11.250  1.00 72.69           O  
ATOM   1880  N   ARG A 252       7.809 -24.094  11.539  1.00 72.38           N  
ATOM   1881  CA  ARG A 252       6.789 -24.203  12.578  1.00 72.38           C  
ATOM   1882  C   ARG A 252       5.402 -23.906  12.016  1.00 72.38           C  
ATOM   1883  CB  ARG A 252       7.094 -23.234  13.734  1.00 72.38           C  
ATOM   1884  O   ARG A 252       4.434 -24.594  12.352  1.00 72.38           O  
ATOM   1885  CG  ARG A 252       7.344 -23.922  15.062  1.00 72.38           C  
ATOM   1886  CD  ARG A 252       7.605 -22.922  16.172  1.00 72.38           C  
ATOM   1887  NE  ARG A 252       7.844 -23.578  17.453  1.00 72.38           N  
ATOM   1888  NH1 ARG A 252       7.953 -21.641  18.688  1.00 72.38           N  
ATOM   1889  NH2 ARG A 252       8.219 -23.656  19.719  1.00 72.38           N  
ATOM   1890  CZ  ARG A 252       8.008 -22.953  18.625  1.00 72.38           C  
ATOM   1891  N   ASN A 253       5.316 -22.922  11.117  1.00 75.81           N  
ATOM   1892  CA  ASN A 253       4.043 -22.547  10.508  1.00 75.81           C  
ATOM   1893  C   ASN A 253       3.889 -23.172   9.117  1.00 75.81           C  
ATOM   1894  CB  ASN A 253       3.912 -21.031  10.430  1.00 75.81           C  
ATOM   1895  O   ASN A 253       4.859 -23.656   8.539  1.00 75.81           O  
ATOM   1896  CG  ASN A 253       3.938 -20.375  11.797  1.00 75.81           C  
ATOM   1897  ND2 ASN A 253       4.449 -19.141  11.852  1.00 75.81           N  
ATOM   1898  OD1 ASN A 253       3.504 -20.953  12.789  1.00 75.81           O  
ATOM   1899  N   ALA A 254       2.568 -23.234   8.633  1.00 76.75           N  
ATOM   1900  CA  ALA A 254       2.369 -23.609   7.238  1.00 76.75           C  
ATOM   1901  C   ALA A 254       3.127 -22.672   6.301  1.00 76.75           C  
ATOM   1902  CB  ALA A 254       0.881 -23.609   6.895  1.00 76.75           C  
ATOM   1903  O   ALA A 254       3.189 -21.469   6.535  1.00 76.75           O  
ATOM   1904  N   SER A 255       3.844 -23.312   5.367  1.00 78.94           N  
ATOM   1905  CA  SER A 255       4.617 -22.531   4.398  1.00 78.94           C  
ATOM   1906  C   SER A 255       4.414 -23.062   2.982  1.00 78.94           C  
ATOM   1907  CB  SER A 255       6.105 -22.562   4.754  1.00 78.94           C  
ATOM   1908  O   SER A 255       3.910 -24.172   2.791  1.00 78.94           O  
ATOM   1909  OG  SER A 255       6.617 -23.891   4.660  1.00 78.94           O  
ATOM   1910  N   LEU A 256       4.617 -22.188   2.016  1.00 77.88           N  
ATOM   1911  CA  LEU A 256       4.691 -22.594   0.615  1.00 77.88           C  
ATOM   1912  C   LEU A 256       6.133 -22.875   0.207  1.00 77.88           C  
ATOM   1913  CB  LEU A 256       4.098 -21.516  -0.288  1.00 77.88           C  
ATOM   1914  O   LEU A 256       7.035 -22.094   0.520  1.00 77.88           O  
ATOM   1915  CG  LEU A 256       2.672 -21.062   0.043  1.00 77.88           C  
ATOM   1916  CD1 LEU A 256       2.270 -19.891  -0.843  1.00 77.88           C  
ATOM   1917  CD2 LEU A 256       1.693 -22.219  -0.115  1.00 77.88           C  
ATOM   1918  N   GLU A 257       6.348 -24.094  -0.403  1.00 78.38           N  
ATOM   1919  CA  GLU A 257       7.715 -24.516  -0.691  1.00 78.38           C  
ATOM   1920  C   GLU A 257       7.828 -25.078  -2.105  1.00 78.38           C  
ATOM   1921  CB  GLU A 257       8.180 -25.562   0.327  1.00 78.38           C  
ATOM   1922  O   GLU A 257       6.941 -25.797  -2.568  1.00 78.38           O  
ATOM   1923  CG  GLU A 257       9.594 -26.062   0.094  1.00 78.38           C  
ATOM   1924  CD  GLU A 257      10.047 -27.078   1.130  1.00 78.38           C  
ATOM   1925  OE1 GLU A 257      11.148 -27.656   0.970  1.00 78.38           O  
ATOM   1926  OE2 GLU A 257       9.305 -27.297   2.109  1.00 78.38           O  
ATOM   1927  N   ALA A 258       8.891 -24.609  -2.842  1.00 76.94           N  
ATOM   1928  CA  ALA A 258       9.297 -25.188  -4.121  1.00 76.94           C  
ATOM   1929  C   ALA A 258      10.789 -25.500  -4.133  1.00 76.94           C  
ATOM   1930  CB  ALA A 258       8.945 -24.250  -5.270  1.00 76.94           C  
ATOM   1931  O   ALA A 258      11.609 -24.641  -3.787  1.00 76.94           O  
ATOM   1932  N   ILE A 259      11.164 -26.781  -4.406  1.00 74.31           N  
ATOM   1933  CA  ILE A 259      12.555 -27.219  -4.465  1.00 74.31           C  
ATOM   1934  C   ILE A 259      12.961 -27.469  -5.914  1.00 74.31           C  
ATOM   1935  CB  ILE A 259      12.781 -28.484  -3.619  1.00 74.31           C  
ATOM   1936  O   ILE A 259      12.227 -28.109  -6.672  1.00 74.31           O  
ATOM   1937  CG1 ILE A 259      12.391 -28.234  -2.158  1.00 74.31           C  
ATOM   1938  CG2 ILE A 259      14.242 -28.953  -3.725  1.00 74.31           C  
ATOM   1939  CD1 ILE A 259      12.383 -29.500  -1.298  1.00 74.31           C  
ATOM   1940  N   MET A 260      14.016 -26.859  -6.332  1.00 74.44           N  
ATOM   1941  CA  MET A 260      14.547 -27.062  -7.680  1.00 74.44           C  
ATOM   1942  C   MET A 260      15.953 -27.641  -7.637  1.00 74.44           C  
ATOM   1943  CB  MET A 260      14.547 -25.734  -8.453  1.00 74.44           C  
ATOM   1944  O   MET A 260      16.812 -27.125  -6.922  1.00 74.44           O  
ATOM   1945  CG  MET A 260      14.805 -25.891  -9.945  1.00 74.44           C  
ATOM   1946  SD  MET A 260      14.602 -24.328 -10.867  1.00 74.44           S  
ATOM   1947  CE  MET A 260      15.820 -23.297 -10.008  1.00 74.44           C  
ATOM   1948  N   GLY A 261      16.078 -28.719  -8.320  1.00 72.44           N  
ATOM   1949  CA  GLY A 261      17.406 -29.312  -8.453  1.00 72.44           C  
ATOM   1950  C   GLY A 261      18.312 -28.516  -9.391  1.00 72.44           C  
ATOM   1951  O   GLY A 261      17.844 -27.984 -10.398  1.00 72.44           O  
ATOM   1952  N   LEU A 262      19.547 -28.438  -8.984  1.00 69.38           N  
ATOM   1953  CA  LEU A 262      20.469 -27.625  -9.766  1.00 69.38           C  
ATOM   1954  C   LEU A 262      21.359 -28.516 -10.633  1.00 69.38           C  
ATOM   1955  CB  LEU A 262      21.328 -26.766  -8.844  1.00 69.38           C  
ATOM   1956  O   LEU A 262      22.281 -28.016 -11.289  1.00 69.38           O  
ATOM   1957  CG  LEU A 262      20.625 -25.609  -8.141  1.00 69.38           C  
ATOM   1958  CD1 LEU A 262      21.562 -24.922  -7.156  1.00 69.38           C  
ATOM   1959  CD2 LEU A 262      20.094 -24.609  -9.156  1.00 69.38           C  
ATOM   1960  N   GLU A 263      21.000 -29.891 -10.594  1.00 62.25           N  
ATOM   1961  CA  GLU A 263      21.797 -30.734 -11.484  1.00 62.25           C  
ATOM   1962  C   GLU A 263      21.516 -30.406 -12.953  1.00 62.25           C  
ATOM   1963  CB  GLU A 263      21.516 -32.219 -11.219  1.00 62.25           C  
ATOM   1964  O   GLU A 263      20.359 -30.375 -13.375  1.00 62.25           O  
ATOM   1965  CG  GLU A 263      22.516 -33.156 -11.875  1.00 62.25           C  
ATOM   1966  CD  GLU A 263      22.250 -34.625 -11.555  1.00 62.25           C  
ATOM   1967  OE1 GLU A 263      23.062 -35.500 -11.961  1.00 62.25           O  
ATOM   1968  OE2 GLU A 263      21.234 -34.906 -10.883  1.00 62.25           O  
ATOM   1969  N   SER A 264      22.375 -30.078 -13.680  1.00 54.47           N  
ATOM   1970  CA  SER A 264      22.312 -29.750 -15.102  1.00 54.47           C  
ATOM   1971  C   SER A 264      21.484 -28.500 -15.344  1.00 54.47           C  
ATOM   1972  CB  SER A 264      21.719 -30.922 -15.883  1.00 54.47           C  
ATOM   1973  O   SER A 264      20.766 -28.406 -16.344  1.00 54.47           O  
ATOM   1974  OG  SER A 264      20.500 -31.344 -15.312  1.00 54.47           O  
ATOM   1975  N   SER A 265      21.375 -27.688 -14.258  1.00 53.69           N  
ATOM   1976  CA  SER A 265      20.594 -26.469 -14.445  1.00 53.69           C  
ATOM   1977  C   SER A 265      21.297 -25.484 -15.375  1.00 53.69           C  
ATOM   1978  CB  SER A 265      20.312 -25.797 -13.102  1.00 53.69           C  
ATOM   1979  O   SER A 265      22.531 -25.500 -15.484  1.00 53.69           O  
ATOM   1980  OG  SER A 265      21.516 -25.438 -12.461  1.00 53.69           O  
ATOM   1981  N   SER A 266      20.531 -24.844 -16.281  1.00 56.47           N  
ATOM   1982  CA  SER A 266      21.016 -23.797 -17.188  1.00 56.47           C  
ATOM   1983  C   SER A 266      21.547 -22.609 -16.406  1.00 56.47           C  
ATOM   1984  CB  SER A 266      19.906 -23.344 -18.125  1.00 56.47           C  
ATOM   1985  O   SER A 266      21.453 -22.562 -15.172  1.00 56.47           O  
ATOM   1986  OG  SER A 266      18.750 -22.969 -17.391  1.00 56.47           O  
ATOM   1987  N   GLU A 267      22.172 -21.781 -17.125  1.00 62.62           N  
ATOM   1988  CA  GLU A 267      22.734 -20.562 -16.547  1.00 62.62           C  
ATOM   1989  C   GLU A 267      21.656 -19.656 -15.969  1.00 62.62           C  
ATOM   1990  CB  GLU A 267      23.547 -19.797 -17.609  1.00 62.62           C  
ATOM   1991  O   GLU A 267      21.891 -18.953 -14.984  1.00 62.62           O  
ATOM   1992  CG  GLU A 267      24.891 -20.438 -17.953  1.00 62.62           C  
ATOM   1993  CD  GLU A 267      25.656 -19.688 -19.016  1.00 62.62           C  
ATOM   1994  OE1 GLU A 267      26.750 -20.141 -19.406  1.00 62.62           O  
ATOM   1995  OE2 GLU A 267      25.156 -18.641 -19.484  1.00 62.62           O  
ATOM   1996  N   LEU A 268      20.469 -19.609 -16.625  1.00 64.81           N  
ATOM   1997  CA  LEU A 268      19.359 -18.781 -16.188  1.00 64.81           C  
ATOM   1998  C   LEU A 268      18.078 -19.594 -16.094  1.00 64.81           C  
ATOM   1999  CB  LEU A 268      19.156 -17.594 -17.156  1.00 64.81           C  
ATOM   2000  O   LEU A 268      17.719 -20.312 -17.016  1.00 64.81           O  
ATOM   2001  CG  LEU A 268      18.656 -16.297 -16.531  1.00 64.81           C  
ATOM   2002  CD1 LEU A 268      19.750 -15.234 -16.578  1.00 64.81           C  
ATOM   2003  CD2 LEU A 268      17.406 -15.812 -17.266  1.00 64.81           C  
ATOM   2004  N   PHE A 269      17.438 -19.578 -14.898  1.00 70.50           N  
ATOM   2005  CA  PHE A 269      16.172 -20.266 -14.734  1.00 70.50           C  
ATOM   2006  C   PHE A 269      15.281 -19.531 -13.727  1.00 70.50           C  
ATOM   2007  CB  PHE A 269      16.391 -21.719 -14.281  1.00 70.50           C  
ATOM   2008  O   PHE A 269      15.734 -18.594 -13.070  1.00 70.50           O  
ATOM   2009  CG  PHE A 269      17.125 -21.844 -12.977  1.00 70.50           C  
ATOM   2010  CD1 PHE A 269      18.516 -21.906 -12.961  1.00 70.50           C  
ATOM   2011  CD2 PHE A 269      16.438 -21.875 -11.773  1.00 70.50           C  
ATOM   2012  CE1 PHE A 269      19.203 -22.031 -11.758  1.00 70.50           C  
ATOM   2013  CE2 PHE A 269      17.125 -21.984 -10.562  1.00 70.50           C  
ATOM   2014  CZ  PHE A 269      18.516 -22.062 -10.555  1.00 70.50           C  
ATOM   2015  N   THR A 270      14.031 -19.875 -13.781  1.00 74.06           N  
ATOM   2016  CA  THR A 270      13.062 -19.312 -12.852  1.00 74.06           C  
ATOM   2017  C   THR A 270      12.586 -20.375 -11.859  1.00 74.06           C  
ATOM   2018  CB  THR A 270      11.844 -18.734 -13.602  1.00 74.06           C  
ATOM   2019  O   THR A 270      12.312 -21.516 -12.250  1.00 74.06           O  
ATOM   2020  CG2 THR A 270      10.883 -18.047 -12.633  1.00 74.06           C  
ATOM   2021  OG1 THR A 270      12.305 -17.766 -14.555  1.00 74.06           O  
ATOM   2022  N   ILE A 271      12.703 -20.141 -10.562  1.00 76.94           N  
ATOM   2023  CA  ILE A 271      12.031 -20.922  -9.539  1.00 76.94           C  
ATOM   2024  C   ILE A 271      10.812 -20.172  -9.023  1.00 76.94           C  
ATOM   2025  CB  ILE A 271      12.984 -21.266  -8.375  1.00 76.94           C  
ATOM   2026  O   ILE A 271      10.891 -18.969  -8.742  1.00 76.94           O  
ATOM   2027  CG1 ILE A 271      12.273 -22.172  -7.352  1.00 76.94           C  
ATOM   2028  CG2 ILE A 271      13.508 -20.000  -7.707  1.00 76.94           C  
ATOM   2029  CD1 ILE A 271      13.203 -22.812  -6.332  1.00 76.94           C  
ATOM   2030  N   SER A 272       9.703 -20.781  -9.000  1.00 79.75           N  
ATOM   2031  CA  SER A 272       8.477 -20.141  -8.562  1.00 79.75           C  
ATOM   2032  C   SER A 272       7.719 -21.000  -7.559  1.00 79.75           C  
ATOM   2033  CB  SER A 272       7.574 -19.828  -9.758  1.00 79.75           C  
ATOM   2034  O   SER A 272       7.879 -22.234  -7.539  1.00 79.75           O  
ATOM   2035  OG  SER A 272       7.188 -21.031 -10.414  1.00 79.75           O  
ATOM   2036  N   VAL A 273       6.988 -20.328  -6.617  1.00 78.62           N  
ATOM   2037  CA  VAL A 273       6.086 -20.984  -5.676  1.00 78.62           C  
ATOM   2038  C   VAL A 273       4.805 -20.156  -5.531  1.00 78.62           C  
ATOM   2039  CB  VAL A 273       6.750 -21.188  -4.297  1.00 78.62           C  
ATOM   2040  O   VAL A 273       4.848 -18.922  -5.555  1.00 78.62           O  
ATOM   2041  CG1 VAL A 273       7.004 -19.844  -3.621  1.00 78.62           C  
ATOM   2042  CG2 VAL A 273       5.879 -22.078  -3.410  1.00 78.62           C  
ATOM   2043  N   ASN A 274       3.689 -20.734  -5.555  1.00 73.75           N  
ATOM   2044  CA  ASN A 274       2.412 -20.078  -5.312  1.00 73.75           C  
ATOM   2045  C   ASN A 274       1.456 -20.969  -4.531  1.00 73.75           C  
ATOM   2046  CB  ASN A 274       1.771 -19.641  -6.633  1.00 73.75           C  
ATOM   2047  O   ASN A 274       1.624 -22.188  -4.504  1.00 73.75           O  
ATOM   2048  CG  ASN A 274       1.612 -20.781  -7.609  1.00 73.75           C  
ATOM   2049  ND2 ASN A 274       2.008 -20.562  -8.859  1.00 73.75           N  
ATOM   2050  OD1 ASN A 274       1.137 -21.859  -7.246  1.00 73.75           O  
ATOM   2051  N   GLY A 275       0.562 -20.469  -3.783  1.00 77.44           N  
ATOM   2052  CA  GLY A 275      -0.438 -21.172  -2.986  1.00 77.44           C  
ATOM   2053  C   GLY A 275      -1.239 -20.234  -2.094  1.00 77.44           C  
ATOM   2054  O   GLY A 275      -1.098 -19.016  -2.174  1.00 77.44           O  
ATOM   2055  N   VAL A 276      -2.109 -20.922  -1.381  1.00 75.25           N  
ATOM   2056  CA  VAL A 276      -2.975 -20.156  -0.485  1.00 75.25           C  
ATOM   2057  C   VAL A 276      -2.602 -20.453   0.967  1.00 75.25           C  
ATOM   2058  CB  VAL A 276      -4.465 -20.484  -0.728  1.00 75.25           C  
ATOM   2059  O   VAL A 276      -2.357 -21.594   1.331  1.00 75.25           O  
ATOM   2060  CG1 VAL A 276      -5.355 -19.688   0.225  1.00 75.25           C  
ATOM   2061  CG2 VAL A 276      -4.844 -20.203  -2.180  1.00 75.25           C  
ATOM   2062  N   LEU A 277      -2.406 -19.422   1.729  1.00 76.25           N  
ATOM   2063  CA  LEU A 277      -2.254 -19.516   3.178  1.00 76.25           C  
ATOM   2064  C   LEU A 277      -3.348 -18.719   3.889  1.00 76.25           C  
ATOM   2065  CB  LEU A 277      -0.877 -19.000   3.605  1.00 76.25           C  
ATOM   2066  O   LEU A 277      -3.881 -17.750   3.340  1.00 76.25           O  
ATOM   2067  CG  LEU A 277       0.330 -19.797   3.105  1.00 76.25           C  
ATOM   2068  CD1 LEU A 277       1.624 -19.062   3.439  1.00 76.25           C  
ATOM   2069  CD2 LEU A 277       0.333 -21.188   3.707  1.00 76.25           C  
ATOM   2070  N   TYR A 278      -3.801 -19.281   4.996  1.00 80.62           N  
ATOM   2071  CA  TYR A 278      -4.684 -18.516   5.867  1.00 80.62           C  
ATOM   2072  C   TYR A 278      -3.877 -17.672   6.848  1.00 80.62           C  
ATOM   2073  CB  TYR A 278      -5.629 -19.453   6.629  1.00 80.62           C  
ATOM   2074  O   TYR A 278      -3.162 -18.219   7.695  1.00 80.62           O  
ATOM   2075  CG  TYR A 278      -6.691 -18.719   7.414  1.00 80.62           C  
ATOM   2076  CD1 TYR A 278      -6.504 -18.406   8.758  1.00 80.62           C  
ATOM   2077  CD2 TYR A 278      -7.887 -18.344   6.816  1.00 80.62           C  
ATOM   2078  CE1 TYR A 278      -7.480 -17.750   9.492  1.00 80.62           C  
ATOM   2079  CE2 TYR A 278      -8.875 -17.672   7.535  1.00 80.62           C  
ATOM   2080  OH  TYR A 278      -9.633 -16.719   9.586  1.00 80.62           O  
ATOM   2081  CZ  TYR A 278      -8.656 -17.375   8.867  1.00 80.62           C  
ATOM   2082  N   LEU A 279      -3.992 -16.453   6.668  1.00 80.38           N  
ATOM   2083  CA  LEU A 279      -3.252 -15.531   7.523  1.00 80.38           C  
ATOM   2084  C   LEU A 279      -4.184 -14.859   8.531  1.00 80.38           C  
ATOM   2085  CB  LEU A 279      -2.535 -14.469   6.684  1.00 80.38           C  
ATOM   2086  O   LEU A 279      -5.285 -14.438   8.172  1.00 80.38           O  
ATOM   2087  CG  LEU A 279      -1.590 -14.992   5.602  1.00 80.38           C  
ATOM   2088  CD1 LEU A 279      -1.011 -13.828   4.801  1.00 80.38           C  
ATOM   2089  CD2 LEU A 279      -0.475 -15.828   6.219  1.00 80.38           C  
ATOM   2090  N   GLN A 280      -3.766 -14.891   9.797  1.00 78.06           N  
ATOM   2091  CA  GLN A 280      -4.457 -14.102  10.812  1.00 78.06           C  
ATOM   2092  C   GLN A 280      -4.094 -12.625  10.703  1.00 78.06           C  
ATOM   2093  CB  GLN A 280      -4.125 -14.625  12.211  1.00 78.06           C  
ATOM   2094  O   GLN A 280      -3.035 -12.273  10.180  1.00 78.06           O  
ATOM   2095  CG  GLN A 280      -4.449 -16.094  12.414  1.00 78.06           C  
ATOM   2096  CD  GLN A 280      -5.941 -16.375  12.398  1.00 78.06           C  
ATOM   2097  NE2 GLN A 280      -6.316 -17.594  12.031  1.00 78.06           N  
ATOM   2098  OE1 GLN A 280      -6.750 -15.500  12.727  1.00 78.06           O  
ATOM   2099  N   MET A 281      -5.070 -11.930  11.125  1.00 79.81           N  
ATOM   2100  CA  MET A 281      -4.754 -10.508  11.148  1.00 79.81           C  
ATOM   2101  C   MET A 281      -3.459 -10.250  11.914  1.00 79.81           C  
ATOM   2102  CB  MET A 281      -5.898  -9.711  11.781  1.00 79.81           C  
ATOM   2103  O   MET A 281      -3.266 -10.766  13.016  1.00 79.81           O  
ATOM   2104  CG  MET A 281      -5.742  -8.203  11.656  1.00 79.81           C  
ATOM   2105  SD  MET A 281      -7.160  -7.289  12.375  1.00 79.81           S  
ATOM   2106  CE  MET A 281      -6.695  -7.305  14.133  1.00 79.81           C  
ATOM   2107  N   GLY A 282      -2.502  -9.539  11.312  1.00 80.50           N  
ATOM   2108  CA  GLY A 282      -1.246  -9.188  11.961  1.00 80.50           C  
ATOM   2109  C   GLY A 282      -0.113 -10.133  11.617  1.00 80.50           C  
ATOM   2110  O   GLY A 282       1.061  -9.789  11.773  1.00 80.50           O  
ATOM   2111  N   GLN A 283      -0.399 -11.281  11.148  1.00 82.94           N  
ATOM   2112  CA  GLN A 283       0.646 -12.195  10.703  1.00 82.94           C  
ATOM   2113  C   GLN A 283       1.283 -11.711   9.406  1.00 82.94           C  
ATOM   2114  CB  GLN A 283       0.081 -13.609  10.516  1.00 82.94           C  
ATOM   2115  O   GLN A 283       0.608 -11.125   8.555  1.00 82.94           O  
ATOM   2116  CG  GLN A 283      -0.149 -14.352  11.820  1.00 82.94           C  
ATOM   2117  CD  GLN A 283      -0.563 -15.797  11.609  1.00 82.94           C  
ATOM   2118  NE2 GLN A 283      -0.207 -16.656  12.555  1.00 82.94           N  
ATOM   2119  OE1 GLN A 283      -1.199 -16.125  10.602  1.00 82.94           O  
ATOM   2120  N   TRP A 284       2.631 -11.938   9.305  1.00 85.12           N  
ATOM   2121  CA  TRP A 284       3.275 -11.508   8.070  1.00 85.12           C  
ATOM   2122  C   TRP A 284       3.879 -12.695   7.324  1.00 85.12           C  
ATOM   2123  CB  TRP A 284       4.359 -10.469   8.367  1.00 85.12           C  
ATOM   2124  O   TRP A 284       4.141 -13.742   7.922  1.00 85.12           O  
ATOM   2125  CG  TRP A 284       5.543 -11.016   9.102  1.00 85.12           C  
ATOM   2126  CD1 TRP A 284       6.676 -11.555   8.555  1.00 85.12           C  
ATOM   2127  CD2 TRP A 284       5.711 -11.078  10.523  1.00 85.12           C  
ATOM   2128  CE2 TRP A 284       6.973 -11.672  10.766  1.00 85.12           C  
ATOM   2129  CE3 TRP A 284       4.918 -10.695  11.609  1.00 85.12           C  
ATOM   2130  NE1 TRP A 284       7.539 -11.953   9.555  1.00 85.12           N  
ATOM   2131  CH2 TRP A 284       6.660 -11.500  13.109  1.00 85.12           C  
ATOM   2132  CZ2 TRP A 284       7.457 -11.883  12.062  1.00 85.12           C  
ATOM   2133  CZ3 TRP A 284       5.402 -10.906  12.898  1.00 85.12           C  
ATOM   2134  N   THR A 285       3.941 -12.469   6.031  1.00 88.88           N  
ATOM   2135  CA  THR A 285       4.602 -13.438   5.160  1.00 88.88           C  
ATOM   2136  C   THR A 285       5.805 -12.805   4.465  1.00 88.88           C  
ATOM   2137  CB  THR A 285       3.627 -13.992   4.102  1.00 88.88           C  
ATOM   2138  O   THR A 285       5.867 -11.586   4.305  1.00 88.88           O  
ATOM   2139  CG2 THR A 285       2.463 -14.727   4.758  1.00 88.88           C  
ATOM   2140  OG1 THR A 285       3.109 -12.906   3.322  1.00 88.88           O  
ATOM   2141  N   SER A 286       6.809 -13.602   4.227  1.00 91.56           N  
ATOM   2142  CA  SER A 286       8.000 -13.188   3.496  1.00 91.56           C  
ATOM   2143  C   SER A 286       8.562 -14.328   2.656  1.00 91.56           C  
ATOM   2144  CB  SER A 286       9.070 -12.680   4.461  1.00 91.56           C  
ATOM   2145  O   SER A 286       8.164 -15.484   2.824  1.00 91.56           O  
ATOM   2146  OG  SER A 286       9.414 -13.680   5.406  1.00 91.56           O  
ATOM   2147  N   VAL A 287       9.492 -13.930   1.732  1.00 91.56           N  
ATOM   2148  CA  VAL A 287      10.039 -14.906   0.790  1.00 91.56           C  
ATOM   2149  C   VAL A 287      11.461 -15.281   1.203  1.00 91.56           C  
ATOM   2150  CB  VAL A 287      10.031 -14.359  -0.655  1.00 91.56           C  
ATOM   2151  O   VAL A 287      12.281 -14.414   1.504  1.00 91.56           O  
ATOM   2152  CG1 VAL A 287      10.656 -15.367  -1.618  1.00 91.56           C  
ATOM   2153  CG2 VAL A 287       8.609 -14.008  -1.086  1.00 91.56           C  
ATOM   2154  N   PHE A 288      11.727 -16.578   1.211  1.00 91.31           N  
ATOM   2155  CA  PHE A 288      13.047 -17.109   1.521  1.00 91.31           C  
ATOM   2156  C   PHE A 288      13.578 -17.953   0.365  1.00 91.31           C  
ATOM   2157  CB  PHE A 288      13.008 -17.938   2.803  1.00 91.31           C  
ATOM   2158  O   PHE A 288      12.828 -18.672  -0.276  1.00 91.31           O  
ATOM   2159  CG  PHE A 288      12.906 -17.125   4.059  1.00 91.31           C  
ATOM   2160  CD1 PHE A 288      14.031 -16.812   4.805  1.00 91.31           C  
ATOM   2161  CD2 PHE A 288      11.672 -16.656   4.496  1.00 91.31           C  
ATOM   2162  CE1 PHE A 288      13.938 -16.047   5.969  1.00 91.31           C  
ATOM   2163  CE2 PHE A 288      11.562 -15.898   5.656  1.00 91.31           C  
ATOM   2164  CZ  PHE A 288      12.695 -15.594   6.391  1.00 91.31           C  
ATOM   2165  N   LEU A 289      14.844 -17.781   0.126  1.00 91.06           N  
ATOM   2166  CA  LEU A 289      15.539 -18.672  -0.795  1.00 91.06           C  
ATOM   2167  C   LEU A 289      16.672 -19.406  -0.088  1.00 91.06           C  
ATOM   2168  CB  LEU A 289      16.094 -17.891  -1.989  1.00 91.06           C  
ATOM   2169  O   LEU A 289      17.594 -18.766   0.432  1.00 91.06           O  
ATOM   2170  CG  LEU A 289      16.703 -18.719  -3.117  1.00 91.06           C  
ATOM   2171  CD1 LEU A 289      15.648 -19.578  -3.779  1.00 91.06           C  
ATOM   2172  CD2 LEU A 289      17.375 -17.797  -4.141  1.00 91.06           C  
ATOM   2173  N   ASP A 290      16.578 -20.703  -0.034  1.00 89.06           N  
ATOM   2174  CA  ASP A 290      17.609 -21.562   0.541  1.00 89.06           C  
ATOM   2175  C   ASP A 290      18.484 -22.172  -0.548  1.00 89.06           C  
ATOM   2176  CB  ASP A 290      16.969 -22.688   1.369  1.00 89.06           C  
ATOM   2177  O   ASP A 290      18.047 -23.016  -1.326  1.00 89.06           O  
ATOM   2178  CG  ASP A 290      17.984 -23.562   2.074  1.00 89.06           C  
ATOM   2179  OD1 ASP A 290      19.188 -23.203   2.096  1.00 89.06           O  
ATOM   2180  OD2 ASP A 290      17.578 -24.609   2.613  1.00 89.06           O  
ATOM   2181  N   ASN A 291      19.656 -21.688  -0.595  1.00 89.19           N  
ATOM   2182  CA  ASN A 291      20.625 -22.234  -1.533  1.00 89.19           C  
ATOM   2183  C   ASN A 291      21.406 -23.391  -0.920  1.00 89.19           C  
ATOM   2184  CB  ASN A 291      21.578 -21.141  -2.010  1.00 89.19           C  
ATOM   2185  O   ASN A 291      22.422 -23.172  -0.247  1.00 89.19           O  
ATOM   2186  CG  ASN A 291      22.578 -21.641  -3.039  1.00 89.19           C  
ATOM   2187  ND2 ASN A 291      23.594 -20.828  -3.328  1.00 89.19           N  
ATOM   2188  OD1 ASN A 291      22.438 -22.750  -3.572  1.00 89.19           O  
ATOM   2189  N   ALA A 292      21.016 -24.609  -1.187  1.00 81.56           N  
ATOM   2190  CA  ALA A 292      21.688 -25.797  -0.656  1.00 81.56           C  
ATOM   2191  C   ALA A 292      22.703 -26.344  -1.652  1.00 81.56           C  
ATOM   2192  CB  ALA A 292      20.656 -26.875  -0.301  1.00 81.56           C  
ATOM   2193  O   ALA A 292      22.969 -27.547  -1.673  1.00 81.56           O  
ATOM   2194  N   SER A 293      23.156 -25.500  -2.473  1.00 80.75           N  
ATOM   2195  CA  SER A 293      24.156 -25.922  -3.443  1.00 80.75           C  
ATOM   2196  C   SER A 293      25.547 -25.422  -3.064  1.00 80.75           C  
ATOM   2197  CB  SER A 293      23.781 -25.438  -4.844  1.00 80.75           C  
ATOM   2198  O   SER A 293      25.688 -24.609  -2.143  1.00 80.75           O  
ATOM   2199  OG  SER A 293      24.109 -24.062  -5.000  1.00 80.75           O  
ATOM   2200  N   GLY A 294      26.562 -26.016  -3.799  1.00 75.88           N  
ATOM   2201  CA  GLY A 294      27.938 -25.609  -3.559  1.00 75.88           C  
ATOM   2202  C   GLY A 294      28.344 -24.375  -4.336  1.00 75.88           C  
ATOM   2203  O   GLY A 294      29.500 -23.953  -4.273  1.00 75.88           O  
ATOM   2204  N   CYS A 295      27.391 -23.844  -5.043  1.00 77.38           N  
ATOM   2205  CA  CYS A 295      27.688 -22.672  -5.852  1.00 77.38           C  
ATOM   2206  C   CYS A 295      26.859 -21.469  -5.402  1.00 77.38           C  
ATOM   2207  CB  CYS A 295      27.438 -22.953  -7.328  1.00 77.38           C  
ATOM   2208  O   CYS A 295      25.750 -21.641  -4.883  1.00 77.38           O  
ATOM   2209  SG  CYS A 295      28.344 -24.375  -7.965  1.00 77.38           S  
ATOM   2210  N   SER A 296      27.453 -20.203  -5.523  1.00 85.00           N  
ATOM   2211  CA  SER A 296      26.672 -18.984  -5.285  1.00 85.00           C  
ATOM   2212  C   SER A 296      25.766 -18.672  -6.465  1.00 85.00           C  
ATOM   2213  CB  SER A 296      27.609 -17.797  -5.012  1.00 85.00           C  
ATOM   2214  O   SER A 296      26.000 -19.141  -7.582  1.00 85.00           O  
ATOM   2215  OG  SER A 296      28.391 -17.516  -6.152  1.00 85.00           O  
ATOM   2216  N   LEU A 297      24.641 -18.078  -6.145  1.00 85.56           N  
ATOM   2217  CA  LEU A 297      23.734 -17.688  -7.207  1.00 85.56           C  
ATOM   2218  C   LEU A 297      23.250 -16.266  -7.004  1.00 85.56           C  
ATOM   2219  CB  LEU A 297      22.531 -18.641  -7.258  1.00 85.56           C  
ATOM   2220  O   LEU A 297      23.469 -15.664  -5.945  1.00 85.56           O  
ATOM   2221  CG  LEU A 297      21.766 -18.844  -5.949  1.00 85.56           C  
ATOM   2222  CD1 LEU A 297      20.703 -17.750  -5.785  1.00 85.56           C  
ATOM   2223  CD2 LEU A 297      21.125 -20.219  -5.910  1.00 85.56           C  
ATOM   2224  N   THR A 298      22.703 -15.695  -8.141  1.00 87.69           N  
ATOM   2225  CA  THR A 298      22.172 -14.336  -8.109  1.00 87.69           C  
ATOM   2226  C   THR A 298      20.688 -14.328  -8.469  1.00 87.69           C  
ATOM   2227  CB  THR A 298      22.953 -13.414  -9.070  1.00 87.69           C  
ATOM   2228  O   THR A 298      20.297 -14.852  -9.516  1.00 87.69           O  
ATOM   2229  CG2 THR A 298      22.500 -11.961  -8.914  1.00 87.69           C  
ATOM   2230  OG1 THR A 298      24.344 -13.508  -8.789  1.00 87.69           O  
ATOM   2231  N   VAL A 299      19.875 -13.852  -7.527  1.00 89.25           N  
ATOM   2232  CA  VAL A 299      18.484 -13.586  -7.871  1.00 89.25           C  
ATOM   2233  C   VAL A 299      18.375 -12.266  -8.625  1.00 89.25           C  
ATOM   2234  CB  VAL A 299      17.594 -13.555  -6.613  1.00 89.25           C  
ATOM   2235  O   VAL A 299      18.781 -11.219  -8.109  1.00 89.25           O  
ATOM   2236  CG1 VAL A 299      16.125 -13.328  -6.996  1.00 89.25           C  
ATOM   2237  CG2 VAL A 299      17.734 -14.852  -5.816  1.00 89.25           C  
ATOM   2238  N   ARG A 300      17.859 -12.352  -9.766  1.00 81.06           N  
ATOM   2239  CA  ARG A 300      17.859 -11.211 -10.672  1.00 81.06           C  
ATOM   2240  C   ARG A 300      16.781 -10.203 -10.297  1.00 81.06           C  
ATOM   2241  CB  ARG A 300      17.672 -11.672 -12.117  1.00 81.06           C  
ATOM   2242  O   ARG A 300      15.734 -10.578  -9.781  1.00 81.06           O  
ATOM   2243  CG  ARG A 300      18.844 -12.469 -12.680  1.00 81.06           C  
ATOM   2244  CD  ARG A 300      19.203 -12.023 -14.086  1.00 81.06           C  
ATOM   2245  NE  ARG A 300      20.328 -12.797 -14.617  1.00 81.06           N  
ATOM   2246  NH1 ARG A 300      20.016 -12.125 -16.812  1.00 81.06           N  
ATOM   2247  NH2 ARG A 300      21.719 -13.562 -16.281  1.00 81.06           N  
ATOM   2248  CZ  ARG A 300      20.688 -12.820 -15.898  1.00 81.06           C  
ATOM   2249  N   SER A 301      17.078  -8.961 -10.680  1.00 82.06           N  
ATOM   2250  CA  SER A 301      16.078  -7.906 -10.555  1.00 82.06           C  
ATOM   2251  C   SER A 301      14.852  -8.211 -11.406  1.00 82.06           C  
ATOM   2252  CB  SER A 301      16.672  -6.555 -10.953  1.00 82.06           C  
ATOM   2253  O   SER A 301      14.961  -8.852 -12.453  1.00 82.06           O  
ATOM   2254  OG  SER A 301      17.031  -6.551 -12.328  1.00 82.06           O  
ATOM   2255  N   GLY A 302      13.609  -7.879 -10.922  1.00 77.00           N  
ATOM   2256  CA  GLY A 302      12.383  -8.172 -11.648  1.00 77.00           C  
ATOM   2257  C   GLY A 302      11.641  -9.375 -11.102  1.00 77.00           C  
ATOM   2258  O   GLY A 302      10.477  -9.602 -11.453  1.00 77.00           O  
ATOM   2259  N   SER A 303      12.469 -10.188 -10.273  1.00 83.19           N  
ATOM   2260  CA  SER A 303      11.734 -11.211  -9.547  1.00 83.19           C  
ATOM   2261  C   SER A 303      10.578 -10.602  -8.758  1.00 83.19           C  
ATOM   2262  CB  SER A 303      12.664 -11.969  -8.594  1.00 83.19           C  
ATOM   2263  O   SER A 303      10.609  -9.422  -8.414  1.00 83.19           O  
ATOM   2264  OG  SER A 303      13.727 -12.570  -9.305  1.00 83.19           O  
ATOM   2265  N   HIS A 304       9.562 -11.375  -8.586  1.00 81.69           N  
ATOM   2266  CA  HIS A 304       8.406 -10.703  -7.996  1.00 81.69           C  
ATOM   2267  C   HIS A 304       7.832 -11.516  -6.840  1.00 81.69           C  
ATOM   2268  CB  HIS A 304       7.332 -10.469  -9.055  1.00 81.69           C  
ATOM   2269  O   HIS A 304       8.125 -12.703  -6.703  1.00 81.69           O  
ATOM   2270  CG  HIS A 304       6.711 -11.727  -9.578  1.00 81.69           C  
ATOM   2271  CD2 HIS A 304       5.574 -12.367  -9.211  1.00 81.69           C  
ATOM   2272  ND1 HIS A 304       7.270 -12.469 -10.594  1.00 81.69           N  
ATOM   2273  CE1 HIS A 304       6.504 -13.516 -10.836  1.00 81.69           C  
ATOM   2274  NE2 HIS A 304       5.469 -13.484 -10.008  1.00 81.69           N  
ATOM   2275  N   PHE A 305       7.059 -10.852  -5.945  1.00 88.31           N  
ATOM   2276  CA  PHE A 305       6.270 -11.328  -4.820  1.00 88.31           C  
ATOM   2277  C   PHE A 305       4.887 -10.688  -4.816  1.00 88.31           C  
ATOM   2278  CB  PHE A 305       6.980 -11.039  -3.494  1.00 88.31           C  
ATOM   2279  O   PHE A 305       4.758  -9.469  -4.977  1.00 88.31           O  
ATOM   2280  CG  PHE A 305       6.168 -11.391  -2.277  1.00 88.31           C  
ATOM   2281  CD1 PHE A 305       6.148 -10.547  -1.173  1.00 88.31           C  
ATOM   2282  CD2 PHE A 305       5.426 -12.562  -2.238  1.00 88.31           C  
ATOM   2283  CE1 PHE A 305       5.398 -10.867  -0.045  1.00 88.31           C  
ATOM   2284  CE2 PHE A 305       4.672 -12.891  -1.115  1.00 88.31           C  
ATOM   2285  CZ  PHE A 305       4.660 -12.039  -0.019  1.00 88.31           C  
ATOM   2286  N   SER A 306       3.893 -11.625  -4.754  1.00 82.50           N  
ATOM   2287  CA  SER A 306       2.539 -11.086  -4.812  1.00 82.50           C  
ATOM   2288  C   SER A 306       1.615 -11.797  -3.830  1.00 82.50           C  
ATOM   2289  CB  SER A 306       1.977 -11.203  -6.230  1.00 82.50           C  
ATOM   2290  O   SER A 306       1.924 -12.898  -3.369  1.00 82.50           O  
ATOM   2291  OG  SER A 306       1.739 -12.555  -6.566  1.00 82.50           O  
ATOM   2292  N   ALA A 307       0.500 -11.086  -3.439  1.00 85.94           N  
ATOM   2293  CA  ALA A 307      -0.564 -11.641  -2.609  1.00 85.94           C  
ATOM   2294  C   ALA A 307      -1.913 -11.016  -2.957  1.00 85.94           C  
ATOM   2295  CB  ALA A 307      -0.251 -11.438  -1.131  1.00 85.94           C  
ATOM   2296  O   ALA A 307      -1.985  -9.844  -3.318  1.00 85.94           O  
ATOM   2297  N   VAL A 308      -2.973 -11.891  -2.920  1.00 77.06           N  
ATOM   2298  CA  VAL A 308      -4.344 -11.438  -3.113  1.00 77.06           C  
ATOM   2299  C   VAL A 308      -5.254 -12.078  -2.064  1.00 77.06           C  
ATOM   2300  CB  VAL A 308      -4.855 -11.773  -4.535  1.00 77.06           C  
ATOM   2301  O   VAL A 308      -5.254 -13.297  -1.894  1.00 77.06           O  
ATOM   2302  CG1 VAL A 308      -6.297 -11.297  -4.715  1.00 77.06           C  
ATOM   2303  CG2 VAL A 308      -3.947 -11.141  -5.590  1.00 77.06           C  
ATOM   2304  N   LEU A 309      -6.016 -11.258  -1.433  1.00 77.31           N  
ATOM   2305  CA  LEU A 309      -7.020 -11.773  -0.511  1.00 77.31           C  
ATOM   2306  C   LEU A 309      -8.203 -12.367  -1.271  1.00 77.31           C  
ATOM   2307  CB  LEU A 309      -7.504 -10.672   0.435  1.00 77.31           C  
ATOM   2308  O   LEU A 309      -8.945 -11.633  -1.932  1.00 77.31           O  
ATOM   2309  CG  LEU A 309      -8.625 -11.055   1.406  1.00 77.31           C  
ATOM   2310  CD1 LEU A 309      -8.133 -12.109   2.391  1.00 77.31           C  
ATOM   2311  CD2 LEU A 309      -9.133  -9.820   2.145  1.00 77.31           C  
ATOM   2312  N   LEU A 310      -8.289 -13.609  -1.160  1.00 73.25           N  
ATOM   2313  CA  LEU A 310      -9.375 -14.305  -1.848  1.00 73.25           C  
ATOM   2314  C   LEU A 310     -10.680 -14.172  -1.071  1.00 73.25           C  
ATOM   2315  CB  LEU A 310      -9.023 -15.781  -2.043  1.00 73.25           C  
ATOM   2316  O   LEU A 310     -11.750 -14.047  -1.668  1.00 73.25           O  
ATOM   2317  CG  LEU A 310      -7.781 -16.078  -2.879  1.00 73.25           C  
ATOM   2318  CD1 LEU A 310      -7.461 -17.578  -2.830  1.00 73.25           C  
ATOM   2319  CD2 LEU A 310      -7.977 -15.617  -4.316  1.00 73.25           C  
ATOM   2320  N   GLY A 311     -10.625 -14.172   0.192  1.00 71.75           N  
ATOM   2321  CA  GLY A 311     -11.781 -14.109   1.067  1.00 71.75           C  
ATOM   2322  C   GLY A 311     -11.445 -14.352   2.525  1.00 71.75           C  
ATOM   2323  O   GLY A 311     -10.289 -14.617   2.865  1.00 71.75           O  
ATOM   2324  N   VAL A 312     -12.523 -14.195   3.414  1.00 75.38           N  
ATOM   2325  CA  VAL A 312     -12.359 -14.398   4.852  1.00 75.38           C  
ATOM   2326  C   VAL A 312     -12.852 -15.789   5.238  1.00 75.38           C  
ATOM   2327  CB  VAL A 312     -13.109 -13.320   5.664  1.00 75.38           C  
ATOM   2328  O   VAL A 312     -13.727 -16.359   4.574  1.00 75.38           O  
ATOM   2329  CG1 VAL A 312     -12.125 -12.430   6.418  1.00 75.38           C  
ATOM   2330  CG2 VAL A 312     -14.000 -12.484   4.746  1.00 75.38           C  
TER    2331      VAL A 312                                                      
ATOM   2332  N   GLU B   1       4.961-100.938  -2.357  1.00 16.92           N  
ATOM   2333  CA  GLU B   1       4.773-101.500  -1.023  1.00 16.92           C  
ATOM   2334  C   GLU B   1       4.277-100.500  -0.043  1.00 16.92           C  
ATOM   2335  CB  GLU B   1       6.074-102.125  -0.512  1.00 16.92           C  
ATOM   2336  O   GLU B   1       3.311-100.688   0.689  1.00 16.92           O  
ATOM   2337  CG  GLU B   1       6.020-103.688  -0.372  1.00 16.92           C  
ATOM   2338  CD  GLU B   1       7.316-104.250   0.142  1.00 16.92           C  
ATOM   2339  OE1 GLU B   1       7.328-105.438   0.514  1.00 16.92           O  
ATOM   2340  OE2 GLU B   1       8.336-103.562   0.172  1.00 16.92           O  
ATOM   2341  N   PRO B   2       5.152 -99.688   0.670  1.00 15.77           N  
ATOM   2342  CA  PRO B   2       5.004 -99.625   2.127  1.00 15.77           C  
ATOM   2343  C   PRO B   2       3.875 -98.688   2.586  1.00 15.77           C  
ATOM   2344  CB  PRO B   2       6.359 -99.125   2.611  1.00 15.77           C  
ATOM   2345  O   PRO B   2       3.396 -97.875   1.811  1.00 15.77           O  
ATOM   2346  CG  PRO B   2       6.965 -98.438   1.418  1.00 15.77           C  
ATOM   2347  CD  PRO B   2       6.145 -98.812   0.210  1.00 15.77           C  
ATOM   2348  N   PRO B   3       4.145 -97.812   3.783  1.00 17.61           N  
ATOM   2349  CA  PRO B   3       3.611 -97.812   5.145  1.00 17.61           C  
ATOM   2350  C   PRO B   3       2.617 -96.625   5.340  1.00 17.61           C  
ATOM   2351  CB  PRO B   3       4.863 -97.562   6.004  1.00 17.61           C  
ATOM   2352  O   PRO B   3       2.605 -95.688   4.559  1.00 17.61           O  
ATOM   2353  CG  PRO B   3       5.910 -97.125   5.043  1.00 17.61           C  
ATOM   2354  CD  PRO B   3       5.395 -97.312   3.645  1.00 17.61           C  
ATOM   2355  N   PRO B   4       1.997 -96.438   6.562  1.00 19.75           N  
ATOM   2356  CA  PRO B   4       0.767 -96.125   7.293  1.00 19.75           C  
ATOM   2357  C   PRO B   4       0.576 -94.625   7.508  1.00 19.75           C  
ATOM   2358  CB  PRO B   4       0.954 -96.875   8.625  1.00 19.75           C  
ATOM   2359  O   PRO B   4      -0.509 -94.062   7.258  1.00 19.75           O  
ATOM   2360  CG  PRO B   4       2.424 -97.125   8.727  1.00 19.75           C  
ATOM   2361  CD  PRO B   4       3.051 -96.750   7.398  1.00 19.75           C  
ATOM   2362  N   GLY B   5       1.415 -93.812   8.391  1.00 16.72           N  
ATOM   2363  CA  GLY B   5       1.088 -93.375   9.719  1.00 16.72           C  
ATOM   2364  C   GLY B   5       0.584 -91.938   9.727  1.00 16.72           C  
ATOM   2365  O   GLY B   5      -0.298 -91.562  10.516  1.00 16.72           O  
ATOM   2366  N   ASN B   6       1.447 -90.812   9.398  1.00 16.66           N  
ATOM   2367  CA  ASN B   6       1.663 -89.812  10.422  1.00 16.66           C  
ATOM   2368  C   ASN B   6       0.462 -88.875  10.539  1.00 16.66           C  
ATOM   2369  CB  ASN B   6       2.932 -89.000  10.117  1.00 16.66           C  
ATOM   2370  O   ASN B   6       0.018 -88.312   9.547  1.00 16.66           O  
ATOM   2371  CG  ASN B   6       4.172 -89.625  10.734  1.00 16.66           C  
ATOM   2372  ND2 ASN B   6       5.340 -89.188  10.281  1.00 16.66           N  
ATOM   2373  OD1 ASN B   6       4.078 -90.500  11.617  1.00 16.66           O  
ATOM   2374  N   GLU B   7      -0.436 -88.812  11.656  1.00 18.67           N  
ATOM   2375  CA  GLU B   7      -1.774 -88.562  12.188  1.00 18.67           C  
ATOM   2376  C   GLU B   7      -1.978 -87.062  12.508  1.00 18.67           C  
ATOM   2377  CB  GLU B   7      -2.023 -89.375  13.438  1.00 18.67           C  
ATOM   2378  O   GLU B   7      -3.047 -86.688  12.977  1.00 18.67           O  
ATOM   2379  CG  GLU B   7      -2.662 -90.750  13.141  1.00 18.67           C  
ATOM   2380  CD  GLU B   7      -2.934 -91.562  14.391  1.00 18.67           C  
ATOM   2381  OE1 GLU B   7      -3.623 -92.625  14.297  1.00 18.67           O  
ATOM   2382  OE2 GLU B   7      -2.457 -91.188  15.477  1.00 18.67           O  
ATOM   2383  N   LEU B   8      -1.048 -86.062  12.234  1.00 17.92           N  
ATOM   2384  CA  LEU B   8      -1.116 -84.938  13.195  1.00 17.92           C  
ATOM   2385  C   LEU B   8      -2.508 -84.312  13.211  1.00 17.92           C  
ATOM   2386  CB  LEU B   8      -0.070 -83.875  12.859  1.00 17.92           C  
ATOM   2387  O   LEU B   8      -3.121 -84.125  12.156  1.00 17.92           O  
ATOM   2388  CG  LEU B   8       1.353 -84.125  13.352  1.00 17.92           C  
ATOM   2389  CD1 LEU B   8       2.355 -83.312  12.539  1.00 17.92           C  
ATOM   2390  CD2 LEU B   8       1.474 -83.812  14.836  1.00 17.92           C  
ATOM   2391  N   PRO B   9      -3.246 -84.062  14.422  1.00 17.11           N  
ATOM   2392  CA  PRO B   9      -4.637 -84.000  14.875  1.00 17.11           C  
ATOM   2393  C   PRO B   9      -5.293 -82.688  14.562  1.00 17.11           C  
ATOM   2394  CB  PRO B   9      -4.523 -84.188  16.391  1.00 17.11           C  
ATOM   2395  O   PRO B   9      -4.770 -81.625  14.945  1.00 17.11           O  
ATOM   2396  CG  PRO B   9      -3.068 -84.062  16.688  1.00 17.11           C  
ATOM   2397  CD  PRO B   9      -2.330 -83.875  15.391  1.00 17.11           C  
ATOM   2398  N   ARG B  10      -5.766 -82.312  13.336  1.00 18.05           N  
ATOM   2399  CA  ARG B  10      -6.328 -81.062  12.797  1.00 18.05           C  
ATOM   2400  C   ARG B  10      -7.574 -80.625  13.570  1.00 18.05           C  
ATOM   2401  CB  ARG B  10      -6.660 -81.188  11.312  1.00 18.05           C  
ATOM   2402  O   ARG B  10      -8.586 -81.375  13.555  1.00 18.05           O  
ATOM   2403  CG  ARG B  10      -5.621 -80.625  10.375  1.00 18.05           C  
ATOM   2404  CD  ARG B  10      -6.027 -80.750   8.914  1.00 18.05           C  
ATOM   2405  NE  ARG B  10      -5.012 -80.250   8.016  1.00 18.05           N  
ATOM   2406  NH1 ARG B  10      -6.211 -80.625   6.082  1.00 18.05           N  
ATOM   2407  NH2 ARG B  10      -4.137 -79.688   5.973  1.00 18.05           N  
ATOM   2408  CZ  ARG B  10      -5.121 -80.188   6.691  1.00 18.05           C  
ATOM   2409  N   GLY B  11      -7.371 -79.938  14.773  1.00 16.56           N  
ATOM   2410  CA  GLY B  11      -8.344 -79.750  15.820  1.00 16.56           C  
ATOM   2411  C   GLY B  11      -9.664 -79.188  15.305  1.00 16.56           C  
ATOM   2412  O   GLY B  11      -9.766 -78.812  14.141  1.00 16.56           O  
ATOM   2413  N   PRO B  12     -10.625 -78.750  16.344  1.00 17.17           N  
ATOM   2414  CA  PRO B  12     -12.078 -78.812  16.547  1.00 17.17           C  
ATOM   2415  C   PRO B  12     -12.844 -77.750  15.773  1.00 17.17           C  
ATOM   2416  CB  PRO B  12     -12.234 -78.625  18.062  1.00 17.17           C  
ATOM   2417  O   PRO B  12     -12.281 -76.688  15.445  1.00 17.17           O  
ATOM   2418  CG  PRO B  12     -10.906 -78.125  18.516  1.00 17.17           C  
ATOM   2419  CD  PRO B  12      -9.953 -78.125  17.359  1.00 17.17           C  
ATOM   2420  N   GLY B  13     -14.156 -78.000  15.250  1.00 18.91           N  
ATOM   2421  CA  GLY B  13     -15.242 -77.625  14.336  1.00 18.91           C  
ATOM   2422  C   GLY B  13     -16.125 -76.500  14.836  1.00 18.91           C  
ATOM   2423  O   GLY B  13     -17.234 -76.312  14.336  1.00 18.91           O  
ATOM   2424  N   GLU B  14     -15.648 -75.750  15.961  1.00 17.06           N  
ATOM   2425  CA  GLU B  14     -16.750 -75.188  16.734  1.00 17.06           C  
ATOM   2426  C   GLU B  14     -17.734 -74.500  15.812  1.00 17.06           C  
ATOM   2427  CB  GLU B  14     -16.203 -74.188  17.766  1.00 17.06           C  
ATOM   2428  O   GLU B  14     -17.391 -74.062  14.703  1.00 17.06           O  
ATOM   2429  CG  GLU B  14     -15.898 -74.875  19.125  1.00 17.06           C  
ATOM   2430  CD  GLU B  14     -15.172 -73.938  20.078  1.00 17.06           C  
ATOM   2431  OE1 GLU B  14     -14.969 -74.312  21.250  1.00 17.06           O  
ATOM   2432  OE2 GLU B  14     -14.805 -72.812  19.641  1.00 17.06           O  
ATOM   2433  N   SER B  15     -18.953 -73.938  16.438  1.00 17.39           N  
ATOM   2434  CA  SER B  15     -20.391 -73.750  16.359  1.00 17.39           C  
ATOM   2435  C   SER B  15     -20.750 -72.562  15.500  1.00 17.39           C  
ATOM   2436  CB  SER B  15     -21.000 -73.625  17.750  1.00 17.39           C  
ATOM   2437  O   SER B  15     -20.031 -71.562  15.523  1.00 17.39           O  
ATOM   2438  OG  SER B  15     -20.938 -74.812  18.453  1.00 17.39           O  
ATOM   2439  N   ARG B  16     -21.672 -72.625  14.523  1.00 17.03           N  
ATOM   2440  CA  ARG B  16     -22.234 -72.000  13.320  1.00 17.03           C  
ATOM   2441  C   ARG B  16     -23.141 -70.812  13.672  1.00 17.03           C  
ATOM   2442  CB  ARG B  16     -23.031 -73.062  12.531  1.00 17.03           C  
ATOM   2443  O   ARG B  16     -23.891 -70.312  12.828  1.00 17.03           O  
ATOM   2444  CG  ARG B  16     -22.219 -73.750  11.461  1.00 17.03           C  
ATOM   2445  CD  ARG B  16     -23.078 -74.688  10.648  1.00 17.03           C  
ATOM   2446  NE  ARG B  16     -22.297 -75.375   9.609  1.00 17.03           N  
ATOM   2447  NH1 ARG B  16     -23.953 -76.875   9.047  1.00 17.03           N  
ATOM   2448  NH2 ARG B  16     -21.953 -76.938   7.949  1.00 17.03           N  
ATOM   2449  CZ  ARG B  16     -22.734 -76.375   8.875  1.00 17.03           C  
ATOM   2450  N   ALA B  17     -23.141 -70.312  15.055  1.00 18.39           N  
ATOM   2451  CA  ALA B  17     -24.406 -69.625  15.328  1.00 18.39           C  
ATOM   2452  C   ALA B  17     -24.672 -68.500  14.312  1.00 18.39           C  
ATOM   2453  CB  ALA B  17     -24.422 -69.062  16.750  1.00 18.39           C  
ATOM   2454  O   ALA B  17     -23.719 -67.875  13.820  1.00 18.39           O  
ATOM   2455  N   GLY B  18     -25.906 -68.438  13.602  1.00 19.27           N  
ATOM   2456  CA  GLY B  18     -26.516 -67.812  12.461  1.00 19.27           C  
ATOM   2457  C   GLY B  18     -26.641 -66.312  12.625  1.00 19.27           C  
ATOM   2458  O   GLY B  18     -26.953 -65.812  13.711  1.00 19.27           O  
ATOM   2459  N   PRO B  19     -25.703 -65.438  12.148  1.00 18.06           N  
ATOM   2460  CA  PRO B  19     -25.641 -64.000  12.445  1.00 18.06           C  
ATOM   2461  C   PRO B  19     -26.984 -63.312  12.266  1.00 18.06           C  
ATOM   2462  CB  PRO B  19     -24.609 -63.500  11.438  1.00 18.06           C  
ATOM   2463  O   PRO B  19     -27.781 -63.719  11.398  1.00 18.06           O  
ATOM   2464  CG  PRO B  19     -24.453 -64.625  10.453  1.00 18.06           C  
ATOM   2465  CD  PRO B  19     -25.172 -65.812  10.977  1.00 18.06           C  
ATOM   2466  N   ALA B  20     -27.641 -62.781  13.359  1.00 18.77           N  
ATOM   2467  CA  ALA B  20     -28.906 -62.062  13.500  1.00 18.77           C  
ATOM   2468  C   ALA B  20     -29.062 -61.000  12.406  1.00 18.77           C  
ATOM   2469  CB  ALA B  20     -29.000 -61.406  14.875  1.00 18.77           C  
ATOM   2470  O   ALA B  20     -28.094 -60.375  12.000  1.00 18.77           O  
ATOM   2471  N   ALA B  21     -30.062 -61.094  11.500  1.00 19.14           N  
ATOM   2472  CA  ALA B  21     -30.484 -60.344  10.320  1.00 19.14           C  
ATOM   2473  C   ALA B  21     -30.625 -58.844  10.633  1.00 19.14           C  
ATOM   2474  CB  ALA B  21     -31.812 -60.875   9.789  1.00 19.14           C  
ATOM   2475  O   ALA B  21     -31.422 -58.438  11.477  1.00 19.14           O  
ATOM   2476  N   ARG B  22     -29.484 -58.094  10.969  1.00 19.59           N  
ATOM   2477  CA  ARG B  22     -29.594 -56.719  11.375  1.00 19.59           C  
ATOM   2478  C   ARG B  22     -30.594 -55.969  10.492  1.00 19.59           C  
ATOM   2479  CB  ARG B  22     -28.234 -56.000  11.328  1.00 19.59           C  
ATOM   2480  O   ARG B  22     -30.625 -56.156   9.281  1.00 19.59           O  
ATOM   2481  CG  ARG B  22     -27.359 -56.281  12.539  1.00 19.59           C  
ATOM   2482  CD  ARG B  22     -26.062 -55.500  12.484  1.00 19.59           C  
ATOM   2483  NE  ARG B  22     -25.172 -55.844  13.602  1.00 19.59           N  
ATOM   2484  NH1 ARG B  22     -24.266 -53.719  13.797  1.00 19.59           N  
ATOM   2485  NH2 ARG B  22     -23.594 -55.406  15.203  1.00 19.59           N  
ATOM   2486  CZ  ARG B  22     -24.344 -55.000  14.195  1.00 19.59           C  
ATOM   2487  N   PRO B  23     -31.766 -55.500  11.047  1.00 20.44           N  
ATOM   2488  CA  PRO B  23     -32.875 -54.875  10.320  1.00 20.44           C  
ATOM   2489  C   PRO B  23     -32.406 -53.812   9.305  1.00 20.44           C  
ATOM   2490  CB  PRO B  23     -33.688 -54.219  11.430  1.00 20.44           C  
ATOM   2491  O   PRO B  23     -31.312 -53.250   9.469  1.00 20.44           O  
ATOM   2492  CG  PRO B  23     -32.875 -54.375  12.672  1.00 20.44           C  
ATOM   2493  CD  PRO B  23     -31.609 -55.125  12.312  1.00 20.44           C  
ATOM   2494  N   PRO B  24     -32.844 -53.875   8.016  1.00 19.88           N  
ATOM   2495  CA  PRO B  24     -32.438 -53.031   6.906  1.00 19.88           C  
ATOM   2496  C   PRO B  24     -32.344 -51.562   7.285  1.00 19.88           C  
ATOM   2497  CB  PRO B  24     -33.500 -53.281   5.844  1.00 19.88           C  
ATOM   2498  O   PRO B  24     -33.188 -51.062   8.039  1.00 19.88           O  
ATOM   2499  CG  PRO B  24     -34.625 -53.938   6.574  1.00 19.88           C  
ATOM   2500  CD  PRO B  24     -34.125 -54.344   7.938  1.00 19.88           C  
ATOM   2501  N   GLU B  25     -31.172 -51.031   7.750  1.00 21.78           N  
ATOM   2502  CA  GLU B  25     -31.047 -49.625   8.133  1.00 21.78           C  
ATOM   2503  C   GLU B  25     -31.828 -48.719   7.191  1.00 21.78           C  
ATOM   2504  CB  GLU B  25     -29.562 -49.219   8.148  1.00 21.78           C  
ATOM   2505  O   GLU B  25     -31.766 -48.875   5.969  1.00 21.78           O  
ATOM   2506  CG  GLU B  25     -28.859 -49.500   9.469  1.00 21.78           C  
ATOM   2507  CD  GLU B  25     -27.438 -48.969   9.508  1.00 21.78           C  
ATOM   2508  OE1 GLU B  25     -26.812 -48.969  10.594  1.00 21.78           O  
ATOM   2509  OE2 GLU B  25     -26.938 -48.531   8.445  1.00 21.78           O  
ATOM   2510  N   PRO B  26     -33.062 -48.219   7.559  1.00 20.64           N  
ATOM   2511  CA  PRO B  26     -33.875 -47.406   6.672  1.00 20.64           C  
ATOM   2512  C   PRO B  26     -33.062 -46.438   5.805  1.00 20.64           C  
ATOM   2513  CB  PRO B  26     -34.781 -46.625   7.645  1.00 20.64           C  
ATOM   2514  O   PRO B  26     -32.000 -45.969   6.234  1.00 20.64           O  
ATOM   2515  CG  PRO B  26     -34.188 -46.875   8.992  1.00 20.64           C  
ATOM   2516  CD  PRO B  26     -33.062 -47.875   8.844  1.00 20.64           C  
ATOM   2517  N   THR B  27     -32.875 -46.719   4.520  1.00 21.03           N  
ATOM   2518  CA  THR B  27     -32.250 -45.875   3.520  1.00 21.03           C  
ATOM   2519  C   THR B  27     -32.625 -44.406   3.746  1.00 21.03           C  
ATOM   2520  CB  THR B  27     -32.656 -46.281   2.094  1.00 21.03           C  
ATOM   2521  O   THR B  27     -33.781 -44.062   3.711  1.00 21.03           O  
ATOM   2522  CG2 THR B  27     -31.641 -45.812   1.068  1.00 21.03           C  
ATOM   2523  OG1 THR B  27     -32.750 -47.719   2.031  1.00 21.03           O  
ATOM   2524  N   ALA B  28     -32.062 -43.750   4.770  1.00 22.28           N  
ATOM   2525  CA  ALA B  28     -32.344 -42.312   4.965  1.00 22.28           C  
ATOM   2526  C   ALA B  28     -32.500 -41.594   3.629  1.00 22.28           C  
ATOM   2527  CB  ALA B  28     -31.250 -41.656   5.789  1.00 22.28           C  
ATOM   2528  O   ALA B  28     -31.641 -41.688   2.762  1.00 22.28           O  
ATOM   2529  N   GLU B  29     -33.656 -41.719   2.926  1.00 23.94           N  
ATOM   2530  CA  GLU B  29     -34.031 -40.938   1.748  1.00 23.94           C  
ATOM   2531  C   GLU B  29     -33.375 -39.562   1.746  1.00 23.94           C  
ATOM   2532  CB  GLU B  29     -35.562 -40.781   1.678  1.00 23.94           C  
ATOM   2533  O   GLU B  29     -33.406 -38.844   2.752  1.00 23.94           O  
ATOM   2534  CG  GLU B  29     -36.250 -41.906   0.929  1.00 23.94           C  
ATOM   2535  CD  GLU B  29     -37.750 -41.719   0.807  1.00 23.94           C  
ATOM   2536  OE1 GLU B  29     -38.438 -42.500   0.089  1.00 23.94           O  
ATOM   2537  OE2 GLU B  29     -38.281 -40.750   1.432  1.00 23.94           O  
ATOM   2538  N   ARG B  30     -32.188 -39.469   1.145  1.00 23.56           N  
ATOM   2539  CA  ARG B  30     -31.422 -38.250   0.894  1.00 23.56           C  
ATOM   2540  C   ARG B  30     -32.375 -37.062   0.647  1.00 23.56           C  
ATOM   2541  CB  ARG B  30     -30.484 -38.438  -0.300  1.00 23.56           C  
ATOM   2542  O   ARG B  30     -33.125 -37.062  -0.330  1.00 23.56           O  
ATOM   2543  CG  ARG B  30     -29.141 -39.031   0.062  1.00 23.56           C  
ATOM   2544  CD  ARG B  30     -28.250 -39.188  -1.161  1.00 23.56           C  
ATOM   2545  NE  ARG B  30     -26.938 -39.750  -0.806  1.00 23.56           N  
ATOM   2546  NH1 ARG B  30     -26.234 -40.031  -2.988  1.00 23.56           N  
ATOM   2547  NH2 ARG B  30     -24.859 -40.625  -1.250  1.00 23.56           N  
ATOM   2548  CZ  ARG B  30     -26.016 -40.125  -1.683  1.00 23.56           C  
ATOM   2549  N   ALA B  31     -33.156 -36.656   1.658  1.00 25.22           N  
ATOM   2550  CA  ALA B  31     -33.969 -35.469   1.514  1.00 25.22           C  
ATOM   2551  C   ALA B  31     -33.312 -34.438   0.582  1.00 25.22           C  
ATOM   2552  CB  ALA B  31     -34.250 -34.812   2.879  1.00 25.22           C  
ATOM   2553  O   ALA B  31     -32.156 -34.031   0.811  1.00 25.22           O  
ATOM   2554  N   HIS B  32     -33.312 -34.750  -0.748  1.00 24.55           N  
ATOM   2555  CA  HIS B  32     -32.938 -33.750  -1.734  1.00 24.55           C  
ATOM   2556  C   HIS B  32     -33.219 -32.344  -1.222  1.00 24.55           C  
ATOM   2557  CB  HIS B  32     -33.688 -34.000  -3.051  1.00 24.55           C  
ATOM   2558  O   HIS B  32     -34.375 -32.031  -0.901  1.00 24.55           O  
ATOM   2559  CG  HIS B  32     -33.125 -35.125  -3.854  1.00 24.55           C  
ATOM   2560  CD2 HIS B  32     -33.625 -36.375  -4.109  1.00 24.55           C  
ATOM   2561  ND1 HIS B  32     -31.906 -35.062  -4.500  1.00 24.55           N  
ATOM   2562  CE1 HIS B  32     -31.672 -36.188  -5.121  1.00 24.55           C  
ATOM   2563  NE2 HIS B  32     -32.688 -37.000  -4.898  1.00 24.55           N  
ATOM   2564  N   SER B  33     -32.469 -31.938  -0.224  1.00 28.75           N  
ATOM   2565  CA  SER B  33     -32.625 -30.547   0.193  1.00 28.75           C  
ATOM   2566  C   SER B  33     -32.969 -29.656  -0.988  1.00 28.75           C  
ATOM   2567  CB  SER B  33     -31.328 -30.047   0.853  1.00 28.75           C  
ATOM   2568  O   SER B  33     -32.219 -29.578  -1.969  1.00 28.75           O  
ATOM   2569  OG  SER B  33     -30.297 -29.906  -0.107  1.00 28.75           O  
ATOM   2570  N   VAL B  34     -34.156 -29.797  -1.562  1.00 29.00           N  
ATOM   2571  CA  VAL B  34     -34.594 -28.859  -2.588  1.00 29.00           C  
ATOM   2572  C   VAL B  34     -33.969 -27.500  -2.369  1.00 29.00           C  
ATOM   2573  CB  VAL B  34     -36.156 -28.734  -2.590  1.00 29.00           C  
ATOM   2574  O   VAL B  34     -34.000 -26.953  -1.257  1.00 29.00           O  
ATOM   2575  CG1 VAL B  34     -36.594 -27.750  -3.670  1.00 29.00           C  
ATOM   2576  CG2 VAL B  34     -36.781 -30.094  -2.789  1.00 29.00           C  
ATOM   2577  N   ASP B  35     -32.969 -27.203  -3.164  1.00 31.05           N  
ATOM   2578  CA  ASP B  35     -32.500 -25.828  -3.186  1.00 31.05           C  
ATOM   2579  C   ASP B  35     -33.594 -24.844  -2.840  1.00 31.05           C  
ATOM   2580  CB  ASP B  35     -31.891 -25.484  -4.555  1.00 31.05           C  
ATOM   2581  O   ASP B  35     -34.719 -24.922  -3.393  1.00 31.05           O  
ATOM   2582  CG  ASP B  35     -31.266 -24.109  -4.598  1.00 31.05           C  
ATOM   2583  OD1 ASP B  35     -31.156 -23.453  -3.543  1.00 31.05           O  
ATOM   2584  OD2 ASP B  35     -30.859 -23.688  -5.703  1.00 31.05           O  
ATOM   2585  N   PRO B  36     -33.688 -24.406  -1.677  1.00 33.88           N  
ATOM   2586  CA  PRO B  36     -34.750 -23.453  -1.355  1.00 33.88           C  
ATOM   2587  C   PRO B  36     -35.219 -22.641  -2.566  1.00 33.88           C  
ATOM   2588  CB  PRO B  36     -34.125 -22.547  -0.295  1.00 33.88           C  
ATOM   2589  O   PRO B  36     -36.375 -22.312  -2.682  1.00 33.88           O  
ATOM   2590  CG  PRO B  36     -32.844 -23.234   0.070  1.00 33.88           C  
ATOM   2591  CD  PRO B  36     -32.531 -24.281  -0.960  1.00 33.88           C  
ATOM   2592  N   ARG B  37     -34.250 -22.344  -3.447  1.00 34.16           N  
ATOM   2593  CA  ARG B  37     -34.719 -21.688  -4.676  1.00 34.16           C  
ATOM   2594  C   ARG B  37     -35.594 -22.625  -5.492  1.00 34.16           C  
ATOM   2595  CB  ARG B  37     -33.500 -21.234  -5.512  1.00 34.16           C  
ATOM   2596  O   ARG B  37     -36.656 -22.219  -5.953  1.00 34.16           O  
ATOM   2597  CG  ARG B  37     -33.875 -20.422  -6.738  1.00 34.16           C  
ATOM   2598  CD  ARG B  37     -32.656 -20.016  -7.543  1.00 34.16           C  
ATOM   2599  NE  ARG B  37     -33.031 -19.172  -8.680  1.00 34.16           N  
ATOM   2600  NH1 ARG B  37     -31.391 -20.016 -10.078  1.00 34.16           N  
ATOM   2601  NH2 ARG B  37     -32.812 -18.375 -10.828  1.00 34.16           N  
ATOM   2602  CZ  ARG B  37     -32.406 -19.188  -9.859  1.00 34.16           C  
ATOM   2603  N   ASP B  38     -35.062 -23.859  -5.699  1.00 39.59           N  
ATOM   2604  CA  ASP B  38     -35.875 -24.781  -6.504  1.00 39.59           C  
ATOM   2605  C   ASP B  38     -37.188 -25.109  -5.809  1.00 39.59           C  
ATOM   2606  CB  ASP B  38     -35.094 -26.062  -6.797  1.00 39.59           C  
ATOM   2607  O   ASP B  38     -38.250 -25.203  -6.453  1.00 39.59           O  
ATOM   2608  CG  ASP B  38     -33.938 -25.844  -7.762  1.00 39.59           C  
ATOM   2609  OD1 ASP B  38     -33.906 -24.812  -8.469  1.00 39.59           O  
ATOM   2610  OD2 ASP B  38     -33.031 -26.703  -7.820  1.00 39.59           O  
ATOM   2611  N   ALA B  39     -37.094 -25.266  -4.480  1.00 40.47           N  
ATOM   2612  CA  ALA B  39     -38.344 -25.469  -3.744  1.00 40.47           C  
ATOM   2613  C   ALA B  39     -39.219 -24.250  -3.832  1.00 40.47           C  
ATOM   2614  CB  ALA B  39     -38.031 -25.812  -2.285  1.00 40.47           C  
ATOM   2615  O   ALA B  39     -40.438 -24.359  -4.020  1.00 40.47           O  
ATOM   2616  N   TRP B  40     -38.500 -23.094  -3.738  1.00 36.06           N  
ATOM   2617  CA  TRP B  40     -39.219 -21.844  -3.906  1.00 36.06           C  
ATOM   2618  C   TRP B  40     -39.719 -21.688  -5.340  1.00 36.06           C  
ATOM   2619  CB  TRP B  40     -38.375 -20.641  -3.520  1.00 36.06           C  
ATOM   2620  O   TRP B  40     -40.875 -21.328  -5.574  1.00 36.06           O  
ATOM   2621  CG  TRP B  40     -39.000 -19.312  -3.762  1.00 36.06           C  
ATOM   2622  CD1 TRP B  40     -38.656 -18.375  -4.684  1.00 36.06           C  
ATOM   2623  CD2 TRP B  40     -40.156 -18.781  -3.064  1.00 36.06           C  
ATOM   2624  CE2 TRP B  40     -40.406 -17.500  -3.619  1.00 36.06           C  
ATOM   2625  CE3 TRP B  40     -40.969 -19.250  -2.023  1.00 36.06           C  
ATOM   2626  NE1 TRP B  40     -39.500 -17.281  -4.605  1.00 36.06           N  
ATOM   2627  CH2 TRP B  40     -42.250 -17.188  -2.148  1.00 36.06           C  
ATOM   2628  CZ2 TRP B  40     -41.469 -16.703  -3.166  1.00 36.06           C  
ATOM   2629  CZ3 TRP B  40     -42.000 -18.453  -1.576  1.00 36.06           C  
ATOM   2630  N   MET B  41     -38.875 -21.969  -6.262  1.00 38.81           N  
ATOM   2631  CA  MET B  41     -39.312 -21.922  -7.645  1.00 38.81           C  
ATOM   2632  C   MET B  41     -40.438 -22.938  -7.887  1.00 38.81           C  
ATOM   2633  CB  MET B  41     -38.156 -22.172  -8.609  1.00 38.81           C  
ATOM   2634  O   MET B  41     -41.406 -22.656  -8.594  1.00 38.81           O  
ATOM   2635  CG  MET B  41     -37.250 -20.969  -8.812  1.00 38.81           C  
ATOM   2636  SD  MET B  41     -37.906 -19.812 -10.094  1.00 38.81           S  
ATOM   2637  CE  MET B  41     -37.688 -20.844 -11.578  1.00 38.81           C  
ATOM   2638  N   LEU B  42     -40.250 -24.141  -7.352  1.00 40.84           N  
ATOM   2639  CA  LEU B  42     -41.312 -25.125  -7.441  1.00 40.84           C  
ATOM   2640  C   LEU B  42     -42.531 -24.656  -6.691  1.00 40.84           C  
ATOM   2641  CB  LEU B  42     -40.844 -26.469  -6.883  1.00 40.84           C  
ATOM   2642  O   LEU B  42     -43.656 -24.844  -7.160  1.00 40.84           O  
ATOM   2643  CG  LEU B  42     -40.406 -27.516  -7.910  1.00 40.84           C  
ATOM   2644  CD1 LEU B  42     -39.312 -28.406  -7.328  1.00 40.84           C  
ATOM   2645  CD2 LEU B  42     -41.594 -28.359  -8.359  1.00 40.84           C  
ATOM   2646  N   PHE B  43     -42.281 -24.078  -5.512  1.00 39.41           N  
ATOM   2647  CA  PHE B  43     -43.406 -23.531  -4.758  1.00 39.41           C  
ATOM   2648  C   PHE B  43     -44.094 -22.422  -5.547  1.00 39.41           C  
ATOM   2649  CB  PHE B  43     -42.906 -22.984  -3.404  1.00 39.41           C  
ATOM   2650  O   PHE B  43     -45.312 -22.391  -5.633  1.00 39.41           O  
ATOM   2651  CG  PHE B  43     -44.000 -22.359  -2.586  1.00 39.41           C  
ATOM   2652  CD1 PHE B  43     -44.125 -20.969  -2.516  1.00 39.41           C  
ATOM   2653  CD2 PHE B  43     -44.906 -23.141  -1.885  1.00 39.41           C  
ATOM   2654  CE1 PHE B  43     -45.156 -20.391  -1.758  1.00 39.41           C  
ATOM   2655  CE2 PHE B  43     -45.938 -22.562  -1.126  1.00 39.41           C  
ATOM   2656  CZ  PHE B  43     -46.031 -21.188  -1.062  1.00 39.41           C  
ATOM   2657  N   VAL B  44     -43.250 -21.547  -6.105  1.00 36.22           N  
ATOM   2658  CA  VAL B  44     -43.844 -20.484  -6.918  1.00 36.22           C  
ATOM   2659  C   VAL B  44     -44.594 -21.078  -8.094  1.00 36.22           C  
ATOM   2660  CB  VAL B  44     -42.750 -19.516  -7.426  1.00 36.22           C  
ATOM   2661  O   VAL B  44     -45.719 -20.641  -8.414  1.00 36.22           O  
ATOM   2662  CG1 VAL B  44     -43.344 -18.531  -8.438  1.00 36.22           C  
ATOM   2663  CG2 VAL B  44     -42.094 -18.766  -6.258  1.00 36.22           C  
ATOM   2664  N   ARG B  45     -44.031 -22.078  -8.656  1.00 36.50           N  
ATOM   2665  CA  ARG B  45     -44.719 -22.703  -9.789  1.00 36.50           C  
ATOM   2666  C   ARG B  45     -45.938 -23.500  -9.320  1.00 36.50           C  
ATOM   2667  CB  ARG B  45     -43.750 -23.625 -10.539  1.00 36.50           C  
ATOM   2668  O   ARG B  45     -46.969 -23.516  -9.992  1.00 36.50           O  
ATOM   2669  CG  ARG B  45     -43.062 -22.969 -11.727  1.00 36.50           C  
ATOM   2670  CD  ARG B  45     -42.188 -23.938 -12.492  1.00 36.50           C  
ATOM   2671  NE  ARG B  45     -41.406 -23.266 -13.508  1.00 36.50           N  
ATOM   2672  NH1 ARG B  45     -39.969 -25.047 -13.859  1.00 36.50           N  
ATOM   2673  NH2 ARG B  45     -39.688 -23.109 -15.039  1.00 36.50           N  
ATOM   2674  CZ  ARG B  45     -40.344 -23.812 -14.133  1.00 36.50           C  
ATOM   2675  N   GLN B  46     -45.844 -24.312  -8.234  1.00 32.84           N  
ATOM   2676  CA  GLN B  46     -46.938 -25.156  -7.781  1.00 32.84           C  
ATOM   2677  C   GLN B  46     -48.062 -24.312  -7.168  1.00 32.84           C  
ATOM   2678  CB  GLN B  46     -46.438 -26.188  -6.770  1.00 32.84           C  
ATOM   2679  O   GLN B  46     -49.188 -24.734  -7.098  1.00 32.84           O  
ATOM   2680  CG  GLN B  46     -45.875 -27.453  -7.410  1.00 32.84           C  
ATOM   2681  CD  GLN B  46     -45.594 -28.547  -6.398  1.00 32.84           C  
ATOM   2682  NE2 GLN B  46     -45.156 -29.703  -6.883  1.00 32.84           N  
ATOM   2683  OE1 GLN B  46     -45.750 -28.344  -5.188  1.00 32.84           O  
ATOM   2684  N   SER B  47     -47.688 -23.281  -6.457  1.00 30.91           N  
ATOM   2685  CA  SER B  47     -48.719 -22.438  -5.887  1.00 30.91           C  
ATOM   2686  C   SER B  47     -49.688 -21.938  -6.969  1.00 30.91           C  
ATOM   2687  CB  SER B  47     -48.125 -21.266  -5.125  1.00 30.91           C  
ATOM   2688  O   SER B  47     -50.781 -21.484  -6.668  1.00 30.91           O  
ATOM   2689  OG  SER B  47     -47.688 -20.250  -6.023  1.00 30.91           O  
ATOM   2690  N   ASP B  48     -49.250 -21.938  -8.172  1.00 30.67           N  
ATOM   2691  CA  ASP B  48     -50.188 -21.594  -9.234  1.00 30.67           C  
ATOM   2692  C   ASP B  48     -51.219 -22.688  -9.453  1.00 30.67           C  
ATOM   2693  CB  ASP B  48     -49.438 -21.297 -10.539  1.00 30.67           C  
ATOM   2694  O   ASP B  48     -52.250 -22.469 -10.070  1.00 30.67           O  
ATOM   2695  CG  ASP B  48     -49.594 -19.859 -11.008  1.00 30.67           C  
ATOM   2696  OD1 ASP B  48     -50.375 -19.094 -10.383  1.00 30.67           O  
ATOM   2697  OD2 ASP B  48     -48.938 -19.500 -12.000  1.00 30.67           O  
ATOM   2698  N   LYS B  49     -50.844 -24.062  -9.078  1.00 28.11           N  
ATOM   2699  CA  LYS B  49     -51.781 -25.141  -9.422  1.00 28.11           C  
ATOM   2700  C   LYS B  49     -52.844 -25.281  -8.359  1.00 28.11           C  
ATOM   2701  CB  LYS B  49     -51.031 -26.453  -9.609  1.00 28.11           C  
ATOM   2702  O   LYS B  49     -53.875 -25.922  -8.602  1.00 28.11           O  
ATOM   2703  CG  LYS B  49     -50.469 -26.672 -11.008  1.00 28.11           C  
ATOM   2704  CD  LYS B  49     -49.781 -28.016 -11.133  1.00 28.11           C  
ATOM   2705  CE  LYS B  49     -49.188 -28.203 -12.523  1.00 28.11           C  
ATOM   2706  NZ  LYS B  49     -48.375 -29.453 -12.609  1.00 28.11           N  
ATOM   2707  N   GLY B  50     -52.594 -25.188  -7.062  1.00 24.61           N  
ATOM   2708  CA  GLY B  50     -53.406 -25.828  -6.035  1.00 24.61           C  
ATOM   2709  C   GLY B  50     -54.781 -25.250  -5.918  1.00 24.61           C  
ATOM   2710  O   GLY B  50     -55.500 -25.500  -4.941  1.00 24.61           O  
ATOM   2711  N   VAL B  51     -55.219 -24.250  -6.598  1.00 24.00           N  
ATOM   2712  CA  VAL B  51     -56.531 -23.859  -6.082  1.00 24.00           C  
ATOM   2713  C   VAL B  51     -57.562 -24.891  -6.496  1.00 24.00           C  
ATOM   2714  CB  VAL B  51     -56.938 -22.453  -6.574  1.00 24.00           C  
ATOM   2715  O   VAL B  51     -58.750 -24.719  -6.215  1.00 24.00           O  
ATOM   2716  CG1 VAL B  51     -58.281 -22.062  -6.020  1.00 24.00           C  
ATOM   2717  CG2 VAL B  51     -55.875 -21.422  -6.184  1.00 24.00           C  
ATOM   2718  N   ASN B  52     -57.219 -25.906  -7.465  1.00 21.42           N  
ATOM   2719  CA  ASN B  52     -58.438 -26.594  -7.902  1.00 21.42           C  
ATOM   2720  C   ASN B  52     -59.094 -27.344  -6.758  1.00 21.42           C  
ATOM   2721  CB  ASN B  52     -58.125 -27.531  -9.062  1.00 21.42           C  
ATOM   2722  O   ASN B  52     -58.438 -27.688  -5.773  1.00 21.42           O  
ATOM   2723  CG  ASN B  52     -58.031 -26.812 -10.391  1.00 21.42           C  
ATOM   2724  ND2 ASN B  52     -57.438 -27.469 -11.383  1.00 21.42           N  
ATOM   2725  OD1 ASN B  52     -58.469 -25.672 -10.531  1.00 21.42           O  
ATOM   2726  N   GLY B  53     -60.406 -27.719  -6.934  1.00 21.34           N  
ATOM   2727  CA  GLY B  53     -61.656 -28.156  -6.305  1.00 21.34           C  
ATOM   2728  C   GLY B  53     -61.594 -29.578  -5.789  1.00 21.34           C  
ATOM   2729  O   GLY B  53     -61.406 -30.516  -6.566  1.00 21.34           O  
ATOM   2730  N   LYS B  54     -60.969 -29.891  -4.609  1.00 21.12           N  
ATOM   2731  CA  LYS B  54     -61.062 -31.172  -3.914  1.00 21.12           C  
ATOM   2732  C   LYS B  54     -62.531 -31.609  -3.797  1.00 21.12           C  
ATOM   2733  CB  LYS B  54     -60.438 -31.078  -2.525  1.00 21.12           C  
ATOM   2734  O   LYS B  54     -63.281 -31.031  -3.039  1.00 21.12           O  
ATOM   2735  CG  LYS B  54     -58.969 -31.547  -2.475  1.00 21.12           C  
ATOM   2736  CD  LYS B  54     -58.406 -31.453  -1.062  1.00 21.12           C  
ATOM   2737  CE  LYS B  54     -56.969 -31.891  -1.016  1.00 21.12           C  
ATOM   2738  NZ  LYS B  54     -56.375 -31.688   0.341  1.00 21.12           N  
ATOM   2739  N   LYS B  55     -63.094 -32.125  -4.887  1.00 19.72           N  
ATOM   2740  CA  LYS B  55     -64.312 -32.875  -4.520  1.00 19.72           C  
ATOM   2741  C   LYS B  55     -63.938 -34.062  -3.643  1.00 19.72           C  
ATOM   2742  CB  LYS B  55     -65.062 -33.344  -5.770  1.00 19.72           C  
ATOM   2743  O   LYS B  55     -62.844 -34.594  -3.717  1.00 19.72           O  
ATOM   2744  CG  LYS B  55     -66.125 -32.406  -6.215  1.00 19.72           C  
ATOM   2745  CD  LYS B  55     -66.875 -32.969  -7.418  1.00 19.72           C  
ATOM   2746  CE  LYS B  55     -68.000 -32.000  -7.887  1.00 19.72           C  
ATOM   2747  NZ  LYS B  55     -68.750 -32.562  -9.047  1.00 19.72           N  
ATOM   2748  N   ARG B  56     -64.688 -34.594  -2.633  1.00 18.41           N  
ATOM   2749  CA  ARG B  56     -64.812 -35.438  -1.455  1.00 18.41           C  
ATOM   2750  C   ARG B  56     -64.688 -36.906  -1.844  1.00 18.41           C  
ATOM   2751  CB  ARG B  56     -66.062 -35.188  -0.679  1.00 18.41           C  
ATOM   2752  O   ARG B  56     -64.875 -37.812  -1.002  1.00 18.41           O  
ATOM   2753  CG  ARG B  56     -65.938 -34.156   0.425  1.00 18.41           C  
ATOM   2754  CD  ARG B  56     -67.188 -34.031   1.267  1.00 18.41           C  
ATOM   2755  NE  ARG B  56     -67.000 -33.156   2.412  1.00 18.41           N  
ATOM   2756  NH1 ARG B  56     -69.188 -33.281   3.137  1.00 18.41           N  
ATOM   2757  NH2 ARG B  56     -67.688 -32.000   4.281  1.00 18.41           N  
ATOM   2758  CZ  ARG B  56     -67.938 -32.812   3.273  1.00 18.41           C  
ATOM   2759  N   SER B  57     -64.438 -37.438  -3.168  1.00 17.75           N  
ATOM   2760  CA  SER B  57     -65.000 -38.781  -3.271  1.00 17.75           C  
ATOM   2761  C   SER B  57     -64.312 -39.781  -2.369  1.00 17.75           C  
ATOM   2762  CB  SER B  57     -65.000 -39.281  -4.719  1.00 17.75           C  
ATOM   2763  O   SER B  57     -63.156 -39.594  -2.027  1.00 17.75           O  
ATOM   2764  OG  SER B  57     -64.500 -40.594  -4.789  1.00 17.75           O  
ATOM   2765  N   ARG B  58     -64.812 -41.000  -1.951  1.00 18.36           N  
ATOM   2766  CA  ARG B  58     -64.875 -42.125  -1.012  1.00 18.36           C  
ATOM   2767  C   ARG B  58     -63.750 -43.094  -1.279  1.00 18.36           C  
ATOM   2768  CB  ARG B  58     -66.250 -42.812  -1.090  1.00 18.36           C  
ATOM   2769  O   ARG B  58     -63.500 -44.000  -0.465  1.00 18.36           O  
ATOM   2770  CG  ARG B  58     -67.250 -42.281  -0.122  1.00 18.36           C  
ATOM   2771  CD  ARG B  58     -68.562 -43.125  -0.135  1.00 18.36           C  
ATOM   2772  NE  ARG B  58     -69.500 -42.656   0.848  1.00 18.36           N  
ATOM   2773  NH1 ARG B  58     -71.188 -44.156   0.243  1.00 18.36           N  
ATOM   2774  NH2 ARG B  58     -71.562 -42.625   1.931  1.00 18.36           N  
ATOM   2775  CZ  ARG B  58     -70.750 -43.156   1.005  1.00 18.36           C  
ATOM   2776  N   GLY B  59     -63.125 -43.188  -2.578  1.00 17.84           N  
ATOM   2777  CA  GLY B  59     -62.844 -44.562  -2.914  1.00 17.84           C  
ATOM   2778  C   GLY B  59     -61.750 -45.156  -2.084  1.00 17.84           C  
ATOM   2779  O   GLY B  59     -60.969 -44.438  -1.465  1.00 17.84           O  
ATOM   2780  N   LYS B  60     -61.562 -46.562  -2.029  1.00 19.47           N  
ATOM   2781  CA  LYS B  60     -61.000 -47.750  -1.366  1.00 19.47           C  
ATOM   2782  C   LYS B  60     -59.500 -47.750  -1.473  1.00 19.47           C  
ATOM   2783  CB  LYS B  60     -61.594 -49.031  -1.964  1.00 19.47           C  
ATOM   2784  O   LYS B  60     -58.906 -47.156  -2.387  1.00 19.47           O  
ATOM   2785  CG  LYS B  60     -62.906 -49.469  -1.323  1.00 19.47           C  
ATOM   2786  CD  LYS B  60     -63.406 -50.750  -1.947  1.00 19.47           C  
ATOM   2787  CE  LYS B  60     -64.688 -51.219  -1.299  1.00 19.47           C  
ATOM   2788  NZ  LYS B  60     -65.312 -52.406  -1.979  1.00 19.47           N  
ATOM   2789  N   ALA B  61     -58.781 -48.344  -0.534  1.00 19.23           N  
ATOM   2790  CA  ALA B  61     -57.438 -48.500   0.020  1.00 19.23           C  
ATOM   2791  C   ALA B  61     -56.531 -49.250  -0.941  1.00 19.23           C  
ATOM   2792  CB  ALA B  61     -57.500 -49.188   1.370  1.00 19.23           C  
ATOM   2793  O   ALA B  61     -55.438 -49.688  -0.565  1.00 19.23           O  
ATOM   2794  N   LYS B  62     -56.688 -49.125  -2.322  1.00 19.45           N  
ATOM   2795  CA  LYS B  62     -56.094 -50.219  -3.084  1.00 19.45           C  
ATOM   2796  C   LYS B  62     -54.625 -50.375  -2.793  1.00 19.45           C  
ATOM   2797  CB  LYS B  62     -56.344 -50.031  -4.582  1.00 19.45           C  
ATOM   2798  O   LYS B  62     -53.938 -49.375  -2.473  1.00 19.45           O  
ATOM   2799  CG  LYS B  62     -57.625 -50.625  -5.098  1.00 19.45           C  
ATOM   2800  CD  LYS B  62     -57.750 -50.438  -6.605  1.00 19.45           C  
ATOM   2801  CE  LYS B  62     -59.062 -51.031  -7.125  1.00 19.45           C  
ATOM   2802  NZ  LYS B  62     -59.188 -50.906  -8.602  1.00 19.45           N  
ATOM   2803  N   LYS B  63     -54.094 -51.656  -2.783  1.00 19.27           N  
ATOM   2804  CA  LYS B  63     -52.938 -52.500  -2.465  1.00 19.27           C  
ATOM   2805  C   LYS B  63     -51.750 -52.156  -3.354  1.00 19.27           C  
ATOM   2806  CB  LYS B  63     -53.281 -53.969  -2.613  1.00 19.27           C  
ATOM   2807  O   LYS B  63     -51.750 -52.438  -4.547  1.00 19.27           O  
ATOM   2808  CG  LYS B  63     -53.750 -54.625  -1.324  1.00 19.27           C  
ATOM   2809  CD  LYS B  63     -54.062 -56.125  -1.528  1.00 19.27           C  
ATOM   2810  CE  LYS B  63     -54.531 -56.781  -0.240  1.00 19.27           C  
ATOM   2811  NZ  LYS B  63     -54.906 -58.188  -0.456  1.00 19.27           N  
ATOM   2812  N   LEU B  64     -51.250 -50.844  -3.297  1.00 16.91           N  
ATOM   2813  CA  LEU B  64     -50.344 -50.375  -4.336  1.00 16.91           C  
ATOM   2814  C   LEU B  64     -49.125 -51.250  -4.469  1.00 16.91           C  
ATOM   2815  CB  LEU B  64     -49.906 -48.938  -4.027  1.00 16.91           C  
ATOM   2816  O   LEU B  64     -48.406 -51.469  -3.496  1.00 16.91           O  
ATOM   2817  CG  LEU B  64     -50.781 -47.812  -4.629  1.00 16.91           C  
ATOM   2818  CD1 LEU B  64     -50.969 -46.688  -3.623  1.00 16.91           C  
ATOM   2819  CD2 LEU B  64     -50.156 -47.281  -5.918  1.00 16.91           C  
ATOM   2820  N   LYS B  65     -49.250 -52.219  -5.395  1.00 19.42           N  
ATOM   2821  CA  LYS B  65     -48.250 -53.188  -5.836  1.00 19.42           C  
ATOM   2822  C   LYS B  65     -46.969 -52.500  -6.289  1.00 19.42           C  
ATOM   2823  CB  LYS B  65     -48.812 -54.062  -6.969  1.00 19.42           C  
ATOM   2824  O   LYS B  65     -47.000 -51.438  -6.895  1.00 19.42           O  
ATOM   2825  CG  LYS B  65     -49.656 -55.219  -6.496  1.00 19.42           C  
ATOM   2826  CD  LYS B  65     -50.125 -56.062  -7.664  1.00 19.42           C  
ATOM   2827  CE  LYS B  65     -51.000 -57.219  -7.191  1.00 19.42           C  
ATOM   2828  NZ  LYS B  65     -51.531 -58.031  -8.336  1.00 19.42           N  
ATOM   2829  N   PHE B  66     -45.844 -52.781  -5.680  1.00 17.89           N  
ATOM   2830  CA  PHE B  66     -44.500 -52.250  -5.621  1.00 17.89           C  
ATOM   2831  C   PHE B  66     -43.844 -52.281  -7.000  1.00 17.89           C  
ATOM   2832  CB  PHE B  66     -43.625 -53.031  -4.621  1.00 17.89           C  
ATOM   2833  O   PHE B  66     -42.625 -52.062  -7.121  1.00 17.89           O  
ATOM   2834  CG  PHE B  66     -43.750 -52.531  -3.203  1.00 17.89           C  
ATOM   2835  CD1 PHE B  66     -42.938 -51.500  -2.744  1.00 17.89           C  
ATOM   2836  CD2 PHE B  66     -44.688 -53.094  -2.332  1.00 17.89           C  
ATOM   2837  CE1 PHE B  66     -43.062 -51.031  -1.434  1.00 17.89           C  
ATOM   2838  CE2 PHE B  66     -44.781 -52.656  -1.021  1.00 17.89           C  
ATOM   2839  CZ  PHE B  66     -43.969 -51.625  -0.573  1.00 17.89           C  
ATOM   2840  N   GLY B  67     -44.625 -52.250  -8.195  1.00 18.34           N  
ATOM   2841  CA  GLY B  67     -43.875 -52.594  -9.398  1.00 18.34           C  
ATOM   2842  C   GLY B  67     -42.844 -51.531  -9.781  1.00 18.34           C  
ATOM   2843  O   GLY B  67     -42.875 -50.406  -9.289  1.00 18.34           O  
ATOM   2844  N   LEU B  68     -41.750 -52.062 -10.523  1.00 19.64           N  
ATOM   2845  CA  LEU B  68     -40.531 -51.438 -11.023  1.00 19.64           C  
ATOM   2846  C   LEU B  68     -40.875 -50.250 -11.922  1.00 19.64           C  
ATOM   2847  CB  LEU B  68     -39.688 -52.438 -11.797  1.00 19.64           C  
ATOM   2848  O   LEU B  68     -41.594 -50.375 -12.914  1.00 19.64           O  
ATOM   2849  CG  LEU B  68     -38.656 -53.219 -10.984  1.00 19.64           C  
ATOM   2850  CD1 LEU B  68     -38.469 -54.625 -11.555  1.00 19.64           C  
ATOM   2851  CD2 LEU B  68     -37.344 -52.469 -10.961  1.00 19.64           C  
ATOM   2852  N   PRO B  69     -41.219 -48.906 -11.398  1.00 19.67           N  
ATOM   2853  CA  PRO B  69     -41.969 -47.938 -12.211  1.00 19.67           C  
ATOM   2854  C   PRO B  69     -41.344 -47.688 -13.586  1.00 19.67           C  
ATOM   2855  CB  PRO B  69     -41.938 -46.656 -11.367  1.00 19.67           C  
ATOM   2856  O   PRO B  69     -40.125 -47.750 -13.727  1.00 19.67           O  
ATOM   2857  CG  PRO B  69     -40.969 -46.969 -10.258  1.00 19.67           C  
ATOM   2858  CD  PRO B  69     -40.531 -48.375 -10.398  1.00 19.67           C  
ATOM   2859  N   GLY B  70     -41.969 -48.094 -14.680  1.00 19.88           N  
ATOM   2860  CA  GLY B  70     -41.531 -48.000 -16.078  1.00 19.88           C  
ATOM   2861  C   GLY B  70     -41.094 -46.594 -16.484  1.00 19.88           C  
ATOM   2862  O   GLY B  70     -41.250 -45.656 -15.711  1.00 19.88           O  
ATOM   2863  N   PRO B  71     -40.469 -46.344 -17.688  1.00 20.05           N  
ATOM   2864  CA  PRO B  71     -39.844 -45.156 -18.312  1.00 20.05           C  
ATOM   2865  C   PRO B  71     -40.750 -43.938 -18.359  1.00 20.05           C  
ATOM   2866  CB  PRO B  71     -39.500 -45.656 -19.719  1.00 20.05           C  
ATOM   2867  O   PRO B  71     -41.969 -44.094 -18.406  1.00 20.05           O  
ATOM   2868  CG  PRO B  71     -40.281 -46.906 -19.891  1.00 20.05           C  
ATOM   2869  CD  PRO B  71     -40.875 -47.281 -18.547  1.00 20.05           C  
ATOM   2870  N   PRO B  72     -40.406 -42.688 -17.734  1.00 19.89           N  
ATOM   2871  CA  PRO B  72     -41.375 -41.594 -17.562  1.00 19.89           C  
ATOM   2872  C   PRO B  72     -42.125 -41.281 -18.859  1.00 19.89           C  
ATOM   2873  CB  PRO B  72     -40.531 -40.438 -17.125  1.00 19.89           C  
ATOM   2874  O   PRO B  72     -41.594 -41.406 -19.953  1.00 19.89           O  
ATOM   2875  CG  PRO B  72     -39.125 -40.875 -17.344  1.00 19.89           C  
ATOM   2876  CD  PRO B  72     -39.125 -42.312 -17.750  1.00 19.89           C  
ATOM   2877  N   GLY B  73     -43.344 -41.500 -18.953  1.00 21.81           N  
ATOM   2878  CA  GLY B  73     -44.188 -41.281 -20.125  1.00 21.81           C  
ATOM   2879  C   GLY B  73     -44.156 -39.844 -20.609  1.00 21.81           C  
ATOM   2880  O   GLY B  73     -43.656 -38.969 -19.922  1.00 21.81           O  
ATOM   2881  N   PRO B  74     -44.531 -39.469 -21.797  1.00 21.31           N  
ATOM   2882  CA  PRO B  74     -44.469 -38.219 -22.562  1.00 21.31           C  
ATOM   2883  C   PRO B  74     -45.156 -37.062 -21.828  1.00 21.31           C  
ATOM   2884  CB  PRO B  74     -45.219 -38.562 -23.859  1.00 21.31           C  
ATOM   2885  O   PRO B  74     -46.031 -37.281 -21.000  1.00 21.31           O  
ATOM   2886  CG  PRO B  74     -45.969 -39.812 -23.547  1.00 21.31           C  
ATOM   2887  CD  PRO B  74     -45.438 -40.375 -22.266  1.00 21.31           C  
ATOM   2888  N   PRO B  75     -44.531 -35.812 -21.688  1.00 21.00           N  
ATOM   2889  CA  PRO B  75     -45.031 -34.688 -20.875  1.00 21.00           C  
ATOM   2890  C   PRO B  75     -46.500 -34.375 -21.125  1.00 21.00           C  
ATOM   2891  CB  PRO B  75     -44.156 -33.500 -21.344  1.00 21.00           C  
ATOM   2892  O   PRO B  75     -47.000 -34.500 -22.250  1.00 21.00           O  
ATOM   2893  CG  PRO B  75     -43.375 -34.031 -22.500  1.00 21.00           C  
ATOM   2894  CD  PRO B  75     -43.688 -35.500 -22.656  1.00 21.00           C  
ATOM   2895  N   GLY B  76     -47.406 -34.719 -20.234  1.00 22.73           N  
ATOM   2896  CA  GLY B  76     -48.812 -34.562 -20.406  1.00 22.73           C  
ATOM   2897  C   GLY B  76     -49.219 -33.125 -20.641  1.00 22.73           C  
ATOM   2898  O   GLY B  76     -48.406 -32.188 -20.516  1.00 22.73           O  
ATOM   2899  N   PRO B  77     -50.312 -32.781 -21.141  1.00 23.34           N  
ATOM   2900  CA  PRO B  77     -50.844 -31.500 -21.641  1.00 23.34           C  
ATOM   2901  C   PRO B  77     -50.844 -30.406 -20.594  1.00 23.34           C  
ATOM   2902  CB  PRO B  77     -52.250 -31.844 -22.078  1.00 23.34           C  
ATOM   2903  O   PRO B  77     -50.844 -30.688 -19.391  1.00 23.34           O  
ATOM   2904  CG  PRO B  77     -52.562 -33.156 -21.406  1.00 23.34           C  
ATOM   2905  CD  PRO B  77     -51.281 -33.719 -20.875  1.00 23.34           C  
ATOM   2906  N   GLN B  78     -50.469 -29.141 -20.828  1.00 22.11           N  
ATOM   2907  CA  GLN B  78     -50.250 -27.938 -20.047  1.00 22.11           C  
ATOM   2908  C   GLN B  78     -51.469 -27.656 -19.156  1.00 22.11           C  
ATOM   2909  CB  GLN B  78     -50.000 -26.734 -20.953  1.00 22.11           C  
ATOM   2910  O   GLN B  78     -52.594 -27.594 -19.641  1.00 22.11           O  
ATOM   2911  CG  GLN B  78     -48.812 -25.875 -20.516  1.00 22.11           C  
ATOM   2912  CD  GLN B  78     -48.562 -24.703 -21.453  1.00 22.11           C  
ATOM   2913  NE2 GLN B  78     -47.594 -23.875 -21.109  1.00 22.11           N  
ATOM   2914  OE1 GLN B  78     -49.250 -24.547 -22.469  1.00 22.11           O  
ATOM   2915  N   GLY B  79     -51.500 -28.094 -17.875  1.00 25.30           N  
ATOM   2916  CA  GLY B  79     -52.656 -27.984 -16.984  1.00 25.30           C  
ATOM   2917  C   GLY B  79     -53.094 -26.547 -16.766  1.00 25.30           C  
ATOM   2918  O   GLY B  79     -52.375 -25.609 -17.125  1.00 25.30           O  
ATOM   2919  N   PRO B  80     -54.250 -26.188 -16.422  1.00 26.06           N  
ATOM   2920  CA  PRO B  80     -54.875 -24.875 -16.344  1.00 26.06           C  
ATOM   2921  C   PRO B  80     -54.156 -23.953 -15.336  1.00 26.06           C  
ATOM   2922  CB  PRO B  80     -56.281 -25.188 -15.891  1.00 26.06           C  
ATOM   2923  O   PRO B  80     -53.438 -24.438 -14.461  1.00 26.06           O  
ATOM   2924  CG  PRO B  80     -56.219 -26.594 -15.375  1.00 26.06           C  
ATOM   2925  CD  PRO B  80     -54.938 -27.203 -15.805  1.00 26.06           C  
ATOM   2926  N   PRO B  81     -54.000 -22.562 -15.523  1.00 27.33           N  
ATOM   2927  CA  PRO B  81     -53.219 -21.609 -14.734  1.00 27.33           C  
ATOM   2928  C   PRO B  81     -53.594 -21.641 -13.250  1.00 27.33           C  
ATOM   2929  CB  PRO B  81     -53.625 -20.250 -15.352  1.00 27.33           C  
ATOM   2930  O   PRO B  81     -54.719 -21.953 -12.883  1.00 27.33           O  
ATOM   2931  CG  PRO B  81     -54.656 -20.578 -16.359  1.00 27.33           C  
ATOM   2932  CD  PRO B  81     -54.844 -22.078 -16.375  1.00 27.33           C  
ATOM   2933  N   GLY B  82     -52.688 -21.984 -12.289  1.00 27.55           N  
ATOM   2934  CA  GLY B  82     -52.844 -22.219 -10.867  1.00 27.55           C  
ATOM   2935  C   GLY B  82     -53.438 -21.047 -10.117  1.00 27.55           C  
ATOM   2936  O   GLY B  82     -53.531 -19.938 -10.648  1.00 27.55           O  
ATOM   2937  N   PRO B  83     -54.156 -21.219  -9.102  1.00 30.58           N  
ATOM   2938  CA  PRO B  83     -54.938 -20.234  -8.359  1.00 30.58           C  
ATOM   2939  C   PRO B  83     -54.094 -19.078  -7.828  1.00 30.58           C  
ATOM   2940  CB  PRO B  83     -55.531 -21.047  -7.207  1.00 30.58           C  
ATOM   2941  O   PRO B  83     -52.875 -19.219  -7.668  1.00 30.58           O  
ATOM   2942  CG  PRO B  83     -54.719 -22.297  -7.168  1.00 30.58           C  
ATOM   2943  CD  PRO B  83     -53.906 -22.391  -8.438  1.00 30.58           C  
ATOM   2944  N   ILE B  84     -54.469 -17.734  -7.797  1.00 30.92           N  
ATOM   2945  CA  ILE B  84     -53.875 -16.469  -7.387  1.00 30.92           C  
ATOM   2946  C   ILE B  84     -53.406 -16.562  -5.938  1.00 30.92           C  
ATOM   2947  CB  ILE B  84     -54.875 -15.305  -7.555  1.00 30.92           C  
ATOM   2948  O   ILE B  84     -54.188 -16.875  -5.043  1.00 30.92           O  
ATOM   2949  CG1 ILE B  84     -55.312 -15.188  -9.016  1.00 30.92           C  
ATOM   2950  CG2 ILE B  84     -54.281 -13.992  -7.066  1.00 30.92           C  
ATOM   2951  CD1 ILE B  84     -56.531 -14.297  -9.227  1.00 30.92           C  
ATOM   2952  N   ILE B  85     -52.188 -16.984  -5.535  1.00 33.12           N  
ATOM   2953  CA  ILE B  85     -51.656 -17.078  -4.184  1.00 33.12           C  
ATOM   2954  C   ILE B  85     -51.688 -15.703  -3.518  1.00 33.12           C  
ATOM   2955  CB  ILE B  85     -50.188 -17.625  -4.191  1.00 33.12           C  
ATOM   2956  O   ILE B  85     -51.094 -14.742  -4.020  1.00 33.12           O  
ATOM   2957  CG1 ILE B  85     -50.125 -18.969  -4.898  1.00 33.12           C  
ATOM   2958  CG2 ILE B  85     -49.656 -17.719  -2.764  1.00 33.12           C  
ATOM   2959  CD1 ILE B  85     -48.719 -19.469  -5.180  1.00 33.12           C  
ATOM   2960  N   PRO B  86     -52.531 -15.516  -2.535  1.00 36.84           N  
ATOM   2961  CA  PRO B  86     -52.625 -14.219  -1.868  1.00 36.84           C  
ATOM   2962  C   PRO B  86     -51.281 -13.742  -1.312  1.00 36.84           C  
ATOM   2963  CB  PRO B  86     -53.625 -14.477  -0.738  1.00 36.84           C  
ATOM   2964  O   PRO B  86     -50.406 -14.555  -0.977  1.00 36.84           O  
ATOM   2965  CG  PRO B  86     -53.719 -15.961  -0.659  1.00 36.84           C  
ATOM   2966  CD  PRO B  86     -53.031 -16.562  -1.850  1.00 36.84           C  
ATOM   2967  N   PRO B  87     -50.844 -12.453  -1.555  1.00 36.62           N  
ATOM   2968  CA  PRO B  87     -49.562 -11.898  -1.092  1.00 36.62           C  
ATOM   2969  C   PRO B  87     -49.250 -12.273   0.354  1.00 36.62           C  
ATOM   2970  CB  PRO B  87     -49.750 -10.391  -1.230  1.00 36.62           C  
ATOM   2971  O   PRO B  87     -48.062 -12.445   0.709  1.00 36.62           O  
ATOM   2972  CG  PRO B  87     -51.125 -10.242  -1.850  1.00 36.62           C  
ATOM   2973  CD  PRO B  87     -51.750 -11.594  -1.917  1.00 36.62           C  
ATOM   2974  N   GLU B  88     -50.250 -12.359   1.289  1.00 42.75           N  
ATOM   2975  CA  GLU B  88     -50.031 -12.734   2.686  1.00 42.75           C  
ATOM   2976  C   GLU B  88     -49.406 -14.125   2.799  1.00 42.75           C  
ATOM   2977  CB  GLU B  88     -51.344 -12.680   3.457  1.00 42.75           C  
ATOM   2978  O   GLU B  88     -48.562 -14.367   3.658  1.00 42.75           O  
ATOM   2979  CG  GLU B  88     -52.000 -11.305   3.463  1.00 42.75           C  
ATOM   2980  CD  GLU B  88     -53.500 -11.352   3.316  1.00 42.75           C  
ATOM   2981  OE1 GLU B  88     -54.156 -10.289   3.158  1.00 42.75           O  
ATOM   2982  OE2 GLU B  88     -54.062 -12.477   3.361  1.00 42.75           O  
ATOM   2983  N   ALA B  89     -49.812 -15.023   1.912  1.00 44.59           N  
ATOM   2984  CA  ALA B  89     -49.281 -16.391   1.928  1.00 44.59           C  
ATOM   2985  C   ALA B  89     -47.844 -16.422   1.444  1.00 44.59           C  
ATOM   2986  CB  ALA B  89     -50.156 -17.297   1.068  1.00 44.59           C  
ATOM   2987  O   ALA B  89     -47.031 -17.219   1.938  1.00 44.59           O  
ATOM   2988  N   LEU B  90     -47.594 -15.539   0.441  1.00 38.22           N  
ATOM   2989  CA  LEU B  90     -46.219 -15.414  -0.019  1.00 38.22           C  
ATOM   2990  C   LEU B  90     -45.344 -14.867   1.088  1.00 38.22           C  
ATOM   2991  CB  LEU B  90     -46.156 -14.500  -1.248  1.00 38.22           C  
ATOM   2992  O   LEU B  90     -44.219 -15.336   1.268  1.00 38.22           O  
ATOM   2993  CG  LEU B  90     -45.594 -15.133  -2.527  1.00 38.22           C  
ATOM   2994  CD1 LEU B  90     -46.656 -15.102  -3.631  1.00 38.22           C  
ATOM   2995  CD2 LEU B  90     -44.344 -14.414  -2.971  1.00 38.22           C  
ATOM   2996  N   LEU B  91     -45.875 -13.906   1.752  1.00 42.69           N  
ATOM   2997  CA  LEU B  91     -45.125 -13.359   2.871  1.00 42.69           C  
ATOM   2998  C   LEU B  91     -44.938 -14.398   3.971  1.00 42.69           C  
ATOM   2999  CB  LEU B  91     -45.812 -12.125   3.438  1.00 42.69           C  
ATOM   3000  O   LEU B  91     -43.844 -14.492   4.566  1.00 42.69           O  
ATOM   3001  CG  LEU B  91     -44.938 -10.891   3.691  1.00 42.69           C  
ATOM   3002  CD1 LEU B  91     -45.438  -9.711   2.861  1.00 42.69           C  
ATOM   3003  CD2 LEU B  91     -44.938 -10.547   5.176  1.00 42.69           C  
ATOM   3004  N   LYS B  92     -45.938 -15.234   4.250  1.00 46.53           N  
ATOM   3005  CA  LYS B  92     -45.844 -16.297   5.254  1.00 46.53           C  
ATOM   3006  C   LYS B  92     -44.844 -17.359   4.824  1.00 46.53           C  
ATOM   3007  CB  LYS B  92     -47.188 -16.922   5.504  1.00 46.53           C  
ATOM   3008  O   LYS B  92     -44.031 -17.844   5.645  1.00 46.53           O  
ATOM   3009  CG  LYS B  92     -47.625 -16.922   6.965  1.00 46.53           C  
ATOM   3010  CD  LYS B  92     -49.000 -17.578   7.148  1.00 46.53           C  
ATOM   3011  CE  LYS B  92     -49.406 -17.578   8.609  1.00 46.53           C  
ATOM   3012  NZ  LYS B  92     -50.750 -18.219   8.797  1.00 46.53           N  
ATOM   3013  N   GLU B  93     -44.750 -17.672   3.465  1.00 41.94           N  
ATOM   3014  CA  GLU B  93     -43.781 -18.656   2.945  1.00 41.94           C  
ATOM   3015  C   GLU B  93     -42.375 -18.094   2.939  1.00 41.94           C  
ATOM   3016  CB  GLU B  93     -44.188 -19.094   1.535  1.00 41.94           C  
ATOM   3017  O   GLU B  93     -41.406 -18.812   3.246  1.00 41.94           O  
ATOM   3018  CG  GLU B  93     -43.938 -20.578   1.255  1.00 41.94           C  
ATOM   3019  CD  GLU B  93     -45.188 -21.344   0.859  1.00 41.94           C  
ATOM   3020  OE1 GLU B  93     -45.094 -22.562   0.653  1.00 41.94           O  
ATOM   3021  OE2 GLU B  93     -46.250 -20.703   0.752  1.00 41.94           O  
ATOM   3022  N   PHE B  94     -42.312 -16.844   2.576  1.00 42.59           N  
ATOM   3023  CA  PHE B  94     -41.031 -16.172   2.662  1.00 42.59           C  
ATOM   3024  C   PHE B  94     -40.531 -16.156   4.102  1.00 42.59           C  
ATOM   3025  CB  PHE B  94     -41.125 -14.742   2.125  1.00 42.59           C  
ATOM   3026  O   PHE B  94     -39.344 -16.406   4.348  1.00 42.59           O  
ATOM   3027  CG  PHE B  94     -39.812 -14.039   2.025  1.00 42.59           C  
ATOM   3028  CD1 PHE B  94     -39.469 -13.016   2.910  1.00 42.59           C  
ATOM   3029  CD2 PHE B  94     -38.906 -14.398   1.045  1.00 42.59           C  
ATOM   3030  CE1 PHE B  94     -38.250 -12.359   2.818  1.00 42.59           C  
ATOM   3031  CE2 PHE B  94     -37.656 -13.742   0.948  1.00 42.59           C  
ATOM   3032  CZ  PHE B  94     -37.344 -12.727   1.835  1.00 42.59           C  
ATOM   3033  N   GLN B  95     -41.438 -15.891   5.016  1.00 42.62           N  
ATOM   3034  CA  GLN B  95     -41.062 -15.914   6.434  1.00 42.62           C  
ATOM   3035  C   GLN B  95     -40.656 -17.312   6.867  1.00 42.62           C  
ATOM   3036  CB  GLN B  95     -42.250 -15.430   7.289  1.00 42.62           C  
ATOM   3037  O   GLN B  95     -39.688 -17.484   7.625  1.00 42.62           O  
ATOM   3038  CG  GLN B  95     -42.281 -13.914   7.453  1.00 42.62           C  
ATOM   3039  CD  GLN B  95     -43.500 -13.453   8.266  1.00 42.62           C  
ATOM   3040  NE2 GLN B  95     -43.531 -12.172   8.602  1.00 42.62           N  
ATOM   3041  OE1 GLN B  95     -44.375 -14.250   8.586  1.00 42.62           O  
ATOM   3042  N   LEU B  96     -41.250 -18.312   6.312  1.00 46.16           N  
ATOM   3043  CA  LEU B  96     -40.906 -19.688   6.629  1.00 46.16           C  
ATOM   3044  C   LEU B  96     -39.562 -20.062   6.023  1.00 46.16           C  
ATOM   3045  CB  LEU B  96     -41.969 -20.656   6.113  1.00 46.16           C  
ATOM   3046  O   LEU B  96     -38.750 -20.766   6.652  1.00 46.16           O  
ATOM   3047  CG  LEU B  96     -43.031 -21.078   7.129  1.00 46.16           C  
ATOM   3048  CD1 LEU B  96     -44.375 -21.312   6.430  1.00 46.16           C  
ATOM   3049  CD2 LEU B  96     -42.594 -22.344   7.871  1.00 46.16           C  
ATOM   3050  N   LEU B  97     -39.250 -19.531   4.852  1.00 42.38           N  
ATOM   3051  CA  LEU B  97     -37.938 -19.781   4.215  1.00 42.38           C  
ATOM   3052  C   LEU B  97     -36.812 -19.094   4.977  1.00 42.38           C  
ATOM   3053  CB  LEU B  97     -37.969 -19.312   2.762  1.00 42.38           C  
ATOM   3054  O   LEU B  97     -35.750 -19.656   5.152  1.00 42.38           O  
ATOM   3055  CG  LEU B  97     -37.969 -20.406   1.689  1.00 42.38           C  
ATOM   3056  CD1 LEU B  97     -38.938 -20.016   0.557  1.00 42.38           C  
ATOM   3057  CD2 LEU B  97     -36.562 -20.641   1.156  1.00 42.38           C  
ATOM   3058  N   LEU B  98     -37.188 -17.953   5.332  1.00 41.47           N  
ATOM   3059  CA  LEU B  98     -36.188 -17.234   6.129  1.00 41.47           C  
ATOM   3060  C   LEU B  98     -35.969 -17.922   7.469  1.00 41.47           C  
ATOM   3061  CB  LEU B  98     -36.656 -15.781   6.352  1.00 41.47           C  
ATOM   3062  O   LEU B  98     -34.812 -18.016   7.938  1.00 41.47           O  
ATOM   3063  CG  LEU B  98     -36.344 -14.797   5.223  1.00 41.47           C  
ATOM   3064  CD1 LEU B  98     -37.188 -13.531   5.383  1.00 41.47           C  
ATOM   3065  CD2 LEU B  98     -34.844 -14.461   5.191  1.00 41.47           C  
ATOM   3066  N   LYS B  99     -37.000 -18.359   8.086  1.00 45.25           N  
ATOM   3067  CA  LYS B  99     -36.906 -19.125   9.336  1.00 45.25           C  
ATOM   3068  C   LYS B  99     -36.125 -20.406   9.125  1.00 45.25           C  
ATOM   3069  CB  LYS B  99     -38.281 -19.438   9.891  1.00 45.25           C  
ATOM   3070  O   LYS B  99     -35.281 -20.781   9.969  1.00 45.25           O  
ATOM   3071  CG  LYS B  99     -38.688 -18.609  11.109  1.00 45.25           C  
ATOM   3072  CD  LYS B  99     -40.062 -18.984  11.617  1.00 45.25           C  
ATOM   3073  CE  LYS B  99     -40.469 -18.109  12.789  1.00 45.25           C  
ATOM   3074  NZ  LYS B  99     -41.844 -18.469  13.297  1.00 45.25           N  
ATOM   3075  N   GLY B 100     -36.281 -21.047   8.031  1.00 43.84           N  
ATOM   3076  CA  GLY B 100     -35.500 -22.219   7.691  1.00 43.84           C  
ATOM   3077  C   GLY B 100     -34.031 -21.906   7.422  1.00 43.84           C  
ATOM   3078  O   GLY B 100     -33.156 -22.656   7.816  1.00 43.84           O  
ATOM   3079  N   ALA B 101     -33.750 -20.766   6.746  1.00 40.78           N  
ATOM   3080  CA  ALA B 101     -32.375 -20.375   6.488  1.00 40.78           C  
ATOM   3081  C   ALA B 101     -31.656 -20.016   7.789  1.00 40.78           C  
ATOM   3082  CB  ALA B 101     -32.344 -19.172   5.531  1.00 40.78           C  
ATOM   3083  O   ALA B 101     -30.484 -20.359   7.961  1.00 40.78           O  
ATOM   3084  N   VAL B 102     -32.250 -19.391   8.781  1.00 41.53           N  
ATOM   3085  CA  VAL B 102     -31.672 -19.062  10.078  1.00 41.53           C  
ATOM   3086  C   VAL B 102     -31.406 -20.328  10.867  1.00 41.53           C  
ATOM   3087  CB  VAL B 102     -32.594 -18.109  10.883  1.00 41.53           C  
ATOM   3088  O   VAL B 102     -30.344 -20.484  11.477  1.00 41.53           O  
ATOM   3089  CG1 VAL B 102     -32.031 -17.922  12.297  1.00 41.53           C  
ATOM   3090  CG2 VAL B 102     -32.719 -16.766  10.172  1.00 41.53           C  
ATOM   3091  N   ARG B 103     -32.281 -21.203  10.852  1.00 43.47           N  
ATOM   3092  CA  ARG B 103     -32.125 -22.469  11.578  1.00 43.47           C  
ATOM   3093  C   ARG B 103     -30.953 -23.266  10.977  1.00 43.47           C  
ATOM   3094  CB  ARG B 103     -33.406 -23.297  11.555  1.00 43.47           C  
ATOM   3095  O   ARG B 103     -30.188 -23.891  11.711  1.00 43.47           O  
ATOM   3096  CG  ARG B 103     -34.062 -23.406  12.914  1.00 43.47           C  
ATOM   3097  CD  ARG B 103     -35.344 -24.266  12.836  1.00 43.47           C  
ATOM   3098  NE  ARG B 103     -36.000 -24.328  14.133  1.00 43.47           N  
ATOM   3099  NH1 ARG B 103     -37.812 -25.562  13.352  1.00 43.47           N  
ATOM   3100  NH2 ARG B 103     -37.688 -24.938  15.562  1.00 43.47           N  
ATOM   3101  CZ  ARG B 103     -37.188 -24.938  14.344  1.00 43.47           C  
ATOM   3102  N   GLN B 104     -30.766 -23.281   9.703  1.00 39.22           N  
ATOM   3103  CA  GLN B 104     -29.656 -23.984   9.062  1.00 39.22           C  
ATOM   3104  C   GLN B 104     -28.328 -23.297   9.359  1.00 39.22           C  
ATOM   3105  CB  GLN B 104     -29.891 -24.078   7.555  1.00 39.22           C  
ATOM   3106  O   GLN B 104     -27.297 -23.969   9.516  1.00 39.22           O  
ATOM   3107  CG  GLN B 104     -30.297 -25.469   7.082  1.00 39.22           C  
ATOM   3108  CD  GLN B 104     -30.312 -25.594   5.570  1.00 39.22           C  
ATOM   3109  NE2 GLN B 104     -30.406 -26.812   5.074  1.00 39.22           N  
ATOM   3110  OE1 GLN B 104     -30.250 -24.578   4.852  1.00 39.22           O  
ATOM   3111  N   ARG B 105     -28.328 -22.000   9.383  1.00 37.03           N  
ATOM   3112  CA  ARG B 105     -27.094 -21.297   9.727  1.00 37.03           C  
ATOM   3113  C   ARG B 105     -26.688 -21.562  11.172  1.00 37.03           C  
ATOM   3114  CB  ARG B 105     -27.266 -19.781   9.516  1.00 37.03           C  
ATOM   3115  O   ARG B 105     -25.500 -21.703  11.469  1.00 37.03           O  
ATOM   3116  CG  ARG B 105     -26.062 -19.109   8.883  1.00 37.03           C  
ATOM   3117  CD  ARG B 105     -26.328 -17.641   8.602  1.00 37.03           C  
ATOM   3118  NE  ARG B 105     -25.156 -16.984   8.016  1.00 37.03           N  
ATOM   3119  NH1 ARG B 105     -26.172 -14.922   7.770  1.00 37.03           N  
ATOM   3120  NH2 ARG B 105     -24.000 -15.219   7.117  1.00 37.03           N  
ATOM   3121  CZ  ARG B 105     -25.109 -15.711   7.633  1.00 37.03           C  
ATOM   3122  N   GLU B 106     -27.516 -21.641  12.156  1.00 41.06           N  
ATOM   3123  CA  GLU B 106     -27.203 -21.953  13.547  1.00 41.06           C  
ATOM   3124  C   GLU B 106     -26.672 -23.375  13.695  1.00 41.06           C  
ATOM   3125  CB  GLU B 106     -28.453 -21.766  14.422  1.00 41.06           C  
ATOM   3126  O   GLU B 106     -25.844 -23.641  14.562  1.00 41.06           O  
ATOM   3127  CG  GLU B 106     -28.688 -20.328  14.859  1.00 41.06           C  
ATOM   3128  CD  GLU B 106     -29.938 -20.141  15.703  1.00 41.06           C  
ATOM   3129  OE1 GLU B 106     -30.156 -19.047  16.250  1.00 41.06           O  
ATOM   3130  OE2 GLU B 106     -30.703 -21.125  15.820  1.00 41.06           O  
ATOM   3131  N   ARG B 107     -27.109 -24.297  12.953  1.00 35.94           N  
ATOM   3132  CA  ARG B 107     -26.594 -25.656  13.008  1.00 35.94           C  
ATOM   3133  C   ARG B 107     -25.188 -25.734  12.430  1.00 35.94           C  
ATOM   3134  CB  ARG B 107     -27.516 -26.625  12.266  1.00 35.94           C  
ATOM   3135  O   ARG B 107     -24.391 -26.609  12.805  1.00 35.94           O  
ATOM   3136  CG  ARG B 107     -28.656 -27.156  13.109  1.00 35.94           C  
ATOM   3137  CD  ARG B 107     -29.516 -28.141  12.336  1.00 35.94           C  
ATOM   3138  NE  ARG B 107     -30.625 -28.641  13.141  1.00 35.94           N  
ATOM   3139  NH1 ARG B 107     -31.562 -29.906  11.453  1.00 35.94           N  
ATOM   3140  NH2 ARG B 107     -32.531 -29.859  13.523  1.00 35.94           N  
ATOM   3141  CZ  ARG B 107     -31.578 -29.469  12.703  1.00 35.94           C  
ATOM   3142  N   ALA B 108     -24.844 -25.000  11.438  1.00 32.03           N  
ATOM   3143  CA  ALA B 108     -23.531 -25.062  10.781  1.00 32.03           C  
ATOM   3144  C   ALA B 108     -22.484 -24.312  11.594  1.00 32.03           C  
ATOM   3145  CB  ALA B 108     -23.609 -24.484   9.367  1.00 32.03           C  
ATOM   3146  O   ALA B 108     -21.312 -24.281  11.211  1.00 32.03           O  
ATOM   3147  N   GLU B 109     -22.781 -23.500  12.578  1.00 31.77           N  
ATOM   3148  CA  GLU B 109     -21.719 -22.828  13.336  1.00 31.77           C  
ATOM   3149  C   GLU B 109     -21.031 -23.781  14.297  1.00 31.77           C  
ATOM   3150  CB  GLU B 109     -22.297 -21.625  14.102  1.00 31.77           C  
ATOM   3151  O   GLU B 109     -21.688 -24.422  15.117  1.00 31.77           O  
ATOM   3152  CG  GLU B 109     -22.453 -20.375  13.258  1.00 31.77           C  
ATOM   3153  CD  GLU B 109     -22.906 -19.156  14.055  1.00 31.77           C  
ATOM   3154  OE1 GLU B 109     -23.000 -18.047  13.477  1.00 31.77           O  
ATOM   3155  OE2 GLU B 109     -23.172 -19.328  15.266  1.00 31.77           O  
ATOM   3156  N   PRO B 110     -19.812 -24.406  13.977  1.00 29.78           N  
ATOM   3157  CA  PRO B 110     -19.125 -25.391  14.820  1.00 29.78           C  
ATOM   3158  C   PRO B 110     -19.062 -24.984  16.281  1.00 29.78           C  
ATOM   3159  CB  PRO B 110     -17.734 -25.469  14.203  1.00 29.78           C  
ATOM   3160  O   PRO B 110     -19.109 -23.781  16.594  1.00 29.78           O  
ATOM   3161  CG  PRO B 110     -17.656 -24.297  13.281  1.00 29.78           C  
ATOM   3162  CD  PRO B 110     -19.016 -23.656  13.203  1.00 29.78           C  
ATOM   3163  N   GLU B 111     -19.375 -25.828  17.281  1.00 29.09           N  
ATOM   3164  CA  GLU B 111     -19.219 -25.734  18.719  1.00 29.09           C  
ATOM   3165  C   GLU B 111     -17.812 -25.281  19.094  1.00 29.09           C  
ATOM   3166  CB  GLU B 111     -19.531 -27.078  19.375  1.00 29.09           C  
ATOM   3167  O   GLU B 111     -16.844 -25.578  18.391  1.00 29.09           O  
ATOM   3168  CG  GLU B 111     -21.016 -27.438  19.391  1.00 29.09           C  
ATOM   3169  CD  GLU B 111     -21.406 -28.328  20.562  1.00 29.09           C  
ATOM   3170  OE1 GLU B 111     -22.625 -28.500  20.812  1.00 29.09           O  
ATOM   3171  OE2 GLU B 111     -20.484 -28.859  21.219  1.00 29.09           O  
ATOM   3172  N   PRO B 112     -17.531 -24.328  19.938  1.00 26.03           N  
ATOM   3173  CA  PRO B 112     -16.188 -24.047  20.438  1.00 26.03           C  
ATOM   3174  C   PRO B 112     -15.453 -25.312  20.906  1.00 26.03           C  
ATOM   3175  CB  PRO B 112     -16.438 -23.109  21.609  1.00 26.03           C  
ATOM   3176  O   PRO B 112     -16.094 -26.266  21.344  1.00 26.03           O  
ATOM   3177  CG  PRO B 112     -17.922 -23.109  21.797  1.00 26.03           C  
ATOM   3178  CD  PRO B 112     -18.531 -23.953  20.703  1.00 26.03           C  
ATOM   3179  N   CYS B 113     -14.320 -25.672  20.406  1.00 23.08           N  
ATOM   3180  CA  CYS B 113     -13.438 -26.781  20.688  1.00 23.08           C  
ATOM   3181  C   CYS B 113     -13.172 -26.906  22.188  1.00 23.08           C  
ATOM   3182  CB  CYS B 113     -12.109 -26.625  19.938  1.00 23.08           C  
ATOM   3183  O   CYS B 113     -12.352 -26.172  22.734  1.00 23.08           O  
ATOM   3184  SG  CYS B 113     -12.070 -27.484  18.344  1.00 23.08           S  
ATOM   3185  N   THR B 114     -14.141 -27.000  23.203  1.00 22.02           N  
ATOM   3186  CA  THR B 114     -13.719 -27.438  24.516  1.00 22.02           C  
ATOM   3187  C   THR B 114     -13.070 -28.828  24.438  1.00 22.02           C  
ATOM   3188  CB  THR B 114     -14.898 -27.484  25.500  1.00 22.02           C  
ATOM   3189  O   THR B 114     -13.531 -29.688  23.688  1.00 22.02           O  
ATOM   3190  CG2 THR B 114     -15.438 -26.078  25.766  1.00 22.02           C  
ATOM   3191  OG1 THR B 114     -15.945 -28.297  24.953  1.00 22.02           O  
ATOM   3192  N   CYS B 115     -11.805 -29.062  24.781  1.00 22.28           N  
ATOM   3193  CA  CYS B 115     -10.969 -30.250  24.891  1.00 22.28           C  
ATOM   3194  C   CYS B 115     -11.617 -31.281  25.797  1.00 22.28           C  
ATOM   3195  CB  CYS B 115      -9.586 -29.875  25.438  1.00 22.28           C  
ATOM   3196  O   CYS B 115     -11.016 -32.312  26.094  1.00 22.28           O  
ATOM   3197  SG  CYS B 115      -8.453 -29.250  24.172  1.00 22.28           S  
ATOM   3198  N   GLY B 116     -12.562 -30.984  26.766  1.00 22.89           N  
ATOM   3199  CA  GLY B 116     -12.750 -32.125  27.641  1.00 22.89           C  
ATOM   3200  C   GLY B 116     -13.305 -33.344  26.938  1.00 22.89           C  
ATOM   3201  O   GLY B 116     -13.711 -33.281  25.766  1.00 22.89           O  
ATOM   3202  N   PRO B 117     -13.297 -34.719  27.625  1.00 20.00           N  
ATOM   3203  CA  PRO B 117     -13.781 -36.000  27.109  1.00 20.00           C  
ATOM   3204  C   PRO B 117     -15.203 -35.906  26.562  1.00 20.00           C  
ATOM   3205  CB  PRO B 117     -13.727 -36.938  28.328  1.00 20.00           C  
ATOM   3206  O   PRO B 117     -16.062 -35.250  27.156  1.00 20.00           O  
ATOM   3207  CG  PRO B 117     -13.523 -36.000  29.484  1.00 20.00           C  
ATOM   3208  CD  PRO B 117     -13.242 -34.625  28.969  1.00 20.00           C  
ATOM   3209  N   ALA B 118     -15.445 -35.844  25.250  1.00 21.81           N  
ATOM   3210  CA  ALA B 118     -16.656 -35.688  24.438  1.00 21.81           C  
ATOM   3211  C   ALA B 118     -17.703 -36.719  24.844  1.00 21.81           C  
ATOM   3212  CB  ALA B 118     -16.312 -35.844  22.953  1.00 21.81           C  
ATOM   3213  O   ALA B 118     -17.578 -37.906  24.547  1.00 21.81           O  
ATOM   3214  N   GLY B 119     -18.156 -36.719  26.172  1.00 19.97           N  
ATOM   3215  CA  GLY B 119     -19.234 -37.688  26.375  1.00 19.97           C  
ATOM   3216  C   GLY B 119     -20.375 -37.531  25.391  1.00 19.97           C  
ATOM   3217  O   GLY B 119     -20.484 -36.500  24.734  1.00 19.97           O  
ATOM   3218  N   PRO B 120     -21.156 -38.688  24.969  1.00 19.61           N  
ATOM   3219  CA  PRO B 120     -22.188 -38.875  23.953  1.00 19.61           C  
ATOM   3220  C   PRO B 120     -23.391 -37.938  24.125  1.00 19.61           C  
ATOM   3221  CB  PRO B 120     -22.609 -40.344  24.141  1.00 19.61           C  
ATOM   3222  O   PRO B 120     -24.141 -38.094  25.109  1.00 19.61           O  
ATOM   3223  CG  PRO B 120     -22.078 -40.719  25.484  1.00 19.61           C  
ATOM   3224  CD  PRO B 120     -21.141 -39.625  25.953  1.00 19.61           C  
ATOM   3225  N   VAL B 121     -23.297 -36.594  24.406  1.00 19.34           N  
ATOM   3226  CA  VAL B 121     -24.547 -35.938  24.781  1.00 19.34           C  
ATOM   3227  C   VAL B 121     -25.609 -36.219  23.734  1.00 19.34           C  
ATOM   3228  CB  VAL B 121     -24.359 -34.438  24.969  1.00 19.34           C  
ATOM   3229  O   VAL B 121     -25.359 -36.125  22.531  1.00 19.34           O  
ATOM   3230  CG1 VAL B 121     -25.547 -33.812  25.719  1.00 19.34           C  
ATOM   3231  CG2 VAL B 121     -23.047 -34.125  25.703  1.00 19.34           C  
ATOM   3232  N   ALA B 122     -26.625 -37.031  24.000  1.00 18.03           N  
ATOM   3233  CA  ALA B 122     -27.859 -37.500  23.375  1.00 18.03           C  
ATOM   3234  C   ALA B 122     -28.672 -36.344  22.812  1.00 18.03           C  
ATOM   3235  CB  ALA B 122     -28.703 -38.281  24.375  1.00 18.03           C  
ATOM   3236  O   ALA B 122     -28.953 -35.375  23.547  1.00 18.03           O  
ATOM   3237  N   ALA B 123     -28.406 -35.875  21.656  1.00 18.70           N  
ATOM   3238  CA  ALA B 123     -29.172 -34.906  20.891  1.00 18.70           C  
ATOM   3239  C   ALA B 123     -30.672 -35.219  20.953  1.00 18.70           C  
ATOM   3240  CB  ALA B 123     -28.703 -34.875  19.438  1.00 18.70           C  
ATOM   3241  O   ALA B 123     -31.125 -36.250  20.469  1.00 18.70           O  
ATOM   3242  N   SER B 124     -31.312 -35.000  22.094  1.00 18.17           N  
ATOM   3243  CA  SER B 124     -32.750 -35.188  22.234  1.00 18.17           C  
ATOM   3244  C   SER B 124     -33.531 -34.469  21.141  1.00 18.17           C  
ATOM   3245  CB  SER B 124     -33.250 -34.719  23.609  1.00 18.17           C  
ATOM   3246  O   SER B 124     -33.375 -33.250  20.969  1.00 18.17           O  
ATOM   3247  OG  SER B 124     -33.719 -35.844  24.375  1.00 18.17           O  
ATOM   3248  N   LEU B 125     -33.719 -35.094  20.016  1.00 18.25           N  
ATOM   3249  CA  LEU B 125     -34.562 -34.812  18.859  1.00 18.25           C  
ATOM   3250  C   LEU B 125     -36.000 -34.500  19.281  1.00 18.25           C  
ATOM   3251  CB  LEU B 125     -34.562 -36.000  17.875  1.00 18.25           C  
ATOM   3252  O   LEU B 125     -36.812 -35.406  19.484  1.00 18.25           O  
ATOM   3253  CG  LEU B 125     -33.344 -36.125  16.984  1.00 18.25           C  
ATOM   3254  CD1 LEU B 125     -33.281 -37.500  16.359  1.00 18.25           C  
ATOM   3255  CD2 LEU B 125     -33.344 -35.062  15.891  1.00 18.25           C  
ATOM   3256  N   ALA B 126     -36.219 -33.750  20.391  1.00 19.98           N  
ATOM   3257  CA  ALA B 126     -37.625 -33.719  20.734  1.00 19.98           C  
ATOM   3258  C   ALA B 126     -38.438 -33.156  19.562  1.00 19.98           C  
ATOM   3259  CB  ALA B 126     -37.844 -32.875  21.984  1.00 19.98           C  
ATOM   3260  O   ALA B 126     -37.969 -32.250  18.844  1.00 19.98           O  
ATOM   3261  N   PRO B 127     -39.344 -33.875  18.953  1.00 20.58           N  
ATOM   3262  CA  PRO B 127     -40.281 -33.594  17.844  1.00 20.58           C  
ATOM   3263  C   PRO B 127     -41.031 -32.281  18.031  1.00 20.58           C  
ATOM   3264  CB  PRO B 127     -41.250 -34.781  17.906  1.00 20.58           C  
ATOM   3265  O   PRO B 127     -41.562 -32.000  19.109  1.00 20.58           O  
ATOM   3266  CG  PRO B 127     -40.969 -35.469  19.203  1.00 20.58           C  
ATOM   3267  CD  PRO B 127     -39.750 -34.812  19.812  1.00 20.58           C  
ATOM   3268  N   VAL B 128     -40.500 -31.109  17.547  1.00 21.00           N  
ATOM   3269  CA  VAL B 128     -41.281 -29.875  17.609  1.00 21.00           C  
ATOM   3270  C   VAL B 128     -42.719 -30.141  17.141  1.00 21.00           C  
ATOM   3271  CB  VAL B 128     -40.656 -28.750  16.750  1.00 21.00           C  
ATOM   3272  O   VAL B 128     -42.938 -30.609  16.016  1.00 21.00           O  
ATOM   3273  CG1 VAL B 128     -41.500 -27.484  16.812  1.00 21.00           C  
ATOM   3274  CG2 VAL B 128     -39.219 -28.469  17.219  1.00 21.00           C  
ATOM   3275  N   SER B 129     -43.438 -30.453  17.906  1.00 21.27           N  
ATOM   3276  CA  SER B 129     -44.875 -30.562  17.625  1.00 21.27           C  
ATOM   3277  C   SER B 129     -45.406 -29.312  16.953  1.00 21.27           C  
ATOM   3278  CB  SER B 129     -45.656 -30.828  18.922  1.00 21.27           C  
ATOM   3279  O   SER B 129     -45.188 -28.188  17.438  1.00 21.27           O  
ATOM   3280  OG  SER B 129     -47.062 -30.781  18.688  1.00 21.27           O  
ATOM   3281  N   ALA B 130     -45.469 -29.266  15.578  1.00 22.78           N  
ATOM   3282  CA  ALA B 130     -46.156 -28.359  14.672  1.00 22.78           C  
ATOM   3283  C   ALA B 130     -47.500 -27.922  15.250  1.00 22.78           C  
ATOM   3284  CB  ALA B 130     -46.344 -29.016  13.305  1.00 22.78           C  
ATOM   3285  O   ALA B 130     -48.531 -28.500  14.914  1.00 22.78           O  
ATOM   3286  N   THR B 131     -47.500 -27.656  16.516  1.00 23.61           N  
ATOM   3287  CA  THR B 131     -48.844 -27.203  16.828  1.00 23.61           C  
ATOM   3288  C   THR B 131     -49.156 -25.906  16.094  1.00 23.61           C  
ATOM   3289  CB  THR B 131     -49.031 -26.984  18.344  1.00 23.61           C  
ATOM   3290  O   THR B 131     -48.281 -25.125  15.781  1.00 23.61           O  
ATOM   3291  CG2 THR B 131     -48.938 -28.312  19.094  1.00 23.61           C  
ATOM   3292  OG1 THR B 131     -48.031 -26.094  18.828  1.00 23.61           O  
ATOM   3293  N   ALA B 132     -50.250 -25.688  15.219  1.00 23.70           N  
ATOM   3294  CA  ALA B 132     -51.000 -24.844  14.289  1.00 23.70           C  
ATOM   3295  C   ALA B 132     -50.938 -23.375  14.711  1.00 23.70           C  
ATOM   3296  CB  ALA B 132     -52.438 -25.312  14.180  1.00 23.70           C  
ATOM   3297  O   ALA B 132     -50.938 -22.484  13.867  1.00 23.70           O  
ATOM   3298  N   GLY B 133     -51.125 -22.859  15.938  1.00 25.50           N  
ATOM   3299  CA  GLY B 133     -51.562 -21.500  16.250  1.00 25.50           C  
ATOM   3300  C   GLY B 133     -50.406 -20.516  16.344  1.00 25.50           C  
ATOM   3301  O   GLY B 133     -50.469 -19.578  17.141  1.00 25.50           O  
ATOM   3302  N   GLU B 134     -49.125 -20.812  15.883  1.00 32.03           N  
ATOM   3303  CA  GLU B 134     -48.000 -19.984  16.250  1.00 32.03           C  
ATOM   3304  C   GLU B 134     -48.094 -18.594  15.617  1.00 32.03           C  
ATOM   3305  CB  GLU B 134     -46.688 -20.656  15.836  1.00 32.03           C  
ATOM   3306  O   GLU B 134     -48.375 -18.469  14.422  1.00 32.03           O  
ATOM   3307  CG  GLU B 134     -46.250 -21.781  16.766  1.00 32.03           C  
ATOM   3308  CD  GLU B 134     -44.969 -22.453  16.312  1.00 32.03           C  
ATOM   3309  OE1 GLU B 134     -44.375 -23.234  17.109  1.00 32.03           O  
ATOM   3310  OE2 GLU B 134     -44.500 -22.188  15.180  1.00 32.03           O  
ATOM   3311  N   ASP B 135     -47.969 -17.438  16.375  1.00 31.22           N  
ATOM   3312  CA  ASP B 135     -48.344 -16.047  16.109  1.00 31.22           C  
ATOM   3313  C   ASP B 135     -47.438 -15.422  15.055  1.00 31.22           C  
ATOM   3314  CB  ASP B 135     -48.281 -15.227  17.406  1.00 31.22           C  
ATOM   3315  O   ASP B 135     -46.250 -15.680  15.016  1.00 31.22           O  
ATOM   3316  CG  ASP B 135     -49.469 -15.469  18.328  1.00 31.22           C  
ATOM   3317  OD1 ASP B 135     -50.531 -15.883  17.844  1.00 31.22           O  
ATOM   3318  OD2 ASP B 135     -49.312 -15.234  19.547  1.00 31.22           O  
ATOM   3319  N   ASP B 136     -47.844 -14.891  13.797  1.00 33.44           N  
ATOM   3320  CA  ASP B 136     -47.469 -14.234  12.547  1.00 33.44           C  
ATOM   3321  C   ASP B 136     -46.344 -13.211  12.766  1.00 33.44           C  
ATOM   3322  CB  ASP B 136     -48.688 -13.562  11.914  1.00 33.44           C  
ATOM   3323  O   ASP B 136     -45.562 -12.945  11.859  1.00 33.44           O  
ATOM   3324  CG  ASP B 136     -49.562 -14.523  11.125  1.00 33.44           C  
ATOM   3325  OD1 ASP B 136     -49.062 -15.586  10.695  1.00 33.44           O  
ATOM   3326  OD2 ASP B 136     -50.750 -14.219  10.938  1.00 33.44           O  
ATOM   3327  N   ASP B 137     -46.031 -12.555  13.945  1.00 33.25           N  
ATOM   3328  CA  ASP B 137     -45.219 -11.367  14.195  1.00 33.25           C  
ATOM   3329  C   ASP B 137     -43.750 -11.719  14.203  1.00 33.25           C  
ATOM   3330  CB  ASP B 137     -45.625 -10.711  15.516  1.00 33.25           C  
ATOM   3331  O   ASP B 137     -42.906 -10.891  13.844  1.00 33.25           O  
ATOM   3332  CG  ASP B 137     -46.969  -9.992  15.438  1.00 33.25           C  
ATOM   3333  OD1 ASP B 137     -47.344  -9.547  14.344  1.00 33.25           O  
ATOM   3334  OD2 ASP B 137     -47.625  -9.867  16.500  1.00 33.25           O  
ATOM   3335  N   ASP B 138     -43.188 -12.930  14.547  1.00 37.97           N  
ATOM   3336  CA  ASP B 138     -41.812 -13.344  14.711  1.00 37.97           C  
ATOM   3337  C   ASP B 138     -41.125 -13.531  13.359  1.00 37.97           C  
ATOM   3338  CB  ASP B 138     -41.719 -14.633  15.523  1.00 37.97           C  
ATOM   3339  O   ASP B 138     -39.906 -13.398  13.242  1.00 37.97           O  
ATOM   3340  CG  ASP B 138     -41.812 -14.398  17.016  1.00 37.97           C  
ATOM   3341  OD1 ASP B 138     -41.562 -13.266  17.469  1.00 37.97           O  
ATOM   3342  OD2 ASP B 138     -42.156 -15.359  17.750  1.00 37.97           O  
ATOM   3343  N   VAL B 139     -41.844 -13.711  12.281  1.00 37.41           N  
ATOM   3344  CA  VAL B 139     -41.312 -14.031  10.961  1.00 37.41           C  
ATOM   3345  C   VAL B 139     -40.781 -12.766  10.297  1.00 37.41           C  
ATOM   3346  CB  VAL B 139     -42.406 -14.672  10.062  1.00 37.41           C  
ATOM   3347  O   VAL B 139     -39.688 -12.797   9.688  1.00 37.41           O  
ATOM   3348  CG1 VAL B 139     -41.781 -15.164   8.750  1.00 37.41           C  
ATOM   3349  CG2 VAL B 139     -43.094 -15.820  10.797  1.00 37.41           C  
ATOM   3350  N   VAL B 140     -41.344 -11.531  10.555  1.00 39.03           N  
ATOM   3351  CA  VAL B 140     -40.969 -10.289   9.898  1.00 39.03           C  
ATOM   3352  C   VAL B 140     -39.594  -9.820  10.445  1.00 39.03           C  
ATOM   3353  CB  VAL B 140     -42.031  -9.180  10.094  1.00 39.03           C  
ATOM   3354  O   VAL B 140     -38.750  -9.367   9.688  1.00 39.03           O  
ATOM   3355  CG1 VAL B 140     -41.594  -7.895   9.383  1.00 39.03           C  
ATOM   3356  CG2 VAL B 140     -43.375  -9.656   9.586  1.00 39.03           C  
ATOM   3357  N   GLY B 141     -39.250  -9.961  11.742  1.00 39.97           N  
ATOM   3358  CA  GLY B 141     -38.000  -9.570  12.352  1.00 39.97           C  
ATOM   3359  C   GLY B 141     -36.812 -10.359  11.836  1.00 39.97           C  
ATOM   3360  O   GLY B 141     -35.750  -9.797  11.586  1.00 39.97           O  
ATOM   3361  N   ASP B 142     -36.969 -11.672  11.664  1.00 41.84           N  
ATOM   3362  CA  ASP B 142     -35.906 -12.539  11.188  1.00 41.84           C  
ATOM   3363  C   ASP B 142     -35.531 -12.227   9.734  1.00 41.84           C  
ATOM   3364  CB  ASP B 142     -36.312 -14.008  11.328  1.00 41.84           C  
ATOM   3365  O   ASP B 142     -34.375 -12.242   9.359  1.00 41.84           O  
ATOM   3366  CG  ASP B 142     -36.250 -14.508  12.758  1.00 41.84           C  
ATOM   3367  OD1 ASP B 142     -35.594 -13.867  13.602  1.00 41.84           O  
ATOM   3368  OD2 ASP B 142     -36.875 -15.547  13.047  1.00 41.84           O  
ATOM   3369  N   VAL B 143     -36.625 -11.906   8.953  1.00 39.59           N  
ATOM   3370  CA  VAL B 143     -36.406 -11.570   7.551  1.00 39.59           C  
ATOM   3371  C   VAL B 143     -35.594 -10.273   7.441  1.00 39.59           C  
ATOM   3372  CB  VAL B 143     -37.750 -11.445   6.793  1.00 39.59           C  
ATOM   3373  O   VAL B 143     -34.688 -10.172   6.633  1.00 39.59           O  
ATOM   3374  CG1 VAL B 143     -37.531 -10.891   5.387  1.00 39.59           C  
ATOM   3375  CG2 VAL B 143     -38.469 -12.789   6.730  1.00 39.59           C  
ATOM   3376  N   LEU B 144     -35.938  -9.320   8.258  1.00 39.06           N  
ATOM   3377  CA  LEU B 144     -35.250  -8.031   8.219  1.00 39.06           C  
ATOM   3378  C   LEU B 144     -33.781  -8.188   8.633  1.00 39.06           C  
ATOM   3379  CB  LEU B 144     -35.938  -7.020   9.125  1.00 39.06           C  
ATOM   3380  O   LEU B 144     -32.906  -7.539   8.070  1.00 39.06           O  
ATOM   3381  CG  LEU B 144     -37.188  -6.344   8.562  1.00 39.06           C  
ATOM   3382  CD1 LEU B 144     -38.000  -5.727   9.680  1.00 39.06           C  
ATOM   3383  CD2 LEU B 144     -36.781  -5.289   7.527  1.00 39.06           C  
ATOM   3384  N   ALA B 145     -33.469  -9.055   9.539  1.00 42.00           N  
ATOM   3385  CA  ALA B 145     -32.094  -9.297   9.977  1.00 42.00           C  
ATOM   3386  C   ALA B 145     -31.266  -9.898   8.859  1.00 42.00           C  
ATOM   3387  CB  ALA B 145     -32.094 -10.203  11.203  1.00 42.00           C  
ATOM   3388  O   ALA B 145     -30.094  -9.523   8.672  1.00 42.00           O  
ATOM   3389  N   LEU B 146     -31.891 -10.812   8.156  1.00 42.03           N  
ATOM   3390  CA  LEU B 146     -31.172 -11.469   7.070  1.00 42.03           C  
ATOM   3391  C   LEU B 146     -30.875 -10.492   5.938  1.00 42.03           C  
ATOM   3392  CB  LEU B 146     -31.969 -12.656   6.539  1.00 42.03           C  
ATOM   3393  O   LEU B 146     -29.812 -10.539   5.324  1.00 42.03           O  
ATOM   3394  CG  LEU B 146     -31.547 -14.039   7.027  1.00 42.03           C  
ATOM   3395  CD1 LEU B 146     -32.781 -14.914   7.301  1.00 42.03           C  
ATOM   3396  CD2 LEU B 146     -30.625 -14.703   6.008  1.00 42.03           C  
ATOM   3397  N   LEU B 147     -31.891  -9.570   5.738  1.00 42.03           N  
ATOM   3398  CA  LEU B 147     -31.719  -8.586   4.680  1.00 42.03           C  
ATOM   3399  C   LEU B 147     -30.672  -7.543   5.070  1.00 42.03           C  
ATOM   3400  CB  LEU B 147     -33.031  -7.895   4.367  1.00 42.03           C  
ATOM   3401  O   LEU B 147     -30.016  -6.965   4.203  1.00 42.03           O  
ATOM   3402  CG  LEU B 147     -34.031  -8.695   3.521  1.00 42.03           C  
ATOM   3403  CD1 LEU B 147     -35.438  -8.078   3.615  1.00 42.03           C  
ATOM   3404  CD2 LEU B 147     -33.562  -8.758   2.070  1.00 42.03           C  
ATOM   3405  N   ALA B 148     -30.516  -7.309   6.355  1.00 40.25           N  
ATOM   3406  CA  ALA B 148     -29.594  -6.309   6.863  1.00 40.25           C  
ATOM   3407  C   ALA B 148     -28.172  -6.863   6.926  1.00 40.25           C  
ATOM   3408  CB  ALA B 148     -30.031  -5.816   8.242  1.00 40.25           C  
ATOM   3409  O   ALA B 148     -27.203  -6.105   7.051  1.00 40.25           O  
ATOM   3410  N   ALA B 149     -28.062  -8.203   6.797  1.00 42.38           N  
ATOM   3411  CA  ALA B 149     -26.766  -8.844   7.000  1.00 42.38           C  
ATOM   3412  C   ALA B 149     -25.734  -8.328   6.004  1.00 42.38           C  
ATOM   3413  CB  ALA B 149     -26.906 -10.359   6.883  1.00 42.38           C  
ATOM   3414  O   ALA B 149     -24.625  -7.953   6.391  1.00 42.38           O  
ATOM   3415  N   PRO B 150     -26.281  -8.328   4.730  1.00 42.19           N  
ATOM   3416  CA  PRO B 150     -25.250  -7.871   3.789  1.00 42.19           C  
ATOM   3417  C   PRO B 150     -24.875  -6.406   3.998  1.00 42.19           C  
ATOM   3418  CB  PRO B 150     -25.922  -8.070   2.422  1.00 42.19           C  
ATOM   3419  O   PRO B 150     -23.844  -5.957   3.484  1.00 42.19           O  
ATOM   3420  CG  PRO B 150     -27.203  -8.766   2.719  1.00 42.19           C  
ATOM   3421  CD  PRO B 150     -27.438  -8.734   4.203  1.00 42.19           C  
ATOM   3422  N   LEU B 151     -25.703  -5.703   4.676  1.00 38.34           N  
ATOM   3423  CA  LEU B 151     -25.500  -4.277   4.891  1.00 38.34           C  
ATOM   3424  C   LEU B 151     -24.609  -4.039   6.117  1.00 38.34           C  
ATOM   3425  CB  LEU B 151     -26.828  -3.549   5.055  1.00 38.34           C  
ATOM   3426  O   LEU B 151     -24.266  -2.898   6.422  1.00 38.34           O  
ATOM   3427  CG  LEU B 151     -27.719  -3.465   3.811  1.00 38.34           C  
ATOM   3428  CD1 LEU B 151     -29.188  -3.348   4.207  1.00 38.34           C  
ATOM   3429  CD2 LEU B 151     -27.297  -2.287   2.936  1.00 38.34           C  
ATOM   3430  N   ALA B 152     -24.266  -5.129   6.867  1.00 36.25           N  
ATOM   3431  CA  ALA B 152     -23.453  -4.961   8.062  1.00 36.25           C  
ATOM   3432  C   ALA B 152     -22.016  -4.605   7.691  1.00 36.25           C  
ATOM   3433  CB  ALA B 152     -23.469  -6.230   8.914  1.00 36.25           C  
ATOM   3434  O   ALA B 152     -21.500  -5.039   6.652  1.00 36.25           O  
ATOM   3435  N   PRO B 153     -21.422  -3.568   8.195  1.00 35.06           N  
ATOM   3436  CA  PRO B 153     -20.062  -3.111   7.898  1.00 35.06           C  
ATOM   3437  C   PRO B 153     -19.031  -4.234   7.984  1.00 35.06           C  
ATOM   3438  CB  PRO B 153     -19.812  -2.051   8.969  1.00 35.06           C  
ATOM   3439  O   PRO B 153     -17.828  -3.971   8.047  1.00 35.06           O  
ATOM   3440  CG  PRO B 153     -20.984  -2.139   9.883  1.00 35.06           C  
ATOM   3441  CD  PRO B 153     -21.953  -3.152   9.328  1.00 35.06           C  
ATOM   3442  N   GLY B 154     -19.156  -5.414   7.926  1.00 39.19           N  
ATOM   3443  CA  GLY B 154     -18.125  -6.438   7.875  1.00 39.19           C  
ATOM   3444  C   GLY B 154     -17.312  -6.395   6.598  1.00 39.19           C  
ATOM   3445  O   GLY B 154     -17.562  -5.559   5.723  1.00 39.19           O  
ATOM   3446  N   PRO B 155     -16.078  -7.043   6.793  1.00 38.84           N  
ATOM   3447  CA  PRO B 155     -15.336  -7.113   5.535  1.00 38.84           C  
ATOM   3448  C   PRO B 155     -16.219  -7.535   4.355  1.00 38.84           C  
ATOM   3449  CB  PRO B 155     -14.266  -8.164   5.820  1.00 38.84           C  
ATOM   3450  O   PRO B 155     -17.125  -8.344   4.520  1.00 38.84           O  
ATOM   3451  CG  PRO B 155     -14.633  -8.742   7.152  1.00 38.84           C  
ATOM   3452  CD  PRO B 155     -15.797  -7.961   7.699  1.00 38.84           C  
ATOM   3453  N   ARG B 156     -16.281  -6.684   3.453  1.00 47.19           N  
ATOM   3454  CA  ARG B 156     -17.062  -6.906   2.236  1.00 47.19           C  
ATOM   3455  C   ARG B 156     -16.531  -8.109   1.461  1.00 47.19           C  
ATOM   3456  CB  ARG B 156     -17.031  -5.660   1.350  1.00 47.19           C  
ATOM   3457  O   ARG B 156     -17.078  -8.477   0.424  1.00 47.19           O  
ATOM   3458  CG  ARG B 156     -17.984  -4.562   1.805  1.00 47.19           C  
ATOM   3459  CD  ARG B 156     -17.953  -3.359   0.872  1.00 47.19           C  
ATOM   3460  NE  ARG B 156     -18.922  -2.342   1.264  1.00 47.19           N  
ATOM   3461  NH1 ARG B 156     -18.219  -0.784  -0.294  1.00 47.19           N  
ATOM   3462  NH2 ARG B 156     -19.953  -0.293   1.135  1.00 47.19           N  
ATOM   3463  CZ  ARG B 156     -19.031  -1.142   0.701  1.00 47.19           C  
ATOM   3464  N   ALA B 157     -15.500  -8.672   2.037  1.00 47.97           N  
ATOM   3465  CA  ALA B 157     -14.977  -9.828   1.315  1.00 47.97           C  
ATOM   3466  C   ALA B 157     -15.898 -11.039   1.479  1.00 47.97           C  
ATOM   3467  CB  ALA B 157     -13.570 -10.172   1.796  1.00 47.97           C  
ATOM   3468  O   ALA B 157     -16.422 -11.289   2.570  1.00 47.97           O  
ATOM   3469  N   PRO B 158     -16.156 -11.672   0.498  1.00 57.56           N  
ATOM   3470  CA  PRO B 158     -17.031 -12.844   0.579  1.00 57.56           C  
ATOM   3471  C   PRO B 158     -16.438 -13.969   1.425  1.00 57.56           C  
ATOM   3472  CB  PRO B 158     -17.172 -13.281  -0.881  1.00 57.56           C  
ATOM   3473  O   PRO B 158     -15.219 -14.055   1.570  1.00 57.56           O  
ATOM   3474  CG  PRO B 158     -15.961 -12.742  -1.562  1.00 57.56           C  
ATOM   3475  CD  PRO B 158     -15.477 -11.539  -0.799  1.00 57.56           C  
ATOM   3476  N   ARG B 159     -17.281 -14.633   2.164  1.00 67.19           N  
ATOM   3477  CA  ARG B 159     -16.875 -15.805   2.926  1.00 67.19           C  
ATOM   3478  C   ARG B 159     -16.516 -16.953   2.000  1.00 67.19           C  
ATOM   3479  CB  ARG B 159     -17.969 -16.234   3.900  1.00 67.19           C  
ATOM   3480  O   ARG B 159     -17.266 -17.266   1.071  1.00 67.19           O  
ATOM   3481  CG  ARG B 159     -17.562 -17.344   4.844  1.00 67.19           C  
ATOM   3482  CD  ARG B 159     -18.641 -17.656   5.859  1.00 67.19           C  
ATOM   3483  NE  ARG B 159     -18.281 -18.781   6.715  1.00 67.19           N  
ATOM   3484  NH1 ARG B 159     -20.125 -18.609   8.094  1.00 67.19           N  
ATOM   3485  NH2 ARG B 159     -18.562 -20.234   8.469  1.00 67.19           N  
ATOM   3486  CZ  ARG B 159     -18.984 -19.203   7.758  1.00 67.19           C  
ATOM   3487  N   VAL B 160     -15.398 -17.484   2.205  1.00 71.69           N  
ATOM   3488  CA  VAL B 160     -15.031 -18.719   1.515  1.00 71.69           C  
ATOM   3489  C   VAL B 160     -15.734 -19.906   2.168  1.00 71.69           C  
ATOM   3490  CB  VAL B 160     -13.500 -18.938   1.515  1.00 71.69           C  
ATOM   3491  O   VAL B 160     -15.500 -20.203   3.340  1.00 71.69           O  
ATOM   3492  CG1 VAL B 160     -13.148 -20.266   0.850  1.00 71.69           C  
ATOM   3493  CG2 VAL B 160     -12.797 -17.781   0.812  1.00 71.69           C  
ATOM   3494  N   GLU B 161     -16.578 -20.547   1.473  1.00 75.25           N  
ATOM   3495  CA  GLU B 161     -17.438 -21.594   2.039  1.00 75.25           C  
ATOM   3496  C   GLU B 161     -16.734 -22.938   2.053  1.00 75.25           C  
ATOM   3497  CB  GLU B 161     -18.750 -21.688   1.258  1.00 75.25           C  
ATOM   3498  O   GLU B 161     -17.078 -23.828   2.844  1.00 75.25           O  
ATOM   3499  CG  GLU B 161     -19.672 -20.484   1.434  1.00 75.25           C  
ATOM   3500  CD  GLU B 161     -21.016 -20.656   0.754  1.00 75.25           C  
ATOM   3501  OE1 GLU B 161     -21.875 -19.750   0.877  1.00 75.25           O  
ATOM   3502  OE2 GLU B 161     -21.219 -21.703   0.093  1.00 75.25           O  
ATOM   3503  N   ALA B 162     -15.758 -23.094   1.143  1.00 82.56           N  
ATOM   3504  CA  ALA B 162     -15.078 -24.375   1.034  1.00 82.56           C  
ATOM   3505  C   ALA B 162     -13.586 -24.188   0.750  1.00 82.56           C  
ATOM   3506  CB  ALA B 162     -15.719 -25.234  -0.057  1.00 82.56           C  
ATOM   3507  O   ALA B 162     -13.211 -23.438  -0.157  1.00 82.56           O  
ATOM   3508  N   ALA B 163     -12.852 -24.781   1.564  1.00 84.19           N  
ATOM   3509  CA  ALA B 163     -11.406 -24.719   1.412  1.00 84.19           C  
ATOM   3510  C   ALA B 163     -10.711 -25.750   2.289  1.00 84.19           C  
ATOM   3511  CB  ALA B 163     -10.898 -23.312   1.753  1.00 84.19           C  
ATOM   3512  O   ALA B 163     -11.211 -26.094   3.363  1.00 84.19           O  
ATOM   3513  N   PHE B 164      -9.586 -26.250   1.771  1.00 86.31           N  
ATOM   3514  CA  PHE B 164      -8.797 -27.156   2.611  1.00 86.31           C  
ATOM   3515  C   PHE B 164      -7.332 -27.125   2.201  1.00 86.31           C  
ATOM   3516  CB  PHE B 164      -9.344 -28.578   2.531  1.00 86.31           C  
ATOM   3517  O   PHE B 164      -7.000 -26.719   1.084  1.00 86.31           O  
ATOM   3518  CG  PHE B 164      -9.047 -29.266   1.228  1.00 86.31           C  
ATOM   3519  CD1 PHE B 164      -9.953 -29.219   0.176  1.00 86.31           C  
ATOM   3520  CD2 PHE B 164      -7.867 -29.984   1.052  1.00 86.31           C  
ATOM   3521  CE1 PHE B 164      -9.688 -29.859  -1.033  1.00 86.31           C  
ATOM   3522  CE2 PHE B 164      -7.590 -30.625  -0.153  1.00 86.31           C  
ATOM   3523  CZ  PHE B 164      -8.500 -30.562  -1.194  1.00 86.31           C  
ATOM   3524  N   LEU B 165      -6.516 -27.469   3.086  1.00 84.62           N  
ATOM   3525  CA  LEU B 165      -5.102 -27.766   2.893  1.00 84.62           C  
ATOM   3526  C   LEU B 165      -4.699 -29.016   3.682  1.00 84.62           C  
ATOM   3527  CB  LEU B 165      -4.238 -26.578   3.316  1.00 84.62           C  
ATOM   3528  O   LEU B 165      -4.855 -29.047   4.902  1.00 84.62           O  
ATOM   3529  CG  LEU B 165      -2.725 -26.797   3.297  1.00 84.62           C  
ATOM   3530  CD1 LEU B 165      -2.223 -26.906   1.860  1.00 84.62           C  
ATOM   3531  CD2 LEU B 165      -2.010 -25.672   4.035  1.00 84.62           C  
ATOM   3532  N   CYS B 166      -4.254 -30.000   3.043  1.00 87.31           N  
ATOM   3533  CA  CYS B 166      -3.805 -31.219   3.709  1.00 87.31           C  
ATOM   3534  C   CYS B 166      -2.391 -31.594   3.275  1.00 87.31           C  
ATOM   3535  CB  CYS B 166      -4.758 -32.375   3.408  1.00 87.31           C  
ATOM   3536  O   CYS B 166      -1.880 -31.062   2.289  1.00 87.31           O  
ATOM   3537  SG  CYS B 166      -4.777 -32.875   1.672  1.00 87.31           S  
ATOM   3538  N   ARG B 167      -1.739 -32.406   4.098  1.00 90.62           N  
ATOM   3539  CA  ARG B 167      -0.381 -32.875   3.832  1.00 90.62           C  
ATOM   3540  C   ARG B 167      -0.300 -34.375   3.891  1.00 90.62           C  
ATOM   3541  CB  ARG B 167       0.602 -32.250   4.832  1.00 90.62           C  
ATOM   3542  O   ARG B 167      -1.060 -35.031   4.621  1.00 90.62           O  
ATOM   3543  CG  ARG B 167       0.825 -30.766   4.637  1.00 90.62           C  
ATOM   3544  CD  ARG B 167       1.917 -30.234   5.555  1.00 90.62           C  
ATOM   3545  NE  ARG B 167       2.186 -28.812   5.312  1.00 90.62           N  
ATOM   3546  NH1 ARG B 167       3.605 -28.562   7.113  1.00 90.62           N  
ATOM   3547  NH2 ARG B 167       3.154 -26.781   5.746  1.00 90.62           N  
ATOM   3548  CZ  ARG B 167       2.980 -28.062   6.059  1.00 90.62           C  
ATOM   3549  N   LEU B 168       0.626 -34.812   3.080  1.00 90.19           N  
ATOM   3550  CA  LEU B 168       0.853 -36.250   3.074  1.00 90.19           C  
ATOM   3551  C   LEU B 168       1.419 -36.719   4.410  1.00 90.19           C  
ATOM   3552  CB  LEU B 168       1.805 -36.656   1.939  1.00 90.19           C  
ATOM   3553  O   LEU B 168       2.393 -36.156   4.910  1.00 90.19           O  
ATOM   3554  CG  LEU B 168       1.792 -38.125   1.517  1.00 90.19           C  
ATOM   3555  CD1 LEU B 168       0.491 -38.438   0.792  1.00 90.19           C  
ATOM   3556  CD2 LEU B 168       2.996 -38.438   0.634  1.00 90.19           C  
ATOM   3557  N   ARG B 169       0.833 -37.750   5.051  1.00 87.19           N  
ATOM   3558  CA  ARG B 169       1.185 -38.219   6.387  1.00 87.19           C  
ATOM   3559  C   ARG B 169       2.510 -38.969   6.367  1.00 87.19           C  
ATOM   3560  CB  ARG B 169       0.079 -39.125   6.945  1.00 87.19           C  
ATOM   3561  O   ARG B 169       3.352 -38.781   7.246  1.00 87.19           O  
ATOM   3562  CG  ARG B 169       0.299 -39.531   8.391  1.00 87.19           C  
ATOM   3563  CD  ARG B 169      -0.948 -40.188   8.992  1.00 87.19           C  
ATOM   3564  NE  ARG B 169      -1.949 -39.188   9.336  1.00 87.19           N  
ATOM   3565  NH1 ARG B 169      -3.701 -40.656   9.484  1.00 87.19           N  
ATOM   3566  NH2 ARG B 169      -4.059 -38.438   9.875  1.00 87.19           N  
ATOM   3567  CZ  ARG B 169      -3.234 -39.438   9.562  1.00 87.19           C  
ATOM   3568  N   ARG B 170       2.645 -39.844   5.391  1.00 84.50           N  
ATOM   3569  CA  ARG B 170       3.848 -40.688   5.281  1.00 84.50           C  
ATOM   3570  C   ARG B 170       4.371 -40.688   3.850  1.00 84.50           C  
ATOM   3571  CB  ARG B 170       3.568 -42.094   5.750  1.00 84.50           C  
ATOM   3572  O   ARG B 170       3.662 -40.312   2.920  1.00 84.50           O  
ATOM   3573  CG  ARG B 170       3.078 -42.188   7.188  1.00 84.50           C  
ATOM   3574  CD  ARG B 170       2.818 -43.625   7.602  1.00 84.50           C  
ATOM   3575  NE  ARG B 170       2.322 -43.719   8.977  1.00 84.50           N  
ATOM   3576  NH1 ARG B 170       2.047 -46.031   8.953  1.00 84.50           N  
ATOM   3577  NH2 ARG B 170       1.527 -44.812  10.828  1.00 84.50           N  
ATOM   3578  CZ  ARG B 170       1.967 -44.844   9.578  1.00 84.50           C  
ATOM   3579  N   ASP B 171       5.625 -41.062   3.713  1.00 89.31           N  
ATOM   3580  CA  ASP B 171       6.211 -41.219   2.383  1.00 89.31           C  
ATOM   3581  C   ASP B 171       5.414 -42.219   1.548  1.00 89.31           C  
ATOM   3582  CB  ASP B 171       7.672 -41.656   2.486  1.00 89.31           C  
ATOM   3583  O   ASP B 171       4.941 -43.250   2.066  1.00 89.31           O  
ATOM   3584  CG  ASP B 171       8.578 -40.594   3.043  1.00 89.31           C  
ATOM   3585  OD1 ASP B 171       8.109 -39.469   3.275  1.00 89.31           O  
ATOM   3586  OD2 ASP B 171       9.781 -40.875   3.248  1.00 89.31           O  
ATOM   3587  N   ALA B 172       5.238 -41.906   0.357  1.00 88.44           N  
ATOM   3588  CA  ALA B 172       4.562 -42.781  -0.583  1.00 88.44           C  
ATOM   3589  C   ALA B 172       5.508 -43.219  -1.691  1.00 88.44           C  
ATOM   3590  CB  ALA B 172       3.338 -42.094  -1.179  1.00 88.44           C  
ATOM   3591  O   ALA B 172       6.039 -42.406  -2.438  1.00 88.44           O  
ATOM   3592  N   LEU B 173       5.734 -44.531  -1.734  1.00 89.00           N  
ATOM   3593  CA  LEU B 173       6.562 -45.094  -2.793  1.00 89.00           C  
ATOM   3594  C   LEU B 173       5.777 -45.219  -4.094  1.00 89.00           C  
ATOM   3595  CB  LEU B 173       7.109 -46.469  -2.375  1.00 89.00           C  
ATOM   3596  O   LEU B 173       4.645 -45.719  -4.094  1.00 89.00           O  
ATOM   3597  CG  LEU B 173       8.047 -47.156  -3.369  1.00 89.00           C  
ATOM   3598  CD1 LEU B 173       9.398 -46.469  -3.395  1.00 89.00           C  
ATOM   3599  CD2 LEU B 173       8.203 -48.625  -3.018  1.00 89.00           C  
ATOM   3600  N   VAL B 174       6.305 -44.656  -5.113  1.00 89.19           N  
ATOM   3601  CA  VAL B 174       5.719 -44.781  -6.441  1.00 89.19           C  
ATOM   3602  C   VAL B 174       6.641 -45.625  -7.336  1.00 89.19           C  
ATOM   3603  CB  VAL B 174       5.453 -43.406  -7.082  1.00 89.19           C  
ATOM   3604  O   VAL B 174       7.758 -45.188  -7.648  1.00 89.19           O  
ATOM   3605  CG1 VAL B 174       4.770 -43.562  -8.438  1.00 89.19           C  
ATOM   3606  CG2 VAL B 174       4.613 -42.531  -6.148  1.00 89.19           C  
ATOM   3607  N   GLU B 175       6.168 -46.781  -7.793  1.00 87.69           N  
ATOM   3608  CA  GLU B 175       6.949 -47.719  -8.594  1.00 87.69           C  
ATOM   3609  C   GLU B 175       7.164 -47.156 -10.008  1.00 87.69           C  
ATOM   3610  CB  GLU B 175       6.270 -49.062  -8.648  1.00 87.69           C  
ATOM   3611  O   GLU B 175       6.516 -46.219 -10.422  1.00 87.69           O  
ATOM   3612  CG  GLU B 175       6.125 -49.750  -7.289  1.00 87.69           C  
ATOM   3613  CD  GLU B 175       7.453 -50.125  -6.668  1.00 87.69           C  
ATOM   3614  OE1 GLU B 175       7.484 -50.469  -5.465  1.00 87.69           O  
ATOM   3615  OE2 GLU B 175       8.477 -50.094  -7.395  1.00 87.69           O  
ATOM   3616  N   ARG B 176       8.156 -47.812 -10.641  1.00 84.69           N  
ATOM   3617  CA  ARG B 176       8.438 -47.438 -12.023  1.00 84.69           C  
ATOM   3618  C   ARG B 176       7.250 -47.750 -12.930  1.00 84.69           C  
ATOM   3619  CB  ARG B 176       9.688 -48.188 -12.531  1.00 84.69           C  
ATOM   3620  O   ARG B 176       6.547 -48.750 -12.719  1.00 84.69           O  
ATOM   3621  CG  ARG B 176       9.523 -49.688 -12.602  1.00 84.69           C  
ATOM   3622  CD  ARG B 176      10.805 -50.375 -13.047  1.00 84.69           C  
ATOM   3623  NE  ARG B 176      10.633 -51.812 -13.172  1.00 84.69           N  
ATOM   3624  NH1 ARG B 176      12.766 -52.219 -13.969  1.00 84.69           N  
ATOM   3625  NH2 ARG B 176      11.305 -53.938 -13.672  1.00 84.69           N  
ATOM   3626  CZ  ARG B 176      11.570 -52.656 -13.602  1.00 84.69           C  
ATOM   3627  N   ARG B 177       7.113 -46.812 -13.859  1.00 82.00           N  
ATOM   3628  CA  ARG B 177       6.074 -46.969 -14.875  1.00 82.00           C  
ATOM   3629  C   ARG B 177       4.730 -47.312 -14.234  1.00 82.00           C  
ATOM   3630  CB  ARG B 177       6.461 -48.062 -15.867  1.00 82.00           C  
ATOM   3631  O   ARG B 177       4.055 -48.250 -14.641  1.00 82.00           O  
ATOM   3632  CG  ARG B 177       7.727 -47.781 -16.656  1.00 82.00           C  
ATOM   3633  CD  ARG B 177       7.883 -48.688 -17.844  1.00 82.00           C  
ATOM   3634  NE  ARG B 177       9.016 -48.312 -18.688  1.00 82.00           N  
ATOM   3635  NH1 ARG B 177       8.828 -50.125 -20.125  1.00 82.00           N  
ATOM   3636  NH2 ARG B 177      10.484 -48.562 -20.438  1.00 82.00           N  
ATOM   3637  CZ  ARG B 177       9.438 -49.000 -19.750  1.00 82.00           C  
ATOM   3638  N   ALA B 178       4.383 -46.500 -13.141  1.00 85.69           N  
ATOM   3639  CA  ALA B 178       3.141 -46.719 -12.406  1.00 85.69           C  
ATOM   3640  C   ALA B 178       2.383 -45.438 -12.188  1.00 85.69           C  
ATOM   3641  CB  ALA B 178       3.432 -47.406 -11.070  1.00 85.69           C  
ATOM   3642  O   ALA B 178       2.992 -44.375 -12.031  1.00 85.69           O  
ATOM   3643  N   LEU B 179       1.114 -45.500 -12.336  1.00 87.81           N  
ATOM   3644  CA  LEU B 179       0.218 -44.406 -11.953  1.00 87.81           C  
ATOM   3645  C   LEU B 179      -0.264 -44.594 -10.516  1.00 87.81           C  
ATOM   3646  CB  LEU B 179      -0.982 -44.344 -12.906  1.00 87.81           C  
ATOM   3647  O   LEU B 179      -0.819 -45.625 -10.164  1.00 87.81           O  
ATOM   3648  CG  LEU B 179      -1.971 -43.219 -12.680  1.00 87.81           C  
ATOM   3649  CD1 LEU B 179      -1.351 -41.875 -13.109  1.00 87.81           C  
ATOM   3650  CD2 LEU B 179      -3.270 -43.469 -13.438  1.00 87.81           C  
ATOM   3651  N   HIS B 180      -0.013 -43.625  -9.688  1.00 89.06           N  
ATOM   3652  CA  HIS B 180      -0.328 -43.719  -8.273  1.00 89.06           C  
ATOM   3653  C   HIS B 180      -1.266 -42.625  -7.828  1.00 89.06           C  
ATOM   3654  CB  HIS B 180       0.953 -43.688  -7.434  1.00 89.06           C  
ATOM   3655  O   HIS B 180      -0.997 -41.438  -8.078  1.00 89.06           O  
ATOM   3656  CG  HIS B 180       0.741 -44.062  -6.000  1.00 89.06           C  
ATOM   3657  CD2 HIS B 180       0.589 -43.281  -4.898  1.00 89.06           C  
ATOM   3658  ND1 HIS B 180       0.667 -45.375  -5.562  1.00 89.06           N  
ATOM   3659  CE1 HIS B 180       0.477 -45.375  -4.254  1.00 89.06           C  
ATOM   3660  NE2 HIS B 180       0.426 -44.125  -3.826  1.00 89.06           N  
ATOM   3661  N   GLU B 181      -2.432 -42.938  -7.324  1.00 90.00           N  
ATOM   3662  CA  GLU B 181      -3.309 -41.969  -6.680  1.00 90.00           C  
ATOM   3663  C   GLU B 181      -2.869 -41.688  -5.242  1.00 90.00           C  
ATOM   3664  CB  GLU B 181      -4.762 -42.438  -6.703  1.00 90.00           C  
ATOM   3665  O   GLU B 181      -2.764 -42.625  -4.438  1.00 90.00           O  
ATOM   3666  CG  GLU B 181      -5.766 -41.406  -6.238  1.00 90.00           C  
ATOM   3667  CD  GLU B 181      -7.211 -41.844  -6.375  1.00 90.00           C  
ATOM   3668  OE1 GLU B 181      -8.133 -41.062  -6.121  1.00 90.00           O  
ATOM   3669  OE2 GLU B 181      -7.422 -43.031  -6.742  1.00 90.00           O  
ATOM   3670  N   LEU B 182      -2.559 -40.500  -4.934  1.00 90.69           N  
ATOM   3671  CA  LEU B 182      -2.061 -40.156  -3.605  1.00 90.69           C  
ATOM   3672  C   LEU B 182      -3.209 -40.062  -2.607  1.00 90.69           C  
ATOM   3673  CB  LEU B 182      -1.279 -38.844  -3.650  1.00 90.69           C  
ATOM   3674  O   LEU B 182      -4.297 -39.594  -2.955  1.00 90.69           O  
ATOM   3675  CG  LEU B 182       0.081 -38.875  -4.348  1.00 90.69           C  
ATOM   3676  CD1 LEU B 182       0.541 -37.469  -4.699  1.00 90.69           C  
ATOM   3677  CD2 LEU B 182       1.111 -39.594  -3.465  1.00 90.69           C  
ATOM   3678  N   GLY B 183      -3.006 -40.531  -1.382  1.00 89.00           N  
ATOM   3679  CA  GLY B 183      -3.945 -40.469  -0.272  1.00 89.00           C  
ATOM   3680  C   GLY B 183      -3.266 -40.469   1.084  1.00 89.00           C  
ATOM   3681  O   GLY B 183      -2.084 -40.125   1.190  1.00 89.00           O  
ATOM   3682  N   VAL B 184      -3.998 -40.656   2.076  1.00 88.31           N  
ATOM   3683  CA  VAL B 184      -3.549 -40.719   3.463  1.00 88.31           C  
ATOM   3684  C   VAL B 184      -2.916 -39.406   3.881  1.00 88.31           C  
ATOM   3685  CB  VAL B 184      -2.545 -41.875   3.668  1.00 88.31           C  
ATOM   3686  O   VAL B 184      -1.720 -39.344   4.176  1.00 88.31           O  
ATOM   3687  CG1 VAL B 184      -2.273 -42.094   5.152  1.00 88.31           C  
ATOM   3688  CG2 VAL B 184      -3.070 -43.156   3.020  1.00 88.31           C  
ATOM   3689  N   TYR B 185      -3.693 -38.469   3.715  1.00 89.25           N  
ATOM   3690  CA  TYR B 185      -3.285 -37.125   4.125  1.00 89.25           C  
ATOM   3691  C   TYR B 185      -3.615 -36.875   5.590  1.00 89.25           C  
ATOM   3692  CB  TYR B 185      -3.965 -36.062   3.250  1.00 89.25           C  
ATOM   3693  O   TYR B 185      -4.277 -37.719   6.230  1.00 89.25           O  
ATOM   3694  CG  TYR B 185      -3.564 -36.156   1.796  1.00 89.25           C  
ATOM   3695  CD1 TYR B 185      -2.371 -35.562   1.356  1.00 89.25           C  
ATOM   3696  CD2 TYR B 185      -4.379 -36.781   0.859  1.00 89.25           C  
ATOM   3697  CE1 TYR B 185      -1.998 -35.625   0.017  1.00 89.25           C  
ATOM   3698  CE2 TYR B 185      -4.016 -36.844  -0.482  1.00 89.25           C  
ATOM   3699  OH  TYR B 185      -2.463 -36.312  -2.221  1.00 89.25           O  
ATOM   3700  CZ  TYR B 185      -2.826 -36.250  -0.893  1.00 89.25           C  
ATOM   3701  N   TYR B 186      -3.113 -35.844   6.203  1.00 85.81           N  
ATOM   3702  CA  TYR B 186      -3.518 -35.281   7.500  1.00 85.81           C  
ATOM   3703  C   TYR B 186      -3.660 -33.781   7.438  1.00 85.81           C  
ATOM   3704  CB  TYR B 186      -2.506 -35.688   8.578  1.00 85.81           C  
ATOM   3705  O   TYR B 186      -3.189 -33.125   6.492  1.00 85.81           O  
ATOM   3706  CG  TYR B 186      -1.191 -34.938   8.477  1.00 85.81           C  
ATOM   3707  CD1 TYR B 186      -0.175 -35.406   7.645  1.00 85.81           C  
ATOM   3708  CD2 TYR B 186      -0.964 -33.781   9.203  1.00 85.81           C  
ATOM   3709  CE1 TYR B 186       1.038 -34.750   7.543  1.00 85.81           C  
ATOM   3710  CE2 TYR B 186       0.245 -33.094   9.109  1.00 85.81           C  
ATOM   3711  OH  TYR B 186       2.438 -32.906   8.180  1.00 85.81           O  
ATOM   3712  CZ  TYR B 186       1.238 -33.594   8.273  1.00 85.81           C  
ATOM   3713  N   LEU B 187      -4.449 -33.281   8.258  1.00 84.12           N  
ATOM   3714  CA  LEU B 187      -4.605 -31.828   8.383  1.00 84.12           C  
ATOM   3715  C   LEU B 187      -3.555 -31.250   9.320  1.00 84.12           C  
ATOM   3716  CB  LEU B 187      -6.008 -31.484   8.891  1.00 84.12           C  
ATOM   3717  O   LEU B 187      -3.557 -31.531  10.516  1.00 84.12           O  
ATOM   3718  CG  LEU B 187      -7.168 -31.828   7.949  1.00 84.12           C  
ATOM   3719  CD1 LEU B 187      -8.492 -31.781   8.711  1.00 84.12           C  
ATOM   3720  CD2 LEU B 187      -7.195 -30.859   6.766  1.00 84.12           C  
ATOM   3721  N   PRO B 188      -2.660 -30.469   8.711  1.00 73.50           N  
ATOM   3722  CA  PRO B 188      -1.647 -29.906   9.602  1.00 73.50           C  
ATOM   3723  C   PRO B 188      -2.250 -29.016  10.695  1.00 73.50           C  
ATOM   3724  CB  PRO B 188      -0.762 -29.078   8.664  1.00 73.50           C  
ATOM   3725  O   PRO B 188      -3.174 -28.250  10.430  1.00 73.50           O  
ATOM   3726  CG  PRO B 188      -1.407 -29.219   7.320  1.00 73.50           C  
ATOM   3727  CD  PRO B 188      -2.625 -30.078   7.457  1.00 73.50           C  
ATOM   3728  N   ASP B 189      -1.896 -29.297  11.938  1.00 76.50           N  
ATOM   3729  CA  ASP B 189      -2.273 -28.422  13.047  1.00 76.50           C  
ATOM   3730  C   ASP B 189      -1.275 -27.281  13.211  1.00 76.50           C  
ATOM   3731  CB  ASP B 189      -2.371 -29.234  14.352  1.00 76.50           C  
ATOM   3732  O   ASP B 189      -0.448 -27.297  14.125  1.00 76.50           O  
ATOM   3733  CG  ASP B 189      -3.178 -28.531  15.422  1.00 76.50           C  
ATOM   3734  OD1 ASP B 189      -3.855 -27.516  15.117  1.00 76.50           O  
ATOM   3735  OD2 ASP B 189      -3.131 -28.969  16.594  1.00 76.50           O  
ATOM   3736  N   ALA B 190      -1.090 -26.391  12.227  1.00 71.50           N  
ATOM   3737  CA  ALA B 190      -0.151 -25.281  12.219  1.00 71.50           C  
ATOM   3738  C   ALA B 190      -0.834 -23.984  11.773  1.00 71.50           C  
ATOM   3739  CB  ALA B 190       1.040 -25.578  11.320  1.00 71.50           C  
ATOM   3740  O   ALA B 190      -1.810 -24.016  11.023  1.00 71.50           O  
ATOM   3741  N   GLU B 191      -0.331 -22.922  12.281  1.00 67.56           N  
ATOM   3742  CA  GLU B 191      -0.833 -21.625  11.812  1.00 67.56           C  
ATOM   3743  C   GLU B 191      -0.674 -21.500  10.297  1.00 67.56           C  
ATOM   3744  CB  GLU B 191      -0.115 -20.484  12.523  1.00 67.56           C  
ATOM   3745  O   GLU B 191       0.357 -21.875   9.742  1.00 67.56           O  
ATOM   3746  CG  GLU B 191      -0.450 -20.375  14.008  1.00 67.56           C  
ATOM   3747  CD  GLU B 191      -0.038 -19.047  14.617  1.00 67.56           C  
ATOM   3748  OE1 GLU B 191      -0.333 -18.797  15.805  1.00 67.56           O  
ATOM   3749  OE2 GLU B 191       0.585 -18.234  13.891  1.00 67.56           O  
ATOM   3750  N   GLY B 192      -1.677 -21.078   9.641  1.00 68.50           N  
ATOM   3751  CA  GLY B 192      -1.680 -20.953   8.188  1.00 68.50           C  
ATOM   3752  C   GLY B 192      -2.480 -22.031   7.492  1.00 68.50           C  
ATOM   3753  O   GLY B 192      -2.854 -21.891   6.328  1.00 68.50           O  
ATOM   3754  N   ALA B 193      -2.604 -23.109   8.141  1.00 71.31           N  
ATOM   3755  CA  ALA B 193      -3.434 -24.172   7.586  1.00 71.31           C  
ATOM   3756  C   ALA B 193      -4.914 -23.812   7.672  1.00 71.31           C  
ATOM   3757  CB  ALA B 193      -3.162 -25.500   8.305  1.00 71.31           C  
ATOM   3758  O   ALA B 193      -5.293 -22.891   8.391  1.00 71.31           O  
ATOM   3759  N   PHE B 194      -5.707 -24.406   6.812  1.00 69.62           N  
ATOM   3760  CA  PHE B 194      -7.129 -24.078   6.797  1.00 69.62           C  
ATOM   3761  C   PHE B 194      -7.961 -25.266   6.336  1.00 69.62           C  
ATOM   3762  CB  PHE B 194      -7.383 -22.875   5.883  1.00 69.62           C  
ATOM   3763  O   PHE B 194      -7.453 -26.156   5.660  1.00 69.62           O  
ATOM   3764  CG  PHE B 194      -6.809 -23.016   4.500  1.00 69.62           C  
ATOM   3765  CD1 PHE B 194      -5.539 -22.547   4.207  1.00 69.62           C  
ATOM   3766  CD2 PHE B 194      -7.535 -23.656   3.498  1.00 69.62           C  
ATOM   3767  CE1 PHE B 194      -5.000 -22.688   2.928  1.00 69.62           C  
ATOM   3768  CE2 PHE B 194      -7.008 -23.797   2.219  1.00 69.62           C  
ATOM   3769  CZ  PHE B 194      -5.738 -23.312   1.935  1.00 69.62           C  
ATOM   3770  N   ARG B 195      -9.133 -25.391   6.816  1.00 80.94           N  
ATOM   3771  CA  ARG B 195     -10.188 -26.312   6.398  1.00 80.94           C  
ATOM   3772  C   ARG B 195     -11.562 -25.672   6.543  1.00 80.94           C  
ATOM   3773  CB  ARG B 195     -10.133 -27.609   7.211  1.00 80.94           C  
ATOM   3774  O   ARG B 195     -11.922 -25.188   7.621  1.00 80.94           O  
ATOM   3775  CG  ARG B 195     -11.148 -28.656   6.777  1.00 80.94           C  
ATOM   3776  CD  ARG B 195     -11.094 -29.891   7.664  1.00 80.94           C  
ATOM   3777  NE  ARG B 195     -12.195 -30.812   7.383  1.00 80.94           N  
ATOM   3778  NH1 ARG B 195     -11.656 -32.312   9.055  1.00 80.94           N  
ATOM   3779  NH2 ARG B 195     -13.477 -32.688   7.707  1.00 80.94           N  
ATOM   3780  CZ  ARG B 195     -12.438 -31.938   8.047  1.00 80.94           C  
ATOM   3781  N   ARG B 196     -12.164 -25.484   5.469  1.00 80.81           N  
ATOM   3782  CA  ARG B 196     -13.523 -24.969   5.473  1.00 80.81           C  
ATOM   3783  C   ARG B 196     -14.453 -25.844   4.645  1.00 80.81           C  
ATOM   3784  CB  ARG B 196     -13.555 -23.531   4.945  1.00 80.81           C  
ATOM   3785  O   ARG B 196     -14.172 -26.125   3.479  1.00 80.81           O  
ATOM   3786  CG  ARG B 196     -14.781 -22.734   5.363  1.00 80.81           C  
ATOM   3787  CD  ARG B 196     -14.484 -21.250   5.488  1.00 80.81           C  
ATOM   3788  NE  ARG B 196     -13.062 -20.969   5.336  1.00 80.81           N  
ATOM   3789  NH1 ARG B 196     -13.344 -19.297   3.770  1.00 80.81           N  
ATOM   3790  NH2 ARG B 196     -11.242 -19.875   4.461  1.00 80.81           N  
ATOM   3791  CZ  ARG B 196     -12.555 -20.047   4.523  1.00 80.81           C  
ATOM   3792  N   GLY B 197     -15.656 -26.359   5.238  1.00 79.00           N  
ATOM   3793  CA  GLY B 197     -16.641 -27.156   4.535  1.00 79.00           C  
ATOM   3794  C   GLY B 197     -16.297 -28.625   4.496  1.00 79.00           C  
ATOM   3795  O   GLY B 197     -15.172 -29.016   4.828  1.00 79.00           O  
ATOM   3796  N   PRO B 198     -17.234 -29.375   4.160  1.00 79.00           N  
ATOM   3797  CA  PRO B 198     -17.016 -30.828   4.051  1.00 79.00           C  
ATOM   3798  C   PRO B 198     -16.438 -31.234   2.697  1.00 79.00           C  
ATOM   3799  CB  PRO B 198     -18.422 -31.406   4.246  1.00 79.00           C  
ATOM   3800  O   PRO B 198     -16.125 -30.375   1.873  1.00 79.00           O  
ATOM   3801  CG  PRO B 198     -19.344 -30.375   3.652  1.00 79.00           C  
ATOM   3802  CD  PRO B 198     -18.734 -29.016   3.846  1.00 79.00           C  
ATOM   3803  N   GLY B 199     -16.109 -32.531   2.635  1.00 85.38           N  
ATOM   3804  CA  GLY B 199     -15.797 -33.062   1.323  1.00 85.38           C  
ATOM   3805  C   GLY B 199     -14.445 -33.750   1.276  1.00 85.38           C  
ATOM   3806  O   GLY B 199     -14.203 -34.594   0.405  1.00 85.38           O  
ATOM   3807  N   LEU B 200     -13.594 -33.375   2.180  1.00 88.25           N  
ATOM   3808  CA  LEU B 200     -12.242 -33.938   2.123  1.00 88.25           C  
ATOM   3809  C   LEU B 200     -12.188 -35.281   2.838  1.00 88.25           C  
ATOM   3810  CB  LEU B 200     -11.234 -32.969   2.744  1.00 88.25           C  
ATOM   3811  O   LEU B 200     -12.578 -35.406   4.004  1.00 88.25           O  
ATOM   3812  CG  LEU B 200      -9.781 -33.438   2.781  1.00 88.25           C  
ATOM   3813  CD1 LEU B 200      -9.227 -33.562   1.366  1.00 88.25           C  
ATOM   3814  CD2 LEU B 200      -8.930 -32.500   3.615  1.00 88.25           C  
ATOM   3815  N   ASN B 201     -11.891 -36.312   2.137  1.00 88.06           N  
ATOM   3816  CA  ASN B 201     -11.578 -37.625   2.713  1.00 88.06           C  
ATOM   3817  C   ASN B 201     -10.070 -37.812   2.846  1.00 88.06           C  
ATOM   3818  CB  ASN B 201     -12.195 -38.750   1.874  1.00 88.06           C  
ATOM   3819  O   ASN B 201      -9.383 -38.031   1.847  1.00 88.06           O  
ATOM   3820  CG  ASN B 201     -12.078 -40.094   2.535  1.00 88.06           C  
ATOM   3821  ND2 ASN B 201     -13.070 -40.969   2.318  1.00 88.06           N  
ATOM   3822  OD1 ASN B 201     -11.102 -40.375   3.236  1.00 88.06           O  
ATOM   3823  N   LEU B 202      -9.562 -37.844   4.016  1.00 87.94           N  
ATOM   3824  CA  LEU B 202      -8.125 -37.844   4.289  1.00 87.94           C  
ATOM   3825  C   LEU B 202      -7.516 -39.188   3.932  1.00 87.94           C  
ATOM   3826  CB  LEU B 202      -7.855 -37.531   5.758  1.00 87.94           C  
ATOM   3827  O   LEU B 202      -6.328 -39.281   3.604  1.00 87.94           O  
ATOM   3828  CG  LEU B 202      -8.164 -36.094   6.207  1.00 87.94           C  
ATOM   3829  CD1 LEU B 202      -8.172 -36.000   7.730  1.00 87.94           C  
ATOM   3830  CD2 LEU B 202      -7.145 -35.125   5.617  1.00 87.94           C  
ATOM   3831  N   THR B 203      -8.266 -40.250   4.020  1.00 84.88           N  
ATOM   3832  CA  THR B 203      -7.758 -41.594   3.748  1.00 84.88           C  
ATOM   3833  C   THR B 203      -7.641 -41.812   2.246  1.00 84.88           C  
ATOM   3834  CB  THR B 203      -8.664 -42.656   4.371  1.00 84.88           C  
ATOM   3835  O   THR B 203      -6.570 -42.188   1.751  1.00 84.88           O  
ATOM   3836  CG2 THR B 203      -7.957 -44.000   4.445  1.00 84.88           C  
ATOM   3837  OG1 THR B 203      -9.039 -42.250   5.695  1.00 84.88           O  
ATOM   3838  N   SER B 204      -8.727 -41.562   1.463  1.00 86.81           N  
ATOM   3839  CA  SER B 204      -8.680 -41.750   0.020  1.00 86.81           C  
ATOM   3840  C   SER B 204      -7.957 -40.625  -0.685  1.00 86.81           C  
ATOM   3841  CB  SER B 204     -10.086 -41.906  -0.546  1.00 86.81           C  
ATOM   3842  O   SER B 204      -7.418 -40.781  -1.779  1.00 86.81           O  
ATOM   3843  OG  SER B 204     -10.805 -40.688  -0.452  1.00 86.81           O  
ATOM   3844  N   GLY B 205      -7.895 -39.500  -0.052  1.00 89.88           N  
ATOM   3845  CA  GLY B 205      -7.320 -38.312  -0.675  1.00 89.88           C  
ATOM   3846  C   GLY B 205      -8.273 -37.625  -1.631  1.00 89.88           C  
ATOM   3847  O   GLY B 205      -7.875 -36.688  -2.344  1.00 89.88           O  
ATOM   3848  N   GLN B 206      -9.547 -38.062  -1.667  1.00 90.06           N  
ATOM   3849  CA  GLN B 206     -10.531 -37.469  -2.578  1.00 90.06           C  
ATOM   3850  C   GLN B 206     -11.281 -36.312  -1.923  1.00 90.06           C  
ATOM   3851  CB  GLN B 206     -11.523 -38.531  -3.041  1.00 90.06           C  
ATOM   3852  O   GLN B 206     -11.602 -36.375  -0.733  1.00 90.06           O  
ATOM   3853  CG  GLN B 206     -10.883 -39.656  -3.842  1.00 90.06           C  
ATOM   3854  CD  GLN B 206     -11.844 -40.812  -4.109  1.00 90.06           C  
ATOM   3855  NE2 GLN B 206     -11.414 -41.750  -4.930  1.00 90.06           N  
ATOM   3856  OE1 GLN B 206     -12.961 -40.844  -3.586  1.00 90.06           O  
ATOM   3857  N   TYR B 207     -11.375 -35.250  -2.645  1.00 91.69           N  
ATOM   3858  CA  TYR B 207     -12.172 -34.094  -2.199  1.00 91.69           C  
ATOM   3859  C   TYR B 207     -13.461 -34.000  -3.012  1.00 91.69           C  
ATOM   3860  CB  TYR B 207     -11.367 -32.812  -2.305  1.00 91.69           C  
ATOM   3861  O   TYR B 207     -13.422 -33.656  -4.199  1.00 91.69           O  
ATOM   3862  CG  TYR B 207     -12.148 -31.578  -1.926  1.00 91.69           C  
ATOM   3863  CD1 TYR B 207     -12.547 -30.656  -2.893  1.00 91.69           C  
ATOM   3864  CD2 TYR B 207     -12.500 -31.328  -0.601  1.00 91.69           C  
ATOM   3865  CE1 TYR B 207     -13.266 -29.516  -2.547  1.00 91.69           C  
ATOM   3866  CE2 TYR B 207     -13.219 -30.188  -0.245  1.00 91.69           C  
ATOM   3867  OH  TYR B 207     -14.312 -28.172  -0.875  1.00 91.69           O  
ATOM   3868  CZ  TYR B 207     -13.594 -29.297  -1.223  1.00 91.69           C  
ATOM   3869  N   ARG B 208     -14.508 -34.188  -2.328  1.00 90.06           N  
ATOM   3870  CA  ARG B 208     -15.828 -34.094  -2.943  1.00 90.06           C  
ATOM   3871  C   ARG B 208     -16.406 -32.688  -2.779  1.00 90.06           C  
ATOM   3872  CB  ARG B 208     -16.781 -35.125  -2.338  1.00 90.06           C  
ATOM   3873  O   ARG B 208     -16.609 -32.219  -1.656  1.00 90.06           O  
ATOM   3874  CG  ARG B 208     -18.062 -35.312  -3.135  1.00 90.06           C  
ATOM   3875  CD  ARG B 208     -18.906 -36.469  -2.586  1.00 90.06           C  
ATOM   3876  NE  ARG B 208     -18.422 -37.750  -3.068  1.00 90.06           N  
ATOM   3877  NH1 ARG B 208     -20.500 -38.781  -3.012  1.00 90.06           N  
ATOM   3878  NH2 ARG B 208     -18.656 -39.938  -3.705  1.00 90.06           N  
ATOM   3879  CZ  ARG B 208     -19.188 -38.812  -3.260  1.00 90.06           C  
ATOM   3880  N   ALA B 209     -16.656 -32.062  -3.898  1.00 88.75           N  
ATOM   3881  CA  ALA B 209     -17.141 -30.688  -3.885  1.00 88.75           C  
ATOM   3882  C   ALA B 209     -18.516 -30.609  -3.230  1.00 88.75           C  
ATOM   3883  CB  ALA B 209     -17.188 -30.125  -5.305  1.00 88.75           C  
ATOM   3884  O   ALA B 209     -19.484 -31.203  -3.717  1.00 88.75           O  
ATOM   3885  N   PRO B 210     -18.594 -29.828  -2.160  1.00 83.50           N  
ATOM   3886  CA  PRO B 210     -19.875 -29.688  -1.487  1.00 83.50           C  
ATOM   3887  C   PRO B 210     -20.844 -28.766  -2.242  1.00 83.50           C  
ATOM   3888  CB  PRO B 210     -19.516 -29.094  -0.128  1.00 83.50           C  
ATOM   3889  O   PRO B 210     -22.062 -28.891  -2.096  1.00 83.50           O  
ATOM   3890  CG  PRO B 210     -18.203 -28.391  -0.358  1.00 83.50           C  
ATOM   3891  CD  PRO B 210     -17.484 -29.094  -1.467  1.00 83.50           C  
ATOM   3892  N   VAL B 211     -20.281 -27.797  -2.918  1.00 81.12           N  
ATOM   3893  CA  VAL B 211     -21.047 -26.844  -3.725  1.00 81.12           C  
ATOM   3894  C   VAL B 211     -20.469 -26.781  -5.133  1.00 81.12           C  
ATOM   3895  CB  VAL B 211     -21.062 -25.438  -3.086  1.00 81.12           C  
ATOM   3896  O   VAL B 211     -19.250 -26.875  -5.316  1.00 81.12           O  
ATOM   3897  CG1 VAL B 211     -21.953 -24.484  -3.893  1.00 81.12           C  
ATOM   3898  CG2 VAL B 211     -21.547 -25.516  -1.638  1.00 81.12           C  
ATOM   3899  N   ALA B 212     -21.453 -26.734  -6.121  1.00 79.75           N  
ATOM   3900  CA  ALA B 212     -20.969 -26.531  -7.484  1.00 79.75           C  
ATOM   3901  C   ALA B 212     -20.328 -25.156  -7.637  1.00 79.75           C  
ATOM   3902  CB  ALA B 212     -22.109 -26.703  -8.492  1.00 79.75           C  
ATOM   3903  O   ALA B 212     -20.859 -24.156  -7.148  1.00 79.75           O  
ATOM   3904  N   GLY B 213     -19.078 -25.156  -8.133  1.00 82.94           N  
ATOM   3905  CA  GLY B 213     -18.422 -23.875  -8.312  1.00 82.94           C  
ATOM   3906  C   GLY B 213     -17.000 -24.016  -8.852  1.00 82.94           C  
ATOM   3907  O   GLY B 213     -16.594 -25.094  -9.281  1.00 82.94           O  
ATOM   3908  N   PHE B 214     -16.312 -22.766  -8.906  1.00 77.19           N  
ATOM   3909  CA  PHE B 214     -14.914 -22.672  -9.336  1.00 77.19           C  
ATOM   3910  C   PHE B 214     -13.969 -22.938  -8.180  1.00 77.19           C  
ATOM   3911  CB  PHE B 214     -14.641 -21.281  -9.930  1.00 77.19           C  
ATOM   3912  O   PHE B 214     -13.969 -22.203  -7.188  1.00 77.19           O  
ATOM   3913  CG  PHE B 214     -15.469 -20.969 -11.148  1.00 77.19           C  
ATOM   3914  CD1 PHE B 214     -14.938 -21.141 -12.430  1.00 77.19           C  
ATOM   3915  CD2 PHE B 214     -16.766 -20.500 -11.023  1.00 77.19           C  
ATOM   3916  CE1 PHE B 214     -15.703 -20.844 -13.555  1.00 77.19           C  
ATOM   3917  CE2 PHE B 214     -17.531 -20.203 -12.148  1.00 77.19           C  
ATOM   3918  CZ  PHE B 214     -17.000 -20.391 -13.414  1.00 77.19           C  
ATOM   3919  N   TYR B 215     -13.219 -23.953  -8.359  1.00 81.94           N  
ATOM   3920  CA  TYR B 215     -12.258 -24.328  -7.324  1.00 81.94           C  
ATOM   3921  C   TYR B 215     -10.828 -24.094  -7.797  1.00 81.94           C  
ATOM   3922  CB  TYR B 215     -12.438 -25.781  -6.910  1.00 81.94           C  
ATOM   3923  O   TYR B 215     -10.422 -24.609  -8.836  1.00 81.94           O  
ATOM   3924  CG  TYR B 215     -13.672 -26.031  -6.074  1.00 81.94           C  
ATOM   3925  CD1 TYR B 215     -13.594 -26.109  -4.688  1.00 81.94           C  
ATOM   3926  CD2 TYR B 215     -14.922 -26.188  -6.672  1.00 81.94           C  
ATOM   3927  CE1 TYR B 215     -14.727 -26.344  -3.912  1.00 81.94           C  
ATOM   3928  CE2 TYR B 215     -16.062 -26.406  -5.906  1.00 81.94           C  
ATOM   3929  OH  TYR B 215     -17.078 -26.719  -3.768  1.00 81.94           O  
ATOM   3930  CZ  TYR B 215     -15.953 -26.484  -4.531  1.00 81.94           C  
ATOM   3931  N   ALA B 216     -10.117 -23.281  -7.066  1.00 84.19           N  
ATOM   3932  CA  ALA B 216      -8.664 -23.219  -7.250  1.00 84.19           C  
ATOM   3933  C   ALA B 216      -7.980 -24.406  -6.574  1.00 84.19           C  
ATOM   3934  CB  ALA B 216      -8.109 -21.906  -6.703  1.00 84.19           C  
ATOM   3935  O   ALA B 216      -7.961 -24.500  -5.344  1.00 84.19           O  
ATOM   3936  N   LEU B 217      -7.410 -25.250  -7.336  1.00 88.12           N  
ATOM   3937  CA  LEU B 217      -6.770 -26.453  -6.840  1.00 88.12           C  
ATOM   3938  C   LEU B 217      -5.258 -26.391  -7.012  1.00 88.12           C  
ATOM   3939  CB  LEU B 217      -7.320 -27.688  -7.562  1.00 88.12           C  
ATOM   3940  O   LEU B 217      -4.766 -25.766  -7.957  1.00 88.12           O  
ATOM   3941  CG  LEU B 217      -8.812 -27.969  -7.391  1.00 88.12           C  
ATOM   3942  CD1 LEU B 217      -9.375 -28.641  -8.641  1.00 88.12           C  
ATOM   3943  CD2 LEU B 217      -9.062 -28.844  -6.160  1.00 88.12           C  
ATOM   3944  N   ALA B 218      -4.582 -26.938  -5.988  1.00 87.69           N  
ATOM   3945  CA  ALA B 218      -3.123 -26.984  -6.070  1.00 87.69           C  
ATOM   3946  C   ALA B 218      -2.574 -28.250  -5.438  1.00 87.69           C  
ATOM   3947  CB  ALA B 218      -2.518 -25.750  -5.398  1.00 87.69           C  
ATOM   3948  O   ALA B 218      -3.104 -28.734  -4.430  1.00 87.69           O  
ATOM   3949  N   ALA B 219      -1.538 -28.828  -6.070  1.00 89.06           N  
ATOM   3950  CA  ALA B 219      -0.781 -29.953  -5.531  1.00 89.06           C  
ATOM   3951  C   ALA B 219       0.721 -29.719  -5.668  1.00 89.06           C  
ATOM   3952  CB  ALA B 219      -1.181 -31.250  -6.230  1.00 89.06           C  
ATOM   3953  O   ALA B 219       1.202 -29.344  -6.738  1.00 89.06           O  
ATOM   3954  N   THR B 220       1.376 -29.828  -4.566  1.00 86.12           N  
ATOM   3955  CA  THR B 220       2.830 -29.719  -4.523  1.00 86.12           C  
ATOM   3956  C   THR B 220       3.441 -30.969  -3.904  1.00 86.12           C  
ATOM   3957  CB  THR B 220       3.283 -28.484  -3.732  1.00 86.12           C  
ATOM   3958  O   THR B 220       3.217 -31.266  -2.729  1.00 86.12           O  
ATOM   3959  CG2 THR B 220       4.801 -28.344  -3.738  1.00 86.12           C  
ATOM   3960  OG1 THR B 220       2.711 -27.312  -4.324  1.00 86.12           O  
ATOM   3961  N   LEU B 221       4.297 -31.672  -4.699  1.00 89.06           N  
ATOM   3962  CA  LEU B 221       4.898 -32.906  -4.238  1.00 89.06           C  
ATOM   3963  C   LEU B 221       6.414 -32.781  -4.160  1.00 89.06           C  
ATOM   3964  CB  LEU B 221       4.516 -34.062  -5.172  1.00 89.06           C  
ATOM   3965  O   LEU B 221       7.062 -32.406  -5.137  1.00 89.06           O  
ATOM   3966  CG  LEU B 221       3.021 -34.281  -5.434  1.00 89.06           C  
ATOM   3967  CD1 LEU B 221       2.795 -35.469  -6.363  1.00 89.06           C  
ATOM   3968  CD2 LEU B 221       2.268 -34.469  -4.121  1.00 89.06           C  
ATOM   3969  N   HIS B 222       6.918 -33.094  -3.045  1.00 84.12           N  
ATOM   3970  CA  HIS B 222       8.359 -33.250  -2.885  1.00 84.12           C  
ATOM   3971  C   HIS B 222       8.789 -34.688  -3.193  1.00 84.12           C  
ATOM   3972  CB  HIS B 222       8.789 -32.875  -1.467  1.00 84.12           C  
ATOM   3973  O   HIS B 222       8.359 -35.625  -2.520  1.00 84.12           O  
ATOM   3974  CG  HIS B 222       8.305 -31.516  -1.039  1.00 84.12           C  
ATOM   3975  CD2 HIS B 222       7.402 -31.141  -0.102  1.00 84.12           C  
ATOM   3976  ND1 HIS B 222       8.773 -30.344  -1.605  1.00 84.12           N  
ATOM   3977  CE1 HIS B 222       8.172 -29.312  -1.031  1.00 84.12           C  
ATOM   3978  NE2 HIS B 222       7.336 -29.781  -0.116  1.00 84.12           N  
ATOM   3979  N   VAL B 223       9.656 -34.812  -4.160  1.00 85.94           N  
ATOM   3980  CA  VAL B 223       9.945 -36.125  -4.699  1.00 85.94           C  
ATOM   3981  C   VAL B 223      11.430 -36.438  -4.543  1.00 85.94           C  
ATOM   3982  CB  VAL B 223       9.531 -36.250  -6.184  1.00 85.94           C  
ATOM   3983  O   VAL B 223      12.281 -35.562  -4.758  1.00 85.94           O  
ATOM   3984  CG1 VAL B 223       9.828 -37.625  -6.727  1.00 85.94           C  
ATOM   3985  CG2 VAL B 223       8.055 -35.875  -6.355  1.00 85.94           C  
ATOM   3986  N   ALA B 224      11.703 -37.688  -4.059  1.00 83.38           N  
ATOM   3987  CA  ALA B 224      13.062 -38.219  -3.992  1.00 83.38           C  
ATOM   3988  C   ALA B 224      13.242 -39.375  -4.945  1.00 83.38           C  
ATOM   3989  CB  ALA B 224      13.398 -38.625  -2.562  1.00 83.38           C  
ATOM   3990  O   ALA B 224      12.453 -40.344  -4.926  1.00 83.38           O  
ATOM   3991  N   LEU B 225      14.188 -39.125  -5.789  1.00 80.56           N  
ATOM   3992  CA  LEU B 225      14.453 -40.219  -6.730  1.00 80.56           C  
ATOM   3993  C   LEU B 225      15.148 -41.375  -6.039  1.00 80.56           C  
ATOM   3994  CB  LEU B 225      15.305 -39.719  -7.895  1.00 80.56           C  
ATOM   3995  O   LEU B 225      15.977 -41.188  -5.145  1.00 80.56           O  
ATOM   3996  CG  LEU B 225      14.555 -39.031  -9.047  1.00 80.56           C  
ATOM   3997  CD1 LEU B 225      15.445 -38.000  -9.719  1.00 80.56           C  
ATOM   3998  CD2 LEU B 225      14.078 -40.062 -10.055  1.00 80.56           C  
ATOM   3999  N   GLY B 226      14.672 -42.531  -6.246  1.00 72.19           N  
ATOM   4000  CA  GLY B 226      15.320 -43.719  -5.707  1.00 72.19           C  
ATOM   4001  C   GLY B 226      16.641 -44.031  -6.375  1.00 72.19           C  
ATOM   4002  O   GLY B 226      17.094 -43.281  -7.246  1.00 72.19           O  
ATOM   4003  N   GLU B 227      17.391 -45.000  -5.996  1.00 65.38           N  
ATOM   4004  CA  GLU B 227      18.656 -45.469  -6.531  1.00 65.38           C  
ATOM   4005  C   GLU B 227      18.531 -45.906  -7.984  1.00 65.38           C  
ATOM   4006  CB  GLU B 227      19.219 -46.625  -5.684  1.00 65.38           C  
ATOM   4007  O   GLU B 227      17.547 -46.531  -8.359  1.00 65.38           O  
ATOM   4008  CG  GLU B 227      19.906 -46.156  -4.402  1.00 65.38           C  
ATOM   4009  CD  GLU B 227      20.484 -47.312  -3.586  1.00 65.38           C  
ATOM   4010  OE1 GLU B 227      21.125 -47.031  -2.549  1.00 65.38           O  
ATOM   4011  OE2 GLU B 227      20.281 -48.469  -3.988  1.00 65.38           O  
ATOM   4012  N   PRO B 228      19.234 -45.156  -8.938  1.00 62.59           N  
ATOM   4013  CA  PRO B 228      19.125 -45.594 -10.336  1.00 62.59           C  
ATOM   4014  C   PRO B 228      19.188 -47.094 -10.508  1.00 62.59           C  
ATOM   4015  CB  PRO B 228      20.344 -44.938 -10.992  1.00 62.59           C  
ATOM   4016  O   PRO B 228      19.859 -47.781  -9.734  1.00 62.59           O  
ATOM   4017  CG  PRO B 228      21.078 -44.281  -9.859  1.00 62.59           C  
ATOM   4018  CD  PRO B 228      20.312 -44.500  -8.594  1.00 62.59           C  
ATOM   4019  N   PRO B 229      18.219 -47.625 -11.180  1.00 57.16           N  
ATOM   4020  CA  PRO B 229      18.297 -49.094 -11.398  1.00 57.16           C  
ATOM   4021  C   PRO B 229      19.594 -49.500 -12.086  1.00 57.16           C  
ATOM   4022  CB  PRO B 229      17.094 -49.375 -12.305  1.00 57.16           C  
ATOM   4023  O   PRO B 229      20.328 -48.688 -12.594  1.00 57.16           O  
ATOM   4024  CG  PRO B 229      16.609 -48.000 -12.734  1.00 57.16           C  
ATOM   4025  CD  PRO B 229      17.406 -46.969 -12.000  1.00 57.16           C  
ATOM   4026  N   ARG B 230      19.938 -50.812 -12.102  1.00 55.72           N  
ATOM   4027  CA  ARG B 230      21.078 -51.469 -12.750  1.00 55.72           C  
ATOM   4028  C   ARG B 230      21.219 -51.000 -14.195  1.00 55.72           C  
ATOM   4029  CB  ARG B 230      20.938 -52.969 -12.711  1.00 55.72           C  
ATOM   4030  O   ARG B 230      22.328 -51.031 -14.750  1.00 55.72           O  
ATOM   4031  CG  ARG B 230      21.344 -53.594 -11.383  1.00 55.72           C  
ATOM   4032  CD  ARG B 230      21.359 -55.125 -11.453  1.00 55.72           C  
ATOM   4033  NE  ARG B 230      21.828 -55.719 -10.203  1.00 55.72           N  
ATOM   4034  NH1 ARG B 230      21.469 -57.906 -10.867  1.00 55.72           N  
ATOM   4035  NH2 ARG B 230      22.312 -57.469  -8.789  1.00 55.72           N  
ATOM   4036  CZ  ARG B 230      21.875 -57.031  -9.953  1.00 55.72           C  
ATOM   4037  N   ARG B 231      20.031 -50.625 -14.828  1.00 58.22           N  
ATOM   4038  CA  ARG B 231      20.062 -50.406 -16.281  1.00 58.22           C  
ATOM   4039  C   ARG B 231      20.516 -48.969 -16.609  1.00 58.22           C  
ATOM   4040  CB  ARG B 231      18.688 -50.656 -16.891  1.00 58.22           C  
ATOM   4041  O   ARG B 231      20.547 -48.594 -17.781  1.00 58.22           O  
ATOM   4042  CG  ARG B 231      18.406 -52.125 -17.156  1.00 58.22           C  
ATOM   4043  CD  ARG B 231      17.078 -52.312 -17.875  1.00 58.22           C  
ATOM   4044  NE  ARG B 231      16.781 -53.750 -18.078  1.00 58.22           N  
ATOM   4045  NH1 ARG B 231      14.695 -53.375 -19.000  1.00 58.22           N  
ATOM   4046  NH2 ARG B 231      15.477 -55.500 -18.734  1.00 58.22           N  
ATOM   4047  CZ  ARG B 231      15.648 -54.219 -18.609  1.00 58.22           C  
ATOM   4048  N   GLY B 232      20.922 -48.062 -15.734  1.00 60.22           N  
ATOM   4049  CA  GLY B 232      21.562 -46.812 -16.062  1.00 60.22           C  
ATOM   4050  C   GLY B 232      20.797 -45.594 -15.594  1.00 60.22           C  
ATOM   4051  O   GLY B 232      19.750 -45.719 -14.953  1.00 60.22           O  
ATOM   4052  N   PRO B 233      21.281 -44.375 -15.852  1.00 65.62           N  
ATOM   4053  CA  PRO B 233      20.688 -43.094 -15.477  1.00 65.62           C  
ATOM   4054  C   PRO B 233      19.406 -42.781 -16.250  1.00 65.62           C  
ATOM   4055  CB  PRO B 233      21.781 -42.062 -15.812  1.00 65.62           C  
ATOM   4056  O   PRO B 233      19.156 -43.406 -17.297  1.00 65.62           O  
ATOM   4057  CG  PRO B 233      22.672 -42.781 -16.797  1.00 65.62           C  
ATOM   4058  CD  PRO B 233      22.422 -44.250 -16.672  1.00 65.62           C  
ATOM   4059  N   PRO B 234      18.578 -42.094 -15.719  1.00 68.19           N  
ATOM   4060  CA  PRO B 234      17.328 -41.750 -16.406  1.00 68.19           C  
ATOM   4061  C   PRO B 234      17.562 -41.250 -17.844  1.00 68.19           C  
ATOM   4062  CB  PRO B 234      16.734 -40.625 -15.539  1.00 68.19           C  
ATOM   4063  O   PRO B 234      18.531 -40.562 -18.109  1.00 68.19           O  
ATOM   4064  CG  PRO B 234      17.500 -40.719 -14.258  1.00 68.19           C  
ATOM   4065  CD  PRO B 234      18.750 -41.500 -14.492  1.00 68.19           C  
ATOM   4066  N   ARG B 235      16.734 -41.812 -18.719  1.00 72.19           N  
ATOM   4067  CA  ARG B 235      16.766 -41.438 -20.125  1.00 72.19           C  
ATOM   4068  C   ARG B 235      15.984 -40.188 -20.391  1.00 72.19           C  
ATOM   4069  CB  ARG B 235      16.219 -42.594 -20.984  1.00 72.19           C  
ATOM   4070  O   ARG B 235      15.172 -39.750 -19.562  1.00 72.19           O  
ATOM   4071  CG  ARG B 235      16.969 -43.906 -20.812  1.00 72.19           C  
ATOM   4072  CD  ARG B 235      16.375 -45.000 -21.688  1.00 72.19           C  
ATOM   4073  NE  ARG B 235      15.117 -45.500 -21.141  1.00 72.19           N  
ATOM   4074  NH1 ARG B 235      14.938 -47.281 -22.625  1.00 72.19           N  
ATOM   4075  NH2 ARG B 235      13.328 -46.938 -21.031  1.00 72.19           N  
ATOM   4076  CZ  ARG B 235      14.469 -46.562 -21.609  1.00 72.19           C  
ATOM   4077  N   PRO B 236      16.219 -39.562 -21.406  1.00 67.50           N  
ATOM   4078  CA  PRO B 236      15.523 -38.312 -21.766  1.00 67.50           C  
ATOM   4079  C   PRO B 236      14.016 -38.500 -21.859  1.00 67.50           C  
ATOM   4080  CB  PRO B 236      16.125 -37.969 -23.141  1.00 67.50           C  
ATOM   4081  O   PRO B 236      13.258 -37.531 -21.688  1.00 67.50           O  
ATOM   4082  CG  PRO B 236      17.422 -38.688 -23.188  1.00 67.50           C  
ATOM   4083  CD  PRO B 236      17.328 -39.906 -22.297  1.00 67.50           C  
ATOM   4084  N   ARG B 237      13.617 -39.750 -22.094  1.00 70.62           N  
ATOM   4085  CA  ARG B 237      12.188 -40.000 -22.234  1.00 70.62           C  
ATOM   4086  C   ARG B 237      11.508 -40.125 -20.875  1.00 70.62           C  
ATOM   4087  CB  ARG B 237      11.938 -41.250 -23.078  1.00 70.62           C  
ATOM   4088  O   ARG B 237      10.281 -40.062 -20.781  1.00 70.62           O  
ATOM   4089  CG  ARG B 237      13.156 -41.750 -23.844  1.00 70.62           C  
ATOM   4090  CD  ARG B 237      12.836 -42.969 -24.672  1.00 70.62           C  
ATOM   4091  NE  ARG B 237      14.000 -43.406 -25.438  1.00 70.62           N  
ATOM   4092  NH1 ARG B 237      12.922 -45.188 -26.422  1.00 70.62           N  
ATOM   4093  NH2 ARG B 237      15.125 -44.781 -26.891  1.00 70.62           N  
ATOM   4094  CZ  ARG B 237      14.016 -44.469 -26.250  1.00 70.62           C  
ATOM   4095  N   ASP B 238      12.328 -40.250 -19.844  1.00 79.81           N  
ATOM   4096  CA  ASP B 238      11.781 -40.469 -18.516  1.00 79.81           C  
ATOM   4097  C   ASP B 238      11.234 -39.156 -17.938  1.00 79.81           C  
ATOM   4098  CB  ASP B 238      12.844 -41.031 -17.578  1.00 79.81           C  
ATOM   4099  O   ASP B 238      11.914 -38.125 -17.984  1.00 79.81           O  
ATOM   4100  CG  ASP B 238      13.219 -42.469 -17.922  1.00 79.81           C  
ATOM   4101  OD1 ASP B 238      12.438 -43.156 -18.609  1.00 79.81           O  
ATOM   4102  OD2 ASP B 238      14.305 -42.906 -17.500  1.00 79.81           O  
ATOM   4103  N   HIS B 239       9.969 -39.156 -17.500  1.00 81.00           N  
ATOM   4104  CA  HIS B 239       9.336 -37.969 -16.953  1.00 81.00           C  
ATOM   4105  C   HIS B 239       8.297 -38.344 -15.891  1.00 81.00           C  
ATOM   4106  CB  HIS B 239       8.688 -37.156 -18.062  1.00 81.00           C  
ATOM   4107  O   HIS B 239       7.887 -39.500 -15.789  1.00 81.00           O  
ATOM   4108  CG  HIS B 239       7.598 -37.875 -18.797  1.00 81.00           C  
ATOM   4109  CD2 HIS B 239       6.258 -37.875 -18.609  1.00 81.00           C  
ATOM   4110  ND1 HIS B 239       7.852 -38.750 -19.844  1.00 81.00           N  
ATOM   4111  CE1 HIS B 239       6.707 -39.250 -20.281  1.00 81.00           C  
ATOM   4112  NE2 HIS B 239       5.723 -38.719 -19.547  1.00 81.00           N  
ATOM   4113  N   LEU B 240       8.047 -37.375 -15.094  1.00 85.19           N  
ATOM   4114  CA  LEU B 240       6.961 -37.438 -14.125  1.00 85.19           C  
ATOM   4115  C   LEU B 240       5.793 -36.531 -14.555  1.00 85.19           C  
ATOM   4116  CB  LEU B 240       7.453 -37.000 -12.734  1.00 85.19           C  
ATOM   4117  O   LEU B 240       6.000 -35.438 -15.086  1.00 85.19           O  
ATOM   4118  CG  LEU B 240       8.461 -37.938 -12.062  1.00 85.19           C  
ATOM   4119  CD1 LEU B 240       9.008 -37.312 -10.797  1.00 85.19           C  
ATOM   4120  CD2 LEU B 240       7.824 -39.281 -11.758  1.00 85.19           C  
ATOM   4121  N   ARG B 241       4.605 -37.156 -14.398  1.00 85.75           N  
ATOM   4122  CA  ARG B 241       3.393 -36.406 -14.672  1.00 85.75           C  
ATOM   4123  C   ARG B 241       2.533 -36.281 -13.414  1.00 85.75           C  
ATOM   4124  CB  ARG B 241       2.586 -37.062 -15.789  1.00 85.75           C  
ATOM   4125  O   ARG B 241       2.062 -37.281 -12.875  1.00 85.75           O  
ATOM   4126  CG  ARG B 241       1.566 -36.125 -16.438  1.00 85.75           C  
ATOM   4127  CD  ARG B 241       0.888 -36.781 -17.641  1.00 85.75           C  
ATOM   4128  NE  ARG B 241      -0.254 -36.000 -18.094  1.00 85.75           N  
ATOM   4129  NH1 ARG B 241      -0.998 -37.594 -19.594  1.00 85.75           N  
ATOM   4130  NH2 ARG B 241      -2.127 -35.625 -19.375  1.00 85.75           N  
ATOM   4131  CZ  ARG B 241      -1.123 -36.406 -19.016  1.00 85.75           C  
ATOM   4132  N   LEU B 242       2.396 -35.000 -12.914  1.00 87.62           N  
ATOM   4133  CA  LEU B 242       1.514 -34.688 -11.797  1.00 87.62           C  
ATOM   4134  C   LEU B 242       0.162 -34.188 -12.297  1.00 87.62           C  
ATOM   4135  CB  LEU B 242       2.154 -33.656 -10.883  1.00 87.62           C  
ATOM   4136  O   LEU B 242       0.099 -33.281 -13.125  1.00 87.62           O  
ATOM   4137  CG  LEU B 242       1.299 -33.156  -9.711  1.00 87.62           C  
ATOM   4138  CD1 LEU B 242       0.963 -34.312  -8.781  1.00 87.62           C  
ATOM   4139  CD2 LEU B 242       2.018 -32.062  -8.953  1.00 87.62           C  
ATOM   4140  N   LEU B 243      -0.953 -34.875 -11.711  1.00 88.75           N  
ATOM   4141  CA  LEU B 243      -2.283 -34.562 -12.219  1.00 88.75           C  
ATOM   4142  C   LEU B 243      -3.266 -34.375 -11.070  1.00 88.75           C  
ATOM   4143  CB  LEU B 243      -2.787 -35.656 -13.148  1.00 88.75           C  
ATOM   4144  O   LEU B 243      -3.150 -35.000 -10.031  1.00 88.75           O  
ATOM   4145  CG  LEU B 243      -1.953 -35.938 -14.406  1.00 88.75           C  
ATOM   4146  CD1 LEU B 243      -1.725 -37.438 -14.586  1.00 88.75           C  
ATOM   4147  CD2 LEU B 243      -2.635 -35.344 -15.633  1.00 88.75           C  
ATOM   4148  N   ILE B 244      -4.148 -33.438 -11.203  1.00 88.69           N  
ATOM   4149  CA  ILE B 244      -5.375 -33.344 -10.422  1.00 88.69           C  
ATOM   4150  C   ILE B 244      -6.578 -33.625 -11.312  1.00 88.69           C  
ATOM   4151  CB  ILE B 244      -5.531 -31.938  -9.773  1.00 88.69           C  
ATOM   4152  O   ILE B 244      -6.836 -32.938 -12.289  1.00 88.69           O  
ATOM   4153  CG1 ILE B 244      -4.312 -31.609  -8.906  1.00 88.69           C  
ATOM   4154  CG2 ILE B 244      -6.824 -31.859  -8.961  1.00 88.69           C  
ATOM   4155  CD1 ILE B 244      -4.305 -30.203  -8.359  1.00 88.69           C  
ATOM   4156  N   CYS B 245      -7.328 -34.688 -10.938  1.00 88.19           N  
ATOM   4157  CA  CYS B 245      -8.367 -35.219 -11.820  1.00 88.19           C  
ATOM   4158  C   CYS B 245      -9.734 -35.156 -11.148  1.00 88.19           C  
ATOM   4159  CB  CYS B 245      -8.055 -36.656 -12.242  1.00 88.19           C  
ATOM   4160  O   CYS B 245      -9.828 -35.219  -9.914  1.00 88.19           O  
ATOM   4161  SG  CYS B 245      -6.469 -36.812 -13.094  1.00 88.19           S  
ATOM   4162  N   ILE B 246     -10.734 -35.000 -12.008  1.00 87.44           N  
ATOM   4163  CA  ILE B 246     -12.117 -35.094 -11.562  1.00 87.44           C  
ATOM   4164  C   ILE B 246     -12.609 -36.531 -11.672  1.00 87.44           C  
ATOM   4165  CB  ILE B 246     -13.031 -34.156 -12.383  1.00 87.44           C  
ATOM   4166  O   ILE B 246     -12.500 -37.156 -12.727  1.00 87.44           O  
ATOM   4167  CG1 ILE B 246     -12.539 -32.719 -12.273  1.00 87.44           C  
ATOM   4168  CG2 ILE B 246     -14.484 -34.281 -11.914  1.00 87.44           C  
ATOM   4169  CD1 ILE B 246     -13.234 -31.750 -13.234  1.00 87.44           C  
ATOM   4170  N   GLN B 247     -13.141 -37.062 -10.648  1.00 88.00           N  
ATOM   4171  CA  GLN B 247     -13.719 -38.406 -10.594  1.00 88.00           C  
ATOM   4172  C   GLN B 247     -12.711 -39.438 -11.047  1.00 88.00           C  
ATOM   4173  CB  GLN B 247     -14.977 -38.469 -11.469  1.00 88.00           C  
ATOM   4174  O   GLN B 247     -13.070 -40.406 -11.727  1.00 88.00           O  
ATOM   4175  CG  GLN B 247     -16.125 -37.594 -10.969  1.00 88.00           C  
ATOM   4176  CD  GLN B 247     -17.453 -38.000 -11.562  1.00 88.00           C  
ATOM   4177  NE2 GLN B 247     -18.547 -37.469 -10.992  1.00 88.00           N  
ATOM   4178  OE1 GLN B 247     -17.531 -38.781 -12.516  1.00 88.00           O  
ATOM   4179  N   SER B 248     -11.430 -39.188 -10.781  1.00 84.50           N  
ATOM   4180  CA  SER B 248     -10.312 -40.062 -11.102  1.00 84.50           C  
ATOM   4181  C   SER B 248     -10.258 -40.375 -12.602  1.00 84.50           C  
ATOM   4182  CB  SER B 248     -10.438 -41.406 -10.328  1.00 84.50           C  
ATOM   4183  O   SER B 248      -9.742 -41.406 -13.023  1.00 84.50           O  
ATOM   4184  OG  SER B 248     -10.609 -41.156  -8.945  1.00 84.50           O  
ATOM   4185  N   ARG B 249     -10.914 -39.562 -13.414  1.00 81.88           N  
ATOM   4186  CA  ARG B 249     -10.906 -39.719 -14.867  1.00 81.88           C  
ATOM   4187  C   ARG B 249     -10.133 -38.562 -15.516  1.00 81.88           C  
ATOM   4188  CB  ARG B 249     -12.328 -39.781 -15.414  1.00 81.88           C  
ATOM   4189  O   ARG B 249     -10.742 -37.656 -16.078  1.00 81.88           O  
ATOM   4190  CG  ARG B 249     -13.148 -40.938 -14.891  1.00 81.88           C  
ATOM   4191  CD  ARG B 249     -14.547 -40.969 -15.492  1.00 81.88           C  
ATOM   4192  NE  ARG B 249     -15.312 -42.125 -15.031  1.00 81.88           N  
ATOM   4193  NH1 ARG B 249     -17.172 -41.656 -16.328  1.00 81.88           N  
ATOM   4194  NH2 ARG B 249     -17.141 -43.500 -14.961  1.00 81.88           N  
ATOM   4195  CZ  ARG B 249     -16.531 -42.438 -15.445  1.00 81.88           C  
ATOM   4196  N   CYS B 250      -8.875 -38.688 -15.523  1.00 78.19           N  
ATOM   4197  CA  CYS B 250      -7.980 -37.594 -15.922  1.00 78.19           C  
ATOM   4198  C   CYS B 250      -8.023 -37.375 -17.422  1.00 78.19           C  
ATOM   4199  CB  CYS B 250      -6.551 -37.906 -15.477  1.00 78.19           C  
ATOM   4200  O   CYS B 250      -7.738 -36.281 -17.906  1.00 78.19           O  
ATOM   4201  SG  CYS B 250      -6.344 -37.969 -13.688  1.00 78.19           S  
ATOM   4202  N   GLN B 251      -8.375 -38.438 -18.203  1.00 73.12           N  
ATOM   4203  CA  GLN B 251      -8.367 -38.312 -19.656  1.00 73.12           C  
ATOM   4204  C   GLN B 251      -9.734 -37.906 -20.188  1.00 73.12           C  
ATOM   4205  CB  GLN B 251      -7.949 -39.656 -20.312  1.00 73.12           C  
ATOM   4206  O   GLN B 251      -9.828 -37.156 -21.156  1.00 73.12           O  
ATOM   4207  CG  GLN B 251      -6.496 -40.031 -20.047  1.00 73.12           C  
ATOM   4208  CD  GLN B 251      -6.078 -41.281 -20.781  1.00 73.12           C  
ATOM   4209  NE2 GLN B 251      -4.801 -41.625 -20.688  1.00 73.12           N  
ATOM   4210  OE1 GLN B 251      -6.898 -41.938 -21.438  1.00 73.12           O  
ATOM   4211  N   ARG B 252     -10.789 -38.219 -19.422  1.00 71.50           N  
ATOM   4212  CA  ARG B 252     -12.141 -37.938 -19.891  1.00 71.50           C  
ATOM   4213  C   ARG B 252     -12.594 -36.562 -19.438  1.00 71.50           C  
ATOM   4214  CB  ARG B 252     -13.117 -39.000 -19.375  1.00 71.50           C  
ATOM   4215  O   ARG B 252     -13.211 -35.812 -20.219  1.00 71.50           O  
ATOM   4216  CG  ARG B 252     -13.711 -39.875 -20.469  1.00 71.50           C  
ATOM   4217  CD  ARG B 252     -14.711 -40.875 -19.906  1.00 71.50           C  
ATOM   4218  NE  ARG B 252     -15.266 -41.719 -20.953  1.00 71.50           N  
ATOM   4219  NH1 ARG B 252     -16.828 -42.750 -19.594  1.00 71.50           N  
ATOM   4220  NH2 ARG B 252     -16.688 -43.312 -21.812  1.00 71.50           N  
ATOM   4221  CZ  ARG B 252     -16.250 -42.594 -20.781  1.00 71.50           C  
ATOM   4222  N   ASN B 253     -12.242 -36.156 -18.172  1.00 77.88           N  
ATOM   4223  CA  ASN B 253     -12.617 -34.875 -17.625  1.00 77.88           C  
ATOM   4224  C   ASN B 253     -11.469 -33.875 -17.734  1.00 77.88           C  
ATOM   4225  CB  ASN B 253     -13.062 -35.000 -16.172  1.00 77.88           C  
ATOM   4226  O   ASN B 253     -10.320 -34.250 -17.984  1.00 77.88           O  
ATOM   4227  CG  ASN B 253     -14.289 -35.875 -16.016  1.00 77.88           C  
ATOM   4228  ND2 ASN B 253     -14.398 -36.562 -14.875  1.00 77.88           N  
ATOM   4229  OD1 ASN B 253     -15.133 -35.938 -16.906  1.00 77.88           O  
ATOM   4230  N   ALA B 254     -11.852 -32.531 -17.656  1.00 77.38           N  
ATOM   4231  CA  ALA B 254     -10.789 -31.531 -17.547  1.00 77.38           C  
ATOM   4232  C   ALA B 254      -9.898 -31.828 -16.344  1.00 77.38           C  
ATOM   4233  CB  ALA B 254     -11.391 -30.141 -17.438  1.00 77.38           C  
ATOM   4234  O   ALA B 254     -10.383 -32.219 -15.281  1.00 77.38           O  
ATOM   4235  N   SER B 255      -8.609 -31.750 -16.562  1.00 82.62           N  
ATOM   4236  CA  SER B 255      -7.648 -32.031 -15.500  1.00 82.62           C  
ATOM   4237  C   SER B 255      -6.531 -30.984 -15.500  1.00 82.62           C  
ATOM   4238  CB  SER B 255      -7.051 -33.406 -15.648  1.00 82.62           C  
ATOM   4239  O   SER B 255      -6.363 -30.234 -16.469  1.00 82.62           O  
ATOM   4240  OG  SER B 255      -6.297 -33.531 -16.844  1.00 82.62           O  
ATOM   4241  N   LEU B 256      -5.938 -30.797 -14.320  1.00 79.44           N  
ATOM   4242  CA  LEU B 256      -4.707 -30.031 -14.195  1.00 79.44           C  
ATOM   4243  C   LEU B 256      -3.484 -30.938 -14.305  1.00 79.44           C  
ATOM   4244  CB  LEU B 256      -4.684 -29.266 -12.867  1.00 79.44           C  
ATOM   4245  O   LEU B 256      -3.430 -31.984 -13.664  1.00 79.44           O  
ATOM   4246  CG  LEU B 256      -5.887 -28.375 -12.578  1.00 79.44           C  
ATOM   4247  CD1 LEU B 256      -5.793 -27.797 -11.164  1.00 79.44           C  
ATOM   4248  CD2 LEU B 256      -5.980 -27.250 -13.609  1.00 79.44           C  
ATOM   4249  N   GLU B 257      -2.502 -30.516 -15.195  1.00 81.94           N  
ATOM   4250  CA  GLU B 257      -1.381 -31.406 -15.477  1.00 81.94           C  
ATOM   4251  C   GLU B 257      -0.061 -30.641 -15.508  1.00 81.94           C  
ATOM   4252  CB  GLU B 257      -1.595 -32.125 -16.797  1.00 81.94           C  
ATOM   4253  O   GLU B 257       0.006 -29.531 -16.031  1.00 81.94           O  
ATOM   4254  CG  GLU B 257      -0.462 -33.094 -17.172  1.00 81.94           C  
ATOM   4255  CD  GLU B 257      -0.707 -33.844 -18.469  1.00 81.94           C  
ATOM   4256  OE1 GLU B 257       0.221 -34.531 -18.953  1.00 81.94           O  
ATOM   4257  OE2 GLU B 257      -1.836 -33.750 -19.000  1.00 81.94           O  
ATOM   4258  N   ALA B 258       0.972 -31.234 -14.828  1.00 76.62           N  
ATOM   4259  CA  ALA B 258       2.355 -30.781 -14.914  1.00 76.62           C  
ATOM   4260  C   ALA B 258       3.305 -31.938 -15.180  1.00 76.62           C  
ATOM   4261  CB  ALA B 258       2.760 -30.047 -13.633  1.00 76.62           C  
ATOM   4262  O   ALA B 258       3.258 -32.969 -14.484  1.00 76.62           O  
ATOM   4263  N   ILE B 259       4.125 -31.812 -16.219  1.00 76.38           N  
ATOM   4264  CA  ILE B 259       5.074 -32.875 -16.594  1.00 76.38           C  
ATOM   4265  C   ILE B 259       6.500 -32.406 -16.312  1.00 76.38           C  
ATOM   4266  CB  ILE B 259       4.930 -33.250 -18.078  1.00 76.38           C  
ATOM   4267  O   ILE B 259       6.871 -31.281 -16.672  1.00 76.38           O  
ATOM   4268  CG1 ILE B 259       3.502 -33.750 -18.359  1.00 76.38           C  
ATOM   4269  CG2 ILE B 259       5.953 -34.344 -18.453  1.00 76.38           C  
ATOM   4270  CD1 ILE B 259       3.207 -33.969 -19.844  1.00 76.38           C  
ATOM   4271  N   MET B 260       7.281 -33.188 -15.617  1.00 76.38           N  
ATOM   4272  CA  MET B 260       8.672 -32.875 -15.305  1.00 76.38           C  
ATOM   4273  C   MET B 260       9.602 -33.969 -15.844  1.00 76.38           C  
ATOM   4274  CB  MET B 260       8.867 -32.719 -13.797  1.00 76.38           C  
ATOM   4275  O   MET B 260       9.375 -35.156 -15.586  1.00 76.38           O  
ATOM   4276  CG  MET B 260      10.211 -32.125 -13.414  1.00 76.38           C  
ATOM   4277  SD  MET B 260      10.328 -31.750 -11.625  1.00 76.38           S  
ATOM   4278  CE  MET B 260       9.984 -33.375 -10.930  1.00 76.38           C  
ATOM   4279  N   GLY B 261      10.625 -33.531 -16.562  1.00 72.94           N  
ATOM   4280  CA  GLY B 261      11.625 -34.500 -17.031  1.00 72.94           C  
ATOM   4281  C   GLY B 261      12.609 -34.906 -15.961  1.00 72.94           C  
ATOM   4282  O   GLY B 261      12.984 -34.094 -15.109  1.00 72.94           O  
ATOM   4283  N   LEU B 262      12.984 -36.219 -16.047  1.00 71.00           N  
ATOM   4284  CA  LEU B 262      13.844 -36.750 -14.992  1.00 71.00           C  
ATOM   4285  C   LEU B 262      15.273 -36.906 -15.492  1.00 71.00           C  
ATOM   4286  CB  LEU B 262      13.297 -38.062 -14.484  1.00 71.00           C  
ATOM   4287  O   LEU B 262      16.125 -37.438 -14.766  1.00 71.00           O  
ATOM   4288  CG  LEU B 262      11.992 -38.000 -13.688  1.00 71.00           C  
ATOM   4289  CD1 LEU B 262      11.500 -39.406 -13.367  1.00 71.00           C  
ATOM   4290  CD2 LEU B 262      12.180 -37.188 -12.406  1.00 71.00           C  
ATOM   4291  N   GLU B 263      15.703 -36.719 -16.828  1.00 63.19           N  
ATOM   4292  CA  GLU B 263      17.047 -37.000 -17.312  1.00 63.19           C  
ATOM   4293  C   GLU B 263      18.109 -36.375 -16.406  1.00 63.19           C  
ATOM   4294  CB  GLU B 263      17.219 -36.469 -18.734  1.00 63.19           C  
ATOM   4295  O   GLU B 263      19.109 -37.031 -16.078  1.00 63.19           O  
ATOM   4296  CG  GLU B 263      18.516 -36.875 -19.406  1.00 63.19           C  
ATOM   4297  CD  GLU B 263      18.641 -36.406 -20.844  1.00 63.19           C  
ATOM   4298  OE1 GLU B 263      19.625 -36.750 -21.531  1.00 63.19           O  
ATOM   4299  OE2 GLU B 263      17.719 -35.656 -21.297  1.00 63.19           O  
ATOM   4300  N   SER B 264      18.141 -35.281 -15.930  1.00 57.91           N  
ATOM   4301  CA  SER B 264      19.141 -34.625 -15.078  1.00 57.91           C  
ATOM   4302  C   SER B 264      18.516 -34.094 -13.805  1.00 57.91           C  
ATOM   4303  CB  SER B 264      19.859 -33.531 -15.844  1.00 57.91           C  
ATOM   4304  O   SER B 264      18.875 -33.000 -13.359  1.00 57.91           O  
ATOM   4305  OG  SER B 264      18.922 -32.625 -16.422  1.00 57.91           O  
ATOM   4306  N   SER B 265      17.688 -34.969 -13.289  1.00 56.16           N  
ATOM   4307  CA  SER B 265      17.031 -34.406 -12.102  1.00 56.16           C  
ATOM   4308  C   SER B 265      17.828 -34.750 -10.844  1.00 56.16           C  
ATOM   4309  CB  SER B 265      15.609 -34.969 -11.977  1.00 56.16           C  
ATOM   4310  O   SER B 265      18.562 -35.750 -10.812  1.00 56.16           O  
ATOM   4311  OG  SER B 265      15.609 -36.375 -11.883  1.00 56.16           O  
ATOM   4312  N   SER B 266      17.938 -33.875  -9.961  1.00 60.34           N  
ATOM   4313  CA  SER B 266      18.562 -34.031  -8.648  1.00 60.34           C  
ATOM   4314  C   SER B 266      17.844 -35.094  -7.824  1.00 60.34           C  
ATOM   4315  CB  SER B 266      18.562 -32.688  -7.891  1.00 60.34           C  
ATOM   4316  O   SER B 266      16.844 -35.656  -8.258  1.00 60.34           O  
ATOM   4317  OG  SER B 266      17.250 -32.188  -7.777  1.00 60.34           O  
ATOM   4318  N   GLU B 267      18.484 -35.438  -6.723  1.00 68.00           N  
ATOM   4319  CA  GLU B 267      17.953 -36.438  -5.797  1.00 68.00           C  
ATOM   4320  C   GLU B 267      16.625 -35.969  -5.199  1.00 68.00           C  
ATOM   4321  CB  GLU B 267      18.953 -36.719  -4.680  1.00 68.00           C  
ATOM   4322  O   GLU B 267      15.750 -36.781  -4.922  1.00 68.00           O  
ATOM   4323  CG  GLU B 267      20.172 -37.531  -5.137  1.00 68.00           C  
ATOM   4324  CD  GLU B 267      21.172 -37.781  -4.020  1.00 68.00           C  
ATOM   4325  OE1 GLU B 267      22.234 -38.406  -4.285  1.00 68.00           O  
ATOM   4326  OE2 GLU B 267      20.906 -37.375  -2.873  1.00 68.00           O  
ATOM   4327  N   LEU B 268      16.484 -34.625  -5.020  1.00 70.12           N  
ATOM   4328  CA  LEU B 268      15.273 -34.094  -4.418  1.00 70.12           C  
ATOM   4329  C   LEU B 268      14.758 -32.906  -5.219  1.00 70.12           C  
ATOM   4330  CB  LEU B 268      15.531 -33.688  -2.971  1.00 70.12           C  
ATOM   4331  O   LEU B 268      15.523 -31.984  -5.543  1.00 70.12           O  
ATOM   4332  CG  LEU B 268      14.328 -33.656  -2.033  1.00 70.12           C  
ATOM   4333  CD1 LEU B 268      14.406 -34.844  -1.055  1.00 70.12           C  
ATOM   4334  CD2 LEU B 268      14.234 -32.344  -1.287  1.00 70.12           C  
ATOM   4335  N   PHE B 269      13.523 -33.031  -5.633  1.00 75.25           N  
ATOM   4336  CA  PHE B 269      12.914 -31.906  -6.348  1.00 75.25           C  
ATOM   4337  C   PHE B 269      11.422 -31.828  -6.062  1.00 75.25           C  
ATOM   4338  CB  PHE B 269      13.156 -32.031  -7.855  1.00 75.25           C  
ATOM   4339  O   PHE B 269      10.859 -32.750  -5.445  1.00 75.25           O  
ATOM   4340  CG  PHE B 269      12.609 -33.281  -8.453  1.00 75.25           C  
ATOM   4341  CD1 PHE B 269      13.391 -34.438  -8.516  1.00 75.25           C  
ATOM   4342  CD2 PHE B 269      11.312 -33.344  -8.953  1.00 75.25           C  
ATOM   4343  CE1 PHE B 269      12.883 -35.625  -9.070  1.00 75.25           C  
ATOM   4344  CE2 PHE B 269      10.805 -34.500  -9.508  1.00 75.25           C  
ATOM   4345  CZ  PHE B 269      11.594 -35.656  -9.562  1.00 75.25           C  
ATOM   4346  N   THR B 270      10.844 -30.672  -6.395  1.00 77.81           N  
ATOM   4347  CA  THR B 270       9.414 -30.453  -6.227  1.00 77.81           C  
ATOM   4348  C   THR B 270       8.719 -30.359  -7.582  1.00 77.81           C  
ATOM   4349  CB  THR B 270       9.125 -29.188  -5.414  1.00 77.81           C  
ATOM   4350  O   THR B 270       9.219 -29.719  -8.500  1.00 77.81           O  
ATOM   4351  CG2 THR B 270       7.633 -29.000  -5.168  1.00 77.81           C  
ATOM   4352  OG1 THR B 270       9.797 -29.266  -4.148  1.00 77.81           O  
ATOM   4353  N   ILE B 271       7.695 -31.203  -7.812  1.00 78.69           N  
ATOM   4354  CA  ILE B 271       6.773 -31.031  -8.930  1.00 78.69           C  
ATOM   4355  C   ILE B 271       5.457 -30.438  -8.414  1.00 78.69           C  
ATOM   4356  CB  ILE B 271       6.516 -32.375  -9.664  1.00 78.69           C  
ATOM   4357  O   ILE B 271       4.922 -30.891  -7.402  1.00 78.69           O  
ATOM   4358  CG1 ILE B 271       5.605 -32.125 -10.875  1.00 78.69           C  
ATOM   4359  CG2 ILE B 271       5.910 -33.406  -8.711  1.00 78.69           C  
ATOM   4360  CD1 ILE B 271       5.539 -33.312 -11.828  1.00 78.69           C  
ATOM   4361  N   SER B 272       5.004 -29.391  -9.039  1.00 83.81           N  
ATOM   4362  CA  SER B 272       3.777 -28.734  -8.594  1.00 83.81           C  
ATOM   4363  C   SER B 272       2.840 -28.469  -9.773  1.00 83.81           C  
ATOM   4364  CB  SER B 272       4.098 -27.422  -7.883  1.00 83.81           C  
ATOM   4365  O   SER B 272       3.285 -28.375 -10.914  1.00 83.81           O  
ATOM   4366  OG  SER B 272       4.715 -26.500  -8.766  1.00 83.81           O  
ATOM   4367  N   VAL B 273       1.495 -28.500  -9.445  1.00 81.75           N  
ATOM   4368  CA  VAL B 273       0.460 -28.125 -10.398  1.00 81.75           C  
ATOM   4369  C   VAL B 273      -0.627 -27.328  -9.695  1.00 81.75           C  
ATOM   4370  CB  VAL B 273      -0.157 -29.359 -11.094  1.00 81.75           C  
ATOM   4371  O   VAL B 273      -0.973 -27.609  -8.547  1.00 81.75           O  
ATOM   4372  CG1 VAL B 273      -0.943 -30.203 -10.086  1.00 81.75           C  
ATOM   4373  CG2 VAL B 273      -1.053 -28.938 -12.250  1.00 81.75           C  
ATOM   4374  N   ASN B 274      -1.069 -26.250 -10.234  1.00 78.44           N  
ATOM   4375  CA  ASN B 274      -2.182 -25.469  -9.719  1.00 78.44           C  
ATOM   4376  C   ASN B 274      -3.053 -24.922 -10.844  1.00 78.44           C  
ATOM   4377  CB  ASN B 274      -1.668 -24.328  -8.836  1.00 78.44           C  
ATOM   4378  O   ASN B 274      -2.607 -24.812 -11.984  1.00 78.44           O  
ATOM   4379  CG  ASN B 274      -0.667 -23.438  -9.547  1.00 78.44           C  
ATOM   4380  ND2 ASN B 274       0.462 -23.188  -8.898  1.00 78.44           N  
ATOM   4381  OD1 ASN B 274      -0.905 -23.000 -10.672  1.00 78.44           O  
ATOM   4382  N   GLY B 275      -4.367 -24.688 -10.586  1.00 78.12           N  
ATOM   4383  CA  GLY B 275      -5.340 -24.156 -11.523  1.00 78.12           C  
ATOM   4384  C   GLY B 275      -6.762 -24.188 -10.984  1.00 78.12           C  
ATOM   4385  O   GLY B 275      -6.984 -24.516  -9.820  1.00 78.12           O  
ATOM   4386  N   VAL B 276      -7.598 -23.797 -11.883  1.00 78.31           N  
ATOM   4387  CA  VAL B 276      -9.008 -23.719 -11.500  1.00 78.31           C  
ATOM   4388  C   VAL B 276      -9.805 -24.766 -12.289  1.00 78.31           C  
ATOM   4389  CB  VAL B 276      -9.586 -22.312 -11.734  1.00 78.31           C  
ATOM   4390  O   VAL B 276      -9.594 -24.922 -13.492  1.00 78.31           O  
ATOM   4391  CG1 VAL B 276     -11.062 -22.266 -11.344  1.00 78.31           C  
ATOM   4392  CG2 VAL B 276      -8.789 -21.266 -10.953  1.00 78.31           C  
ATOM   4393  N   LEU B 277     -10.586 -25.484 -11.602  1.00 80.75           N  
ATOM   4394  CA  LEU B 277     -11.562 -26.391 -12.203  1.00 80.75           C  
ATOM   4395  C   LEU B 277     -12.969 -26.062 -11.727  1.00 80.75           C  
ATOM   4396  CB  LEU B 277     -11.227 -27.844 -11.859  1.00 80.75           C  
ATOM   4397  O   LEU B 277     -13.156 -25.516 -10.633  1.00 80.75           O  
ATOM   4398  CG  LEU B 277      -9.914 -28.391 -12.422  1.00 80.75           C  
ATOM   4399  CD1 LEU B 277      -9.617 -29.766 -11.844  1.00 80.75           C  
ATOM   4400  CD2 LEU B 277      -9.961 -28.438 -13.945  1.00 80.75           C  
ATOM   4401  N   TYR B 278     -13.969 -26.250 -12.570  1.00 82.19           N  
ATOM   4402  CA  TYR B 278     -15.367 -26.172 -12.172  1.00 82.19           C  
ATOM   4403  C   TYR B 278     -15.891 -27.531 -11.742  1.00 82.19           C  
ATOM   4404  CB  TYR B 278     -16.234 -25.625 -13.312  1.00 82.19           C  
ATOM   4405  O   TYR B 278     -15.953 -28.469 -12.547  1.00 82.19           O  
ATOM   4406  CG  TYR B 278     -17.656 -25.328 -12.922  1.00 82.19           C  
ATOM   4407  CD1 TYR B 278     -18.656 -26.281 -13.086  1.00 82.19           C  
ATOM   4408  CD2 TYR B 278     -18.016 -24.094 -12.375  1.00 82.19           C  
ATOM   4409  CE1 TYR B 278     -19.969 -26.031 -12.727  1.00 82.19           C  
ATOM   4410  CE2 TYR B 278     -19.328 -23.828 -12.008  1.00 82.19           C  
ATOM   4411  OH  TYR B 278     -21.594 -24.531 -11.828  1.00 82.19           O  
ATOM   4412  CZ  TYR B 278     -20.297 -24.797 -12.188  1.00 82.19           C  
ATOM   4413  N   LEU B 279     -16.188 -27.609 -10.547  1.00 86.12           N  
ATOM   4414  CA  LEU B 279     -16.656 -28.875 -10.000  1.00 86.12           C  
ATOM   4415  C   LEU B 279     -18.156 -28.812  -9.734  1.00 86.12           C  
ATOM   4416  CB  LEU B 279     -15.914 -29.219  -8.711  1.00 86.12           C  
ATOM   4417  O   LEU B 279     -18.672 -27.812  -9.211  1.00 86.12           O  
ATOM   4418  CG  LEU B 279     -14.391 -29.281  -8.812  1.00 86.12           C  
ATOM   4419  CD1 LEU B 279     -13.781 -29.562  -7.441  1.00 86.12           C  
ATOM   4420  CD2 LEU B 279     -13.961 -30.328  -9.820  1.00 86.12           C  
ATOM   4421  N   GLN B 280     -18.922 -29.828 -10.148  1.00 80.62           N  
ATOM   4422  CA  GLN B 280     -20.328 -30.000  -9.773  1.00 80.62           C  
ATOM   4423  C   GLN B 280     -20.453 -30.562  -8.367  1.00 80.62           C  
ATOM   4424  CB  GLN B 280     -21.031 -30.922 -10.773  1.00 80.62           C  
ATOM   4425  O   GLN B 280     -19.516 -31.188  -7.852  1.00 80.62           O  
ATOM   4426  CG  GLN B 280     -20.953 -30.422 -12.211  1.00 80.62           C  
ATOM   4427  CD  GLN B 280     -21.766 -29.172 -12.445  1.00 80.62           C  
ATOM   4428  NE2 GLN B 280     -21.375 -28.391 -13.453  1.00 80.62           N  
ATOM   4429  OE1 GLN B 280     -22.734 -28.891 -11.727  1.00 80.62           O  
ATOM   4430  N   MET B 281     -21.578 -30.234  -7.781  1.00 85.12           N  
ATOM   4431  CA  MET B 281     -21.812 -30.797  -6.461  1.00 85.12           C  
ATOM   4432  C   MET B 281     -21.688 -32.312  -6.492  1.00 85.12           C  
ATOM   4433  CB  MET B 281     -23.203 -30.406  -5.949  1.00 85.12           C  
ATOM   4434  O   MET B 281     -22.234 -32.969  -7.375  1.00 85.12           O  
ATOM   4435  CG  MET B 281     -23.453 -30.812  -4.508  1.00 85.12           C  
ATOM   4436  SD  MET B 281     -25.109 -30.266  -3.908  1.00 85.12           S  
ATOM   4437  CE  MET B 281     -26.141 -31.609  -4.547  1.00 85.12           C  
ATOM   4438  N   GLY B 282     -20.875 -32.875  -5.668  1.00 83.75           N  
ATOM   4439  CA  GLY B 282     -20.719 -34.312  -5.566  1.00 83.75           C  
ATOM   4440  C   GLY B 282     -19.500 -34.844  -6.316  1.00 83.75           C  
ATOM   4441  O   GLY B 282     -19.031 -35.938  -6.051  1.00 83.75           O  
ATOM   4442  N   GLN B 283     -19.031 -34.062  -7.324  1.00 88.31           N  
ATOM   4443  CA  GLN B 283     -17.812 -34.469  -8.023  1.00 88.31           C  
ATOM   4444  C   GLN B 283     -16.594 -34.375  -7.105  1.00 88.31           C  
ATOM   4445  CB  GLN B 283     -17.594 -33.625  -9.273  1.00 88.31           C  
ATOM   4446  O   GLN B 283     -16.531 -33.500  -6.250  1.00 88.31           O  
ATOM   4447  CG  GLN B 283     -18.531 -33.969 -10.422  1.00 88.31           C  
ATOM   4448  CD  GLN B 283     -18.203 -33.219 -11.695  1.00 88.31           C  
ATOM   4449  NE2 GLN B 283     -18.469 -33.844 -12.844  1.00 88.31           N  
ATOM   4450  OE1 GLN B 283     -17.719 -32.094 -11.656  1.00 88.31           O  
ATOM   4451  N   TRP B 284     -15.742 -35.375  -7.238  1.00 88.50           N  
ATOM   4452  CA  TRP B 284     -14.555 -35.344  -6.387  1.00 88.50           C  
ATOM   4453  C   TRP B 284     -13.289 -35.188  -7.223  1.00 88.50           C  
ATOM   4454  CB  TRP B 284     -14.461 -36.594  -5.531  1.00 88.50           C  
ATOM   4455  O   TRP B 284     -13.289 -35.469  -8.414  1.00 88.50           O  
ATOM   4456  CG  TRP B 284     -14.164 -37.844  -6.312  1.00 88.50           C  
ATOM   4457  CD1 TRP B 284     -12.930 -38.344  -6.605  1.00 88.50           C  
ATOM   4458  CD2 TRP B 284     -15.117 -38.719  -6.906  1.00 88.50           C  
ATOM   4459  CE2 TRP B 284     -14.391 -39.750  -7.547  1.00 88.50           C  
ATOM   4460  CE3 TRP B 284     -16.516 -38.750  -6.961  1.00 88.50           C  
ATOM   4461  NE1 TRP B 284     -13.062 -39.500  -7.348  1.00 88.50           N  
ATOM   4462  CH2 TRP B 284     -16.391 -40.812  -8.266  1.00 88.50           C  
ATOM   4463  CZ2 TRP B 284     -15.016 -40.812  -8.227  1.00 88.50           C  
ATOM   4464  CZ3 TRP B 284     -17.141 -39.781  -7.645  1.00 88.50           C  
ATOM   4465  N   THR B 285     -12.344 -34.562  -6.633  1.00 91.81           N  
ATOM   4466  CA  THR B 285     -11.016 -34.406  -7.223  1.00 91.81           C  
ATOM   4467  C   THR B 285      -9.977 -35.156  -6.395  1.00 91.81           C  
ATOM   4468  CB  THR B 285     -10.609 -32.938  -7.355  1.00 91.81           C  
ATOM   4469  O   THR B 285     -10.164 -35.375  -5.195  1.00 91.81           O  
ATOM   4470  CG2 THR B 285     -11.578 -32.188  -8.266  1.00 91.81           C  
ATOM   4471  OG1 THR B 285     -10.617 -32.312  -6.059  1.00 91.81           O  
ATOM   4472  N   SER B 286      -8.969 -35.656  -7.031  1.00 92.62           N  
ATOM   4473  CA  SER B 286      -7.852 -36.344  -6.379  1.00 92.62           C  
ATOM   4474  C   SER B 286      -6.551 -36.094  -7.141  1.00 92.62           C  
ATOM   4475  CB  SER B 286      -8.125 -37.844  -6.262  1.00 92.62           C  
ATOM   4476  O   SER B 286      -6.562 -35.625  -8.273  1.00 92.62           O  
ATOM   4477  OG  SER B 286      -8.328 -38.406  -7.539  1.00 92.62           O  
ATOM   4478  N   VAL B 287      -5.418 -36.406  -6.461  1.00 93.62           N  
ATOM   4479  CA  VAL B 287      -4.098 -36.156  -7.023  1.00 93.62           C  
ATOM   4480  C   VAL B 287      -3.486 -37.469  -7.516  1.00 93.62           C  
ATOM   4481  CB  VAL B 287      -3.160 -35.469  -5.992  1.00 93.62           C  
ATOM   4482  O   VAL B 287      -3.502 -38.469  -6.801  1.00 93.62           O  
ATOM   4483  CG1 VAL B 287      -1.768 -35.281  -6.586  1.00 93.62           C  
ATOM   4484  CG2 VAL B 287      -3.750 -34.156  -5.520  1.00 93.62           C  
ATOM   4485  N   PHE B 288      -2.955 -37.375  -8.734  1.00 92.44           N  
ATOM   4486  CA  PHE B 288      -2.283 -38.531  -9.320  1.00 92.44           C  
ATOM   4487  C   PHE B 288      -0.842 -38.188  -9.680  1.00 92.44           C  
ATOM   4488  CB  PHE B 288      -3.037 -39.031 -10.562  1.00 92.44           C  
ATOM   4489  O   PHE B 288      -0.553 -37.094 -10.133  1.00 92.44           O  
ATOM   4490  CG  PHE B 288      -4.312 -39.750 -10.250  1.00 92.44           C  
ATOM   4491  CD1 PHE B 288      -4.348 -41.156 -10.219  1.00 92.44           C  
ATOM   4492  CD2 PHE B 288      -5.480 -39.062  -9.977  1.00 92.44           C  
ATOM   4493  CE1 PHE B 288      -5.527 -41.812  -9.930  1.00 92.44           C  
ATOM   4494  CE2 PHE B 288      -6.664 -39.719  -9.688  1.00 92.44           C  
ATOM   4495  CZ  PHE B 288      -6.688 -41.125  -9.664  1.00 92.44           C  
ATOM   4496  N   LEU B 289       0.004 -39.125  -9.422  1.00 92.75           N  
ATOM   4497  CA  LEU B 289       1.375 -39.062  -9.914  1.00 92.75           C  
ATOM   4498  C   LEU B 289       1.696 -40.219 -10.836  1.00 92.75           C  
ATOM   4499  CB  LEU B 289       2.361 -39.031  -8.742  1.00 92.75           C  
ATOM   4500  O   LEU B 289       1.622 -41.375 -10.430  1.00 92.75           O  
ATOM   4501  CG  LEU B 289       3.830 -38.781  -9.102  1.00 92.75           C  
ATOM   4502  CD1 LEU B 289       4.008 -37.375  -9.695  1.00 92.75           C  
ATOM   4503  CD2 LEU B 289       4.715 -38.969  -7.875  1.00 92.75           C  
ATOM   4504  N   ASP B 290       2.031 -39.875 -12.109  1.00 89.81           N  
ATOM   4505  CA  ASP B 290       2.424 -40.875 -13.102  1.00 89.81           C  
ATOM   4506  C   ASP B 290       3.941 -40.938 -13.266  1.00 89.81           C  
ATOM   4507  CB  ASP B 290       1.763 -40.594 -14.453  1.00 89.81           C  
ATOM   4508  O   ASP B 290       4.547 -39.969 -13.773  1.00 89.81           O  
ATOM   4509  CG  ASP B 290       2.051 -41.656 -15.500  1.00 89.81           C  
ATOM   4510  OD1 ASP B 290       2.605 -42.719 -15.156  1.00 89.81           O  
ATOM   4511  OD2 ASP B 290       1.722 -41.406 -16.688  1.00 89.81           O  
ATOM   4512  N   ASN B 291       4.496 -41.969 -12.789  1.00 90.00           N  
ATOM   4513  CA  ASN B 291       5.930 -42.156 -12.945  1.00 90.00           C  
ATOM   4514  C   ASN B 291       6.250 -42.938 -14.234  1.00 90.00           C  
ATOM   4515  CB  ASN B 291       6.496 -42.906 -11.734  1.00 90.00           C  
ATOM   4516  O   ASN B 291       6.219 -44.156 -14.258  1.00 90.00           O  
ATOM   4517  CG  ASN B 291       8.000 -43.094 -11.812  1.00 90.00           C  
ATOM   4518  ND2 ASN B 291       8.539 -43.938 -10.938  1.00 90.00           N  
ATOM   4519  OD1 ASN B 291       8.672 -42.500 -12.656  1.00 90.00           O  
ATOM   4520  N   ALA B 292       6.562 -42.188 -15.281  1.00 82.44           N  
ATOM   4521  CA  ALA B 292       6.887 -42.812 -16.562  1.00 82.44           C  
ATOM   4522  C   ALA B 292       8.391 -43.031 -16.703  1.00 82.44           C  
ATOM   4523  CB  ALA B 292       6.371 -41.938 -17.719  1.00 82.44           C  
ATOM   4524  O   ALA B 292       8.922 -43.031 -17.812  1.00 82.44           O  
ATOM   4525  N   SER B 293       9.000 -43.188 -15.633  1.00 81.62           N  
ATOM   4526  CA  SER B 293      10.438 -43.438 -15.656  1.00 81.62           C  
ATOM   4527  C   SER B 293      10.750 -44.875 -15.258  1.00 81.62           C  
ATOM   4528  CB  SER B 293      11.172 -42.500 -14.719  1.00 81.62           C  
ATOM   4529  O   SER B 293       9.867 -45.625 -14.836  1.00 81.62           O  
ATOM   4530  OG  SER B 293      11.039 -42.906 -13.367  1.00 81.62           O  
ATOM   4531  N   GLY B 294      12.023 -45.219 -15.461  1.00 78.81           N  
ATOM   4532  CA  GLY B 294      12.453 -46.594 -15.125  1.00 78.81           C  
ATOM   4533  C   GLY B 294      12.891 -46.719 -13.680  1.00 78.81           C  
ATOM   4534  O   GLY B 294      13.312 -47.812 -13.266  1.00 78.81           O  
ATOM   4535  N   CYS B 295      12.789 -45.656 -12.984  1.00 79.50           N  
ATOM   4536  CA  CYS B 295      13.219 -45.719 -11.586  1.00 79.50           C  
ATOM   4537  C   CYS B 295      12.039 -45.469 -10.648  1.00 79.50           C  
ATOM   4538  CB  CYS B 295      14.312 -44.688 -11.328  1.00 79.50           C  
ATOM   4539  O   CYS B 295      11.086 -44.781 -11.016  1.00 79.50           O  
ATOM   4540  SG  CYS B 295      15.750 -44.875 -12.406  1.00 79.50           S  
ATOM   4541  N   SER B 296      12.125 -46.156  -9.469  1.00 85.94           N  
ATOM   4542  CA  SER B 296      11.133 -45.844  -8.438  1.00 85.94           C  
ATOM   4543  C   SER B 296      11.453 -44.531  -7.727  1.00 85.94           C  
ATOM   4544  CB  SER B 296      11.055 -47.000  -7.422  1.00 85.94           C  
ATOM   4545  O   SER B 296      12.586 -44.062  -7.766  1.00 85.94           O  
ATOM   4546  OG  SER B 296      12.281 -47.125  -6.727  1.00 85.94           O  
ATOM   4547  N   LEU B 297      10.391 -43.906  -7.344  1.00 87.62           N  
ATOM   4548  CA  LEU B 297      10.578 -42.656  -6.613  1.00 87.62           C  
ATOM   4549  C   LEU B 297       9.703 -42.625  -5.363  1.00 87.62           C  
ATOM   4550  CB  LEU B 297      10.250 -41.469  -7.504  1.00 87.62           C  
ATOM   4551  O   LEU B 297       8.828 -43.469  -5.191  1.00 87.62           O  
ATOM   4552  CG  LEU B 297       8.883 -41.469  -8.180  1.00 87.62           C  
ATOM   4553  CD1 LEU B 297       7.824 -40.875  -7.242  1.00 87.62           C  
ATOM   4554  CD2 LEU B 297       8.922 -40.688  -9.492  1.00 87.62           C  
ATOM   4555  N   THR B 298      10.086 -41.688  -4.387  1.00 89.19           N  
ATOM   4556  CA  THR B 298       9.336 -41.531  -3.143  1.00 89.19           C  
ATOM   4557  C   THR B 298       8.789 -40.094  -3.018  1.00 89.19           C  
ATOM   4558  CB  THR B 298      10.219 -41.844  -1.920  1.00 89.19           C  
ATOM   4559  O   THR B 298       9.539 -39.125  -3.143  1.00 89.19           O  
ATOM   4560  CG2 THR B 298       9.398 -41.844  -0.634  1.00 89.19           C  
ATOM   4561  OG1 THR B 298      10.805 -43.156  -2.088  1.00 89.19           O  
ATOM   4562  N   VAL B 299       7.469 -40.094  -2.953  1.00 91.62           N  
ATOM   4563  CA  VAL B 299       6.871 -38.812  -2.594  1.00 91.62           C  
ATOM   4564  C   VAL B 299       6.977 -38.594  -1.086  1.00 91.62           C  
ATOM   4565  CB  VAL B 299       5.395 -38.750  -3.043  1.00 91.62           C  
ATOM   4566  O   VAL B 299       6.469 -39.406  -0.301  1.00 91.62           O  
ATOM   4567  CG1 VAL B 299       4.797 -37.375  -2.695  1.00 91.62           C  
ATOM   4568  CG2 VAL B 299       5.273 -39.031  -4.539  1.00 91.62           C  
ATOM   4569  N   ARG B 300       7.598 -37.531  -0.708  1.00 87.06           N  
ATOM   4570  CA  ARG B 300       7.941 -37.312   0.693  1.00 87.06           C  
ATOM   4571  C   ARG B 300       6.734 -36.812   1.479  1.00 87.06           C  
ATOM   4572  CB  ARG B 300       9.094 -36.312   0.814  1.00 87.06           C  
ATOM   4573  O   ARG B 300       5.867 -36.125   0.930  1.00 87.06           O  
ATOM   4574  CG  ARG B 300      10.422 -36.844   0.302  1.00 87.06           C  
ATOM   4575  CD  ARG B 300      11.555 -36.562   1.284  1.00 87.06           C  
ATOM   4576  NE  ARG B 300      12.828 -37.062   0.790  1.00 87.06           N  
ATOM   4577  NH1 ARG B 300      14.125 -35.750   2.184  1.00 87.06           N  
ATOM   4578  NH2 ARG B 300      15.125 -37.188   0.708  1.00 87.06           N  
ATOM   4579  CZ  ARG B 300      14.023 -36.688   1.229  1.00 87.06           C  
ATOM   4580  N   SER B 301       6.836 -37.188   2.789  1.00 88.12           N  
ATOM   4581  CA  SER B 301       5.852 -36.625   3.707  1.00 88.12           C  
ATOM   4582  C   SER B 301       5.930 -35.094   3.730  1.00 88.12           C  
ATOM   4583  CB  SER B 301       6.059 -37.188   5.121  1.00 88.12           C  
ATOM   4584  O   SER B 301       6.996 -34.531   3.510  1.00 88.12           O  
ATOM   4585  OG  SER B 301       7.316 -36.781   5.637  1.00 88.12           O  
ATOM   4586  N   GLY B 302       4.801 -34.469   3.830  1.00 82.69           N  
ATOM   4587  CA  GLY B 302       4.762 -33.031   3.832  1.00 82.69           C  
ATOM   4588  C   GLY B 302       4.285 -32.438   2.518  1.00 82.69           C  
ATOM   4589  O   GLY B 302       3.984 -31.234   2.438  1.00 82.69           O  
ATOM   4590  N   SER B 303       4.312 -33.312   1.456  1.00 87.38           N  
ATOM   4591  CA  SER B 303       3.664 -32.875   0.225  1.00 87.38           C  
ATOM   4592  C   SER B 303       2.223 -32.438   0.480  1.00 87.38           C  
ATOM   4593  CB  SER B 303       3.699 -33.969  -0.827  1.00 87.38           C  
ATOM   4594  O   SER B 303       1.591 -32.906   1.430  1.00 87.38           O  
ATOM   4595  OG  SER B 303       5.031 -34.344  -1.111  1.00 87.38           O  
ATOM   4596  N   HIS B 304       1.748 -31.578  -0.305  1.00 85.44           N  
ATOM   4597  CA  HIS B 304       0.442 -31.062   0.087  1.00 85.44           C  
ATOM   4598  C   HIS B 304      -0.518 -31.031  -1.098  1.00 85.44           C  
ATOM   4599  CB  HIS B 304       0.577 -29.656   0.687  1.00 85.44           C  
ATOM   4600  O   HIS B 304      -0.089 -31.109  -2.252  1.00 85.44           O  
ATOM   4601  CG  HIS B 304       1.016 -28.625  -0.299  1.00 85.44           C  
ATOM   4602  CD2 HIS B 304       0.303 -27.734  -1.036  1.00 85.44           C  
ATOM   4603  ND1 HIS B 304       2.340 -28.422  -0.621  1.00 85.44           N  
ATOM   4604  CE1 HIS B 304       2.422 -27.438  -1.515  1.00 85.44           C  
ATOM   4605  NE2 HIS B 304       1.200 -27.016  -1.784  1.00 85.44           N  
ATOM   4606  N   PHE B 305      -1.813 -31.047  -0.847  1.00 90.94           N  
ATOM   4607  CA  PHE B 305      -2.977 -30.875  -1.711  1.00 90.94           C  
ATOM   4608  C   PHE B 305      -3.961 -29.875  -1.114  1.00 90.94           C  
ATOM   4609  CB  PHE B 305      -3.670 -32.219  -1.937  1.00 90.94           C  
ATOM   4610  O   PHE B 305      -4.273 -29.953   0.077  1.00 90.94           O  
ATOM   4611  CG  PHE B 305      -4.938 -32.125  -2.738  1.00 90.94           C  
ATOM   4612  CD1 PHE B 305      -6.066 -32.844  -2.371  1.00 90.94           C  
ATOM   4613  CD2 PHE B 305      -5.008 -31.312  -3.859  1.00 90.94           C  
ATOM   4614  CE1 PHE B 305      -7.242 -32.781  -3.111  1.00 90.94           C  
ATOM   4615  CE2 PHE B 305      -6.180 -31.219  -4.602  1.00 90.94           C  
ATOM   4616  CZ  PHE B 305      -7.297 -31.953  -4.227  1.00 90.94           C  
ATOM   4617  N   SER B 306      -4.324 -28.875  -1.964  1.00 87.69           N  
ATOM   4618  CA  SER B 306      -5.219 -27.844  -1.444  1.00 87.69           C  
ATOM   4619  C   SER B 306      -6.277 -27.469  -2.473  1.00 87.69           C  
ATOM   4620  CB  SER B 306      -4.430 -26.609  -1.029  1.00 87.69           C  
ATOM   4621  O   SER B 306      -6.121 -27.734  -3.666  1.00 87.69           O  
ATOM   4622  OG  SER B 306      -3.898 -25.953  -2.166  1.00 87.69           O  
ATOM   4623  N   ALA B 307      -7.422 -26.922  -1.936  1.00 90.19           N  
ATOM   4624  CA  ALA B 307      -8.492 -26.375  -2.766  1.00 90.19           C  
ATOM   4625  C   ALA B 307      -9.180 -25.203  -2.066  1.00 90.19           C  
ATOM   4626  CB  ALA B 307      -9.508 -27.453  -3.113  1.00 90.19           C  
ATOM   4627  O   ALA B 307      -9.320 -25.203  -0.841  1.00 90.19           O  
ATOM   4628  N   VAL B 308      -9.539 -24.219  -2.865  1.00 83.38           N  
ATOM   4629  CA  VAL B 308     -10.328 -23.078  -2.377  1.00 83.38           C  
ATOM   4630  C   VAL B 308     -11.453 -22.766  -3.359  1.00 83.38           C  
ATOM   4631  CB  VAL B 308      -9.445 -21.828  -2.162  1.00 83.38           C  
ATOM   4632  O   VAL B 308     -11.211 -22.609  -4.559  1.00 83.38           O  
ATOM   4633  CG1 VAL B 308     -10.281 -20.656  -1.665  1.00 83.38           C  
ATOM   4634  CG2 VAL B 308      -8.312 -22.141  -1.179  1.00 83.38           C  
ATOM   4635  N   LEU B 309     -12.609 -22.703  -2.846  1.00 82.25           N  
ATOM   4636  CA  LEU B 309     -13.742 -22.281  -3.664  1.00 82.25           C  
ATOM   4637  C   LEU B 309     -13.688 -20.781  -3.932  1.00 82.25           C  
ATOM   4638  CB  LEU B 309     -15.062 -22.625  -2.980  1.00 82.25           C  
ATOM   4639  O   LEU B 309     -13.805 -19.969  -3.006  1.00 82.25           O  
ATOM   4640  CG  LEU B 309     -16.344 -22.172  -3.691  1.00 82.25           C  
ATOM   4641  CD1 LEU B 309     -16.484 -22.906  -5.023  1.00 82.25           C  
ATOM   4642  CD2 LEU B 309     -17.562 -22.422  -2.807  1.00 82.25           C  
ATOM   4643  N   LEU B 310     -13.445 -20.453  -5.133  1.00 73.94           N  
ATOM   4644  CA  LEU B 310     -13.375 -19.047  -5.520  1.00 73.94           C  
ATOM   4645  C   LEU B 310     -14.766 -18.453  -5.668  1.00 73.94           C  
ATOM   4646  CB  LEU B 310     -12.594 -18.891  -6.832  1.00 73.94           C  
ATOM   4647  O   LEU B 310     -14.984 -17.281  -5.324  1.00 73.94           O  
ATOM   4648  CG  LEU B 310     -11.141 -19.375  -6.820  1.00 73.94           C  
ATOM   4649  CD1 LEU B 310     -10.555 -19.312  -8.227  1.00 73.94           C  
ATOM   4650  CD2 LEU B 310     -10.312 -18.531  -5.852  1.00 73.94           C  
ATOM   4651  N   GLY B 311     -15.734 -19.125  -6.148  1.00 74.19           N  
ATOM   4652  CA  GLY B 311     -17.094 -18.688  -6.398  1.00 74.19           C  
ATOM   4653  C   GLY B 311     -17.922 -19.719  -7.145  1.00 74.19           C  
ATOM   4654  O   GLY B 311     -17.406 -20.781  -7.516  1.00 74.19           O  
ATOM   4655  N   VAL B 312     -19.250 -19.422  -7.223  1.00 75.19           N  
ATOM   4656  CA  VAL B 312     -20.172 -20.328  -7.918  1.00 75.19           C  
ATOM   4657  C   VAL B 312     -20.359 -19.844  -9.359  1.00 75.19           C  
ATOM   4658  CB  VAL B 312     -21.531 -20.406  -7.199  1.00 75.19           C  
ATOM   4659  O   VAL B 312     -20.234 -18.656  -9.648  1.00 75.19           O  
ATOM   4660  CG1 VAL B 312     -22.125 -21.812  -7.348  1.00 75.19           C  
ATOM   4661  CG2 VAL B 312     -21.375 -20.047  -5.723  1.00 75.19           C  
TER    4662      VAL B 312                                                      
ATOM   4663  N   GLU C   1      19.859 -39.875 -77.875  1.00 18.41           N  
ATOM   4664  CA  GLU C   1      18.594 -39.406 -78.438  1.00 18.41           C  
ATOM   4665  C   GLU C   1      17.719 -38.781 -77.312  1.00 18.41           C  
ATOM   4666  CB  GLU C   1      17.828 -40.562 -79.125  1.00 18.41           C  
ATOM   4667  O   GLU C   1      17.469 -39.438 -76.312  1.00 18.41           O  
ATOM   4668  CG  GLU C   1      17.859 -40.469 -80.625  1.00 18.41           C  
ATOM   4669  CD  GLU C   1      17.125 -41.625 -81.312  1.00 18.41           C  
ATOM   4670  OE1 GLU C   1      16.891 -41.594 -82.500  1.00 18.41           O  
ATOM   4671  OE2 GLU C   1      16.766 -42.594 -80.562  1.00 18.41           O  
ATOM   4672  N   PRO C   2      17.484 -37.344 -77.062  1.00 22.64           N  
ATOM   4673  CA  PRO C   2      17.219 -36.531 -75.875  1.00 22.64           C  
ATOM   4674  C   PRO C   2      15.766 -36.594 -75.438  1.00 22.64           C  
ATOM   4675  CB  PRO C   2      17.594 -35.094 -76.312  1.00 22.64           C  
ATOM   4676  O   PRO C   2      14.852 -36.562 -76.250  1.00 22.64           O  
ATOM   4677  CG  PRO C   2      17.578 -35.156 -77.812  1.00 22.64           C  
ATOM   4678  CD  PRO C   2      17.469 -36.594 -78.250  1.00 22.64           C  
ATOM   4679  N   PRO C   3      15.195 -37.219 -74.312  1.00 20.92           N  
ATOM   4680  CA  PRO C   3      13.875 -37.750 -73.938  1.00 20.92           C  
ATOM   4681  C   PRO C   3      12.836 -36.656 -73.750  1.00 20.92           C  
ATOM   4682  CB  PRO C   3      14.133 -38.562 -72.688  1.00 20.92           C  
ATOM   4683  O   PRO C   3      13.109 -35.688 -73.000  1.00 20.92           O  
ATOM   4684  CG  PRO C   3      15.461 -38.094 -72.188  1.00 20.92           C  
ATOM   4685  CD  PRO C   3      16.094 -37.250 -73.250  1.00 20.92           C  
ATOM   4686  N   PRO C   4      11.727 -36.344 -74.625  1.00 19.39           N  
ATOM   4687  CA  PRO C   4      10.773 -35.281 -74.938  1.00 19.39           C  
ATOM   4688  C   PRO C   4       9.828 -34.969 -73.750  1.00 19.39           C  
ATOM   4689  CB  PRO C   4      10.000 -35.844 -76.125  1.00 19.39           C  
ATOM   4690  O   PRO C   4       9.609 -35.812 -72.875  1.00 19.39           O  
ATOM   4691  CG  PRO C   4      10.219 -37.344 -76.062  1.00 19.39           C  
ATOM   4692  CD  PRO C   4      11.312 -37.594 -75.062  1.00 19.39           C  
ATOM   4693  N   GLY C   5       9.266 -33.594 -73.562  1.00 19.77           N  
ATOM   4694  CA  GLY C   5       8.766 -32.562 -72.625  1.00 19.77           C  
ATOM   4695  C   GLY C   5       7.281 -32.688 -72.375  1.00 19.77           C  
ATOM   4696  O   GLY C   5       6.488 -32.844 -73.312  1.00 19.77           O  
ATOM   4697  N   ASN C   6       6.656 -33.250 -71.188  1.00 17.05           N  
ATOM   4698  CA  ASN C   6       5.379 -33.812 -70.750  1.00 17.05           C  
ATOM   4699  C   ASN C   6       4.289 -32.750 -70.688  1.00 17.05           C  
ATOM   4700  CB  ASN C   6       5.527 -34.500 -69.375  1.00 17.05           C  
ATOM   4701  O   ASN C   6       4.340 -31.844 -69.812  1.00 17.05           O  
ATOM   4702  CG  ASN C   6       5.926 -35.969 -69.500  1.00 17.05           C  
ATOM   4703  ND2 ASN C   6       6.383 -36.531 -68.438  1.00 17.05           N  
ATOM   4704  OD1 ASN C   6       5.824 -36.531 -70.625  1.00 17.05           O  
ATOM   4705  N   GLU C   7       3.623 -32.156 -71.812  1.00 19.00           N  
ATOM   4706  CA  GLU C   7       2.730 -31.031 -72.000  1.00 19.00           C  
ATOM   4707  C   GLU C   7       1.340 -31.312 -71.438  1.00 19.00           C  
ATOM   4708  CB  GLU C   7       2.635 -30.672 -73.500  1.00 19.00           C  
ATOM   4709  O   GLU C   7       0.587 -32.094 -72.000  1.00 19.00           O  
ATOM   4710  CG  GLU C   7       3.670 -29.641 -73.938  1.00 19.00           C  
ATOM   4711  CD  GLU C   7       3.561 -29.297 -75.375  1.00 19.00           C  
ATOM   4712  OE1 GLU C   7       4.234 -28.344 -75.875  1.00 19.00           O  
ATOM   4713  OE2 GLU C   7       2.795 -29.984 -76.125  1.00 19.00           O  
ATOM   4714  N   LEU C   8       1.062 -31.531 -70.062  1.00 18.12           N  
ATOM   4715  CA  LEU C   8      -0.232 -32.062 -69.625  1.00 18.12           C  
ATOM   4716  C   LEU C   8      -1.354 -31.094 -70.000  1.00 18.12           C  
ATOM   4717  CB  LEU C   8      -0.235 -32.344 -68.125  1.00 18.12           C  
ATOM   4718  O   LEU C   8      -1.160 -29.875 -69.938  1.00 18.12           O  
ATOM   4719  CG  LEU C   8       0.406 -33.656 -67.688  1.00 18.12           C  
ATOM   4720  CD1 LEU C   8       0.802 -33.594 -66.250  1.00 18.12           C  
ATOM   4721  CD2 LEU C   8      -0.544 -34.844 -67.938  1.00 18.12           C  
ATOM   4722  N   PRO C   9      -2.564 -31.531 -70.500  1.00 17.64           N  
ATOM   4723  CA  PRO C   9      -3.701 -31.000 -71.250  1.00 17.64           C  
ATOM   4724  C   PRO C   9      -4.551 -30.031 -70.438  1.00 17.64           C  
ATOM   4725  CB  PRO C   9      -4.500 -32.250 -71.625  1.00 17.64           C  
ATOM   4726  O   PRO C   9      -4.574 -30.125 -69.188  1.00 17.64           O  
ATOM   4727  CG  PRO C   9      -3.922 -33.344 -70.750  1.00 17.64           C  
ATOM   4728  CD  PRO C   9      -2.750 -32.781 -70.000  1.00 17.64           C  
ATOM   4729  N   ARG C  10      -5.148 -28.875 -71.000  1.00 18.53           N  
ATOM   4730  CA  ARG C  10      -5.812 -27.578 -70.812  1.00 18.53           C  
ATOM   4731  C   ARG C  10      -7.285 -27.766 -70.500  1.00 18.53           C  
ATOM   4732  CB  ARG C  10      -5.672 -26.734 -72.062  1.00 18.53           C  
ATOM   4733  O   ARG C  10      -8.102 -28.047 -71.375  1.00 18.53           O  
ATOM   4734  CG  ARG C  10      -4.527 -25.734 -72.062  1.00 18.53           C  
ATOM   4735  CD  ARG C  10      -4.473 -24.875 -73.312  1.00 18.53           C  
ATOM   4736  NE  ARG C  10      -3.367 -23.922 -73.250  1.00 18.53           N  
ATOM   4737  NH1 ARG C  10      -3.867 -22.922 -75.250  1.00 18.53           N  
ATOM   4738  NH2 ARG C  10      -2.070 -22.203 -74.062  1.00 18.53           N  
ATOM   4739  CZ  ARG C  10      -3.104 -23.016 -74.188  1.00 18.53           C  
ATOM   4740  N   GLY C  11      -7.781 -28.641 -69.562  1.00 18.11           N  
ATOM   4741  CA  GLY C  11      -9.203 -28.922 -69.562  1.00 18.11           C  
ATOM   4742  C   GLY C  11     -10.070 -27.688 -69.500  1.00 18.11           C  
ATOM   4743  O   GLY C  11      -9.602 -26.625 -69.062  1.00 18.11           O  
ATOM   4744  N   PRO C  12     -11.359 -27.672 -70.125  1.00 18.39           N  
ATOM   4745  CA  PRO C  12     -12.320 -26.688 -70.625  1.00 18.39           C  
ATOM   4746  C   PRO C  12     -12.891 -25.797 -69.500  1.00 18.39           C  
ATOM   4747  CB  PRO C  12     -13.422 -27.547 -71.250  1.00 18.39           C  
ATOM   4748  O   PRO C  12     -12.805 -26.156 -68.312  1.00 18.39           O  
ATOM   4749  CG  PRO C  12     -13.164 -28.922 -70.688  1.00 18.39           C  
ATOM   4750  CD  PRO C  12     -11.859 -28.922 -69.938  1.00 18.39           C  
ATOM   4751  N   GLY C  13     -13.742 -24.641 -69.812  1.00 18.44           N  
ATOM   4752  CA  GLY C  13     -14.148 -23.281 -69.562  1.00 18.44           C  
ATOM   4753  C   GLY C  13     -15.359 -23.203 -68.625  1.00 18.44           C  
ATOM   4754  O   GLY C  13     -16.312 -22.453 -68.938  1.00 18.44           O  
ATOM   4755  N   GLU C  14     -15.727 -24.172 -67.750  1.00 18.11           N  
ATOM   4756  CA  GLU C  14     -17.062 -24.188 -67.125  1.00 18.11           C  
ATOM   4757  C   GLU C  14     -17.438 -22.812 -66.562  1.00 18.11           C  
ATOM   4758  CB  GLU C  14     -17.125 -25.234 -66.000  1.00 18.11           C  
ATOM   4759  O   GLU C  14     -16.609 -22.125 -65.938  1.00 18.11           O  
ATOM   4760  CG  GLU C  14     -17.609 -26.594 -66.500  1.00 18.11           C  
ATOM   4761  CD  GLU C  14     -17.500 -27.672 -65.438  1.00 18.11           C  
ATOM   4762  OE1 GLU C  14     -17.953 -28.812 -65.688  1.00 18.11           O  
ATOM   4763  OE2 GLU C  14     -16.953 -27.375 -64.312  1.00 18.11           O  
ATOM   4764  N   SER C  15     -18.703 -22.250 -66.938  1.00 18.59           N  
ATOM   4765  CA  SER C  15     -19.500 -21.016 -67.000  1.00 18.59           C  
ATOM   4766  C   SER C  15     -19.734 -20.484 -65.562  1.00 18.59           C  
ATOM   4767  CB  SER C  15     -20.828 -21.266 -67.688  1.00 18.59           C  
ATOM   4768  O   SER C  15     -19.922 -21.266 -64.625  1.00 18.59           O  
ATOM   4769  OG  SER C  15     -20.641 -21.484 -69.062  1.00 18.59           O  
ATOM   4770  N   ARG C  16     -19.422 -19.188 -65.250  1.00 16.66           N  
ATOM   4771  CA  ARG C  16     -19.219 -18.266 -64.125  1.00 16.66           C  
ATOM   4772  C   ARG C  16     -20.547 -17.875 -63.469  1.00 16.66           C  
ATOM   4773  CB  ARG C  16     -18.453 -17.016 -64.562  1.00 16.66           C  
ATOM   4774  O   ARG C  16     -21.000 -16.734 -63.625  1.00 16.66           O  
ATOM   4775  CG  ARG C  16     -16.953 -17.125 -64.438  1.00 16.66           C  
ATOM   4776  CD  ARG C  16     -16.250 -15.836 -64.812  1.00 16.66           C  
ATOM   4777  NE  ARG C  16     -14.797 -15.945 -64.688  1.00 16.66           N  
ATOM   4778  NH1 ARG C  16     -14.352 -13.922 -65.750  1.00 16.66           N  
ATOM   4779  NH2 ARG C  16     -12.633 -15.227 -64.938  1.00 16.66           N  
ATOM   4780  CZ  ARG C  16     -13.930 -15.031 -65.125  1.00 16.66           C  
ATOM   4781  N   ALA C  17     -21.641 -18.812 -63.406  1.00 18.48           N  
ATOM   4782  CA  ALA C  17     -22.891 -18.172 -63.062  1.00 18.48           C  
ATOM   4783  C   ALA C  17     -22.734 -17.312 -61.812  1.00 18.48           C  
ATOM   4784  CB  ALA C  17     -23.984 -19.219 -62.844  1.00 18.48           C  
ATOM   4785  O   ALA C  17     -21.938 -17.641 -60.938  1.00 18.48           O  
ATOM   4786  N   GLY C  18     -23.234 -15.953 -61.781  1.00 18.88           N  
ATOM   4787  CA  GLY C  18     -23.172 -14.727 -61.031  1.00 18.88           C  
ATOM   4788  C   GLY C  18     -23.766 -14.852 -59.625  1.00 18.88           C  
ATOM   4789  O   GLY C  18     -24.812 -15.492 -59.469  1.00 18.88           O  
ATOM   4790  N   PRO C  19     -22.984 -15.133 -58.562  1.00 17.69           N  
ATOM   4791  CA  PRO C  19     -23.484 -15.430 -57.219  1.00 17.69           C  
ATOM   4792  C   PRO C  19     -24.547 -14.445 -56.750  1.00 17.69           C  
ATOM   4793  CB  PRO C  19     -22.234 -15.336 -56.344  1.00 17.69           C  
ATOM   4794  O   PRO C  19     -24.531 -13.273 -57.125  1.00 17.69           O  
ATOM   4795  CG  PRO C  19     -21.219 -14.656 -57.219  1.00 17.69           C  
ATOM   4796  CD  PRO C  19     -21.766 -14.555 -58.594  1.00 17.69           C  
ATOM   4797  N   ALA C  20     -25.828 -14.875 -56.500  1.00 18.58           N  
ATOM   4798  CA  ALA C  20     -27.016 -14.180 -56.000  1.00 18.58           C  
ATOM   4799  C   ALA C  20     -26.672 -13.297 -54.812  1.00 18.58           C  
ATOM   4800  CB  ALA C  20     -28.109 -15.188 -55.625  1.00 18.58           C  
ATOM   4801  O   ALA C  20     -25.828 -13.648 -54.000  1.00 18.58           O  
ATOM   4802  N   ALA C  21     -26.891 -11.945 -54.875  1.00 18.78           N  
ATOM   4803  CA  ALA C  21     -26.656 -10.789 -54.031  1.00 18.78           C  
ATOM   4804  C   ALA C  21     -27.234 -11.023 -52.625  1.00 18.78           C  
ATOM   4805  CB  ALA C  21     -27.250  -9.531 -54.656  1.00 18.78           C  
ATOM   4806  O   ALA C  21     -28.453 -11.180 -52.469  1.00 18.78           O  
ATOM   4807  N   ARG C  22     -26.766 -12.086 -51.844  1.00 19.31           N  
ATOM   4808  CA  ARG C  22     -27.391 -12.344 -50.562  1.00 19.31           C  
ATOM   4809  C   ARG C  22     -27.641 -11.047 -49.781  1.00 19.31           C  
ATOM   4810  CB  ARG C  22     -26.531 -13.289 -49.719  1.00 19.31           C  
ATOM   4811  O   ARG C  22     -26.797 -10.141 -49.812  1.00 19.31           O  
ATOM   4812  CG  ARG C  22     -26.688 -14.758 -50.094  1.00 19.31           C  
ATOM   4813  CD  ARG C  22     -25.875 -15.664 -49.156  1.00 19.31           C  
ATOM   4814  NE  ARG C  22     -25.953 -17.062 -49.594  1.00 19.31           N  
ATOM   4815  NH1 ARG C  22     -25.906 -17.922 -47.438  1.00 19.31           N  
ATOM   4816  NH2 ARG C  22     -26.031 -19.328 -49.250  1.00 19.31           N  
ATOM   4817  CZ  ARG C  22     -25.969 -18.094 -48.750  1.00 19.31           C  
ATOM   4818  N   PRO C  23     -28.938 -10.680 -49.500  1.00 20.25           N  
ATOM   4819  CA  PRO C  23     -29.344  -9.414 -48.875  1.00 20.25           C  
ATOM   4820  C   PRO C  23     -28.516  -9.047 -47.656  1.00 20.25           C  
ATOM   4821  CB  PRO C  23     -30.797  -9.656 -48.500  1.00 20.25           C  
ATOM   4822  O   PRO C  23     -27.969  -9.930 -47.000  1.00 20.25           O  
ATOM   4823  CG  PRO C  23     -31.031 -11.109 -48.781  1.00 20.25           C  
ATOM   4824  CD  PRO C  23     -29.766 -11.695 -49.344  1.00 20.25           C  
ATOM   4825  N   PRO C  24     -27.938  -7.812 -47.594  1.00 18.95           N  
ATOM   4826  CA  PRO C  24     -27.016  -7.336 -46.531  1.00 18.95           C  
ATOM   4827  C   PRO C  24     -27.500  -7.676 -45.125  1.00 18.95           C  
ATOM   4828  CB  PRO C  24     -27.000  -5.824 -46.750  1.00 18.95           C  
ATOM   4829  O   PRO C  24     -28.688  -7.602 -44.844  1.00 18.95           O  
ATOM   4830  CG  PRO C  24     -28.156  -5.547 -47.656  1.00 18.95           C  
ATOM   4831  CD  PRO C  24     -28.688  -6.855 -48.156  1.00 18.95           C  
ATOM   4832  N   GLU C  25     -27.094  -8.859 -44.531  1.00 20.77           N  
ATOM   4833  CA  GLU C  25     -27.484  -9.219 -43.156  1.00 20.77           C  
ATOM   4834  C   GLU C  25     -27.500  -7.992 -42.250  1.00 20.77           C  
ATOM   4835  CB  GLU C  25     -26.547 -10.281 -42.594  1.00 20.77           C  
ATOM   4836  O   GLU C  25     -26.578  -7.180 -42.281  1.00 20.77           O  
ATOM   4837  CG  GLU C  25     -26.953 -11.711 -42.969  1.00 20.77           C  
ATOM   4838  CD  GLU C  25     -26.094 -12.758 -42.281  1.00 20.77           C  
ATOM   4839  OE1 GLU C  25     -26.438 -13.961 -42.344  1.00 20.77           O  
ATOM   4840  OE2 GLU C  25     -25.047 -12.383 -41.688  1.00 20.77           O  
ATOM   4841  N   PRO C  26     -28.703  -7.430 -41.844  1.00 20.25           N  
ATOM   4842  CA  PRO C  26     -28.812  -6.211 -41.062  1.00 20.25           C  
ATOM   4843  C   PRO C  26     -27.766  -6.141 -39.938  1.00 20.25           C  
ATOM   4844  CB  PRO C  26     -30.234  -6.297 -40.469  1.00 20.25           C  
ATOM   4845  O   PRO C  26     -27.375  -7.172 -39.375  1.00 20.25           O  
ATOM   4846  CG  PRO C  26     -30.672  -7.691 -40.781  1.00 20.25           C  
ATOM   4847  CD  PRO C  26     -29.641  -8.352 -41.625  1.00 20.25           C  
ATOM   4848  N   THR C  27     -26.734  -5.336 -40.062  1.00 20.30           N  
ATOM   4849  CA  THR C  27     -25.703  -5.027 -39.062  1.00 20.30           C  
ATOM   4850  C   THR C  27     -26.297  -4.918 -37.688  1.00 20.30           C  
ATOM   4851  CB  THR C  27     -24.969  -3.719 -39.438  1.00 20.30           C  
ATOM   4852  O   THR C  27     -27.156  -4.066 -37.438  1.00 20.30           O  
ATOM   4853  CG2 THR C  27     -23.578  -3.686 -38.812  1.00 20.30           C  
ATOM   4854  OG1 THR C  27     -24.859  -3.611 -40.844  1.00 20.30           O  
ATOM   4855  N   ALA C  28     -26.734  -6.035 -37.031  1.00 21.47           N  
ATOM   4856  CA  ALA C  28     -27.234  -5.961 -35.656  1.00 21.47           C  
ATOM   4857  C   ALA C  28     -26.469  -4.918 -34.844  1.00 21.47           C  
ATOM   4858  CB  ALA C  28     -27.156  -7.324 -34.969  1.00 21.47           C  
ATOM   4859  O   ALA C  28     -25.234  -4.961 -34.781  1.00 21.47           O  
ATOM   4860  N   GLU C  29     -26.750  -3.641 -34.969  1.00 22.91           N  
ATOM   4861  CA  GLU C  29     -26.250  -2.531 -34.156  1.00 22.91           C  
ATOM   4862  C   GLU C  29     -25.984  -2.969 -32.719  1.00 22.91           C  
ATOM   4863  CB  GLU C  29     -27.250  -1.362 -34.188  1.00 22.91           C  
ATOM   4864  O   GLU C  29     -26.828  -3.639 -32.094  1.00 22.91           O  
ATOM   4865  CG  GLU C  29     -27.047  -0.404 -35.344  1.00 22.91           C  
ATOM   4866  CD  GLU C  29     -27.969   0.800 -35.281  1.00 22.91           C  
ATOM   4867  OE1 GLU C  29     -27.766   1.751 -36.094  1.00 22.91           O  
ATOM   4868  OE2 GLU C  29     -28.906   0.793 -34.469  1.00 22.91           O  
ATOM   4869  N   ARG C  30     -24.766  -3.383 -32.406  1.00 22.39           N  
ATOM   4870  CA  ARG C  30     -24.234  -3.721 -31.094  1.00 22.39           C  
ATOM   4871  C   ARG C  30     -24.891  -2.865 -30.016  1.00 22.39           C  
ATOM   4872  CB  ARG C  30     -22.719  -3.545 -31.047  1.00 22.39           C  
ATOM   4873  O   ARG C  30     -24.703  -1.647 -29.969  1.00 22.39           O  
ATOM   4874  CG  ARG C  30     -21.953  -4.758 -31.547  1.00 22.39           C  
ATOM   4875  CD  ARG C  30     -20.438  -4.531 -31.484  1.00 22.39           C  
ATOM   4876  NE  ARG C  30     -19.703  -5.707 -31.938  1.00 22.39           N  
ATOM   4877  NH1 ARG C  30     -17.625  -4.684 -31.875  1.00 22.39           N  
ATOM   4878  NH2 ARG C  30     -17.812  -6.875 -32.531  1.00 22.39           N  
ATOM   4879  CZ  ARG C  30     -18.391  -5.754 -32.125  1.00 22.39           C  
ATOM   4880  N   ALA C  31     -26.234  -3.002 -29.828  1.00 24.12           N  
ATOM   4881  CA  ALA C  31     -26.922  -2.301 -28.734  1.00 24.12           C  
ATOM   4882  C   ALA C  31     -26.016  -2.189 -27.516  1.00 24.12           C  
ATOM   4883  CB  ALA C  31     -28.219  -3.014 -28.375  1.00 24.12           C  
ATOM   4884  O   ALA C  31     -25.469  -3.189 -27.047  1.00 24.12           O  
ATOM   4885  N   HIS C  32     -25.141  -1.205 -27.516  1.00 23.80           N  
ATOM   4886  CA  HIS C  32     -24.391  -0.819 -26.328  1.00 23.80           C  
ATOM   4887  C   HIS C  32     -25.203  -1.094 -25.062  1.00 23.80           C  
ATOM   4888  CB  HIS C  32     -24.000   0.659 -26.391  1.00 23.80           C  
ATOM   4889  O   HIS C  32     -26.297  -0.563 -24.891  1.00 23.80           O  
ATOM   4890  CG  HIS C  32     -22.875   0.942 -27.328  1.00 23.80           C  
ATOM   4891  CD2 HIS C  32     -22.844   1.554 -28.531  1.00 23.80           C  
ATOM   4892  ND1 HIS C  32     -21.578   0.577 -27.047  1.00 23.80           N  
ATOM   4893  CE1 HIS C  32     -20.797   0.954 -28.047  1.00 23.80           C  
ATOM   4894  NE2 HIS C  32     -21.547   1.549 -28.969  1.00 23.80           N  
ATOM   4895  N   SER C  33     -25.406  -2.336 -24.797  1.00 27.94           N  
ATOM   4896  CA  SER C  33     -26.078  -2.680 -23.562  1.00 27.94           C  
ATOM   4897  C   SER C  33     -25.703  -1.707 -22.438  1.00 27.94           C  
ATOM   4898  CB  SER C  33     -25.734  -4.109 -23.141  1.00 27.94           C  
ATOM   4899  O   SER C  33     -24.531  -1.569 -22.094  1.00 27.94           O  
ATOM   4900  OG  SER C  33     -24.375  -4.195 -22.719  1.00 27.94           O  
ATOM   4901  N   VAL C  34     -26.188  -0.497 -22.500  1.00 28.39           N  
ATOM   4902  CA  VAL C  34     -26.062   0.430 -21.375  1.00 28.39           C  
ATOM   4903  C   VAL C  34     -26.109  -0.340 -20.062  1.00 28.39           C  
ATOM   4904  CB  VAL C  34     -27.156   1.513 -21.406  1.00 28.39           C  
ATOM   4905  O   VAL C  34     -26.969  -1.201 -19.859  1.00 28.39           O  
ATOM   4906  CG1 VAL C  34     -27.000   2.477 -20.234  1.00 28.39           C  
ATOM   4907  CG2 VAL C  34     -27.141   2.271 -22.719  1.00 28.39           C  
ATOM   4908  N   ASP C  35     -24.969  -0.449 -19.438  1.00 29.80           N  
ATOM   4909  CA  ASP C  35     -24.984  -0.964 -18.078  1.00 29.80           C  
ATOM   4910  C   ASP C  35     -26.281  -0.591 -17.375  1.00 29.80           C  
ATOM   4911  CB  ASP C  35     -23.781  -0.435 -17.281  1.00 29.80           C  
ATOM   4912  O   ASP C  35     -26.688   0.577 -17.344  1.00 29.80           O  
ATOM   4913  CG  ASP C  35     -23.688  -1.022 -15.891  1.00 29.80           C  
ATOM   4914  OD1 ASP C  35     -24.469  -1.944 -15.562  1.00 29.80           O  
ATOM   4915  OD2 ASP C  35     -22.828  -0.557 -15.109  1.00 29.80           O  
ATOM   4916  N   PRO C  36     -27.203  -1.434 -17.344  1.00 32.59           N  
ATOM   4917  CA  PRO C  36     -28.453  -1.076 -16.688  1.00 32.59           C  
ATOM   4918  C   PRO C  36     -28.266  -0.113 -15.523  1.00 32.59           C  
ATOM   4919  CB  PRO C  36     -29.000  -2.424 -16.203  1.00 32.59           C  
ATOM   4920  O   PRO C  36     -29.109   0.734 -15.266  1.00 32.59           O  
ATOM   4921  CG  PRO C  36     -28.109  -3.443 -16.844  1.00 32.59           C  
ATOM   4922  CD  PRO C  36     -26.906  -2.746 -17.406  1.00 32.59           C  
ATOM   4923  N   ARG C  37     -27.078  -0.277 -14.789  1.00 32.19           N  
ATOM   4924  CA  ARG C  37     -26.828   0.741 -13.773  1.00 32.19           C  
ATOM   4925  C   ARG C  37     -26.656   2.115 -14.414  1.00 32.19           C  
ATOM   4926  CB  ARG C  37     -25.594   0.382 -12.953  1.00 32.19           C  
ATOM   4927  O   ARG C  37     -27.234   3.098 -13.953  1.00 32.19           O  
ATOM   4928  CG  ARG C  37     -25.344   1.310 -11.773  1.00 32.19           C  
ATOM   4929  CD  ARG C  37     -24.094   0.917 -11.000  1.00 32.19           C  
ATOM   4930  NE  ARG C  37     -23.906   1.750  -9.812  1.00 32.19           N  
ATOM   4931  NH1 ARG C  37     -21.594   1.789  -9.953  1.00 32.19           N  
ATOM   4932  NH2 ARG C  37     -22.672   2.902  -8.258  1.00 32.19           N  
ATOM   4933  CZ  ARG C  37     -22.719   2.145  -9.344  1.00 32.19           C  
ATOM   4934  N   ASP C  38     -25.828   2.086 -15.406  1.00 35.81           N  
ATOM   4935  CA  ASP C  38     -25.609   3.377 -16.047  1.00 35.81           C  
ATOM   4936  C   ASP C  38     -26.875   3.844 -16.781  1.00 35.81           C  
ATOM   4937  CB  ASP C  38     -24.438   3.295 -17.031  1.00 35.81           C
[truncated: 733,132 more chars]
