# Supplementary material for: Characterization of erythroferrone structural domains relevant to its iron-regulatory function
Source: J Biol Chem. 2023 Oct 20;299(12):105374. doi: 10.1016/j.jbc.2023.105374 (PMC10692919; doi:10.1016/j.jbc.2023.105374)
Supplement: PDB Supplement [file mmc1.zip › PDB Supplement/ERFEhexamerBMP2BMP6x3_90ba3.pdb]

MODEL     1                                                                     
ATOM      1  N   GLU A   1     -78.938  36.375   8.203  1.00 14.76           N  
ATOM      2  CA  GLU A   1     -80.062  35.719   8.781  1.00 14.76           C  
ATOM      3  C   GLU A   1     -79.688  34.375   9.406  1.00 14.76           C  
ATOM      4  CB  GLU A   1     -81.188  35.500   7.719  1.00 14.76           C  
ATOM      5  O   GLU A   1     -80.062  34.094  10.547  1.00 14.76           O  
ATOM      6  CG  GLU A   1     -82.312  36.531   7.766  1.00 14.76           C  
ATOM      7  CD  GLU A   1     -83.375  36.250   6.738  1.00 14.76           C  
ATOM      8  OE1 GLU A   1     -84.438  36.906   6.832  1.00 14.76           O  
ATOM      9  OE2 GLU A   1     -83.125  35.438   5.836  1.00 14.76           O  
ATOM     10  N   PRO A   2     -79.625  33.062   8.688  1.00 14.45           N  
ATOM     11  CA  PRO A   2     -80.500  31.922   8.984  1.00 14.45           C  
ATOM     12  C   PRO A   2     -79.875  30.938   9.969  1.00 14.45           C  
ATOM     13  CB  PRO A   2     -80.688  31.281   7.613  1.00 14.45           C  
ATOM     14  O   PRO A   2     -80.500  30.547  10.945  1.00 14.45           O  
ATOM     15  CG  PRO A   2     -79.625  31.859   6.746  1.00 14.45           C  
ATOM     16  CD  PRO A   2     -79.000  32.969   7.496  1.00 14.45           C  
ATOM     17  N   PRO A   3     -79.188  29.562   9.570  1.00 15.81           N  
ATOM     18  CA  PRO A   3     -79.812  28.250   9.461  1.00 15.81           C  
ATOM     19  C   PRO A   3     -79.500  27.344  10.633  1.00 15.81           C  
ATOM     20  CB  PRO A   3     -79.250  27.688   8.148  1.00 15.81           C  
ATOM     21  O   PRO A   3     -78.438  27.469  11.242  1.00 15.81           O  
ATOM     22  CG  PRO A   3     -78.125  28.562   7.828  1.00 15.81           C  
ATOM     23  CD  PRO A   3     -78.125  29.734   8.773  1.00 15.81           C  
ATOM     24  N   PRO A   4     -80.312  26.031  10.961  1.00 16.17           N  
ATOM     25  CA  PRO A   4     -81.062  25.234  11.938  1.00 16.17           C  
ATOM     26  C   PRO A   4     -80.188  24.078  12.508  1.00 16.17           C  
ATOM     27  CB  PRO A   4     -82.250  24.703  11.133  1.00 16.17           C  
ATOM     28  O   PRO A   4     -79.188  23.688  11.914  1.00 16.17           O  
ATOM     29  CG  PRO A   4     -81.875  24.922   9.703  1.00 16.17           C  
ATOM     30  CD  PRO A   4     -80.625  25.781   9.664  1.00 16.17           C  
ATOM     31  N   GLY A   5     -80.688  23.156  13.633  1.00 17.52           N  
ATOM     32  CA  GLY A   5     -80.438  22.578  14.938  1.00 17.52           C  
ATOM     33  C   GLY A   5     -80.125  21.094  14.875  1.00 17.52           C  
ATOM     34  O   GLY A   5     -79.812  20.469  15.883  1.00 17.52           O  
ATOM     35  N   ASN A   6     -80.250  20.250  13.680  1.00 14.90           N  
ATOM     36  CA  ASN A   6     -81.188  19.125  13.750  1.00 14.90           C  
ATOM     37  C   ASN A   6     -80.562  17.922  14.453  1.00 14.90           C  
ATOM     38  CB  ASN A   6     -81.625  18.734  12.344  1.00 14.90           C  
ATOM     39  O   ASN A   6     -79.438  17.547  14.172  1.00 14.90           O  
ATOM     40  CG  ASN A   6     -82.938  19.422  11.953  1.00 14.90           C  
ATOM     41  ND2 ASN A   6     -83.312  19.328  10.680  1.00 14.90           N  
ATOM     42  OD1 ASN A   6     -83.625  20.047  12.789  1.00 14.90           O  
ATOM     43  N   GLU A   7     -81.312  17.156  15.547  1.00 16.73           N  
ATOM     44  CA  GLU A   7     -81.500  16.297  16.703  1.00 16.73           C  
ATOM     45  C   GLU A   7     -81.625  14.828  16.312  1.00 16.73           C  
ATOM     46  CB  GLU A   7     -82.812  16.719  17.453  1.00 16.73           C  
ATOM     47  O   GLU A   7     -81.812  13.961  17.156  1.00 16.73           O  
ATOM     48  CG  GLU A   7     -82.562  17.719  18.562  1.00 16.73           C  
ATOM     49  CD  GLU A   7     -83.812  18.062  19.344  1.00 16.73           C  
ATOM     50  OE1 GLU A   7     -83.750  18.750  20.375  1.00 16.73           O  
ATOM     51  OE2 GLU A   7     -84.938  17.641  18.906  1.00 16.73           O  
ATOM     52  N   LEU A   8     -81.188  14.297  15.117  1.00 16.05           N  
ATOM     53  CA  LEU A   8     -82.188  13.250  14.883  1.00 16.05           C  
ATOM     54  C   LEU A   8     -82.062  12.156  15.945  1.00 16.05           C  
ATOM     55  CB  LEU A   8     -82.000  12.641  13.492  1.00 16.05           C  
ATOM     56  O   LEU A   8     -81.000  12.008  16.594  1.00 16.05           O  
ATOM     57  CG  LEU A   8     -82.750  13.328  12.352  1.00 16.05           C  
ATOM     58  CD1 LEU A   8     -81.938  13.211  11.055  1.00 16.05           C  
ATOM     59  CD2 LEU A   8     -84.125  12.742  12.195  1.00 16.05           C  
ATOM     60  N   PRO A   9     -82.688  10.875  15.648  1.00 15.83           N  
ATOM     61  CA  PRO A   9     -83.688   9.977  16.219  1.00 15.83           C  
ATOM     62  C   PRO A   9     -83.062   8.906  17.125  1.00 15.83           C  
ATOM     63  CB  PRO A   9     -84.312   9.336  15.000  1.00 15.83           C  
ATOM     64  O   PRO A   9     -81.875   8.523  16.922  1.00 15.83           O  
ATOM     65  CG  PRO A   9     -83.438   9.734  13.852  1.00 15.83           C  
ATOM     66  CD  PRO A   9     -82.375  10.656  14.359  1.00 15.83           C  
ATOM     67  N   ARG A  10     -83.812   8.430  18.250  1.00 17.52           N  
ATOM     68  CA  ARG A  10     -83.938   7.887  19.594  1.00 17.52           C  
ATOM     69  C   ARG A  10     -83.938   6.363  19.578  1.00 17.52           C  
ATOM     70  CB  ARG A  10     -85.188   8.398  20.250  1.00 17.52           C  
ATOM     71  O   ARG A  10     -83.750   5.723  20.625  1.00 17.52           O  
ATOM     72  CG  ARG A  10     -85.062   9.680  21.047  1.00 17.52           C  
ATOM     73  CD  ARG A  10     -86.312  10.086  21.766  1.00 17.52           C  
ATOM     74  NE  ARG A  10     -86.125  11.312  22.531  1.00 17.52           N  
ATOM     75  NH1 ARG A  10     -88.250  11.289  23.453  1.00 17.52           N  
ATOM     76  NH2 ARG A  10     -86.812  12.984  23.969  1.00 17.52           N  
ATOM     77  CZ  ARG A  10     -87.062  11.859  23.312  1.00 17.52           C  
ATOM     78  N   GLY A  11     -84.125   5.629  18.406  1.00 16.45           N  
ATOM     79  CA  GLY A  11     -85.125   4.598  18.656  1.00 16.45           C  
ATOM     80  C   GLY A  11     -84.625   3.531  19.625  1.00 16.45           C  
ATOM     81  O   GLY A  11     -83.438   3.293  19.750  1.00 16.45           O  
ATOM     82  N   PRO A  12     -85.500   2.973  20.656  1.00 18.84           N  
ATOM     83  CA  PRO A  12     -85.625   2.328  21.969  1.00 18.84           C  
ATOM     84  C   PRO A  12     -85.375   0.826  21.906  1.00 18.84           C  
ATOM     85  CB  PRO A  12     -87.062   2.609  22.391  1.00 18.84           C  
ATOM     86  O   PRO A  12     -85.000   0.213  22.938  1.00 18.84           O  
ATOM     87  CG  PRO A  12     -87.688   3.178  21.172  1.00 18.84           C  
ATOM     88  CD  PRO A  12     -86.688   3.334  20.109  1.00 18.84           C  
ATOM     89  N   GLY A  13     -85.750   0.174  20.797  1.00 17.12           N  
ATOM     90  CA  GLY A  13     -86.688  -0.919  21.031  1.00 17.12           C  
ATOM     91  C   GLY A  13     -86.125  -2.059  21.828  1.00 17.12           C  
ATOM     92  O   GLY A  13     -84.875  -2.041  22.141  1.00 17.12           O  
ATOM     93  N   GLU A  14     -86.375  -3.400  21.375  1.00 17.38           N  
ATOM     94  CA  GLU A  14     -87.000  -4.625  21.844  1.00 17.38           C  
ATOM     95  C   GLU A  14     -86.000  -5.527  22.578  1.00 17.38           C  
ATOM     96  CB  GLU A  14     -87.625  -5.379  20.656  1.00 17.38           C  
ATOM     97  O   GLU A  14     -84.812  -5.500  22.297  1.00 17.38           O  
ATOM     98  CG  GLU A  14     -89.062  -4.930  20.328  1.00 17.38           C  
ATOM     99  CD  GLU A  14     -89.625  -5.668  19.141  1.00 17.38           C  
ATOM    100  OE1 GLU A  14     -90.875  -5.488  18.859  1.00 17.38           O  
ATOM    101  OE2 GLU A  14     -88.875  -6.430  18.484  1.00 17.38           O  
ATOM    102  N   SER A  15     -86.500  -6.512  23.406  1.00 19.22           N  
ATOM    103  CA  SER A  15     -86.438  -7.148  24.719  1.00 19.22           C  
ATOM    104  C   SER A  15     -85.500  -8.320  24.734  1.00 19.22           C  
ATOM    105  CB  SER A  15     -87.875  -7.629  25.109  1.00 19.22           C  
ATOM    106  O   SER A  15     -84.625  -8.422  25.641  1.00 19.22           O  
ATOM    107  OG  SER A  15     -88.750  -6.547  25.141  1.00 19.22           O  
ATOM    108  N   ARG A  16     -85.750  -9.461  23.969  1.00 17.91           N  
ATOM    109  CA  ARG A  16     -86.062 -10.742  24.609  1.00 17.91           C  
ATOM    110  C   ARG A  16     -84.750 -11.461  24.969  1.00 17.91           C  
ATOM    111  CB  ARG A  16     -86.875 -11.625  23.688  1.00 17.91           C  
ATOM    112  O   ARG A  16     -83.750 -11.320  24.281  1.00 17.91           O  
ATOM    113  CG  ARG A  16     -88.375 -11.602  24.031  1.00 17.91           C  
ATOM    114  CD  ARG A  16     -89.188 -12.438  23.047  1.00 17.91           C  
ATOM    115  NE  ARG A  16     -90.500 -12.844  23.609  1.00 17.91           N  
ATOM    116  NH1 ARG A  16     -91.438 -13.461  21.594  1.00 17.91           N  
ATOM    117  NH2 ARG A  16     -92.625 -13.656  23.516  1.00 17.91           N  
ATOM    118  CZ  ARG A  16     -91.500 -13.320  22.906  1.00 17.91           C  
ATOM    119  N   ALA A  17     -84.688 -12.266  26.172  1.00 20.14           N  
ATOM    120  CA  ALA A  17     -83.812 -12.859  27.172  1.00 20.14           C  
ATOM    121  C   ALA A  17     -83.188 -14.125  26.641  1.00 20.14           C  
ATOM    122  CB  ALA A  17     -84.625 -13.180  28.438  1.00 20.14           C  
ATOM    123  O   ALA A  17     -82.438 -14.805  27.375  1.00 20.14           O  
ATOM    124  N   GLY A  18     -83.250 -14.375  25.312  1.00 18.00           N  
ATOM    125  CA  GLY A  18     -83.250 -15.812  25.047  1.00 18.00           C  
ATOM    126  C   GLY A  18     -82.062 -16.531  25.672  1.00 18.00           C  
ATOM    127  O   GLY A  18     -81.125 -15.906  26.094  1.00 18.00           O  
ATOM    128  N   PRO A  19     -81.938 -17.891  25.438  1.00 20.94           N  
ATOM    129  CA  PRO A  19     -81.562 -19.094  26.172  1.00 20.94           C  
ATOM    130  C   PRO A  19     -80.000 -19.188  26.312  1.00 20.94           C  
ATOM    131  CB  PRO A  19     -82.062 -20.219  25.297  1.00 20.94           C  
ATOM    132  O   PRO A  19     -79.312 -18.594  25.531  1.00 20.94           O  
ATOM    133  CG  PRO A  19     -82.500 -19.562  24.031  1.00 20.94           C  
ATOM    134  CD  PRO A  19     -82.375 -18.078  24.188  1.00 20.94           C  
ATOM    135  N   ALA A  20     -79.500 -19.781  27.422  1.00 20.75           N  
ATOM    136  CA  ALA A  20     -78.312 -19.938  28.172  1.00 20.75           C  
ATOM    137  C   ALA A  20     -77.250 -20.688  27.359  1.00 20.75           C  
ATOM    138  CB  ALA A  20     -78.562 -20.656  29.484  1.00 20.75           C  
ATOM    139  O   ALA A  20     -76.312 -21.312  27.922  1.00 20.75           O  
ATOM    140  N   ALA A  21     -77.188 -20.516  26.000  1.00 20.22           N  
ATOM    141  CA  ALA A  21     -76.562 -21.578  25.266  1.00 20.22           C  
ATOM    142  C   ALA A  21     -75.125 -21.828  25.797  1.00 20.22           C  
ATOM    143  CB  ALA A  21     -76.500 -21.234  23.766  1.00 20.22           C  
ATOM    144  O   ALA A  21     -74.500 -20.906  26.266  1.00 20.22           O  
ATOM    145  N   ARG A  22     -74.812 -23.125  26.047  1.00 23.92           N  
ATOM    146  CA  ARG A  22     -73.750 -23.828  26.734  1.00 23.92           C  
ATOM    147  C   ARG A  22     -72.375 -23.359  26.219  1.00 23.92           C  
ATOM    148  CB  ARG A  22     -73.875 -25.344  26.562  1.00 23.92           C  
ATOM    149  O   ARG A  22     -72.250 -23.031  25.047  1.00 23.92           O  
ATOM    150  CG  ARG A  22     -74.875 -25.984  27.547  1.00 23.92           C  
ATOM    151  CD  ARG A  22     -74.875 -27.500  27.375  1.00 23.92           C  
ATOM    152  NE  ARG A  22     -75.750 -28.125  28.375  1.00 23.92           N  
ATOM    153  NH1 ARG A  22     -75.250 -30.297  27.750  1.00 23.92           N  
ATOM    154  NH2 ARG A  22     -76.688 -29.906  29.469  1.00 23.92           N  
ATOM    155  CZ  ARG A  22     -75.875 -29.438  28.531  1.00 23.92           C  
ATOM    156  N   PRO A  23     -71.438 -22.938  27.141  1.00 22.81           N  
ATOM    157  CA  PRO A  23     -70.188 -22.234  26.891  1.00 22.81           C  
ATOM    158  C   PRO A  23     -69.250 -23.016  25.984  1.00 22.81           C  
ATOM    159  CB  PRO A  23     -69.562 -22.078  28.297  1.00 22.81           C  
ATOM    160  O   PRO A  23     -69.062 -24.219  26.156  1.00 22.81           O  
ATOM    161  CG  PRO A  23     -70.438 -22.922  29.172  1.00 22.81           C  
ATOM    162  CD  PRO A  23     -71.562 -23.469  28.344  1.00 22.81           C  
ATOM    163  N   PRO A  24     -69.188 -22.688  24.609  1.00 24.02           N  
ATOM    164  CA  PRO A  24     -68.438 -23.547  23.703  1.00 24.02           C  
ATOM    165  C   PRO A  24     -67.062 -23.891  24.234  1.00 24.02           C  
ATOM    166  CB  PRO A  24     -68.312 -22.719  22.422  1.00 24.02           C  
ATOM    167  O   PRO A  24     -66.438 -23.109  25.000  1.00 24.02           O  
ATOM    168  CG  PRO A  24     -68.750 -21.344  22.828  1.00 24.02           C  
ATOM    169  CD  PRO A  24     -69.312 -21.406  24.219  1.00 24.02           C  
ATOM    170  N   GLU A  25     -66.750 -25.188  24.422  1.00 26.22           N  
ATOM    171  CA  GLU A  25     -65.500 -25.812  24.906  1.00 26.22           C  
ATOM    172  C   GLU A  25     -64.312 -25.156  24.281  1.00 26.22           C  
ATOM    173  CB  GLU A  25     -65.500 -27.312  24.594  1.00 26.22           C  
ATOM    174  O   GLU A  25     -64.250 -24.875  23.094  1.00 26.22           O  
ATOM    175  CG  GLU A  25     -66.188 -28.156  25.688  1.00 26.22           C  
ATOM    176  CD  GLU A  25     -66.000 -29.656  25.453  1.00 26.22           C  
ATOM    177  OE1 GLU A  25     -66.312 -30.453  26.375  1.00 26.22           O  
ATOM    178  OE2 GLU A  25     -65.562 -30.031  24.359  1.00 26.22           O  
ATOM    179  N   PRO A  26     -63.469 -24.406  25.094  1.00 26.45           N  
ATOM    180  CA  PRO A  26     -62.312 -23.609  24.609  1.00 26.45           C  
ATOM    181  C   PRO A  26     -61.469 -24.375  23.594  1.00 26.45           C  
ATOM    182  CB  PRO A  26     -61.531 -23.312  25.875  1.00 26.45           C  
ATOM    183  O   PRO A  26     -61.094 -25.516  23.844  1.00 26.45           O  
ATOM    184  CG  PRO A  26     -62.188 -24.156  26.938  1.00 26.45           C  
ATOM    185  CD  PRO A  26     -63.375 -24.844  26.328  1.00 26.45           C  
ATOM    186  N   THR A  27     -61.812 -24.312  22.328  1.00 27.66           N  
ATOM    187  CA  THR A  27     -61.031 -24.938  21.250  1.00 27.66           C  
ATOM    188  C   THR A  27     -59.531 -24.766  21.484  1.00 27.66           C  
ATOM    189  CB  THR A  27     -61.438 -24.359  19.891  1.00 27.66           C  
ATOM    190  O   THR A  27     -59.094 -23.672  21.828  1.00 27.66           O  
ATOM    191  CG2 THR A  27     -62.344 -25.297  19.125  1.00 27.66           C  
ATOM    192  OG1 THR A  27     -62.094 -23.094  20.078  1.00 27.66           O  
ATOM    193  N   ALA A  28     -58.875 -25.828  21.938  1.00 28.38           N  
ATOM    194  CA  ALA A  28     -57.438 -25.969  22.125  1.00 28.38           C  
ATOM    195  C   ALA A  28     -56.656 -25.203  21.062  1.00 28.38           C  
ATOM    196  CB  ALA A  28     -57.031 -27.438  22.109  1.00 28.38           C  
ATOM    197  O   ALA A  28     -56.906 -25.359  19.859  1.00 28.38           O  
ATOM    198  N   GLU A  29     -56.500 -23.906  21.203  1.00 31.58           N  
ATOM    199  CA  GLU A  29     -55.656 -23.094  20.344  1.00 31.58           C  
ATOM    200  C   GLU A  29     -54.500 -23.891  19.766  1.00 31.58           C  
ATOM    201  CB  GLU A  29     -55.125 -21.875  21.109  1.00 31.58           C  
ATOM    202  O   GLU A  29     -53.688 -24.422  20.516  1.00 31.58           O  
ATOM    203  CG  GLU A  29     -56.062 -20.656  21.047  1.00 31.58           C  
ATOM    204  CD  GLU A  29     -55.500 -19.469  21.812  1.00 31.58           C  
ATOM    205  OE1 GLU A  29     -56.094 -18.359  21.688  1.00 31.58           O  
ATOM    206  OE2 GLU A  29     -54.500 -19.625  22.531  1.00 31.58           O  
ATOM    207  N   ARG A  30     -54.812 -24.828  18.875  1.00 33.44           N  
ATOM    208  CA  ARG A  30     -53.812 -25.578  18.109  1.00 33.44           C  
ATOM    209  C   ARG A  30     -52.562 -24.734  17.875  1.00 33.44           C  
ATOM    210  CB  ARG A  30     -54.375 -26.047  16.781  1.00 33.44           C  
ATOM    211  O   ARG A  30     -52.656 -23.609  17.375  1.00 33.44           O  
ATOM    212  CG  ARG A  30     -55.000 -27.438  16.828  1.00 33.44           C  
ATOM    213  CD  ARG A  30     -55.625 -27.828  15.492  1.00 33.44           C  
ATOM    214  NE  ARG A  30     -56.094 -29.203  15.516  1.00 33.44           N  
ATOM    215  NH1 ARG A  30     -57.281 -29.031  13.523  1.00 33.44           N  
ATOM    216  NH2 ARG A  30     -57.281 -31.016  14.695  1.00 33.44           N  
ATOM    217  CZ  ARG A  30     -56.875 -29.750  14.578  1.00 33.44           C  
ATOM    218  N   ALA A  31     -51.594 -24.875  18.766  1.00 37.91           N  
ATOM    219  CA  ALA A  31     -50.250 -24.359  18.547  1.00 37.91           C  
ATOM    220  C   ALA A  31     -49.906 -24.328  17.062  1.00 37.91           C  
ATOM    221  CB  ALA A  31     -49.250 -25.203  19.312  1.00 37.91           C  
ATOM    222  O   ALA A  31     -50.125 -25.312  16.359  1.00 37.91           O  
ATOM    223  N   HIS A  32     -50.375 -23.375  16.312  1.00 43.59           N  
ATOM    224  CA  HIS A  32     -50.000 -23.188  14.906  1.00 43.59           C  
ATOM    225  C   HIS A  32     -48.656 -23.828  14.594  1.00 43.59           C  
ATOM    226  CB  HIS A  32     -49.969 -21.688  14.562  1.00 43.59           C  
ATOM    227  O   HIS A  32     -47.625 -23.328  15.023  1.00 43.59           O  
ATOM    228  CG  HIS A  32     -51.250 -21.172  14.000  1.00 43.59           C  
ATOM    229  CD2 HIS A  32     -52.188 -20.312  14.523  1.00 43.59           C  
ATOM    230  ND1 HIS A  32     -51.719 -21.531  12.758  1.00 43.59           N  
ATOM    231  CE1 HIS A  32     -52.875 -20.922  12.539  1.00 43.59           C  
ATOM    232  NE2 HIS A  32     -53.188 -20.172  13.594  1.00 43.59           N  
ATOM    233  N   SER A  33     -48.562 -25.125  14.547  1.00 53.19           N  
ATOM    234  CA  SER A  33     -47.438 -25.953  14.141  1.00 53.19           C  
ATOM    235  C   SER A  33     -46.719 -25.391  12.914  1.00 53.19           C  
ATOM    236  CB  SER A  33     -47.906 -27.391  13.859  1.00 53.19           C  
ATOM    237  O   SER A  33     -47.344 -25.234  11.859  1.00 53.19           O  
ATOM    238  OG  SER A  33     -48.531 -27.469  12.594  1.00 53.19           O  
ATOM    239  N   VAL A  34     -45.875 -24.422  13.023  1.00 63.09           N  
ATOM    240  CA  VAL A  34     -45.031 -23.938  11.922  1.00 63.09           C  
ATOM    241  C   VAL A  34     -44.500 -25.109  11.117  1.00 63.09           C  
ATOM    242  CB  VAL A  34     -43.875 -23.062  12.438  1.00 63.09           C  
ATOM    243  O   VAL A  34     -44.000 -26.078  11.680  1.00 63.09           O  
ATOM    244  CG1 VAL A  34     -43.062 -22.516  11.266  1.00 63.09           C  
ATOM    245  CG2 VAL A  34     -44.406 -21.922  13.305  1.00 63.09           C  
ATOM    246  N   ASP A  35     -45.031 -25.297   9.930  1.00 76.56           N  
ATOM    247  CA  ASP A  35     -44.500 -26.281   8.992  1.00 76.56           C  
ATOM    248  C   ASP A  35     -42.969 -26.281   9.008  1.00 76.56           C  
ATOM    249  CB  ASP A  35     -45.031 -26.016   7.578  1.00 76.56           C  
ATOM    250  O   ASP A  35     -42.344 -25.219   8.883  1.00 76.56           O  
ATOM    251  CG  ASP A  35     -44.625 -27.109   6.590  1.00 76.56           C  
ATOM    252  OD1 ASP A  35     -44.219 -28.188   7.023  1.00 76.56           O  
ATOM    253  OD2 ASP A  35     -44.750 -26.859   5.371  1.00 76.56           O  
ATOM    254  N   PRO A  36     -42.469 -27.406   9.422  1.00 78.00           N  
ATOM    255  CA  PRO A  36     -41.031 -27.500   9.531  1.00 78.00           C  
ATOM    256  C   PRO A  36     -40.312 -27.016   8.273  1.00 78.00           C  
ATOM    257  CB  PRO A  36     -40.781 -28.984   9.766  1.00 78.00           C  
ATOM    258  O   PRO A  36     -39.250 -26.391   8.367  1.00 78.00           O  
ATOM    259  CG  PRO A  36     -42.094 -29.516  10.266  1.00 78.00           C  
ATOM    260  CD  PRO A  36     -43.188 -28.578   9.820  1.00 78.00           C  
ATOM    261  N   ARG A  37     -40.812 -27.359   7.125  1.00 79.94           N  
ATOM    262  CA  ARG A  37     -40.156 -26.953   5.887  1.00 79.94           C  
ATOM    263  C   ARG A  37     -40.188 -25.438   5.727  1.00 79.94           C  
ATOM    264  CB  ARG A  37     -40.812 -27.609   4.680  1.00 79.94           C  
ATOM    265  O   ARG A  37     -39.219 -24.828   5.281  1.00 79.94           O  
ATOM    266  CG  ARG A  37     -39.875 -27.797   3.490  1.00 79.94           C  
ATOM    267  CD  ARG A  37     -40.406 -28.844   2.521  1.00 79.94           C  
ATOM    268  NE  ARG A  37     -39.469 -29.094   1.435  1.00 79.94           N  
ATOM    269  NH1 ARG A  37     -41.000 -30.094   0.041  1.00 79.94           N  
ATOM    270  NH2 ARG A  37     -38.812 -29.859  -0.639  1.00 79.94           N  
ATOM    271  CZ  ARG A  37     -39.750 -29.688   0.281  1.00 79.94           C  
ATOM    272  N   ASP A  38     -41.281 -24.922   6.059  1.00 76.56           N  
ATOM    273  CA  ASP A  38     -41.375 -23.469   5.961  1.00 76.56           C  
ATOM    274  C   ASP A  38     -40.469 -22.781   6.961  1.00 76.56           C  
ATOM    275  CB  ASP A  38     -42.844 -23.031   6.191  1.00 76.56           C  
ATOM    276  O   ASP A  38     -39.875 -21.750   6.648  1.00 76.56           O  
ATOM    277  CG  ASP A  38     -43.750 -23.375   5.031  1.00 76.56           C  
ATOM    278  OD1 ASP A  38     -43.250 -23.672   3.926  1.00 76.56           O  
ATOM    279  OD2 ASP A  38     -44.969 -23.328   5.215  1.00 76.56           O  
ATOM    280  N   ALA A  39     -40.344 -23.375   8.078  1.00 77.06           N  
ATOM    281  CA  ALA A  39     -39.469 -22.812   9.102  1.00 77.06           C  
ATOM    282  C   ALA A  39     -38.000 -22.828   8.648  1.00 77.06           C  
ATOM    283  CB  ALA A  39     -39.625 -23.578  10.414  1.00 77.06           C  
ATOM    284  O   ALA A  39     -37.250 -21.875   8.891  1.00 77.06           O  
ATOM    285  N   TRP A  40     -37.688 -23.906   8.016  1.00 77.88           N  
ATOM    286  CA  TRP A  40     -36.344 -24.016   7.527  1.00 77.88           C  
ATOM    287  C   TRP A  40     -36.062 -23.000   6.426  1.00 77.88           C  
ATOM    288  CB  TRP A  40     -36.062 -25.438   7.004  1.00 77.88           C  
ATOM    289  O   TRP A  40     -35.000 -22.375   6.402  1.00 77.88           O  
ATOM    290  CG  TRP A  40     -34.719 -25.594   6.348  1.00 77.88           C  
ATOM    291  CD1 TRP A  40     -34.469 -25.766   5.012  1.00 77.88           C  
ATOM    292  CD2 TRP A  40     -33.438 -25.609   6.996  1.00 77.88           C  
ATOM    293  CE2 TRP A  40     -32.469 -25.797   5.992  1.00 77.88           C  
ATOM    294  CE3 TRP A  40     -33.031 -25.484   8.328  1.00 77.88           C  
ATOM    295  NE1 TRP A  40     -33.125 -25.891   4.793  1.00 77.88           N  
ATOM    296  CH2 TRP A  40     -30.734 -25.734   7.594  1.00 77.88           C  
ATOM    297  CZ2 TRP A  40     -31.109 -25.859   6.281  1.00 77.88           C  
ATOM    298  CZ3 TRP A  40     -31.688 -25.547   8.617  1.00 77.88           C  
ATOM    299  N   MET A  41     -36.906 -22.906   5.492  1.00 78.38           N  
ATOM    300  CA  MET A  41     -36.719 -21.953   4.402  1.00 78.38           C  
ATOM    301  C   MET A  41     -36.625 -20.531   4.938  1.00 78.38           C  
ATOM    302  CB  MET A  41     -37.875 -22.047   3.404  1.00 78.38           C  
ATOM    303  O   MET A  41     -35.844 -19.719   4.414  1.00 78.38           O  
ATOM    304  CG  MET A  41     -37.781 -23.250   2.477  1.00 78.38           C  
ATOM    305  SD  MET A  41     -36.281 -23.234   1.447  1.00 78.38           S  
ATOM    306  CE  MET A  41     -36.656 -21.859   0.320  1.00 78.38           C  
ATOM    307  N   LEU A  42     -37.344 -20.266   5.914  1.00 73.69           N  
ATOM    308  CA  LEU A  42     -37.250 -18.953   6.535  1.00 73.69           C  
ATOM    309  C   LEU A  42     -35.906 -18.750   7.207  1.00 73.69           C  
ATOM    310  CB  LEU A  42     -38.375 -18.766   7.559  1.00 73.69           C  
ATOM    311  O   LEU A  42     -35.312 -17.656   7.156  1.00 73.69           O  
ATOM    312  CG  LEU A  42     -39.281 -17.578   7.340  1.00 73.69           C  
ATOM    313  CD1 LEU A  42     -40.750 -18.016   7.422  1.00 73.69           C  
ATOM    314  CD2 LEU A  42     -39.000 -16.484   8.359  1.00 73.69           C  
ATOM    315  N   PHE A  43     -35.375 -19.766   7.758  1.00 77.38           N  
ATOM    316  CA  PHE A  43     -34.094 -19.703   8.430  1.00 77.38           C  
ATOM    317  C   PHE A  43     -32.969 -19.438   7.426  1.00 77.38           C  
ATOM    318  CB  PHE A  43     -33.812 -21.000   9.195  1.00 77.38           C  
ATOM    319  O   PHE A  43     -32.125 -18.578   7.656  1.00 77.38           O  
ATOM    320  CG  PHE A  43     -32.438 -21.078   9.781  1.00 77.38           C  
ATOM    321  CD1 PHE A  43     -31.438 -21.812   9.148  1.00 77.38           C  
ATOM    322  CD2 PHE A  43     -32.125 -20.406  10.961  1.00 77.38           C  
ATOM    323  CE1 PHE A  43     -30.156 -21.891   9.680  1.00 77.38           C  
ATOM    324  CE2 PHE A  43     -30.828 -20.484  11.500  1.00 77.38           C  
ATOM    325  CZ  PHE A  43     -29.859 -21.219  10.859  1.00 77.38           C  
ATOM    326  N   VAL A  44     -33.000 -20.188   6.445  1.00 74.62           N  
ATOM    327  CA  VAL A  44     -31.953 -20.078   5.430  1.00 74.62           C  
ATOM    328  C   VAL A  44     -31.984 -18.688   4.809  1.00 74.62           C  
ATOM    329  CB  VAL A  44     -32.094 -21.156   4.336  1.00 74.62           C  
ATOM    330  O   VAL A  44     -30.938 -18.094   4.535  1.00 74.62           O  
ATOM    331  CG1 VAL A  44     -31.172 -20.875   3.166  1.00 74.62           C  
ATOM    332  CG2 VAL A  44     -31.844 -22.547   4.914  1.00 74.62           C  
ATOM    333  N   ARG A  45     -33.125 -18.188   4.656  1.00 70.44           N  
ATOM    334  CA  ARG A  45     -33.281 -16.875   4.043  1.00 70.44           C  
ATOM    335  C   ARG A  45     -32.750 -15.781   4.977  1.00 70.44           C  
ATOM    336  CB  ARG A  45     -34.719 -16.594   3.660  1.00 70.44           C  
ATOM    337  O   ARG A  45     -32.188 -14.789   4.527  1.00 70.44           O  
ATOM    338  CG  ARG A  45     -35.031 -16.781   2.180  1.00 70.44           C  
ATOM    339  CD  ARG A  45     -36.469 -16.438   1.844  1.00 70.44           C  
ATOM    340  NE  ARG A  45     -37.062 -17.406   0.930  1.00 70.44           N  
ATOM    341  NH1 ARG A  45     -39.250 -16.859   1.420  1.00 70.44           N  
ATOM    342  NH2 ARG A  45     -38.781 -18.516  -0.107  1.00 70.44           N  
ATOM    343  CZ  ARG A  45     -38.344 -17.594   0.750  1.00 70.44           C  
ATOM    344  N   GLN A  46     -32.938 -16.016   6.223  1.00 71.56           N  
ATOM    345  CA  GLN A  46     -32.594 -14.977   7.195  1.00 71.56           C  
ATOM    346  C   GLN A  46     -31.172 -15.125   7.695  1.00 71.56           C  
ATOM    347  CB  GLN A  46     -33.562 -15.023   8.375  1.00 71.56           C  
ATOM    348  O   GLN A  46     -30.609 -14.195   8.281  1.00 71.56           O  
ATOM    349  CG  GLN A  46     -34.906 -14.359   8.086  1.00 71.56           C  
ATOM    350  CD  GLN A  46     -35.812 -14.328   9.297  1.00 71.56           C  
ATOM    351  NE2 GLN A  46     -36.969 -13.680   9.156  1.00 71.56           N  
ATOM    352  OE1 GLN A  46     -35.500 -14.891  10.352  1.00 71.56           O  
ATOM    353  N   SER A  47     -30.578 -16.203   7.469  1.00 72.38           N  
ATOM    354  CA  SER A  47     -29.312 -16.562   8.094  1.00 72.38           C  
ATOM    355  C   SER A  47     -28.172 -15.688   7.602  1.00 72.38           C  
ATOM    356  CB  SER A  47     -28.984 -18.031   7.828  1.00 72.38           C  
ATOM    357  O   SER A  47     -27.156 -15.547   8.273  1.00 72.38           O  
ATOM    358  OG  SER A  47     -28.797 -18.266   6.445  1.00 72.38           O  
ATOM    359  N   ASP A  48     -28.297 -15.109   6.508  1.00 62.84           N  
ATOM    360  CA  ASP A  48     -27.188 -14.297   6.008  1.00 62.84           C  
ATOM    361  C   ASP A  48     -27.578 -12.820   5.949  1.00 62.84           C  
ATOM    362  CB  ASP A  48     -26.750 -14.773   4.625  1.00 62.84           C  
ATOM    363  O   ASP A  48     -26.906 -12.023   5.293  1.00 62.84           O  
ATOM    364  CG  ASP A  48     -25.969 -16.078   4.672  1.00 62.84           C  
ATOM    365  OD1 ASP A  48     -25.375 -16.391   5.727  1.00 62.84           O  
ATOM    366  OD2 ASP A  48     -25.938 -16.781   3.645  1.00 62.84           O  
ATOM    367  N   LYS A  49     -28.719 -12.547   6.512  1.00 64.62           N  
ATOM    368  CA  LYS A  49     -29.188 -11.164   6.473  1.00 64.62           C  
ATOM    369  C   LYS A  49     -28.906 -10.453   7.789  1.00 64.62           C  
ATOM    370  CB  LYS A  49     -30.688 -11.117   6.172  1.00 64.62           C  
ATOM    371  O   LYS A  49     -28.734 -11.094   8.828  1.00 64.62           O  
ATOM    372  CG  LYS A  49     -31.047 -11.562   4.762  1.00 64.62           C  
ATOM    373  CD  LYS A  49     -32.531 -11.383   4.484  1.00 64.62           C  
ATOM    374  CE  LYS A  49     -32.906 -11.859   3.086  1.00 64.62           C  
ATOM    375  NZ  LYS A  49     -34.375 -11.727   2.822  1.00 64.62           N  
ATOM    376  N   GLY A  50     -28.719  -9.195   7.699  1.00 58.44           N  
ATOM    377  CA  GLY A  50     -28.562  -8.336   8.867  1.00 58.44           C  
ATOM    378  C   GLY A  50     -27.281  -8.594   9.625  1.00 58.44           C  
ATOM    379  O   GLY A  50     -26.203  -8.586   9.047  1.00 58.44           O  
ATOM    380  N   VAL A  51     -27.516  -8.922  10.922  1.00 63.50           N  
ATOM    381  CA  VAL A  51     -26.422  -9.141  11.867  1.00 63.50           C  
ATOM    382  C   VAL A  51     -25.672 -10.406  11.484  1.00 63.50           C  
ATOM    383  CB  VAL A  51     -26.938  -9.242  13.320  1.00 63.50           C  
ATOM    384  O   VAL A  51     -24.484 -10.555  11.828  1.00 63.50           O  
ATOM    385  CG1 VAL A  51     -25.875  -9.844  14.227  1.00 63.50           C  
ATOM    386  CG2 VAL A  51     -27.359  -7.867  13.836  1.00 63.50           C  
ATOM    387  N   ASN A  52     -26.438 -11.273  10.836  1.00 57.75           N  
ATOM    388  CA  ASN A  52     -25.828 -12.547  10.484  1.00 57.75           C  
ATOM    389  C   ASN A  52     -25.000 -12.430   9.211  1.00 57.75           C  
ATOM    390  CB  ASN A  52     -26.906 -13.625  10.320  1.00 57.75           C  
ATOM    391  O   ASN A  52     -24.312 -13.383   8.820  1.00 57.75           O  
ATOM    392  CG  ASN A  52     -27.688 -13.859  11.586  1.00 57.75           C  
ATOM    393  ND2 ASN A  52     -28.984 -14.164  11.438  1.00 57.75           N  
ATOM    394  OD1 ASN A  52     -27.156 -13.766  12.695  1.00 57.75           O  
ATOM    395  N   GLY A  53     -25.266 -11.344   8.445  1.00 50.62           N  
ATOM    396  CA  GLY A  53     -24.484 -11.125   7.238  1.00 50.62           C  
ATOM    397  C   GLY A  53     -23.109 -10.531   7.516  1.00 50.62           C  
ATOM    398  O   GLY A  53     -22.766 -10.297   8.672  1.00 50.62           O  
ATOM    399  N   LYS A  54     -22.250 -10.359   6.488  1.00 46.78           N  
ATOM    400  CA  LYS A  54     -20.922  -9.750   6.594  1.00 46.78           C  
ATOM    401  C   LYS A  54     -21.000  -8.414   7.336  1.00 46.78           C  
ATOM    402  CB  LYS A  54     -20.312  -9.547   5.207  1.00 46.78           C  
ATOM    403  O   LYS A  54     -21.969  -7.676   7.195  1.00 46.78           O  
ATOM    404  CG  LYS A  54     -18.797  -9.633   5.184  1.00 46.78           C  
ATOM    405  CD  LYS A  54     -18.250  -9.484   3.771  1.00 46.78           C  
ATOM    406  CE  LYS A  54     -16.719  -9.500   3.756  1.00 46.78           C  
ATOM    407  NZ  LYS A  54     -16.188  -9.352   2.371  1.00 46.78           N  
ATOM    408  N   LYS A  55     -20.484  -8.359   8.484  1.00 42.84           N  
ATOM    409  CA  LYS A  55     -20.375  -7.102   9.219  1.00 42.84           C  
ATOM    410  C   LYS A  55     -20.141  -5.930   8.266  1.00 42.84           C  
ATOM    411  CB  LYS A  55     -19.250  -7.172  10.258  1.00 42.84           C  
ATOM    412  O   LYS A  55     -19.125  -5.895   7.562  1.00 42.84           O  
ATOM    413  CG  LYS A  55     -19.703  -7.691  11.617  1.00 42.84           C  
ATOM    414  CD  LYS A  55     -18.562  -7.672  12.625  1.00 42.84           C  
ATOM    415  CE  LYS A  55     -19.000  -8.227  13.969  1.00 42.84           C  
ATOM    416  NZ  LYS A  55     -17.875  -8.242  14.953  1.00 42.84           N  
ATOM    417  N   ARG A  56     -21.109  -5.574   7.469  1.00 37.50           N  
ATOM    418  CA  ARG A  56     -20.938  -4.371   6.664  1.00 37.50           C  
ATOM    419  C   ARG A  56     -20.312  -3.250   7.484  1.00 37.50           C  
ATOM    420  CB  ARG A  56     -22.281  -3.914   6.086  1.00 37.50           C  
ATOM    421  O   ARG A  56     -20.750  -2.969   8.602  1.00 37.50           O  
ATOM    422  CG  ARG A  56     -22.625  -4.551   4.750  1.00 37.50           C  
ATOM    423  CD  ARG A  56     -23.969  -4.062   4.223  1.00 37.50           C  
ATOM    424  NE  ARG A  56     -24.234  -4.562   2.875  1.00 37.50           N  
ATOM    425  NH1 ARG A  56     -26.328  -3.594   2.701  1.00 37.50           N  
ATOM    426  NH2 ARG A  56     -25.484  -4.832   0.966  1.00 37.50           N  
ATOM    427  CZ  ARG A  56     -25.344  -4.328   2.184  1.00 37.50           C  
ATOM    428  N   SER A  57     -19.078  -3.121   7.531  1.00 32.94           N  
ATOM    429  CA  SER A  57     -18.625  -1.837   8.055  1.00 32.94           C  
ATOM    430  C   SER A  57     -19.422  -0.684   7.469  1.00 32.94           C  
ATOM    431  CB  SER A  57     -17.141  -1.633   7.758  1.00 32.94           C  
ATOM    432  O   SER A  57     -19.547  -0.562   6.250  1.00 32.94           O  
ATOM    433  OG  SER A  57     -16.891  -0.321   7.281  1.00 32.94           O  
ATOM    434  N   ARG A  58     -20.609  -0.385   7.887  1.00 31.92           N  
ATOM    435  CA  ARG A  58     -21.359   0.807   7.516  1.00 31.92           C  
ATOM    436  C   ARG A  58     -20.438   2.014   7.359  1.00 31.92           C  
ATOM    437  CB  ARG A  58     -22.438   1.103   8.555  1.00 31.92           C  
ATOM    438  O   ARG A  58     -20.016   2.602   8.352  1.00 31.92           O  
ATOM    439  CG  ARG A  58     -23.766   0.384   8.305  1.00 31.92           C  
ATOM    440  CD  ARG A  58     -24.812   0.770   9.320  1.00 31.92           C  
ATOM    441  NE  ARG A  58     -26.094   0.105   9.055  1.00 31.92           N  
ATOM    442  NH1 ARG A  58     -27.156   0.937  10.930  1.00 31.92           N  
ATOM    443  NH2 ARG A  58     -28.281  -0.447   9.484  1.00 31.92           N  
ATOM    444  CZ  ARG A  58     -27.172   0.200   9.828  1.00 31.92           C  
ATOM    445  N   GLY A  59     -19.312   1.935   6.562  1.00 28.05           N  
ATOM    446  CA  GLY A  59     -18.797   3.275   6.355  1.00 28.05           C  
ATOM    447  C   GLY A  59     -19.844   4.266   5.902  1.00 28.05           C  
ATOM    448  O   GLY A  59     -20.500   4.059   4.879  1.00 28.05           O  
ATOM    449  N   LYS A  60     -20.781   4.676   6.688  1.00 27.69           N  
ATOM    450  CA  LYS A  60     -21.641   5.812   6.359  1.00 27.69           C  
ATOM    451  C   LYS A  60     -20.844   6.914   5.668  1.00 27.69           C  
ATOM    452  CB  LYS A  60     -22.297   6.359   7.621  1.00 27.69           C  
ATOM    453  O   LYS A  60     -19.938   7.512   6.266  1.00 27.69           O  
ATOM    454  CG  LYS A  60     -23.594   5.648   7.996  1.00 27.69           C  
ATOM    455  CD  LYS A  60     -24.266   6.309   9.195  1.00 27.69           C  
ATOM    456  CE  LYS A  60     -25.562   5.598   9.570  1.00 27.69           C  
ATOM    457  NZ  LYS A  60     -26.219   6.230  10.758  1.00 27.69           N  
ATOM    458  N   ALA A  61     -20.359   6.699   4.398  1.00 25.77           N  
ATOM    459  CA  ALA A  61     -20.016   7.918   3.672  1.00 25.77           C  
ATOM    460  C   ALA A  61     -21.062   9.000   3.879  1.00 25.77           C  
ATOM    461  CB  ALA A  61     -19.844   7.625   2.184  1.00 25.77           C  
ATOM    462  O   ALA A  61     -22.250   8.766   3.664  1.00 25.77           O  
ATOM    463  N   LYS A  62     -20.984   9.805   4.762  1.00 25.52           N  
ATOM    464  CA  LYS A  62     -21.812  11.008   4.836  1.00 25.52           C  
ATOM    465  C   LYS A  62     -21.891  11.703   3.482  1.00 25.52           C  
ATOM    466  CB  LYS A  62     -21.266  11.969   5.891  1.00 25.52           C  
ATOM    467  O   LYS A  62     -20.875  11.992   2.863  1.00 25.52           O  
ATOM    468  CG  LYS A  62     -21.812  11.734   7.289  1.00 25.52           C  
ATOM    469  CD  LYS A  62     -21.312  12.781   8.273  1.00 25.52           C  
ATOM    470  CE  LYS A  62     -21.859  12.539   9.672  1.00 25.52           C  
ATOM    471  NZ  LYS A  62     -21.359  13.555  10.648  1.00 25.52           N  
ATOM    472  N   LYS A  63     -22.891  11.398   2.512  1.00 23.16           N  
ATOM    473  CA  LYS A  63     -23.297  12.312   1.442  1.00 23.16           C  
ATOM    474  C   LYS A  63     -23.109  13.766   1.863  1.00 23.16           C  
ATOM    475  CB  LYS A  63     -24.750  12.070   1.039  1.00 23.16           C  
ATOM    476  O   LYS A  63     -23.625  14.195   2.896  1.00 23.16           O  
ATOM    477  CG  LYS A  63     -24.906  11.078  -0.102  1.00 23.16           C  
ATOM    478  CD  LYS A  63     -26.375  10.898  -0.478  1.00 23.16           C  
ATOM    479  CE  LYS A  63     -26.547   9.883  -1.601  1.00 23.16           C  
ATOM    480  NZ  LYS A  63     -27.984   9.672  -1.941  1.00 23.16           N  
ATOM    481  N   LEU A  64     -22.016  14.234   1.629  1.00 22.72           N  
ATOM    482  CA  LEU A  64     -22.047  15.695   1.679  1.00 22.72           C  
ATOM    483  C   LEU A  64     -23.188  16.234   0.820  1.00 22.72           C  
ATOM    484  CB  LEU A  64     -20.703  16.281   1.212  1.00 22.72           C  
ATOM    485  O   LEU A  64     -23.219  16.016  -0.392  1.00 22.72           O  
ATOM    486  CG  LEU A  64     -19.656  16.516   2.297  1.00 22.72           C  
ATOM    487  CD1 LEU A  64     -18.281  16.078   1.815  1.00 22.72           C  
ATOM    488  CD2 LEU A  64     -19.641  18.000   2.697  1.00 22.72           C  
ATOM    489  N   LYS A  65     -24.453  16.219   1.200  1.00 21.55           N  
ATOM    490  CA  LYS A  65     -25.547  16.984   0.604  1.00 21.55           C  
ATOM    491  C   LYS A  65     -25.062  18.359   0.146  1.00 21.55           C  
ATOM    492  CB  LYS A  65     -26.703  17.141   1.596  1.00 21.55           C  
ATOM    493  O   LYS A  65     -24.609  19.172   0.959  1.00 21.55           O  
ATOM    494  CG  LYS A  65     -27.688  15.992   1.580  1.00 21.55           C  
ATOM    495  CD  LYS A  65     -28.859  16.250   2.523  1.00 21.55           C  
ATOM    496  CE  LYS A  65     -29.844  15.086   2.516  1.00 21.55           C  
ATOM    497  NZ  LYS A  65     -30.984  15.320   3.465  1.00 21.55           N  
ATOM    498  N   PHE A  66     -24.344  18.375  -0.953  1.00 20.77           N  
ATOM    499  CA  PHE A  66     -24.531  19.703  -1.522  1.00 20.77           C  
ATOM    500  C   PHE A  66     -26.000  20.078  -1.594  1.00 20.77           C  
ATOM    501  CB  PHE A  66     -23.906  19.797  -2.918  1.00 20.77           C  
ATOM    502  O   PHE A  66     -26.859  19.203  -1.771  1.00 20.77           O  
ATOM    503  CG  PHE A  66     -22.422  20.062  -2.902  1.00 20.77           C  
ATOM    504  CD1 PHE A  66     -21.953  21.375  -2.816  1.00 20.77           C  
ATOM    505  CD2 PHE A  66     -21.500  19.031  -2.977  1.00 20.77           C  
ATOM    506  CE1 PHE A  66     -20.578  21.625  -2.803  1.00 20.77           C  
ATOM    507  CE2 PHE A  66     -20.141  19.281  -2.963  1.00 20.77           C  
ATOM    508  CZ  PHE A  66     -19.672  20.578  -2.879  1.00 20.77           C  
ATOM    509  N   GLY A  67     -26.406  21.219  -1.235  1.00 18.97           N  
ATOM    510  CA  GLY A  67     -27.672  21.938  -1.264  1.00 18.97           C  
ATOM    511  C   GLY A  67     -28.266  22.047  -2.654  1.00 18.97           C  
ATOM    512  O   GLY A  67     -27.938  22.969  -3.410  1.00 18.97           O  
ATOM    513  N   LEU A  68     -28.266  21.203  -3.773  1.00 18.80           N  
ATOM    514  CA  LEU A  68     -29.281  21.891  -4.547  1.00 18.80           C  
ATOM    515  C   LEU A  68     -30.562  22.031  -3.730  1.00 18.80           C  
ATOM    516  CB  LEU A  68     -29.578  21.125  -5.844  1.00 18.80           C  
ATOM    517  O   LEU A  68     -30.797  21.281  -2.781  1.00 18.80           O  
ATOM    518  CG  LEU A  68     -28.641  21.406  -7.020  1.00 18.80           C  
ATOM    519  CD1 LEU A  68     -28.516  20.172  -7.898  1.00 18.80           C  
ATOM    520  CD2 LEU A  68     -29.141  22.594  -7.832  1.00 18.80           C  
ATOM    521  N   PRO A  69     -31.531  22.953  -4.152  1.00 18.66           N  
ATOM    522  CA  PRO A  69     -32.875  23.141  -3.568  1.00 18.66           C  
ATOM    523  C   PRO A  69     -33.719  21.891  -3.613  1.00 18.66           C  
ATOM    524  CB  PRO A  69     -33.469  24.250  -4.441  1.00 18.66           C  
ATOM    525  O   PRO A  69     -33.469  20.984  -4.410  1.00 18.66           O  
ATOM    526  CG  PRO A  69     -32.469  24.469  -5.527  1.00 18.66           C  
ATOM    527  CD  PRO A  69     -31.328  23.516  -5.320  1.00 18.66           C  
ATOM    528  N   GLY A  70     -34.594  21.578  -2.643  1.00 18.81           N  
ATOM    529  CA  GLY A  70     -35.688  20.641  -2.457  1.00 18.81           C  
ATOM    530  C   GLY A  70     -36.625  20.578  -3.658  1.00 18.81           C  
ATOM    531  O   GLY A  70     -37.031  21.594  -4.199  1.00 18.81           O  
ATOM    532  N   PRO A  71     -36.375  19.797  -4.750  1.00 18.95           N  
ATOM    533  CA  PRO A  71     -37.562  19.984  -5.582  1.00 18.95           C  
ATOM    534  C   PRO A  71     -38.875  19.984  -4.766  1.00 18.95           C  
ATOM    535  CB  PRO A  71     -37.531  18.797  -6.539  1.00 18.95           C  
ATOM    536  O   PRO A  71     -38.906  19.453  -3.656  1.00 18.95           O  
ATOM    537  CG  PRO A  71     -36.562  17.844  -5.922  1.00 18.95           C  
ATOM    538  CD  PRO A  71     -35.812  18.562  -4.828  1.00 18.95           C  
ATOM    539  N   PRO A  72     -39.844  20.688  -5.262  1.00 18.75           N  
ATOM    540  CA  PRO A  72     -41.125  20.812  -4.582  1.00 18.75           C  
ATOM    541  C   PRO A  72     -41.844  19.469  -4.418  1.00 18.75           C  
ATOM    542  CB  PRO A  72     -41.938  21.750  -5.500  1.00 18.75           C  
ATOM    543  O   PRO A  72     -41.719  18.594  -5.270  1.00 18.75           O  
ATOM    544  CG  PRO A  72     -41.031  21.953  -6.691  1.00 18.75           C  
ATOM    545  CD  PRO A  72     -39.781  21.188  -6.473  1.00 18.75           C  
ATOM    546  N   GLY A  73     -41.938  18.828  -3.271  1.00 18.44           N  
ATOM    547  CA  GLY A  73     -42.719  17.625  -2.996  1.00 18.44           C  
ATOM    548  C   GLY A  73     -44.062  17.609  -3.721  1.00 18.44           C  
ATOM    549  O   GLY A  73     -44.562  18.641  -4.145  1.00 18.44           O  
ATOM    550  N   PRO A  74     -44.344  16.609  -4.426  1.00 19.14           N  
ATOM    551  CA  PRO A  74     -45.594  16.625  -5.145  1.00 19.14           C  
ATOM    552  C   PRO A  74     -46.719  17.344  -4.371  1.00 19.14           C  
ATOM    553  CB  PRO A  74     -45.938  15.141  -5.312  1.00 19.14           C  
ATOM    554  O   PRO A  74     -46.594  17.531  -3.158  1.00 19.14           O  
ATOM    555  CG  PRO A  74     -45.062  14.445  -4.320  1.00 19.14           C  
ATOM    556  CD  PRO A  74     -44.000  15.414  -3.844  1.00 19.14           C  
ATOM    557  N   PRO A  75     -47.719  17.766  -5.152  1.00 19.28           N  
ATOM    558  CA  PRO A  75     -48.938  18.391  -4.637  1.00 19.28           C  
ATOM    559  C   PRO A  75     -49.719  17.500  -3.672  1.00 19.28           C  
ATOM    560  CB  PRO A  75     -49.750  18.672  -5.898  1.00 19.28           C  
ATOM    561  O   PRO A  75     -50.094  16.375  -4.031  1.00 19.28           O  
ATOM    562  CG  PRO A  75     -49.031  17.953  -6.988  1.00 19.28           C  
ATOM    563  CD  PRO A  75     -47.781  17.375  -6.418  1.00 19.28           C  
ATOM    564  N   GLY A  76     -49.188  17.000  -2.459  1.00 19.22           N  
ATOM    565  CA  GLY A  76     -50.062  16.062  -1.793  1.00 19.22           C  
ATOM    566  C   GLY A  76     -51.531  16.469  -1.914  1.00 19.22           C  
ATOM    567  O   GLY A  76     -51.844  17.609  -2.240  1.00 19.22           O  
ATOM    568  N   PRO A  77     -52.406  15.602  -2.020  1.00 18.27           N  
ATOM    569  CA  PRO A  77     -53.812  15.898  -2.320  1.00 18.27           C  
ATOM    570  C   PRO A  77     -54.281  17.172  -1.639  1.00 18.27           C  
ATOM    571  CB  PRO A  77     -54.562  14.680  -1.788  1.00 18.27           C  
ATOM    572  O   PRO A  77     -53.625  17.688  -0.727  1.00 18.27           O  
ATOM    573  CG  PRO A  77     -53.562  14.008  -0.873  1.00 18.27           C  
ATOM    574  CD  PRO A  77     -52.219  14.594  -1.104  1.00 18.27           C  
ATOM    575  N   GLN A  78     -55.469  17.625  -2.070  1.00 19.72           N  
ATOM    576  CA  GLN A  78     -56.188  18.797  -1.581  1.00 19.72           C  
ATOM    577  C   GLN A  78     -56.375  18.719  -0.068  1.00 19.72           C  
ATOM    578  CB  GLN A  78     -57.562  18.906  -2.273  1.00 19.72           C  
ATOM    579  O   GLN A  78     -57.375  18.156   0.418  1.00 19.72           O  
ATOM    580  CG  GLN A  78     -57.875  20.312  -2.766  1.00 19.72           C  
ATOM    581  CD  GLN A  78     -59.188  20.391  -3.549  1.00 19.72           C  
ATOM    582  NE2 GLN A  78     -59.500  21.578  -4.043  1.00 19.72           N  
ATOM    583  OE1 GLN A  78     -59.875  19.375  -3.711  1.00 19.72           O  
ATOM    584  N   GLY A  79     -55.500  18.234   0.830  1.00 18.61           N  
ATOM    585  CA  GLY A  79     -56.250  17.938   2.041  1.00 18.61           C  
ATOM    586  C   GLY A  79     -57.219  19.031   2.426  1.00 18.61           C  
ATOM    587  O   GLY A  79     -57.094  20.172   1.960  1.00 18.61           O  
ATOM    588  N   PRO A  80     -58.312  18.734   2.904  1.00 20.41           N  
ATOM    589  CA  PRO A  80     -59.344  19.766   2.945  1.00 20.41           C  
ATOM    590  C   PRO A  80     -58.812  21.141   3.328  1.00 20.41           C  
ATOM    591  CB  PRO A  80     -60.312  19.250   4.012  1.00 20.41           C  
ATOM    592  O   PRO A  80     -57.688  21.234   3.830  1.00 20.41           O  
ATOM    593  CG  PRO A  80     -59.531  18.203   4.754  1.00 20.41           C  
ATOM    594  CD  PRO A  80     -58.312  17.875   3.971  1.00 20.41           C  
ATOM    595  N   PRO A  81     -59.562  22.094   3.158  1.00 18.31           N  
ATOM    596  CA  PRO A  81     -59.312  23.516   3.393  1.00 18.31           C  
ATOM    597  C   PRO A  81     -58.625  23.781   4.723  1.00 18.31           C  
ATOM    598  CB  PRO A  81     -60.719  24.109   3.387  1.00 18.31           C  
ATOM    599  O   PRO A  81     -59.062  23.312   5.770  1.00 18.31           O  
ATOM    600  CG  PRO A  81     -61.656  22.938   3.420  1.00 18.31           C  
ATOM    601  CD  PRO A  81     -60.812  21.688   3.252  1.00 18.31           C  
ATOM    602  N   GLY A  82     -57.344  23.500   4.691  1.00 20.53           N  
ATOM    603  CA  GLY A  82     -56.656  23.625   5.965  1.00 20.53           C  
ATOM    604  C   GLY A  82     -57.094  24.828   6.773  1.00 20.53           C  
ATOM    605  O   GLY A  82     -57.188  25.938   6.242  1.00 20.53           O  
ATOM    606  N   PRO A  83     -57.844  24.609   7.723  1.00 20.72           N  
ATOM    607  CA  PRO A  83     -58.562  25.797   8.180  1.00 20.72           C  
ATOM    608  C   PRO A  83     -57.719  27.047   8.219  1.00 20.72           C  
ATOM    609  CB  PRO A  83     -59.031  25.406   9.586  1.00 20.72           C  
ATOM    610  O   PRO A  83     -56.469  26.953   8.234  1.00 20.72           O  
ATOM    611  CG  PRO A  83     -58.219  24.203   9.938  1.00 20.72           C  
ATOM    612  CD  PRO A  83     -57.500  23.734   8.703  1.00 20.72           C  
ATOM    613  N   ILE A  84     -58.219  28.188   7.945  1.00 21.42           N  
ATOM    614  CA  ILE A  84     -57.844  29.594   7.934  1.00 21.42           C  
ATOM    615  C   ILE A  84     -57.094  29.938   9.211  1.00 21.42           C  
ATOM    616  CB  ILE A  84     -59.094  30.516   7.789  1.00 21.42           C  
ATOM    617  O   ILE A  84     -57.688  30.219  10.250  1.00 21.42           O  
ATOM    618  CG1 ILE A  84     -59.844  30.156   6.512  1.00 21.42           C  
ATOM    619  CG2 ILE A  84     -58.656  31.984   7.789  1.00 21.42           C  
ATOM    620  CD1 ILE A  84     -61.188  30.875   6.383  1.00 21.42           C  
ATOM    621  N   ILE A  85     -56.188  29.062   9.656  1.00 23.12           N  
ATOM    622  CA  ILE A  85     -55.938  29.531  11.016  1.00 23.12           C  
ATOM    623  C   ILE A  85     -55.406  30.969  10.984  1.00 23.12           C  
ATOM    624  CB  ILE A  85     -54.938  28.609  11.766  1.00 23.12           C  
ATOM    625  O   ILE A  85     -54.469  31.266  10.273  1.00 23.12           O  
ATOM    626  CG1 ILE A  85     -55.469  27.172  11.773  1.00 23.12           C  
ATOM    627  CG2 ILE A  85     -54.688  29.125  13.188  1.00 23.12           C  
ATOM    628  CD1 ILE A  85     -54.469  26.172  12.344  1.00 23.12           C  
ATOM    629  N   PRO A  86     -56.031  31.953  11.438  1.00 23.78           N  
ATOM    630  CA  PRO A  86     -55.719  33.375  11.344  1.00 23.78           C  
ATOM    631  C   PRO A  86     -54.312  33.719  11.797  1.00 23.78           C  
ATOM    632  CB  PRO A  86     -56.750  34.031  12.266  1.00 23.78           C  
ATOM    633  O   PRO A  86     -53.719  32.969  12.586  1.00 23.78           O  
ATOM    634  CG  PRO A  86     -57.344  32.875  13.031  1.00 23.78           C  
ATOM    635  CD  PRO A  86     -56.844  31.594  12.453  1.00 23.78           C  
ATOM    636  N   PRO A  87     -53.562  34.469  10.984  1.00 22.42           N  
ATOM    637  CA  PRO A  87     -52.156  34.938  11.039  1.00 22.42           C  
ATOM    638  C   PRO A  87     -51.688  35.250  12.461  1.00 22.42           C  
ATOM    639  CB  PRO A  87     -52.188  36.188  10.188  1.00 22.42           C  
ATOM    640  O   PRO A  87     -50.500  35.469  12.688  1.00 22.42           O  
ATOM    641  CG  PRO A  87     -53.625  36.406   9.828  1.00 22.42           C  
ATOM    642  CD  PRO A  87     -54.406  35.281  10.398  1.00 22.42           C  
ATOM    643  N   GLU A  88     -52.688  35.500  13.406  1.00 24.59           N  
ATOM    644  CA  GLU A  88     -52.438  36.188  14.688  1.00 24.59           C  
ATOM    645  C   GLU A  88     -51.625  35.281  15.633  1.00 24.59           C  
ATOM    646  CB  GLU A  88     -53.750  36.594  15.344  1.00 24.59           C  
ATOM    647  O   GLU A  88     -50.906  35.781  16.484  1.00 24.59           O  
ATOM    648  CG  GLU A  88     -54.531  37.625  14.555  1.00 24.59           C  
ATOM    649  CD  GLU A  88     -56.031  37.656  14.891  1.00 24.59           C  
ATOM    650  OE1 GLU A  88     -56.781  38.438  14.266  1.00 24.59           O  
ATOM    651  OE2 GLU A  88     -56.438  36.875  15.781  1.00 24.59           O  
ATOM    652  N   ALA A  89     -52.000  33.938  15.617  1.00 24.83           N  
ATOM    653  CA  ALA A  89     -51.719  33.219  16.859  1.00 24.83           C  
ATOM    654  C   ALA A  89     -50.250  32.844  16.938  1.00 24.83           C  
ATOM    655  CB  ALA A  89     -52.594  31.984  16.984  1.00 24.83           C  
ATOM    656  O   ALA A  89     -49.719  32.531  18.016  1.00 24.83           O  
ATOM    657  N   LEU A  90     -49.719  32.594  15.688  1.00 25.42           N  
ATOM    658  CA  LEU A  90     -48.375  32.000  15.820  1.00 25.42           C  
ATOM    659  C   LEU A  90     -47.406  33.000  16.453  1.00 25.42           C  
ATOM    660  CB  LEU A  90     -47.844  31.547  14.461  1.00 25.42           C  
ATOM    661  O   LEU A  90     -46.250  32.688  16.688  1.00 25.42           O  
ATOM    662  CG  LEU A  90     -47.719  30.031  14.250  1.00 25.42           C  
ATOM    663  CD1 LEU A  90     -48.656  29.578  13.125  1.00 25.42           C  
ATOM    664  CD2 LEU A  90     -46.281  29.656  13.945  1.00 25.42           C  
ATOM    665  N   LEU A  91     -47.719  34.344  16.312  1.00 26.86           N  
ATOM    666  CA  LEU A  91     -46.906  35.438  16.875  1.00 26.86           C  
ATOM    667  C   LEU A  91     -46.812  35.281  18.391  1.00 26.86           C  
ATOM    668  CB  LEU A  91     -47.500  36.781  16.531  1.00 26.86           C  
ATOM    669  O   LEU A  91     -45.812  35.688  18.984  1.00 26.86           O  
ATOM    670  CG  LEU A  91     -46.750  37.594  15.477  1.00 26.86           C  
ATOM    671  CD1 LEU A  91     -47.750  38.312  14.555  1.00 26.86           C  
ATOM    672  CD2 LEU A  91     -45.812  38.594  16.141  1.00 26.86           C  
ATOM    673  N   LYS A  92     -47.781  34.719  19.078  1.00 27.36           N  
ATOM    674  CA  LYS A  92     -47.875  34.812  20.531  1.00 27.36           C  
ATOM    675  C   LYS A  92     -46.875  33.875  21.203  1.00 27.36           C  
ATOM    676  CB  LYS A  92     -49.281  34.500  21.016  1.00 27.36           C  
ATOM    677  O   LYS A  92     -46.250  34.219  22.203  1.00 27.36           O  
ATOM    678  CG  LYS A  92     -50.094  35.719  21.422  1.00 27.36           C  
ATOM    679  CD  LYS A  92     -51.500  35.344  21.891  1.00 27.36           C  
ATOM    680  CE  LYS A  92     -52.312  36.562  22.219  1.00 27.36           C  
ATOM    681  NZ  LYS A  92     -53.719  36.219  22.625  1.00 27.36           N  
ATOM    682  N   GLU A  93     -46.812  32.562  20.656  1.00 27.34           N  
ATOM    683  CA  GLU A  93     -46.156  31.594  21.531  1.00 27.34           C  
ATOM    684  C   GLU A  93     -44.656  31.859  21.609  1.00 27.34           C  
ATOM    685  CB  GLU A  93     -46.406  30.156  21.047  1.00 27.34           C  
ATOM    686  O   GLU A  93     -44.000  31.516  22.609  1.00 27.34           O  
ATOM    687  CG  GLU A  93     -47.375  29.375  21.922  1.00 27.34           C  
ATOM    688  CD  GLU A  93     -47.625  27.953  21.422  1.00 27.34           C  
ATOM    689  OE1 GLU A  93     -48.344  27.188  22.094  1.00 27.34           O  
ATOM    690  OE2 GLU A  93     -47.062  27.609  20.359  1.00 27.34           O  
ATOM    691  N   PHE A  94     -44.031  32.281  20.453  1.00 28.33           N  
ATOM    692  CA  PHE A  94     -42.594  32.531  20.562  1.00 28.33           C  
ATOM    693  C   PHE A  94     -42.344  33.594  21.641  1.00 28.33           C  
ATOM    694  CB  PHE A  94     -42.031  33.000  19.219  1.00 28.33           C  
ATOM    695  O   PHE A  94     -41.188  33.781  22.062  1.00 28.33           O  
ATOM    696  CG  PHE A  94     -40.719  32.375  18.875  1.00 28.33           C  
ATOM    697  CD1 PHE A  94     -39.531  33.031  19.172  1.00 28.33           C  
ATOM    698  CD2 PHE A  94     -40.656  31.125  18.266  1.00 28.33           C  
ATOM    699  CE1 PHE A  94     -38.281  32.438  18.859  1.00 28.33           C  
ATOM    700  CE2 PHE A  94     -39.438  30.547  17.953  1.00 28.33           C  
ATOM    701  CZ  PHE A  94     -38.250  31.203  18.250  1.00 28.33           C  
ATOM    702  N   GLN A  95     -43.281  34.500  22.000  1.00 24.53           N  
ATOM    703  CA  GLN A  95     -43.156  35.500  23.047  1.00 24.53           C  
ATOM    704  C   GLN A  95     -43.031  34.875  24.422  1.00 24.53           C  
ATOM    705  CB  GLN A  95     -44.375  36.438  23.016  1.00 24.53           C  
ATOM    706  O   GLN A  95     -42.375  35.406  25.312  1.00 24.53           O  
ATOM    707  CG  GLN A  95     -44.125  37.750  22.250  1.00 24.53           C  
ATOM    708  CD  GLN A  95     -45.375  38.594  22.156  1.00 24.53           C  
ATOM    709  NE2 GLN A  95     -45.219  39.812  21.625  1.00 24.53           N  
ATOM    710  OE1 GLN A  95     -46.469  38.188  22.547  1.00 24.53           O  
ATOM    711  N   LEU A  96     -43.719  33.656  24.625  1.00 25.77           N  
ATOM    712  CA  LEU A  96     -43.781  33.250  26.016  1.00 25.77           C  
ATOM    713  C   LEU A  96     -42.438  32.719  26.500  1.00 25.77           C  
ATOM    714  CB  LEU A  96     -44.875  32.188  26.203  1.00 25.77           C  
ATOM    715  O   LEU A  96     -42.125  32.781  27.703  1.00 25.77           O  
ATOM    716  CG  LEU A  96     -46.250  32.688  26.656  1.00 25.77           C  
ATOM    717  CD1 LEU A  96     -47.344  31.859  26.000  1.00 25.77           C  
ATOM    718  CD2 LEU A  96     -46.375  32.656  28.172  1.00 25.77           C  
ATOM    719  N   LEU A  97     -41.719  31.812  25.609  1.00 26.02           N  
ATOM    720  CA  LEU A  97     -40.594  31.172  26.281  1.00 26.02           C  
ATOM    721  C   LEU A  97     -39.625  32.219  26.812  1.00 26.02           C  
ATOM    722  CB  LEU A  97     -39.875  30.219  25.328  1.00 26.02           C  
ATOM    723  O   LEU A  97     -38.656  31.859  27.500  1.00 26.02           O  
ATOM    724  CG  LEU A  97     -40.156  28.719  25.516  1.00 26.02           C  
ATOM    725  CD1 LEU A  97     -40.344  28.047  24.172  1.00 26.02           C  
ATOM    726  CD2 LEU A  97     -39.031  28.062  26.312  1.00 26.02           C  
ATOM    727  N   LEU A  98     -39.531  33.469  26.156  1.00 22.91           N  
ATOM    728  CA  LEU A  98     -38.750  34.500  26.828  1.00 22.91           C  
ATOM    729  C   LEU A  98     -39.250  34.750  28.234  1.00 22.91           C  
ATOM    730  CB  LEU A  98     -38.781  35.781  26.016  1.00 22.91           C  
ATOM    731  O   LEU A  98     -38.562  35.344  29.062  1.00 22.91           O  
ATOM    732  CG  LEU A  98     -37.656  35.938  24.969  1.00 22.91           C  
ATOM    733  CD1 LEU A  98     -38.156  36.844  23.828  1.00 22.91           C  
ATOM    734  CD2 LEU A  98     -36.406  36.531  25.609  1.00 22.91           C  
ATOM    735  N   LYS A  99     -40.500  34.531  28.484  1.00 22.91           N  
ATOM    736  CA  LYS A  99     -41.031  35.125  29.703  1.00 22.91           C  
ATOM    737  C   LYS A  99     -40.688  34.281  30.938  1.00 22.91           C  
ATOM    738  CB  LYS A  99     -42.562  35.281  29.594  1.00 22.91           C  
ATOM    739  O   LYS A  99     -40.844  34.750  32.062  1.00 22.91           O  
ATOM    740  CG  LYS A  99     -43.031  36.688  29.281  1.00 22.91           C  
ATOM    741  CD  LYS A  99     -44.531  36.781  29.203  1.00 22.91           C  
ATOM    742  CE  LYS A  99     -45.000  38.188  28.875  1.00 22.91           C  
ATOM    743  NZ  LYS A  99     -46.469  38.281  28.750  1.00 22.91           N  
ATOM    744  N   GLY A 100     -40.500  32.875  30.828  1.00 24.48           N  
ATOM    745  CA  GLY A 100     -40.750  32.281  32.125  1.00 24.48           C  
ATOM    746  C   GLY A 100     -39.688  32.656  33.156  1.00 24.48           C  
ATOM    747  O   GLY A 100     -39.750  32.219  34.312  1.00 24.48           O  
ATOM    748  N   ALA A 101     -38.312  32.844  32.812  1.00 21.78           N  
ATOM    749  CA  ALA A 101     -37.469  33.094  33.969  1.00 21.78           C  
ATOM    750  C   ALA A 101     -38.031  34.219  34.844  1.00 21.78           C  
ATOM    751  CB  ALA A 101     -36.062  33.438  33.531  1.00 21.78           C  
ATOM    752  O   ALA A 101     -37.375  34.688  35.781  1.00 21.78           O  
ATOM    753  N   VAL A 102     -39.188  34.781  34.344  1.00 20.70           N  
ATOM    754  CA  VAL A 102     -39.656  35.906  35.125  1.00 20.70           C  
ATOM    755  C   VAL A 102     -40.094  35.469  36.531  1.00 20.70           C  
ATOM    756  CB  VAL A 102     -40.844  36.625  34.406  1.00 20.70           C  
ATOM    757  O   VAL A 102     -40.406  36.281  37.375  1.00 20.70           O  
ATOM    758  CG1 VAL A 102     -41.312  37.844  35.219  1.00 20.70           C  
ATOM    759  CG2 VAL A 102     -40.438  37.031  33.000  1.00 20.70           C  
ATOM    760  N   ARG A 103     -40.281  34.188  36.688  1.00 19.92           N  
ATOM    761  CA  ARG A 103     -41.250  34.125  37.750  1.00 19.92           C  
ATOM    762  C   ARG A 103     -40.656  34.688  39.062  1.00 19.92           C  
ATOM    763  CB  ARG A 103     -41.719  32.719  37.969  1.00 19.92           C  
ATOM    764  O   ARG A 103     -41.375  35.344  39.812  1.00 19.92           O  
ATOM    765  CG  ARG A 103     -43.094  32.406  37.344  1.00 19.92           C  
ATOM    766  CD  ARG A 103     -43.562  31.000  37.656  1.00 19.92           C  
ATOM    767  NE  ARG A 103     -44.875  30.734  37.125  1.00 19.92           N  
ATOM    768  NH1 ARG A 103     -45.031  28.594  37.938  1.00 19.92           N  
ATOM    769  NH2 ARG A 103     -46.750  29.469  36.719  1.00 19.92           N  
ATOM    770  CZ  ARG A 103     -45.562  29.609  37.250  1.00 19.92           C  
ATOM    771  N   GLN A 104     -39.625  34.094  39.688  1.00 19.28           N  
ATOM    772  CA  GLN A 104     -39.938  34.188  41.094  1.00 19.28           C  
ATOM    773  C   GLN A 104     -39.969  35.656  41.562  1.00 19.28           C  
ATOM    774  CB  GLN A 104     -38.938  33.406  41.938  1.00 19.28           C  
ATOM    775  O   GLN A 104     -40.469  35.938  42.656  1.00 19.28           O  
ATOM    776  CG  GLN A 104     -39.438  32.031  42.344  1.00 19.28           C  
ATOM    777  CD  GLN A 104     -38.406  31.250  43.125  1.00 19.28           C  
ATOM    778  NE2 GLN A 104     -38.781  30.078  43.625  1.00 19.28           N  
ATOM    779  OE1 GLN A 104     -37.250  31.688  43.312  1.00 19.28           O  
ATOM    780  N   ARG A 105     -39.031  36.500  41.031  1.00 17.28           N  
ATOM    781  CA  ARG A 105     -39.031  37.594  41.969  1.00 17.28           C  
ATOM    782  C   ARG A 105     -40.438  38.250  42.062  1.00 17.28           C  
ATOM    783  CB  ARG A 105     -38.000  38.656  41.531  1.00 17.28           C  
ATOM    784  O   ARG A 105     -40.938  38.781  41.062  1.00 17.28           O  
ATOM    785  CG  ARG A 105     -36.719  38.594  42.312  1.00 17.28           C  
ATOM    786  CD  ARG A 105     -35.719  39.625  41.844  1.00 17.28           C  
ATOM    787  NE  ARG A 105     -34.562  39.719  42.750  1.00 17.28           N  
ATOM    788  NH1 ARG A 105     -33.312  41.094  41.344  1.00 17.28           N  
ATOM    789  NH2 ARG A 105     -32.469  40.438  43.375  1.00 17.28           N  
ATOM    790  CZ  ARG A 105     -33.438  40.406  42.500  1.00 17.28           C  
ATOM    791  N   GLU A 106     -41.344  37.844  42.688  1.00 18.22           N  
ATOM    792  CA  GLU A 106     -42.656  38.250  43.219  1.00 18.22           C  
ATOM    793  C   GLU A 106     -42.625  39.719  43.625  1.00 18.22           C  
ATOM    794  CB  GLU A 106     -43.062  37.344  44.375  1.00 18.22           C  
ATOM    795  O   GLU A 106     -43.688  40.344  43.719  1.00 18.22           O  
ATOM    796  CG  GLU A 106     -43.969  36.188  43.969  1.00 18.22           C  
ATOM    797  CD  GLU A 106     -44.375  35.312  45.156  1.00 18.22           C  
ATOM    798  OE1 GLU A 106     -45.250  34.438  44.969  1.00 18.22           O  
ATOM    799  OE2 GLU A 106     -43.844  35.531  46.250  1.00 18.22           O  
ATOM    800  N   ARG A 107     -41.844  40.344  44.531  1.00 16.03           N  
ATOM    801  CA  ARG A 107     -42.625  41.438  45.094  1.00 16.03           C  
ATOM    802  C   ARG A 107     -42.844  42.531  44.031  1.00 16.03           C  
ATOM    803  CB  ARG A 107     -41.906  42.000  46.312  1.00 16.03           C  
ATOM    804  O   ARG A 107     -43.875  43.219  44.062  1.00 16.03           O  
ATOM    805  CG  ARG A 107     -42.406  41.469  47.625  1.00 16.03           C  
ATOM    806  CD  ARG A 107     -41.688  42.094  48.812  1.00 16.03           C  
ATOM    807  NE  ARG A 107     -42.219  41.594  50.094  1.00 16.03           N  
ATOM    808  NH1 ARG A 107     -40.875  42.938  51.406  1.00 16.03           N  
ATOM    809  NH2 ARG A 107     -42.375  41.500  52.375  1.00 16.03           N  
ATOM    810  CZ  ARG A 107     -41.812  42.000  51.281  1.00 16.03           C  
ATOM    811  N   ALA A 108     -41.688  43.062  43.281  1.00 15.83           N  
ATOM    812  CA  ALA A 108     -41.656  44.531  43.156  1.00 15.83           C  
ATOM    813  C   ALA A 108     -42.531  45.031  42.031  1.00 15.83           C  
ATOM    814  CB  ALA A 108     -40.219  45.000  42.969  1.00 15.83           C  
ATOM    815  O   ALA A 108     -42.969  44.250  41.188  1.00 15.83           O  
ATOM    816  N   GLU A 109     -41.969  46.219  41.031  1.00 15.45           N  
ATOM    817  CA  GLU A 109     -42.844  47.281  40.500  1.00 15.45           C  
ATOM    818  C   GLU A 109     -43.656  46.781  39.344  1.00 15.45           C  
ATOM    819  CB  GLU A 109     -42.000  48.500  40.094  1.00 15.45           C  
ATOM    820  O   GLU A 109     -43.156  46.094  38.438  1.00 15.45           O  
ATOM    821  CG  GLU A 109     -41.688  49.438  41.250  1.00 15.45           C  
ATOM    822  CD  GLU A 109     -41.062  50.750  40.781  1.00 15.45           C  
ATOM    823  OE1 GLU A 109     -40.906  51.656  41.625  1.00 15.45           O  
ATOM    824  OE2 GLU A 109     -40.750  50.875  39.594  1.00 15.45           O  
ATOM    825  N   PRO A 110     -44.906  47.125  39.281  1.00 15.27           N  
ATOM    826  CA  PRO A 110     -46.062  46.500  38.594  1.00 15.27           C  
ATOM    827  C   PRO A 110     -46.156  46.875  37.125  1.00 15.27           C  
ATOM    828  CB  PRO A 110     -47.281  47.062  39.375  1.00 15.27           C  
ATOM    829  O   PRO A 110     -47.000  46.344  36.406  1.00 15.27           O  
ATOM    830  CG  PRO A 110     -46.719  48.156  40.219  1.00 15.27           C  
ATOM    831  CD  PRO A 110     -45.219  48.156  40.094  1.00 15.27           C  
ATOM    832  N   GLU A 111     -45.094  47.594  36.469  1.00 15.69           N  
ATOM    833  CA  GLU A 111     -45.875  48.469  35.594  1.00 15.69           C  
ATOM    834  C   GLU A 111     -46.594  47.688  34.500  1.00 15.69           C  
ATOM    835  CB  GLU A 111     -45.000  49.562  34.969  1.00 15.69           C  
ATOM    836  O   GLU A 111     -45.938  47.000  33.719  1.00 15.69           O  
ATOM    837  CG  GLU A 111     -44.688  50.719  35.938  1.00 15.69           C  
ATOM    838  CD  GLU A 111     -44.188  51.969  35.219  1.00 15.69           C  
ATOM    839  OE1 GLU A 111     -44.062  53.031  35.875  1.00 15.69           O  
ATOM    840  OE2 GLU A 111     -43.875  51.875  34.000  1.00 15.69           O  
ATOM    841  N   PRO A 112     -47.719  47.594  34.688  1.00 14.45           N  
ATOM    842  CA  PRO A 112     -48.531  46.688  33.875  1.00 14.45           C  
ATOM    843  C   PRO A 112     -48.688  47.156  32.438  1.00 14.45           C  
ATOM    844  CB  PRO A 112     -49.875  46.688  34.625  1.00 14.45           C  
ATOM    845  O   PRO A 112     -48.312  48.281  32.125  1.00 14.45           O  
ATOM    846  CG  PRO A 112     -49.812  47.844  35.531  1.00 14.45           C  
ATOM    847  CD  PRO A 112     -48.438  48.406  35.531  1.00 14.45           C  
ATOM    848  N   CYS A 113     -49.844  47.094  31.906  1.00 14.53           N  
ATOM    849  CA  CYS A 113     -50.500  46.500  30.719  1.00 14.53           C  
ATOM    850  C   CYS A 113     -50.969  47.594  29.766  1.00 14.53           C  
ATOM    851  CB  CYS A 113     -51.688  45.656  31.141  1.00 14.53           C  
ATOM    852  O   CYS A 113     -51.469  47.312  28.688  1.00 14.53           O  
ATOM    853  SG  CYS A 113     -51.250  43.969  31.609  1.00 14.53           S  
ATOM    854  N   THR A 114     -50.844  49.062  30.141  1.00 13.48           N  
ATOM    855  CA  THR A 114     -52.125  49.656  29.797  1.00 13.48           C  
ATOM    856  C   THR A 114     -52.281  49.781  28.281  1.00 13.48           C  
ATOM    857  CB  THR A 114     -52.281  51.062  30.453  1.00 13.48           C  
ATOM    858  O   THR A 114     -51.281  49.812  27.562  1.00 13.48           O  
ATOM    859  CG2 THR A 114     -52.500  50.938  31.953  1.00 13.48           C  
ATOM    860  OG1 THR A 114     -51.062  51.812  30.219  1.00 13.48           O  
ATOM    861  N   CYS A 115     -53.531  50.469  28.016  1.00 13.56           N  
ATOM    862  CA  CYS A 115     -54.625  50.406  27.047  1.00 13.56           C  
ATOM    863  C   CYS A 115     -54.344  51.250  25.828  1.00 13.56           C  
ATOM    864  CB  CYS A 115     -55.938  50.844  27.703  1.00 13.56           C  
ATOM    865  O   CYS A 115     -53.531  52.156  25.875  1.00 13.56           O  
ATOM    866  SG  CYS A 115     -56.781  49.500  28.625  1.00 13.56           S  
ATOM    867  N   GLY A 116     -55.250  51.156  24.906  1.00 15.41           N  
ATOM    868  CA  GLY A 116     -55.594  51.500  23.531  1.00 15.41           C  
ATOM    869  C   GLY A 116     -55.969  52.938  23.359  1.00 15.41           C  
ATOM    870  O   GLY A 116     -55.312  53.688  22.609  1.00 15.41           O  
ATOM    871  N   PRO A 117     -57.281  53.281  23.688  1.00 14.04           N  
ATOM    872  CA  PRO A 117     -58.250  53.938  22.828  1.00 14.04           C  
ATOM    873  C   PRO A 117     -58.188  55.438  22.859  1.00 14.04           C  
ATOM    874  CB  PRO A 117     -59.594  53.438  23.391  1.00 14.04           C  
ATOM    875  O   PRO A 117     -57.375  56.031  23.578  1.00 14.04           O  
ATOM    876  CG  PRO A 117     -59.250  52.875  24.734  1.00 14.04           C  
ATOM    877  CD  PRO A 117     -57.750  52.812  24.859  1.00 14.04           C  
ATOM    878  N   ALA A 118     -59.375  56.125  23.266  1.00 14.80           N  
ATOM    879  CA  ALA A 118     -60.375  57.031  22.656  1.00 14.80           C  
ATOM    880  C   ALA A 118     -60.062  58.469  22.984  1.00 14.80           C  
ATOM    881  CB  ALA A 118     -61.781  56.656  23.109  1.00 14.80           C  
ATOM    882  O   ALA A 118     -60.000  59.312  22.094  1.00 14.80           O  
ATOM    883  N   GLY A 119     -60.875  59.188  24.016  1.00 13.52           N  
ATOM    884  CA  GLY A 119     -62.000  60.125  24.031  1.00 13.52           C  
ATOM    885  C   GLY A 119     -61.594  61.531  24.344  1.00 13.52           C  
ATOM    886  O   GLY A 119     -60.562  61.781  24.984  1.00 13.52           O  
ATOM    887  N   PRO A 120     -62.375  62.625  23.953  1.00 16.42           N  
ATOM    888  CA  PRO A 120     -62.438  64.000  23.422  1.00 16.42           C  
ATOM    889  C   PRO A 120     -62.312  65.062  24.516  1.00 16.42           C  
ATOM    890  CB  PRO A 120     -63.812  64.062  22.750  1.00 16.42           C  
ATOM    891  O   PRO A 120     -61.750  66.125  24.281  1.00 16.42           O  
ATOM    892  CG  PRO A 120     -64.562  62.844  23.266  1.00 16.42           C  
ATOM    893  CD  PRO A 120     -63.562  61.969  23.984  1.00 16.42           C  
ATOM    894  N   VAL A 121     -63.000  64.812  25.625  1.00 13.20           N  
ATOM    895  CA  VAL A 121     -63.938  65.812  26.141  1.00 13.20           C  
ATOM    896  C   VAL A 121     -63.188  66.938  26.797  1.00 13.20           C  
ATOM    897  CB  VAL A 121     -64.938  65.188  27.141  1.00 13.20           C  
ATOM    898  O   VAL A 121     -62.125  67.375  26.312  1.00 13.20           O  
ATOM    899  CG1 VAL A 121     -66.250  66.000  27.188  1.00 13.20           C  
ATOM    900  CG2 VAL A 121     -65.250  63.750  26.766  1.00 13.20           C  
ATOM    901  N   ALA A 122     -63.500  67.188  28.141  1.00 13.38           N  
ATOM    902  CA  ALA A 122     -64.188  68.250  28.797  1.00 13.38           C  
ATOM    903  C   ALA A 122     -63.250  69.312  29.266  1.00 13.38           C  
ATOM    904  CB  ALA A 122     -65.000  67.688  29.984  1.00 13.38           C  
ATOM    905  O   ALA A 122     -62.031  69.125  29.344  1.00 13.38           O  
ATOM    906  N   ALA A 123     -63.406  69.688  30.578  1.00 13.81           N  
ATOM    907  CA  ALA A 123     -63.969  70.875  31.203  1.00 13.81           C  
ATOM    908  C   ALA A 123     -62.844  71.875  31.609  1.00 13.81           C  
ATOM    909  CB  ALA A 123     -64.812  70.500  32.438  1.00 13.81           C  
ATOM    910  O   ALA A 123     -62.812  73.000  31.141  1.00 13.81           O  
ATOM    911  N   SER A 124     -62.719  72.125  33.000  1.00 13.59           N  
ATOM    912  CA  SER A 124     -63.094  73.250  33.781  1.00 13.59           C  
ATOM    913  C   SER A 124     -61.906  74.188  34.031  1.00 13.59           C  
ATOM    914  CB  SER A 124     -63.719  72.875  35.125  1.00 13.59           C  
ATOM    915  O   SER A 124     -60.750  73.750  33.938  1.00 13.59           O  
ATOM    916  OG  SER A 124     -63.719  71.438  35.250  1.00 13.59           O  
ATOM    917  N   LEU A 125     -61.938  74.938  35.219  1.00 14.48           N  
ATOM    918  CA  LEU A 125     -62.000  76.375  35.594  1.00 14.48           C  
ATOM    919  C   LEU A 125     -60.625  76.875  36.000  1.00 14.48           C  
ATOM    920  CB  LEU A 125     -63.000  76.562  36.750  1.00 14.48           C  
ATOM    921  O   LEU A 125     -60.188  77.938  35.531  1.00 14.48           O  
ATOM    922  CG  LEU A 125     -64.438  76.688  36.344  1.00 14.48           C  
ATOM    923  CD1 LEU A 125     -65.375  76.125  37.438  1.00 14.48           C  
ATOM    924  CD2 LEU A 125     -64.812  78.188  36.094  1.00 14.48           C  
ATOM    925  N   ALA A 126     -60.094  76.688  37.344  1.00 13.52           N  
ATOM    926  CA  ALA A 126     -60.094  77.875  38.219  1.00 13.52           C  
ATOM    927  C   ALA A 126     -58.781  78.562  38.188  1.00 13.52           C  
ATOM    928  CB  ALA A 126     -60.469  77.438  39.656  1.00 13.52           C  
ATOM    929  O   ALA A 126     -57.719  77.938  37.906  1.00 13.52           O  
ATOM    930  N   PRO A 127     -58.500  79.750  38.969  1.00 15.62           N  
ATOM    931  CA  PRO A 127     -58.062  81.125  38.844  1.00 15.62           C  
ATOM    932  C   PRO A 127     -56.594  81.375  39.188  1.00 15.62           C  
ATOM    933  CB  PRO A 127     -58.969  81.875  39.844  1.00 15.62           C  
ATOM    934  O   PRO A 127     -55.875  82.000  38.438  1.00 15.62           O  
ATOM    935  CG  PRO A 127     -59.562  80.812  40.688  1.00 15.62           C  
ATOM    936  CD  PRO A 127     -59.250  79.438  40.062  1.00 15.62           C  
ATOM    937  N   VAL A 128     -56.094  81.250  40.562  1.00 14.48           N  
ATOM    938  CA  VAL A 128     -55.844  82.500  41.281  1.00 14.48           C  
ATOM    939  C   VAL A 128     -54.375  82.875  41.125  1.00 14.48           C  
ATOM    940  CB  VAL A 128     -56.188  82.375  42.781  1.00 14.48           C  
ATOM    941  O   VAL A 128     -54.062  84.000  40.750  1.00 14.48           O  
ATOM    942  CG1 VAL A 128     -56.125  83.688  43.469  1.00 14.48           C  
ATOM    943  CG2 VAL A 128     -57.594  81.750  42.938  1.00 14.48           C  
ATOM    944  N   SER A 129     -53.406  82.875  42.281  1.00 14.32           N  
ATOM    945  CA  SER A 129     -53.000  84.062  43.031  1.00 14.32           C  
ATOM    946  C   SER A 129     -51.562  84.500  42.688  1.00 14.32           C  
ATOM    947  CB  SER A 129     -53.125  83.875  44.531  1.00 14.32           C  
ATOM    948  O   SER A 129     -50.812  83.688  42.125  1.00 14.32           O  
ATOM    949  OG  SER A 129     -54.469  83.500  44.875  1.00 14.32           O  
ATOM    950  N   ALA A 130     -50.656  84.812  43.781  1.00 14.68           N  
ATOM    951  CA  ALA A 130     -50.062  86.062  44.250  1.00 14.68           C  
ATOM    952  C   ALA A 130     -48.625  86.188  43.781  1.00 14.68           C  
ATOM    953  CB  ALA A 130     -50.188  86.188  45.750  1.00 14.68           C  
ATOM    954  O   ALA A 130     -48.000  85.188  43.375  1.00 14.68           O  
ATOM    955  N   THR A 131     -47.625  86.562  44.750  1.00 14.65           N  
ATOM    956  CA  THR A 131     -46.844  87.812  44.969  1.00 14.65           C  
ATOM    957  C   THR A 131     -45.375  87.562  44.531  1.00 14.65           C  
ATOM    958  CB  THR A 131     -46.875  88.250  46.438  1.00 14.65           C  
ATOM    959  O   THR A 131     -44.938  86.438  44.406  1.00 14.65           O  
ATOM    960  CG2 THR A 131     -48.219  88.938  46.781  1.00 14.65           C  
ATOM    961  OG1 THR A 131     -46.750  87.062  47.281  1.00 14.65           O  
ATOM    962  N   ALA A 132     -44.312  88.438  44.938  1.00 15.66           N  
ATOM    963  CA  ALA A 132     -43.344  89.438  44.500  1.00 15.66           C  
ATOM    964  C   ALA A 132     -41.938  88.875  44.531  1.00 15.66           C  
ATOM    965  CB  ALA A 132     -43.438  90.688  45.375  1.00 15.66           C  
ATOM    966  O   ALA A 132     -41.219  88.938  43.531  1.00 15.66           O  
ATOM    967  N   GLY A 133     -41.188  88.688  45.750  1.00 14.99           N  
ATOM    968  CA  GLY A 133     -40.094  89.625  46.062  1.00 14.99           C  
ATOM    969  C   GLY A 133     -38.719  89.125  45.594  1.00 14.99           C  
ATOM    970  O   GLY A 133     -38.594  87.938  45.219  1.00 14.99           O  
ATOM    971  N   GLU A 134     -37.500  89.312  46.406  1.00 15.77           N  
ATOM    972  CA  GLU A 134     -36.312  90.125  46.406  1.00 15.77           C  
ATOM    973  C   GLU A 134     -35.062  89.312  46.125  1.00 15.77           C  
ATOM    974  CB  GLU A 134     -36.125  90.875  47.719  1.00 15.77           C  
ATOM    975  O   GLU A 134     -34.250  89.625  45.250  1.00 15.77           O  
ATOM    976  CG  GLU A 134     -36.844  92.250  47.781  1.00 15.77           C  
ATOM    977  CD  GLU A 134     -36.656  92.938  49.094  1.00 15.77           C  
ATOM    978  OE1 GLU A 134     -37.062  94.125  49.188  1.00 15.77           O  
ATOM    979  OE2 GLU A 134     -36.062  92.375  50.031  1.00 15.77           O  
ATOM    980  N   ASP A 135     -34.312  88.625  47.156  1.00 14.88           N  
ATOM    981  CA  ASP A 135     -33.031  89.062  47.656  1.00 14.88           C  
ATOM    982  C   ASP A 135     -31.891  88.312  46.938  1.00 14.88           C  
ATOM    983  CB  ASP A 135     -32.906  88.875  49.156  1.00 14.88           C  
ATOM    984  O   ASP A 135     -32.094  87.188  46.469  1.00 14.88           O  
ATOM    985  CG  ASP A 135     -33.531  90.000  49.969  1.00 14.88           C  
ATOM    986  OD1 ASP A 135     -33.719  91.125  49.406  1.00 14.88           O  
ATOM    987  OD2 ASP A 135     -33.812  89.812  51.156  1.00 14.88           O  
ATOM    988  N   ASP A 136     -30.484  88.688  47.094  1.00 16.95           N  
ATOM    989  CA  ASP A 136     -29.219  89.062  46.500  1.00 16.95           C  
ATOM    990  C   ASP A 136     -28.266  87.875  46.406  1.00 16.95           C  
ATOM    991  CB  ASP A 136     -28.562  90.188  47.312  1.00 16.95           C  
ATOM    992  O   ASP A 136     -27.719  87.625  45.312  1.00 16.95           O  
ATOM    993  CG  ASP A 136     -28.859  91.562  46.750  1.00 16.95           C  
ATOM    994  OD1 ASP A 136     -29.312  91.688  45.594  1.00 16.95           O  
ATOM    995  OD2 ASP A 136     -28.625  92.562  47.469  1.00 16.95           O  
ATOM    996  N   ASP A 137     -27.375  87.500  47.469  1.00 16.34           N  
ATOM    997  CA  ASP A 137     -25.938  87.750  47.531  1.00 16.34           C  
ATOM    998  C   ASP A 137     -25.156  86.500  47.156  1.00 16.34           C  
ATOM    999  CB  ASP A 137     -25.531  88.250  48.906  1.00 16.34           C  
ATOM   1000  O   ASP A 137     -24.234  86.562  46.344  1.00 16.34           O  
ATOM   1001  CG  ASP A 137     -25.578  89.750  49.062  1.00 16.34           C  
ATOM   1002  OD1 ASP A 137     -25.656  90.438  48.031  1.00 16.34           O  
ATOM   1003  OD2 ASP A 137     -25.547  90.250  50.219  1.00 16.34           O  
ATOM   1004  N   ASP A 138     -24.906  85.438  48.094  1.00 15.70           N  
ATOM   1005  CA  ASP A 138     -23.641  85.000  48.688  1.00 15.70           C  
ATOM   1006  C   ASP A 138     -23.031  83.875  47.906  1.00 15.70           C  
ATOM   1007  CB  ASP A 138     -23.828  84.625  50.156  1.00 15.70           C  
ATOM   1008  O   ASP A 138     -23.531  82.750  47.938  1.00 15.70           O  
ATOM   1009  CG  ASP A 138     -23.672  85.750  51.094  1.00 15.70           C  
ATOM   1010  OD1 ASP A 138     -23.156  86.812  50.688  1.00 15.70           O  
ATOM   1011  OD2 ASP A 138     -24.094  85.625  52.281  1.00 15.70           O  
ATOM   1012  N   VAL A 139     -22.578  83.938  46.531  1.00 16.45           N  
ATOM   1013  CA  VAL A 139     -22.297  82.938  45.500  1.00 16.45           C  
ATOM   1014  C   VAL A 139     -20.969  82.250  45.781  1.00 16.45           C  
ATOM   1015  CB  VAL A 139     -22.266  83.562  44.094  1.00 16.45           C  
ATOM   1016  O   VAL A 139     -20.516  81.375  45.000  1.00 16.45           O  
ATOM   1017  CG1 VAL A 139     -22.922  82.625  43.062  1.00 16.45           C  
ATOM   1018  CG2 VAL A 139     -22.953  84.938  44.094  1.00 16.45           C  
ATOM   1019  N   VAL A 140     -20.016  82.562  46.719  1.00 18.20           N  
ATOM   1020  CA  VAL A 140     -18.609  82.562  46.375  1.00 18.20           C  
ATOM   1021  C   VAL A 140     -18.062  81.125  46.500  1.00 18.20           C  
ATOM   1022  CB  VAL A 140     -17.781  83.500  47.281  1.00 18.20           C  
ATOM   1023  O   VAL A 140     -17.328  80.688  45.625  1.00 18.20           O  
ATOM   1024  CG1 VAL A 140     -16.375  83.688  46.719  1.00 18.20           C  
ATOM   1025  CG2 VAL A 140     -18.500  84.875  47.438  1.00 18.20           C  
ATOM   1026  N   GLY A 141     -18.094  80.375  47.656  1.00 17.09           N  
ATOM   1027  CA  GLY A 141     -16.953  79.812  48.344  1.00 17.09           C  
ATOM   1028  C   GLY A 141     -16.438  78.562  47.688  1.00 17.09           C  
ATOM   1029  O   GLY A 141     -15.234  78.312  47.625  1.00 17.09           O  
ATOM   1030  N   ASP A 142     -17.234  77.375  47.594  1.00 17.27           N  
ATOM   1031  CA  ASP A 142     -16.734  76.062  47.969  1.00 17.27           C  
ATOM   1032  C   ASP A 142     -15.891  75.500  46.844  1.00 17.27           C  
ATOM   1033  CB  ASP A 142     -17.891  75.125  48.312  1.00 17.27           C  
ATOM   1034  O   ASP A 142     -16.375  74.625  46.062  1.00 17.27           O  
ATOM   1035  CG  ASP A 142     -18.281  75.188  49.781  1.00 17.27           C  
ATOM   1036  OD1 ASP A 142     -17.531  75.750  50.594  1.00 17.27           O  
ATOM   1037  OD2 ASP A 142     -19.359  74.625  50.125  1.00 17.27           O  
ATOM   1038  N   VAL A 143     -15.094  76.188  46.000  1.00 19.72           N  
ATOM   1039  CA  VAL A 143     -14.406  75.812  44.781  1.00 19.72           C  
ATOM   1040  C   VAL A 143     -13.336  74.750  45.062  1.00 19.72           C  
ATOM   1041  CB  VAL A 143     -13.758  77.062  44.094  1.00 19.72           C  
ATOM   1042  O   VAL A 143     -12.781  74.188  44.125  1.00 19.72           O  
ATOM   1043  CG1 VAL A 143     -13.148  76.688  42.750  1.00 19.72           C  
ATOM   1044  CG2 VAL A 143     -14.789  78.188  43.938  1.00 19.72           C  
ATOM   1045  N   LEU A 144     -12.703  74.688  46.219  1.00 18.84           N  
ATOM   1046  CA  LEU A 144     -11.305  74.250  46.344  1.00 18.84           C  
ATOM   1047  C   LEU A 144     -11.125  72.750  46.062  1.00 18.84           C  
ATOM   1048  CB  LEU A 144     -10.789  74.562  47.750  1.00 18.84           C  
ATOM   1049  O   LEU A 144     -10.023  72.312  45.781  1.00 18.84           O  
ATOM   1050  CG  LEU A 144     -10.188  76.000  47.969  1.00 18.84           C  
ATOM   1051  CD1 LEU A 144     -10.367  76.438  49.406  1.00 18.84           C  
ATOM   1052  CD2 LEU A 144      -8.711  76.000  47.594  1.00 18.84           C  
ATOM   1053  N   ALA A 145     -11.883  71.875  46.750  1.00 18.06           N  
ATOM   1054  CA  ALA A 145     -11.352  70.625  47.219  1.00 18.06           C  
ATOM   1055  C   ALA A 145     -11.125  69.688  46.062  1.00 18.06           C  
ATOM   1056  CB  ALA A 145     -12.297  70.000  48.219  1.00 18.06           C  
ATOM   1057  O   ALA A 145     -10.641  68.562  46.250  1.00 18.06           O  
ATOM   1058  N   LEU A 146     -11.750  69.812  44.969  1.00 18.77           N  
ATOM   1059  CA  LEU A 146     -11.852  68.688  44.000  1.00 18.77           C  
ATOM   1060  C   LEU A 146     -10.484  68.375  43.406  1.00 18.77           C  
ATOM   1061  CB  LEU A 146     -12.836  69.062  42.875  1.00 18.77           C  
ATOM   1062  O   LEU A 146     -10.391  67.625  42.438  1.00 18.77           O  
ATOM   1063  CG  LEU A 146     -14.312  68.750  43.156  1.00 18.77           C  
ATOM   1064  CD1 LEU A 146     -15.211  69.688  42.375  1.00 18.77           C  
ATOM   1065  CD2 LEU A 146     -14.617  67.312  42.781  1.00 18.77           C  
ATOM   1066  N   LEU A 147      -9.484  69.125  43.594  1.00 20.95           N  
ATOM   1067  CA  LEU A 147      -8.289  69.062  42.750  1.00 20.95           C  
ATOM   1068  C   LEU A 147      -7.566  67.750  42.938  1.00 20.95           C  
ATOM   1069  CB  LEU A 147      -7.340  70.250  43.125  1.00 20.95           C  
ATOM   1070  O   LEU A 147      -6.746  67.375  42.094  1.00 20.95           O  
ATOM   1071  CG  LEU A 147      -7.609  71.562  42.406  1.00 20.95           C  
ATOM   1072  CD1 LEU A 147      -7.141  72.688  43.281  1.00 20.95           C  
ATOM   1073  CD2 LEU A 147      -6.930  71.625  41.062  1.00 20.95           C  
ATOM   1074  N   ALA A 148      -7.184  67.312  44.125  1.00 21.64           N  
ATOM   1075  CA  ALA A 148      -5.941  66.562  44.312  1.00 21.64           C  
ATOM   1076  C   ALA A 148      -6.090  65.125  43.875  1.00 21.64           C  
ATOM   1077  CB  ALA A 148      -5.531  66.625  45.781  1.00 21.64           C  
ATOM   1078  O   ALA A 148      -5.250  64.250  44.188  1.00 21.64           O  
ATOM   1079  N   ALA A 149      -7.262  64.625  43.562  1.00 24.70           N  
ATOM   1080  CA  ALA A 149      -7.207  63.188  43.656  1.00 24.70           C  
ATOM   1081  C   ALA A 149      -6.082  62.625  42.781  1.00 24.70           C  
ATOM   1082  CB  ALA A 149      -8.547  62.594  43.250  1.00 24.70           C  
ATOM   1083  O   ALA A 149      -5.906  63.031  41.656  1.00 24.70           O  
ATOM   1084  N   PRO A 150      -5.012  62.062  43.469  1.00 25.02           N  
ATOM   1085  CA  PRO A 150      -3.826  61.594  42.750  1.00 25.02           C  
ATOM   1086  C   PRO A 150      -4.172  60.719  41.531  1.00 25.02           C  
ATOM   1087  CB  PRO A 150      -3.062  60.812  43.812  1.00 25.02           C  
ATOM   1088  O   PRO A 150      -5.059  59.875  41.625  1.00 25.02           O  
ATOM   1089  CG  PRO A 150      -4.031  60.656  44.938  1.00 25.02           C  
ATOM   1090  CD  PRO A 150      -5.238  61.500  44.656  1.00 25.02           C  
ATOM   1091  N   LEU A 151      -4.262  61.375  40.344  1.00 26.11           N  
ATOM   1092  CA  LEU A 151      -4.438  60.656  39.094  1.00 26.11           C  
ATOM   1093  C   LEU A 151      -3.727  59.312  39.125  1.00 26.11           C  
ATOM   1094  CB  LEU A 151      -3.916  61.500  37.906  1.00 26.11           C  
ATOM   1095  O   LEU A 151      -2.516  59.250  39.344  1.00 26.11           O  
ATOM   1096  CG  LEU A 151      -4.887  62.531  37.344  1.00 26.11           C  
ATOM   1097  CD1 LEU A 151      -4.133  63.781  36.938  1.00 26.11           C  
ATOM   1098  CD2 LEU A 151      -5.641  61.938  36.156  1.00 26.11           C  
ATOM   1099  N   ALA A 152      -4.301  58.344  39.812  1.00 30.73           N  
ATOM   1100  CA  ALA A 152      -3.717  57.000  39.750  1.00 30.73           C  
ATOM   1101  C   ALA A 152      -3.057  56.750  38.406  1.00 30.73           C  
ATOM   1102  CB  ALA A 152      -4.785  55.938  40.000  1.00 30.73           C  
ATOM   1103  O   ALA A 152      -3.596  57.156  37.344  1.00 30.73           O  
ATOM   1104  N   PRO A 153      -1.731  56.812  38.312  1.00 33.09           N  
ATOM   1105  CA  PRO A 153      -1.016  56.719  37.062  1.00 33.09           C  
ATOM   1106  C   PRO A 153      -1.690  55.750  36.094  1.00 33.09           C  
ATOM   1107  CB  PRO A 153       0.363  56.188  37.469  1.00 33.09           C  
ATOM   1108  O   PRO A 153      -2.059  54.625  36.469  1.00 33.09           O  
ATOM   1109  CG  PRO A 153       0.203  55.781  38.906  1.00 33.09           C  
ATOM   1110  CD  PRO A 153      -1.156  56.219  39.375  1.00 33.09           C  
ATOM   1111  N   GLY A 154      -2.738  56.156  35.281  1.00 37.88           N  
ATOM   1112  CA  GLY A 154      -3.328  55.406  34.188  1.00 37.88           C  
ATOM   1113  C   GLY A 154      -2.371  54.406  33.562  1.00 37.88           C  
ATOM   1114  O   GLY A 154      -1.156  54.500  33.750  1.00 37.88           O  
ATOM   1115  N   PRO A 155      -2.945  53.219  33.219  1.00 45.06           N  
ATOM   1116  CA  PRO A 155      -2.055  52.219  32.625  1.00 45.06           C  
ATOM   1117  C   PRO A 155      -1.169  52.781  31.531  1.00 45.06           C  
ATOM   1118  CB  PRO A 155      -3.021  51.156  32.062  1.00 45.06           C  
ATOM   1119  O   PRO A 155      -1.618  53.625  30.750  1.00 45.06           O  
ATOM   1120  CG  PRO A 155      -4.367  51.812  32.156  1.00 45.06           C  
ATOM   1121  CD  PRO A 155      -4.238  53.094  32.906  1.00 45.06           C  
ATOM   1122  N   ARG A 156       0.099  53.000  31.641  1.00 55.44           N  
ATOM   1123  CA  ARG A 156       1.190  53.438  30.781  1.00 55.44           C  
ATOM   1124  C   ARG A 156       1.243  52.625  29.500  1.00 55.44           C  
ATOM   1125  CB  ARG A 156       2.529  53.344  31.516  1.00 55.44           C  
ATOM   1126  O   ARG A 156       2.096  52.875  28.641  1.00 55.44           O  
ATOM   1127  CG  ARG A 156       2.818  54.531  32.438  1.00 55.44           C  
ATOM   1128  CD  ARG A 156       4.207  54.438  33.062  1.00 55.44           C  
ATOM   1129  NE  ARG A 156       4.508  55.594  33.875  1.00 55.44           N  
ATOM   1130  NH1 ARG A 156       6.645  54.906  34.438  1.00 55.44           N  
ATOM   1131  NH2 ARG A 156       5.828  56.906  35.250  1.00 55.44           N  
ATOM   1132  CZ  ARG A 156       5.660  55.812  34.500  1.00 55.44           C  
ATOM   1133  N   ALA A 157       0.341  51.656  29.344  1.00 62.94           N  
ATOM   1134  CA  ALA A 157       0.433  50.906  28.109  1.00 62.94           C  
ATOM   1135  C   ALA A 157      -0.070  51.750  26.922  1.00 62.94           C  
ATOM   1136  CB  ALA A 157      -0.356  49.625  28.203  1.00 62.94           C  
ATOM   1137  O   ALA A 157      -1.061  52.469  27.047  1.00 62.94           O  
ATOM   1138  N   PRO A 158       0.644  51.719  25.875  1.00 75.44           N  
ATOM   1139  CA  PRO A 158       0.247  52.500  24.703  1.00 75.44           C  
ATOM   1140  C   PRO A 158      -1.078  52.062  24.094  1.00 75.44           C  
ATOM   1141  CB  PRO A 158       1.400  52.281  23.719  1.00 75.44           C  
ATOM   1142  O   PRO A 158      -1.446  50.875  24.234  1.00 75.44           O  
ATOM   1143  CG  PRO A 158       2.004  51.000  24.125  1.00 75.44           C  
ATOM   1144  CD  PRO A 158       1.729  50.781  25.578  1.00 75.44           C  
ATOM   1145  N   ARG A 159      -1.830  53.031  23.594  1.00 78.25           N  
ATOM   1146  CA  ARG A 159      -3.100  52.750  22.938  1.00 78.25           C  
ATOM   1147  C   ARG A 159      -2.877  52.219  21.531  1.00 78.25           C  
ATOM   1148  CB  ARG A 159      -3.982  54.000  22.906  1.00 78.25           C  
ATOM   1149  O   ARG A 159      -2.098  52.781  20.766  1.00 78.25           O  
ATOM   1150  CG  ARG A 159      -5.395  53.750  22.406  1.00 78.25           C  
ATOM   1151  CD  ARG A 159      -6.258  55.000  22.469  1.00 78.25           C  
ATOM   1152  NE  ARG A 159      -7.559  54.781  21.844  1.00 78.25           N  
ATOM   1153  NH1 ARG A 159      -8.656  56.375  23.109  1.00 78.25           N  
ATOM   1154  NH2 ARG A 159      -9.797  55.188  21.516  1.00 78.25           N  
ATOM   1155  CZ  ARG A 159      -8.664  55.438  22.156  1.00 78.25           C  
ATOM   1156  N   VAL A 160      -3.475  51.125  21.250  1.00 83.00           N  
ATOM   1157  CA  VAL A 160      -3.469  50.594  19.891  1.00 83.00           C  
ATOM   1158  C   VAL A 160      -4.473  51.344  19.031  1.00 83.00           C  
ATOM   1159  CB  VAL A 160      -3.795  49.062  19.906  1.00 83.00           C  
ATOM   1160  O   VAL A 160      -5.676  51.312  19.297  1.00 83.00           O  
ATOM   1161  CG1 VAL A 160      -3.814  48.531  18.484  1.00 83.00           C  
ATOM   1162  CG2 VAL A 160      -2.783  48.312  20.766  1.00 83.00           C  
ATOM   1163  N   GLU A 161      -4.004  51.875  17.938  1.00 81.75           N  
ATOM   1164  CA  GLU A 161      -4.828  52.781  17.141  1.00 81.75           C  
ATOM   1165  C   GLU A 161      -5.570  52.031  16.047  1.00 81.75           C  
ATOM   1166  CB  GLU A 161      -3.969  53.906  16.516  1.00 81.75           C  
ATOM   1167  O   GLU A 161      -6.613  52.469  15.570  1.00 81.75           O  
ATOM   1168  CG  GLU A 161      -3.418  54.875  17.531  1.00 81.75           C  
ATOM   1169  CD  GLU A 161      -2.676  56.031  16.906  1.00 81.75           C  
ATOM   1170  OE1 GLU A 161      -2.250  56.969  17.641  1.00 81.75           O  
ATOM   1171  OE2 GLU A 161      -2.521  56.031  15.656  1.00 81.75           O  
ATOM   1172  N   ALA A 162      -5.004  50.938  15.648  1.00 88.56           N  
ATOM   1173  CA  ALA A 162      -5.625  50.219  14.547  1.00 88.56           C  
ATOM   1174  C   ALA A 162      -5.543  48.688  14.766  1.00 88.56           C  
ATOM   1175  CB  ALA A 162      -4.965  50.594  13.219  1.00 88.56           C  
ATOM   1176  O   ALA A 162      -4.477  48.156  15.078  1.00 88.56           O  
ATOM   1177  N   ALA A 163      -6.680  48.094  14.664  1.00 90.31           N  
ATOM   1178  CA  ALA A 163      -6.762  46.656  14.836  1.00 90.31           C  
ATOM   1179  C   ALA A 163      -8.117  46.125  14.375  1.00 90.31           C  
ATOM   1180  CB  ALA A 163      -6.516  46.281  16.297  1.00 90.31           C  
ATOM   1181  O   ALA A 163      -9.125  46.812  14.445  1.00 90.31           O  
ATOM   1182  N   PHE A 164      -8.055  44.969  13.750  1.00 89.38           N  
ATOM   1183  CA  PHE A 164      -9.312  44.312  13.398  1.00 89.38           C  
ATOM   1184  C   PHE A 164      -9.172  42.781  13.438  1.00 89.38           C  
ATOM   1185  CB  PHE A 164      -9.773  44.750  12.008  1.00 89.38           C  
ATOM   1186  O   PHE A 164      -8.062  42.250  13.375  1.00 89.38           O  
ATOM   1187  CG  PHE A 164      -8.984  44.156  10.883  1.00 89.38           C  
ATOM   1188  CD1 PHE A 164      -7.848  44.812  10.391  1.00 89.38           C  
ATOM   1189  CD2 PHE A 164      -9.375  42.969  10.305  1.00 89.38           C  
ATOM   1190  CE1 PHE A 164      -7.113  44.250   9.352  1.00 89.38           C  
ATOM   1191  CE2 PHE A 164      -8.641  42.406   9.258  1.00 89.38           C  
ATOM   1192  CZ  PHE A 164      -7.512  43.031   8.781  1.00 89.38           C  
ATOM   1193  N   LEU A 165     -10.250  42.094  13.688  1.00 87.75           N  
ATOM   1194  CA  LEU A 165     -10.422  40.656  13.570  1.00 87.75           C  
ATOM   1195  C   LEU A 165     -11.734  40.312  12.883  1.00 87.75           C  
ATOM   1196  CB  LEU A 165     -10.375  40.000  14.953  1.00 87.75           C  
ATOM   1197  O   LEU A 165     -12.812  40.656  13.383  1.00 87.75           O  
ATOM   1198  CG  LEU A 165     -10.547  38.469  14.984  1.00 87.75           C  
ATOM   1199  CD1 LEU A 165      -9.289  37.781  14.461  1.00 87.75           C  
ATOM   1200  CD2 LEU A 165     -10.875  38.000  16.391  1.00 87.75           C  
ATOM   1201  N   CYS A 166     -11.617  39.625  11.695  1.00 89.88           N  
ATOM   1202  CA  CYS A 166     -12.820  39.250  10.969  1.00 89.88           C  
ATOM   1203  C   CYS A 166     -12.820  37.750  10.641  1.00 89.88           C  
ATOM   1204  CB  CYS A 166     -12.945  40.062   9.680  1.00 89.88           C  
ATOM   1205  O   CYS A 166     -11.789  37.094  10.773  1.00 89.88           O  
ATOM   1206  SG  CYS A 166     -11.641  39.719   8.477  1.00 89.88           S  
ATOM   1207  N   ARG A 167     -14.008  37.281  10.289  1.00 90.31           N  
ATOM   1208  CA  ARG A 167     -14.203  35.875   9.930  1.00 90.31           C  
ATOM   1209  C   ARG A 167     -14.938  35.750   8.594  1.00 90.31           C  
ATOM   1210  CB  ARG A 167     -14.984  35.125  11.023  1.00 90.31           C  
ATOM   1211  O   ARG A 167     -15.703  36.625   8.219  1.00 90.31           O  
ATOM   1212  CG  ARG A 167     -14.203  34.969  12.320  1.00 90.31           C  
ATOM   1213  CD  ARG A 167     -14.961  34.094  13.320  1.00 90.31           C  
ATOM   1214  NE  ARG A 167     -14.172  33.844  14.516  1.00 90.31           N  
ATOM   1215  NH1 ARG A 167     -15.805  32.594  15.578  1.00 90.31           N  
ATOM   1216  NH2 ARG A 167     -13.781  32.938  16.594  1.00 90.31           N  
ATOM   1217  CZ  ARG A 167     -14.586  33.125  15.562  1.00 90.31           C  
ATOM   1218  N   LEU A 168     -14.633  34.625   7.984  1.00 91.25           N  
ATOM   1219  CA  LEU A 168     -15.297  34.344   6.719  1.00 91.25           C  
ATOM   1220  C   LEU A 168     -16.781  34.062   6.934  1.00 91.25           C  
ATOM   1221  CB  LEU A 168     -14.633  33.188   6.004  1.00 91.25           C  
ATOM   1222  O   LEU A 168     -17.141  33.250   7.805  1.00 91.25           O  
ATOM   1223  CG  LEU A 168     -14.828  33.094   4.488  1.00 91.25           C  
ATOM   1224  CD1 LEU A 168     -13.719  33.875   3.777  1.00 91.25           C  
ATOM   1225  CD2 LEU A 168     -14.859  31.656   4.016  1.00 91.25           C  
ATOM   1226  N   ARG A 169     -17.547  34.656   6.156  1.00 90.12           N  
ATOM   1227  CA  ARG A 169     -19.000  34.562   6.332  1.00 90.12           C  
ATOM   1228  C   ARG A 169     -19.531  33.250   5.809  1.00 90.12           C  
ATOM   1229  CB  ARG A 169     -19.703  35.750   5.621  1.00 90.12           C  
ATOM   1230  O   ARG A 169     -20.391  32.625   6.441  1.00 90.12           O  
ATOM   1231  CG  ARG A 169     -21.203  35.781   5.855  1.00 90.12           C  
ATOM   1232  CD  ARG A 169     -21.812  37.062   5.312  1.00 90.12           C  
ATOM   1233  NE  ARG A 169     -21.609  38.188   6.227  1.00 90.12           N  
ATOM   1234  NH1 ARG A 169     -22.312  39.812   4.727  1.00 90.12           N  
ATOM   1235  NH2 ARG A 169     -21.641  40.406   6.832  1.00 90.12           N  
ATOM   1236  CZ  ARG A 169     -21.859  39.469   5.926  1.00 90.12           C  
ATOM   1237  N   ARG A 170     -19.078  32.781   4.660  1.00 88.19           N  
ATOM   1238  CA  ARG A 170     -19.531  31.531   4.039  1.00 88.19           C  
ATOM   1239  C   ARG A 170     -18.359  30.719   3.504  1.00 88.19           C  
ATOM   1240  CB  ARG A 170     -20.516  31.828   2.906  1.00 88.19           C  
ATOM   1241  O   ARG A 170     -17.250  31.250   3.371  1.00 88.19           O  
ATOM   1242  CG  ARG A 170     -19.953  32.750   1.821  1.00 88.19           C  
ATOM   1243  CD  ARG A 170     -21.016  33.125   0.800  1.00 88.19           C  
ATOM   1244  NE  ARG A 170     -20.484  34.000  -0.225  1.00 88.19           N  
ATOM   1245  NH1 ARG A 170     -22.469  34.188  -1.397  1.00 88.19           N  
ATOM   1246  NH2 ARG A 170     -20.609  35.312  -2.121  1.00 88.19           N  
ATOM   1247  CZ  ARG A 170     -21.188  34.500  -1.246  1.00 88.19           C  
ATOM   1248  N   ASP A 171     -18.734  29.500   3.199  1.00 90.56           N  
ATOM   1249  CA  ASP A 171     -17.734  28.625   2.607  1.00 90.56           C  
ATOM   1250  C   ASP A 171     -17.266  29.156   1.258  1.00 90.56           C  
ATOM   1251  CB  ASP A 171     -18.266  27.203   2.447  1.00 90.56           C  
ATOM   1252  O   ASP A 171     -18.062  29.688   0.484  1.00 90.56           O  
ATOM   1253  CG  ASP A 171     -18.469  26.484   3.773  1.00 90.56           C  
ATOM   1254  OD1 ASP A 171     -18.109  27.047   4.828  1.00 90.56           O  
ATOM   1255  OD2 ASP A 171     -18.984  25.359   3.764  1.00 90.56           O  
ATOM   1256  N   ALA A 172     -15.961  29.109   1.072  1.00 87.25           N  
ATOM   1257  CA  ALA A 172     -15.367  29.531  -0.195  1.00 87.25           C  
ATOM   1258  C   ALA A 172     -14.750  28.344  -0.927  1.00 87.25           C  
ATOM   1259  CB  ALA A 172     -14.320  30.609   0.039  1.00 87.25           C  
ATOM   1260  O   ALA A 172     -13.852  27.672  -0.396  1.00 87.25           O  
ATOM   1261  N   LEU A 173     -15.242  28.047  -2.137  1.00 83.94           N  
ATOM   1262  CA  LEU A 173     -14.703  26.969  -2.949  1.00 83.94           C  
ATOM   1263  C   LEU A 173     -13.492  27.438  -3.746  1.00 83.94           C  
ATOM   1264  CB  LEU A 173     -15.773  26.422  -3.896  1.00 83.94           C  
ATOM   1265  O   LEU A 173     -13.555  28.469  -4.430  1.00 83.94           O  
ATOM   1266  CG  LEU A 173     -15.352  25.250  -4.785  1.00 83.94           C  
ATOM   1267  CD1 LEU A 173     -15.250  23.969  -3.963  1.00 83.94           C  
ATOM   1268  CD2 LEU A 173     -16.344  25.062  -5.938  1.00 83.94           C  
ATOM   1269  N   VAL A 174     -12.398  26.797  -3.496  1.00 85.06           N  
ATOM   1270  CA  VAL A 174     -11.188  27.047  -4.262  1.00 85.06           C  
ATOM   1271  C   VAL A 174     -10.938  25.906  -5.246  1.00 85.06           C  
ATOM   1272  CB  VAL A 174      -9.961  27.234  -3.342  1.00 85.06           C  
ATOM   1273  O   VAL A 174     -10.719  24.766  -4.832  1.00 85.06           O  
ATOM   1274  CG1 VAL A 174      -8.711  27.547  -4.160  1.00 85.06           C  
ATOM   1275  CG2 VAL A 174     -10.219  28.344  -2.324  1.00 85.06           C  
ATOM   1276  N   GLU A 175     -10.891  26.141  -6.520  1.00 75.94           N  
ATOM   1277  CA  GLU A 175     -10.750  25.156  -7.578  1.00 75.94           C  
ATOM   1278  C   GLU A 175      -9.320  24.609  -7.645  1.00 75.94           C  
ATOM   1279  CB  GLU A 175     -11.148  25.750  -8.930  1.00 75.94           C  
ATOM   1280  O   GLU A 175      -8.414  25.188  -7.043  1.00 75.94           O  
ATOM   1281  CG  GLU A 175     -12.641  26.031  -9.055  1.00 75.94           C  
ATOM   1282  CD  GLU A 175     -13.070  26.359 -10.484  1.00 75.94           C  
ATOM   1283  OE1 GLU A 175     -14.289  26.453 -10.742  1.00 75.94           O  
ATOM   1284  OE2 GLU A 175     -12.172  26.516 -11.344  1.00 75.94           O  
ATOM   1285  N   ARG A 176      -9.281  23.594  -8.336  1.00 73.12           N  
ATOM   1286  CA  ARG A 176      -7.977  22.969  -8.516  1.00 73.12           C  
ATOM   1287  C   ARG A 176      -7.047  23.875  -9.320  1.00 73.12           C  
ATOM   1288  CB  ARG A 176      -8.125  21.609  -9.203  1.00 73.12           C  
ATOM   1289  O   ARG A 176      -7.488  24.562 -10.234  1.00 73.12           O  
ATOM   1290  CG  ARG A 176      -8.719  21.688 -10.602  1.00 73.12           C  
ATOM   1291  CD  ARG A 176      -8.883  20.297 -11.219  1.00 73.12           C  
ATOM   1292  NE  ARG A 176      -9.398  20.375 -12.578  1.00 73.12           N  
ATOM   1293  NH1 ARG A 176      -8.945  18.172 -13.094  1.00 73.12           N  
ATOM   1294  NH2 ARG A 176      -9.914  19.547 -14.656  1.00 73.12           N  
ATOM   1295  CZ  ARG A 176      -9.422  19.375 -13.438  1.00 73.12           C  
ATOM   1296  N   ARG A 177      -5.793  23.922  -8.875  1.00 72.75           N  
ATOM   1297  CA  ARG A 177      -4.727  24.625  -9.570  1.00 72.75           C  
ATOM   1298  C   ARG A 177      -5.105  26.078  -9.812  1.00 72.75           C  
ATOM   1299  CB  ARG A 177      -4.402  23.938 -10.898  1.00 72.75           C  
ATOM   1300  O   ARG A 177      -4.988  26.578 -10.930  1.00 72.75           O  
ATOM   1301  CG  ARG A 177      -3.885  22.516 -10.758  1.00 72.75           C  
ATOM   1302  CD  ARG A 177      -3.328  21.984 -12.062  1.00 72.75           C  
ATOM   1303  NE  ARG A 177      -2.699  20.688 -11.891  1.00 72.75           N  
ATOM   1304  NH1 ARG A 177      -1.947  20.516 -14.070  1.00 72.75           N  
ATOM   1305  NH2 ARG A 177      -1.522  18.828 -12.578  1.00 72.75           N  
ATOM   1306  CZ  ARG A 177      -2.057  20.016 -12.844  1.00 72.75           C  
ATOM   1307  N   ALA A 178      -5.672  26.734  -8.820  1.00 77.44           N  
ATOM   1308  CA  ALA A 178      -6.094  28.125  -8.898  1.00 77.44           C  
ATOM   1309  C   ALA A 178      -5.664  28.906  -7.648  1.00 77.44           C  
ATOM   1310  CB  ALA A 178      -7.605  28.219  -9.078  1.00 77.44           C  
ATOM   1311  O   ALA A 178      -5.621  28.344  -6.551  1.00 77.44           O  
ATOM   1312  N   LEU A 179      -5.246  30.109  -7.785  1.00 83.81           N  
ATOM   1313  CA  LEU A 179      -5.031  31.094  -6.727  1.00 83.81           C  
ATOM   1314  C   LEU A 179      -6.273  31.953  -6.523  1.00 83.81           C  
ATOM   1315  CB  LEU A 179      -3.828  31.984  -7.059  1.00 83.81           C  
ATOM   1316  O   LEU A 179      -6.793  32.531  -7.477  1.00 83.81           O  
ATOM   1317  CG  LEU A 179      -3.459  33.031  -6.016  1.00 83.81           C  
ATOM   1318  CD1 LEU A 179      -2.105  32.719  -5.391  1.00 83.81           C  
ATOM   1319  CD2 LEU A 179      -3.447  34.438  -6.645  1.00 83.81           C  
ATOM   1320  N   HIS A 180      -6.758  31.969  -5.332  1.00 82.62           N  
ATOM   1321  CA  HIS A 180      -8.023  32.625  -5.031  1.00 82.62           C  
ATOM   1322  C   HIS A 180      -7.863  33.625  -3.900  1.00 82.62           C  
ATOM   1323  CB  HIS A 180      -9.094  31.594  -4.668  1.00 82.62           C  
ATOM   1324  O   HIS A 180      -7.281  33.312  -2.861  1.00 82.62           O  
ATOM   1325  CG  HIS A 180     -10.477  32.156  -4.602  1.00 82.62           C  
ATOM   1326  CD2 HIS A 180     -11.180  32.656  -3.559  1.00 82.62           C  
ATOM   1327  ND1 HIS A 180     -11.297  32.250  -5.703  1.00 82.62           N  
ATOM   1328  CE1 HIS A 180     -12.445  32.781  -5.340  1.00 82.62           C  
ATOM   1329  NE2 HIS A 180     -12.406  33.031  -4.043  1.00 82.62           N  
ATOM   1330  N   GLU A 181      -8.305  34.875  -4.117  1.00 86.75           N  
ATOM   1331  CA  GLU A 181      -8.375  35.875  -3.061  1.00 86.75           C  
ATOM   1332  C   GLU A 181      -9.633  35.688  -2.217  1.00 86.75           C  
ATOM   1333  CB  GLU A 181      -8.344  37.281  -3.654  1.00 86.75           C  
ATOM   1334  O   GLU A 181     -10.742  35.625  -2.752  1.00 86.75           O  
ATOM   1335  CG  GLU A 181      -8.234  38.406  -2.611  1.00 86.75           C  
ATOM   1336  CD  GLU A 181      -8.070  39.781  -3.219  1.00 86.75           C  
ATOM   1337  OE1 GLU A 181      -7.656  40.719  -2.494  1.00 86.75           O  
ATOM   1338  OE2 GLU A 181      -8.352  39.938  -4.430  1.00 86.75           O  
ATOM   1339  N   LEU A 182      -9.422  35.594  -0.993  1.00 87.56           N  
ATOM   1340  CA  LEU A 182     -10.555  35.375  -0.103  1.00 87.56           C  
ATOM   1341  C   LEU A 182     -11.203  36.688   0.306  1.00 87.56           C  
ATOM   1342  CB  LEU A 182     -10.102  34.594   1.142  1.00 87.56           C  
ATOM   1343  O   LEU A 182     -10.516  37.656   0.549  1.00 87.56           O  
ATOM   1344  CG  LEU A 182      -9.609  33.156   0.915  1.00 87.56           C  
ATOM   1345  CD1 LEU A 182      -8.938  32.625   2.174  1.00 87.56           C  
ATOM   1346  CD2 LEU A 182     -10.766  32.250   0.494  1.00 87.56           C  
ATOM   1347  N   GLY A 183     -12.547  36.656   0.338  1.00 85.62           N  
ATOM   1348  CA  GLY A 183     -13.320  37.812   0.744  1.00 85.62           C  
ATOM   1349  C   GLY A 183     -14.625  37.438   1.424  1.00 85.62           C  
ATOM   1350  O   GLY A 183     -14.789  36.344   1.917  1.00 85.62           O  
ATOM   1351  N   VAL A 184     -15.406  38.469   1.623  1.00 85.94           N  
ATOM   1352  CA  VAL A 184     -16.734  38.344   2.221  1.00 85.94           C  
ATOM   1353  C   VAL A 184     -16.609  37.906   3.686  1.00 85.94           C  
ATOM   1354  CB  VAL A 184     -17.609  37.312   1.455  1.00 85.94           C  
ATOM   1355  O   VAL A 184     -16.969  36.812   4.055  1.00 85.94           O  
ATOM   1356  CG1 VAL A 184     -19.047  37.344   1.979  1.00 85.94           C  
ATOM   1357  CG2 VAL A 184     -17.578  37.625  -0.044  1.00 85.94           C  
ATOM   1358  N   TYR A 185     -16.078  38.781   4.348  1.00 90.25           N  
ATOM   1359  CA  TYR A 185     -15.883  38.594   5.777  1.00 90.25           C  
ATOM   1360  C   TYR A 185     -17.016  39.219   6.574  1.00 90.25           C  
ATOM   1361  CB  TYR A 185     -14.531  39.156   6.230  1.00 90.25           C  
ATOM   1362  O   TYR A 185     -17.797  40.000   6.031  1.00 90.25           O  
ATOM   1363  CG  TYR A 185     -13.344  38.438   5.633  1.00 90.25           C  
ATOM   1364  CD1 TYR A 185     -12.859  37.250   6.191  1.00 90.25           C  
ATOM   1365  CD2 TYR A 185     -12.695  38.969   4.508  1.00 90.25           C  
ATOM   1366  CE1 TYR A 185     -11.766  36.594   5.645  1.00 90.25           C  
ATOM   1367  CE2 TYR A 185     -11.602  38.312   3.955  1.00 90.25           C  
ATOM   1368  OH  TYR A 185     -10.055  36.500   3.984  1.00 90.25           O  
ATOM   1369  CZ  TYR A 185     -11.141  37.125   4.527  1.00 90.25           C  
ATOM   1370  N   TYR A 186     -17.172  38.875   7.812  1.00 90.31           N  
ATOM   1371  CA  TYR A 186     -18.031  39.562   8.781  1.00 90.31           C  
ATOM   1372  C   TYR A 186     -17.312  39.750  10.109  1.00 90.31           C  
ATOM   1373  CB  TYR A 186     -19.328  38.750   9.008  1.00 90.31           C  
ATOM   1374  O   TYR A 186     -16.281  39.094  10.367  1.00 90.31           O  
ATOM   1375  CG  TYR A 186     -19.125  37.500   9.836  1.00 90.31           C  
ATOM   1376  CD1 TYR A 186     -18.703  36.312   9.258  1.00 90.31           C  
ATOM   1377  CD2 TYR A 186     -19.375  37.531  11.203  1.00 90.31           C  
ATOM   1378  CE1 TYR A 186     -18.531  35.156  10.016  1.00 90.31           C  
ATOM   1379  CE2 TYR A 186     -19.203  36.375  11.977  1.00 90.31           C  
ATOM   1380  OH  TYR A 186     -18.609  34.062  12.133  1.00 90.31           O  
ATOM   1381  CZ  TYR A 186     -18.781  35.219  11.375  1.00 90.31           C  
ATOM   1382  N   LEU A 187     -17.719  40.656  10.844  1.00 89.06           N  
ATOM   1383  CA  LEU A 187     -17.156  40.938  12.164  1.00 89.06           C  
ATOM   1384  C   LEU A 187     -17.922  40.188  13.250  1.00 89.06           C  
ATOM   1385  CB  LEU A 187     -17.172  42.438  12.453  1.00 89.06           C  
ATOM   1386  O   LEU A 187     -19.109  40.469  13.469  1.00 89.06           O  
ATOM   1387  CG  LEU A 187     -16.266  43.312  11.586  1.00 89.06           C  
ATOM   1388  CD1 LEU A 187     -16.656  44.781  11.703  1.00 89.06           C  
ATOM   1389  CD2 LEU A 187     -14.805  43.125  11.984  1.00 89.06           C  
ATOM   1390  N   PRO A 188     -17.297  39.344  13.844  1.00 84.12           N  
ATOM   1391  CA  PRO A 188     -18.000  38.594  14.875  1.00 84.12           C  
ATOM   1392  C   PRO A 188     -18.406  39.438  16.078  1.00 84.12           C  
ATOM   1393  CB  PRO A 188     -17.000  37.500  15.297  1.00 84.12           C  
ATOM   1394  O   PRO A 188     -17.625  40.312  16.500  1.00 84.12           O  
ATOM   1395  CG  PRO A 188     -15.695  37.969  14.734  1.00 84.12           C  
ATOM   1396  CD  PRO A 188     -15.969  39.062  13.727  1.00 84.12           C  
ATOM   1397  N   ASP A 189     -19.609  39.312  16.516  1.00 81.44           N  
ATOM   1398  CA  ASP A 189     -20.078  40.000  17.734  1.00 81.44           C  
ATOM   1399  C   ASP A 189     -19.859  39.094  18.953  1.00 81.44           C  
ATOM   1400  CB  ASP A 189     -21.547  40.375  17.609  1.00 81.44           C  
ATOM   1401  O   ASP A 189     -20.812  38.500  19.453  1.00 81.44           O  
ATOM   1402  CG  ASP A 189     -21.953  41.500  18.547  1.00 81.44           C  
ATOM   1403  OD1 ASP A 189     -21.062  42.062  19.219  1.00 81.44           O  
ATOM   1404  OD2 ASP A 189     -23.156  41.812  18.594  1.00 81.44           O  
ATOM   1405  N   ALA A 190     -18.734  38.812  19.281  1.00 78.75           N  
ATOM   1406  CA  ALA A 190     -18.359  37.938  20.406  1.00 78.75           C  
ATOM   1407  C   ALA A 190     -17.281  38.625  21.266  1.00 78.75           C  
ATOM   1408  CB  ALA A 190     -17.859  36.594  19.906  1.00 78.75           C  
ATOM   1409  O   ALA A 190     -16.531  39.469  20.781  1.00 78.75           O  
ATOM   1410  N   GLU A 191     -17.250  38.219  22.516  1.00 75.62           N  
ATOM   1411  CA  GLU A 191     -16.203  38.719  23.391  1.00 75.62           C  
ATOM   1412  C   GLU A 191     -14.828  38.281  22.922  1.00 75.62           C  
ATOM   1413  CB  GLU A 191     -16.438  38.281  24.828  1.00 75.62           C  
ATOM   1414  O   GLU A 191     -14.648  37.125  22.516  1.00 75.62           O  
ATOM   1415  CG  GLU A 191     -17.641  38.938  25.500  1.00 75.62           C  
ATOM   1416  CD  GLU A 191     -17.641  38.781  27.016  1.00 75.62           C  
ATOM   1417  OE1 GLU A 191     -18.531  39.375  27.672  1.00 75.62           O  
ATOM   1418  OE2 GLU A 191     -16.750  38.094  27.531  1.00 75.62           O  
ATOM   1419  N   GLY A 192     -14.031  39.125  22.844  1.00 75.25           N  
ATOM   1420  CA  GLY A 192     -12.680  38.844  22.375  1.00 75.25           C  
ATOM   1421  C   GLY A 192     -12.391  39.406  21.000  1.00 75.25           C  
ATOM   1422  O   GLY A 192     -11.234  39.562  20.609  1.00 75.25           O  
ATOM   1423  N   ALA A 193     -13.492  39.625  20.281  1.00 81.19           N  
ATOM   1424  CA  ALA A 193     -13.312  40.250  18.969  1.00 81.19           C  
ATOM   1425  C   ALA A 193     -13.031  41.719  19.109  1.00 81.19           C  
ATOM   1426  CB  ALA A 193     -14.547  40.000  18.109  1.00 81.19           C  
ATOM   1427  O   ALA A 193     -13.250  42.312  20.172  1.00 81.19           O  
ATOM   1428  N   PHE A 194     -12.375  42.344  18.078  1.00 84.19           N  
ATOM   1429  CA  PHE A 194     -12.008  43.750  18.172  1.00 84.19           C  
ATOM   1430  C   PHE A 194     -11.984  44.375  16.781  1.00 84.19           C  
ATOM   1431  CB  PHE A 194     -10.648  43.906  18.844  1.00 84.19           C  
ATOM   1432  O   PHE A 194     -11.812  43.688  15.781  1.00 84.19           O  
ATOM   1433  CG  PHE A 194      -9.562  43.062  18.250  1.00 84.19           C  
ATOM   1434  CD1 PHE A 194      -9.266  41.812  18.781  1.00 84.19           C  
ATOM   1435  CD2 PHE A 194      -8.844  43.500  17.141  1.00 84.19           C  
ATOM   1436  CE1 PHE A 194      -8.258  41.000  18.219  1.00 84.19           C  
ATOM   1437  CE2 PHE A 194      -7.844  42.719  16.578  1.00 84.19           C  
ATOM   1438  CZ  PHE A 194      -7.551  41.469  17.125  1.00 84.19           C  
ATOM   1439  N   ARG A 195     -12.289  45.562  16.812  1.00 87.00           N  
ATOM   1440  CA  ARG A 195     -12.180  46.438  15.656  1.00 87.00           C  
ATOM   1441  C   ARG A 195     -11.812  47.844  16.094  1.00 87.00           C  
ATOM   1442  CB  ARG A 195     -13.492  46.438  14.867  1.00 87.00           C  
ATOM   1443  O   ARG A 195     -12.516  48.469  16.891  1.00 87.00           O  
ATOM   1444  CG  ARG A 195     -13.438  47.281  13.602  1.00 87.00           C  
ATOM   1445  CD  ARG A 195     -14.781  47.344  12.891  1.00 87.00           C  
ATOM   1446  NE  ARG A 195     -14.742  48.188  11.711  1.00 87.00           N  
ATOM   1447  NH1 ARG A 195     -16.859  49.062  12.016  1.00 87.00           N  
ATOM   1448  NH2 ARG A 195     -15.594  49.719  10.234  1.00 87.00           N  
ATOM   1449  CZ  ARG A 195     -15.734  49.000  11.320  1.00 87.00           C  
ATOM   1450  N   ARG A 196     -10.648  48.281  15.547  1.00 88.25           N  
ATOM   1451  CA  ARG A 196     -10.195  49.625  15.812  1.00 88.25           C  
ATOM   1452  C   ARG A 196      -9.656  50.281  14.547  1.00 88.25           C  
ATOM   1453  CB  ARG A 196      -9.133  49.656  16.906  1.00 88.25           C  
ATOM   1454  O   ARG A 196      -8.844  49.688  13.828  1.00 88.25           O  
ATOM   1455  CG  ARG A 196      -9.672  49.938  18.297  1.00 88.25           C  
ATOM   1456  CD  ARG A 196      -8.656  50.688  19.156  1.00 88.25           C  
ATOM   1457  NE  ARG A 196      -8.969  50.594  20.578  1.00 88.25           N  
ATOM   1458  NH1 ARG A 196      -7.066  51.688  21.281  1.00 88.25           N  
ATOM   1459  NH2 ARG A 196      -8.586  50.906  22.812  1.00 88.25           N  
ATOM   1460  CZ  ARG A 196      -8.203  51.062  21.547  1.00 88.25           C  
ATOM   1461  N   GLY A 197     -10.148  51.531  14.188  1.00 86.69           N  
ATOM   1462  CA  GLY A 197      -9.664  52.281  13.039  1.00 86.69           C  
ATOM   1463  C   GLY A 197     -10.359  51.906  11.742  1.00 86.69           C  
ATOM   1464  O   GLY A 197     -11.023  50.844  11.672  1.00 86.69           O  
ATOM   1465  N   PRO A 198     -10.195  52.688  10.828  1.00 86.56           N  
ATOM   1466  CA  PRO A 198     -10.773  52.406   9.508  1.00 86.56           C  
ATOM   1467  C   PRO A 198      -9.844  51.594   8.617  1.00 86.56           C  
ATOM   1468  CB  PRO A 198     -11.000  53.812   8.922  1.00 86.56           C  
ATOM   1469  O   PRO A 198      -8.711  51.281   9.016  1.00 86.56           O  
ATOM   1470  CG  PRO A 198      -9.914  54.656   9.508  1.00 86.56           C  
ATOM   1471  CD  PRO A 198      -9.578  54.125  10.875  1.00 86.56           C  
ATOM   1472  N   GLY A 199     -10.414  51.125   7.492  1.00 90.69           N  
ATOM   1473  CA  GLY A 199      -9.562  50.531   6.469  1.00 90.69           C  
ATOM   1474  C   GLY A 199     -10.047  49.156   6.020  1.00 90.69           C  
ATOM   1475  O   GLY A 199      -9.719  48.719   4.918  1.00 90.69           O  
ATOM   1476  N   LEU A 200     -10.805  48.531   6.836  1.00 90.56           N  
ATOM   1477  CA  LEU A 200     -11.195  47.156   6.508  1.00 90.56           C  
ATOM   1478  C   LEU A 200     -12.422  47.156   5.598  1.00 90.56           C  
ATOM   1479  CB  LEU A 200     -11.492  46.344   7.781  1.00 90.56           C  
ATOM   1480  O   LEU A 200     -13.430  47.781   5.898  1.00 90.56           O  
ATOM   1481  CG  LEU A 200     -11.938  44.906   7.590  1.00 90.56           C  
ATOM   1482  CD1 LEU A 200     -10.812  44.062   6.988  1.00 90.56           C  
ATOM   1483  CD2 LEU A 200     -12.406  44.312   8.914  1.00 90.56           C  
ATOM   1484  N   ASN A 201     -12.211  46.562   4.523  1.00 89.56           N  
ATOM   1485  CA  ASN A 201     -13.336  46.281   3.627  1.00 89.56           C  
ATOM   1486  C   ASN A 201     -13.828  44.844   3.760  1.00 89.56           C  
ATOM   1487  CB  ASN A 201     -12.938  46.594   2.178  1.00 89.56           C  
ATOM   1488  O   ASN A 201     -13.133  43.906   3.357  1.00 89.56           O  
ATOM   1489  CG  ASN A 201     -14.125  46.562   1.236  1.00 89.56           C  
ATOM   1490  ND2 ASN A 201     -14.016  47.281   0.132  1.00 89.56           N  
ATOM   1491  OD1 ASN A 201     -15.133  45.906   1.499  1.00 89.56           O  
ATOM   1492  N   LEU A 202     -14.977  44.625   4.156  1.00 89.69           N  
ATOM   1493  CA  LEU A 202     -15.500  43.312   4.480  1.00 89.69           C  
ATOM   1494  C   LEU A 202     -15.891  42.562   3.211  1.00 89.69           C  
ATOM   1495  CB  LEU A 202     -16.703  43.438   5.410  1.00 89.69           C  
ATOM   1496  O   LEU A 202     -15.875  41.344   3.186  1.00 89.69           O  
ATOM   1497  CG  LEU A 202     -16.422  43.906   6.840  1.00 89.69           C  
ATOM   1498  CD1 LEU A 202     -17.719  44.250   7.555  1.00 89.69           C  
ATOM   1499  CD2 LEU A 202     -15.656  42.812   7.605  1.00 89.69           C  
ATOM   1500  N   THR A 203     -16.266  43.188   2.160  1.00 86.50           N  
ATOM   1501  CA  THR A 203     -16.703  42.531   0.928  1.00 86.50           C  
ATOM   1502  C   THR A 203     -15.492  42.062   0.121  1.00 86.50           C  
ATOM   1503  CB  THR A 203     -17.547  43.500   0.066  1.00 86.50           C  
ATOM   1504  O   THR A 203     -15.430  40.906  -0.277  1.00 86.50           O  
ATOM   1505  CG2 THR A 203     -19.016  43.031   0.033  1.00 86.50           C  
ATOM   1506  OG1 THR A 203     -17.484  44.812   0.612  1.00 86.50           O  
ATOM   1507  N   SER A 204     -14.516  42.844   0.009  1.00 82.50           N  
ATOM   1508  CA  SER A 204     -13.344  42.469  -0.774  1.00 82.50           C  
ATOM   1509  C   SER A 204     -12.320  41.750   0.085  1.00 82.50           C  
ATOM   1510  CB  SER A 204     -12.703  43.688  -1.413  1.00 82.50           C  
ATOM   1511  O   SER A 204     -11.539  40.938  -0.424  1.00 82.50           O  
ATOM   1512  OG  SER A 204     -12.094  44.531  -0.428  1.00 82.50           O  
ATOM   1513  N   GLY A 205     -12.367  42.031   1.369  1.00 88.50           N  
ATOM   1514  CA  GLY A 205     -11.398  41.406   2.268  1.00 88.50           C  
ATOM   1515  C   GLY A 205     -10.086  42.188   2.322  1.00 88.50           C  
ATOM   1516  O   GLY A 205      -9.117  41.688   2.916  1.00 88.50           O  
ATOM   1517  N   GLN A 206     -10.023  43.375   1.668  1.00 89.31           N  
ATOM   1518  CA  GLN A 206      -8.805  44.156   1.650  1.00 89.31           C  
ATOM   1519  C   GLN A 206      -8.750  45.125   2.844  1.00 89.31           C  
ATOM   1520  CB  GLN A 206      -8.703  44.969   0.346  1.00 89.31           C  
ATOM   1521  O   GLN A 206      -9.758  45.719   3.209  1.00 89.31           O  
ATOM   1522  CG  GLN A 206      -8.602  44.094  -0.897  1.00 89.31           C  
ATOM   1523  CD  GLN A 206      -8.727  44.875  -2.184  1.00 89.31           C  
ATOM   1524  NE2 GLN A 206      -8.594  44.188  -3.316  1.00 89.31           N  
ATOM   1525  OE1 GLN A 206      -8.945  46.094  -2.160  1.00 89.31           O  
ATOM   1526  N   TYR A 207      -7.570  45.125   3.453  1.00 92.50           N  
ATOM   1527  CA  TYR A 207      -7.344  46.062   4.555  1.00 92.50           C  
ATOM   1528  C   TYR A 207      -6.352  47.156   4.156  1.00 92.50           C  
ATOM   1529  CB  TYR A 207      -6.828  45.312   5.789  1.00 92.50           C  
ATOM   1530  O   TYR A 207      -5.172  46.875   3.934  1.00 92.50           O  
ATOM   1531  CG  TYR A 207      -6.520  46.219   6.961  1.00 92.50           C  
ATOM   1532  CD1 TYR A 207      -5.207  46.438   7.375  1.00 92.50           C  
ATOM   1533  CD2 TYR A 207      -7.543  46.844   7.656  1.00 92.50           C  
ATOM   1534  CE1 TYR A 207      -4.922  47.250   8.461  1.00 92.50           C  
ATOM   1535  CE2 TYR A 207      -7.266  47.688   8.734  1.00 92.50           C  
ATOM   1536  OH  TYR A 207      -5.676  48.719  10.203  1.00 92.50           O  
ATOM   1537  CZ  TYR A 207      -5.953  47.875   9.133  1.00 92.50           C  
ATOM   1538  N   ARG A 208      -6.840  48.312   4.152  1.00 92.31           N  
ATOM   1539  CA  ARG A 208      -6.016  49.469   3.838  1.00 92.31           C  
ATOM   1540  C   ARG A 208      -5.461  50.094   5.109  1.00 92.31           C  
ATOM   1541  CB  ARG A 208      -6.820  50.500   3.045  1.00 92.31           C  
ATOM   1542  O   ARG A 208      -6.223  50.531   5.969  1.00 92.31           O  
ATOM   1543  CG  ARG A 208      -5.961  51.531   2.312  1.00 92.31           C  
ATOM   1544  CD  ARG A 208      -6.801  52.438   1.425  1.00 92.31           C  
ATOM   1545  NE  ARG A 208      -7.078  51.812   0.130  1.00 92.31           N  
ATOM   1546  NH1 ARG A 208      -6.250  53.562  -1.118  1.00 92.31           N  
ATOM   1547  NH2 ARG A 208      -7.102  51.719  -2.164  1.00 92.31           N  
ATOM   1548  CZ  ARG A 208      -6.809  52.375  -1.048  1.00 92.31           C  
ATOM   1549  N   ALA A 209      -4.199  50.156   5.180  1.00 92.62           N  
ATOM   1550  CA  ALA A 209      -3.537  50.656   6.371  1.00 92.62           C  
ATOM   1551  C   ALA A 209      -3.838  52.156   6.562  1.00 92.62           C  
ATOM   1552  CB  ALA A 209      -2.031  50.438   6.285  1.00 92.62           C  
ATOM   1553  O   ALA A 209      -3.523  52.969   5.699  1.00 92.62           O  
ATOM   1554  N   PRO A 210      -4.387  52.594   7.609  1.00 90.75           N  
ATOM   1555  CA  PRO A 210      -4.668  54.000   7.875  1.00 90.75           C  
ATOM   1556  C   PRO A 210      -3.420  54.781   8.258  1.00 90.75           C  
ATOM   1557  CB  PRO A 210      -5.660  53.938   9.039  1.00 90.75           C  
ATOM   1558  O   PRO A 210      -3.330  56.000   7.965  1.00 90.75           O  
ATOM   1559  CG  PRO A 210      -5.406  52.625   9.695  1.00 90.75           C  
ATOM   1560  CD  PRO A 210      -4.887  51.688   8.664  1.00 90.75           C  
ATOM   1561  N   VAL A 211      -2.588  54.125   8.945  1.00 88.12           N  
ATOM   1562  CA  VAL A 211      -1.330  54.750   9.344  1.00 88.12           C  
ATOM   1563  C   VAL A 211      -0.159  53.844   8.945  1.00 88.12           C  
ATOM   1564  CB  VAL A 211      -1.292  55.031  10.867  1.00 88.12           C  
ATOM   1565  O   VAL A 211      -0.283  52.625   8.930  1.00 88.12           O  
ATOM   1566  CG1 VAL A 211      -0.067  55.875  11.234  1.00 88.12           C  
ATOM   1567  CG2 VAL A 211      -2.574  55.719  11.312  1.00 88.12           C  
ATOM   1568  N   ALA A 212       0.877  54.562   8.578  1.00 87.88           N  
ATOM   1569  CA  ALA A 212       2.080  53.812   8.242  1.00 87.88           C  
ATOM   1570  C   ALA A 212       2.725  53.219   9.500  1.00 87.88           C  
ATOM   1571  CB  ALA A 212       3.078  54.688   7.496  1.00 87.88           C  
ATOM   1572  O   ALA A 212       2.850  53.906  10.516  1.00 87.88           O  
ATOM   1573  N   GLY A 213       2.936  51.969   9.500  1.00 89.81           N  
ATOM   1574  CA  GLY A 213       3.555  51.344  10.656  1.00 89.81           C  
ATOM   1575  C   GLY A 213       3.723  49.844  10.500  1.00 89.81           C  
ATOM   1576  O   GLY A 213       3.584  49.312   9.391  1.00 89.81           O  
ATOM   1577  N   PHE A 214       4.098  49.219  11.664  1.00 85.62           N  
ATOM   1578  CA  PHE A 214       4.289  47.781  11.742  1.00 85.62           C  
ATOM   1579  C   PHE A 214       2.988  47.094  12.125  1.00 85.62           C  
ATOM   1580  CB  PHE A 214       5.387  47.438  12.750  1.00 85.62           C  
ATOM   1581  O   PHE A 214       2.438  47.344  13.195  1.00 85.62           O  
ATOM   1582  CG  PHE A 214       6.742  47.969  12.383  1.00 85.62           C  
ATOM   1583  CD1 PHE A 214       7.645  47.219  11.664  1.00 85.62           C  
ATOM   1584  CD2 PHE A 214       7.105  49.281  12.766  1.00 85.62           C  
ATOM   1585  CE1 PHE A 214       8.898  47.719  11.320  1.00 85.62           C  
ATOM   1586  CE2 PHE A 214       8.359  49.781  12.438  1.00 85.62           C  
ATOM   1587  CZ  PHE A 214       9.250  49.000  11.711  1.00 85.62           C  
ATOM   1588  N   TYR A 215       2.562  46.250  11.219  1.00 87.56           N  
ATOM   1589  CA  TYR A 215       1.317  45.531  11.453  1.00 87.56           C  
ATOM   1590  C   TYR A 215       1.579  44.031  11.680  1.00 87.56           C  
ATOM   1591  CB  TYR A 215       0.353  45.719  10.281  1.00 87.56           C  
ATOM   1592  O   TYR A 215       2.264  43.406  10.883  1.00 87.56           O  
ATOM   1593  CG  TYR A 215      -0.269  47.094  10.219  1.00 87.56           C  
ATOM   1594  CD1 TYR A 215      -1.522  47.344  10.773  1.00 87.56           C  
ATOM   1595  CD2 TYR A 215       0.394  48.156   9.602  1.00 87.56           C  
ATOM   1596  CE1 TYR A 215      -2.100  48.594  10.719  1.00 87.56           C  
ATOM   1597  CE2 TYR A 215      -0.174  49.406   9.539  1.00 87.56           C  
ATOM   1598  OH  TYR A 215      -1.987  50.875  10.047  1.00 87.56           O  
ATOM   1599  CZ  TYR A 215      -1.420  49.625  10.102  1.00 87.56           C  
ATOM   1600  N   ALA A 216       1.097  43.531  12.742  1.00 88.94           N  
ATOM   1601  CA  ALA A 216       1.062  42.094  12.938  1.00 88.94           C  
ATOM   1602  C   ALA A 216      -0.145  41.469  12.242  1.00 88.94           C  
ATOM   1603  CB  ALA A 216       1.040  41.750  14.430  1.00 88.94           C  
ATOM   1604  O   ALA A 216      -1.286  41.688  12.664  1.00 88.94           O  
ATOM   1605  N   LEU A 217       0.091  40.719  11.234  1.00 88.69           N  
ATOM   1606  CA  LEU A 217      -0.965  40.094  10.430  1.00 88.69           C  
ATOM   1607  C   LEU A 217      -1.042  38.594  10.680  1.00 88.69           C  
ATOM   1608  CB  LEU A 217      -0.729  40.375   8.945  1.00 88.69           C  
ATOM   1609  O   LEU A 217      -0.016  37.969  10.891  1.00 88.69           O  
ATOM   1610  CG  LEU A 217      -0.724  41.844   8.516  1.00 88.69           C  
ATOM   1611  CD1 LEU A 217       0.015  42.000   7.188  1.00 88.69           C  
ATOM   1612  CD2 LEU A 217      -2.148  42.375   8.406  1.00 88.69           C  
ATOM   1613  N   ALA A 218      -2.262  38.094  10.695  1.00 88.69           N  
ATOM   1614  CA  ALA A 218      -2.494  36.688  10.883  1.00 88.69           C  
ATOM   1615  C   ALA A 218      -3.697  36.188  10.078  1.00 88.69           C  
ATOM   1616  CB  ALA A 218      -2.695  36.375  12.367  1.00 88.69           C  
ATOM   1617  O   ALA A 218      -4.715  36.906  10.008  1.00 88.69           O  
ATOM   1618  N   ALA A 219      -3.506  35.094   9.391  1.00 89.88           N  
ATOM   1619  CA  ALA A 219      -4.590  34.406   8.680  1.00 89.88           C  
ATOM   1620  C   ALA A 219      -4.613  32.906   9.016  1.00 89.88           C  
ATOM   1621  CB  ALA A 219      -4.445  34.594   7.176  1.00 89.88           C  
ATOM   1622  O   ALA A 219      -3.592  32.219   8.922  1.00 89.88           O  
ATOM   1623  N   THR A 220      -5.734  32.469   9.438  1.00 88.00           N  
ATOM   1624  CA  THR A 220      -5.953  31.047   9.742  1.00 88.00           C  
ATOM   1625  C   THR A 220      -7.152  30.516   8.961  1.00 88.00           C  
ATOM   1626  CB  THR A 220      -6.172  30.828  11.250  1.00 88.00           C  
ATOM   1627  O   THR A 220      -8.289  30.906   9.211  1.00 88.00           O  
ATOM   1628  CG2 THR A 220      -6.297  29.328  11.570  1.00 88.00           C  
ATOM   1629  OG1 THR A 220      -5.062  31.359  11.969  1.00 88.00           O  
ATOM   1630  N   LEU A 221      -6.867  29.547   8.078  1.00 88.25           N  
ATOM   1631  CA  LEU A 221      -7.914  28.984   7.230  1.00 88.25           C  
ATOM   1632  C   LEU A 221      -8.172  27.531   7.582  1.00 88.25           C  
ATOM   1633  CB  LEU A 221      -7.539  29.109   5.754  1.00 88.25           C  
ATOM   1634  O   LEU A 221      -7.227  26.734   7.695  1.00 88.25           O  
ATOM   1635  CG  LEU A 221      -7.215  30.516   5.250  1.00 88.25           C  
ATOM   1636  CD1 LEU A 221      -6.887  30.484   3.762  1.00 88.25           C  
ATOM   1637  CD2 LEU A 221      -8.375  31.469   5.531  1.00 88.25           C  
ATOM   1638  N   HIS A 222      -9.383  27.234   7.758  1.00 85.12           N  
ATOM   1639  CA  HIS A 222      -9.828  25.844   7.895  1.00 85.12           C  
ATOM   1640  C   HIS A 222     -10.281  25.281   6.555  1.00 85.12           C  
ATOM   1641  CB  HIS A 222     -10.953  25.734   8.922  1.00 85.12           C  
ATOM   1642  O   HIS A 222     -11.281  25.734   5.992  1.00 85.12           O  
ATOM   1643  CG  HIS A 222     -10.641  26.391  10.227  1.00 85.12           C  
ATOM   1644  CD2 HIS A 222     -11.156  27.500  10.812  1.00 85.12           C  
ATOM   1645  ND1 HIS A 222      -9.680  25.922  11.094  1.00 85.12           N  
ATOM   1646  CE1 HIS A 222      -9.625  26.703  12.156  1.00 85.12           C  
ATOM   1647  NE2 HIS A 222     -10.508  27.672  12.008  1.00 85.12           N  
ATOM   1648  N   VAL A 223      -9.562  24.266   6.168  1.00 86.38           N  
ATOM   1649  CA  VAL A 223      -9.773  23.781   4.809  1.00 86.38           C  
ATOM   1650  C   VAL A 223     -10.250  22.328   4.855  1.00 86.38           C  
ATOM   1651  CB  VAL A 223      -8.484  23.891   3.963  1.00 86.38           C  
ATOM   1652  O   VAL A 223      -9.750  21.531   5.656  1.00 86.38           O  
ATOM   1653  CG1 VAL A 223      -8.734  23.422   2.533  1.00 86.38           C  
ATOM   1654  CG2 VAL A 223      -7.969  25.328   3.971  1.00 86.38           C  
ATOM   1655  N   ALA A 224     -11.227  22.031   4.031  1.00 83.62           N  
ATOM   1656  CA  ALA A 224     -11.734  20.688   3.850  1.00 83.62           C  
ATOM   1657  C   ALA A 224     -11.445  20.172   2.441  1.00 83.62           C  
ATOM   1658  CB  ALA A 224     -13.234  20.641   4.129  1.00 83.62           C  
ATOM   1659  O   ALA A 224     -11.711  20.859   1.455  1.00 83.62           O  
ATOM   1660  N   LEU A 225     -10.820  19.031   2.545  1.00 75.94           N  
ATOM   1661  CA  LEU A 225     -10.516  18.422   1.256  1.00 75.94           C  
ATOM   1662  C   LEU A 225     -11.758  17.797   0.642  1.00 75.94           C  
ATOM   1663  CB  LEU A 225      -9.422  17.375   1.413  1.00 75.94           C  
ATOM   1664  O   LEU A 225     -12.586  17.219   1.355  1.00 75.94           O  
ATOM   1665  CG  LEU A 225      -7.977  17.859   1.290  1.00 75.94           C  
ATOM   1666  CD1 LEU A 225      -7.078  17.141   2.287  1.00 75.94           C  
ATOM   1667  CD2 LEU A 225      -7.465  17.672  -0.134  1.00 75.94           C  
ATOM   1668  N   GLY A 226     -11.938  18.203  -0.551  1.00 66.31           N  
ATOM   1669  CA  GLY A 226     -13.008  17.531  -1.267  1.00 66.31           C  
ATOM   1670  C   GLY A 226     -12.711  16.062  -1.535  1.00 66.31           C  
ATOM   1671  O   GLY A 226     -11.664  15.547  -1.138  1.00 66.31           O  
ATOM   1672  N   GLU A 227     -13.539  15.336  -1.908  1.00 59.34           N  
ATOM   1673  CA  GLU A 227     -13.398  13.922  -2.238  1.00 59.34           C  
ATOM   1674  C   GLU A 227     -12.242  13.688  -3.201  1.00 59.34           C  
ATOM   1675  CB  GLU A 227     -14.695  13.375  -2.840  1.00 59.34           C  
ATOM   1676  O   GLU A 227     -12.117  14.383  -4.211  1.00 59.34           O  
ATOM   1677  CG  GLU A 227     -15.742  12.992  -1.804  1.00 59.34           C  
ATOM   1678  CD  GLU A 227     -17.016  12.438  -2.416  1.00 59.34           C  
ATOM   1679  OE1 GLU A 227     -17.938  12.039  -1.657  1.00 59.34           O  
ATOM   1680  OE2 GLU A 227     -17.109  12.406  -3.664  1.00 59.34           O  
ATOM   1681  N   PRO A 228     -11.133  13.164  -2.496  1.00 56.28           N  
ATOM   1682  CA  PRO A 228     -10.031  12.883  -3.424  1.00 56.28           C  
ATOM   1683  C   PRO A 228     -10.516  12.312  -4.754  1.00 56.28           C  
ATOM   1684  CB  PRO A 228      -9.188  11.859  -2.666  1.00 56.28           C  
ATOM   1685  O   PRO A 228     -11.555  11.648  -4.805  1.00 56.28           O  
ATOM   1686  CG  PRO A 228     -10.016  11.469  -1.489  1.00 56.28           C  
ATOM   1687  CD  PRO A 228     -11.234  12.352  -1.453  1.00 56.28           C  
ATOM   1688  N   PRO A 229     -10.016  12.930  -5.707  1.00 50.50           N  
ATOM   1689  CA  PRO A 229     -10.391  12.305  -6.977  1.00 50.50           C  
ATOM   1690  C   PRO A 229     -10.188  10.797  -6.977  1.00 50.50           C  
ATOM   1691  CB  PRO A 229      -9.461  12.977  -7.988  1.00 50.50           C  
ATOM   1692  O   PRO A 229      -9.414  10.273  -6.172  1.00 50.50           O  
ATOM   1693  CG  PRO A 229      -8.469  13.727  -7.160  1.00 50.50           C  
ATOM   1694  CD  PRO A 229      -8.898  13.648  -5.723  1.00 50.50           C  
ATOM   1695  N   ARG A 230     -11.016  10.102  -7.352  1.00 46.25           N  
ATOM   1696  CA  ARG A 230     -11.039   8.648  -7.465  1.00 46.25           C  
ATOM   1697  C   ARG A 230      -9.633   8.094  -7.680  1.00 46.25           C  
ATOM   1698  CB  ARG A 230     -11.953   8.203  -8.609  1.00 46.25           C  
ATOM   1699  O   ARG A 230      -9.367   6.926  -7.398  1.00 46.25           O  
ATOM   1700  CG  ARG A 230     -13.422   8.133  -8.227  1.00 46.25           C  
ATOM   1701  CD  ARG A 230     -14.266   7.543  -9.344  1.00 46.25           C  
ATOM   1702  NE  ARG A 230     -15.664   7.391  -8.945  1.00 46.25           N  
ATOM   1703  NH1 ARG A 230     -16.391   6.613 -11.000  1.00 46.25           N  
ATOM   1704  NH2 ARG A 230     -17.875   6.855  -9.273  1.00 46.25           N  
ATOM   1705  CZ  ARG A 230     -16.641   6.953  -9.742  1.00 46.25           C  
ATOM   1706  N   ARG A 231      -8.797   8.969  -8.406  1.00 50.16           N  
ATOM   1707  CA  ARG A 231      -7.574   8.336  -8.898  1.00 50.16           C  
ATOM   1708  C   ARG A 231      -6.500   8.297  -7.812  1.00 50.16           C  
ATOM   1709  CB  ARG A 231      -7.047   9.062 -10.133  1.00 50.16           C  
ATOM   1710  O   ARG A 231      -5.320   8.094  -8.109  1.00 50.16           O  
ATOM   1711  CG  ARG A 231      -7.660   8.586 -11.438  1.00 50.16           C  
ATOM   1712  CD  ARG A 231      -7.020   9.266 -12.641  1.00 50.16           C  
ATOM   1713  NE  ARG A 231      -7.578   8.773 -13.898  1.00 50.16           N  
ATOM   1714  NH1 ARG A 231      -6.391  10.234 -15.242  1.00 50.16           N  
ATOM   1715  NH2 ARG A 231      -7.836   8.719 -16.188  1.00 50.16           N  
ATOM   1716  CZ  ARG A 231      -7.266   9.242 -15.102  1.00 50.16           C  
ATOM   1717  N   GLY A 232      -6.715   8.258  -6.695  1.00 52.09           N  
ATOM   1718  CA  GLY A 232      -5.727   7.965  -5.668  1.00 52.09           C  
ATOM   1719  C   GLY A 232      -5.418   9.156  -4.785  1.00 52.09           C  
ATOM   1720  O   GLY A 232      -5.902  10.266  -5.031  1.00 52.09           O  
ATOM   1721  N   PRO A 233      -4.805   8.867  -3.846  1.00 59.38           N  
ATOM   1722  CA  PRO A 233      -4.387   9.891  -2.881  1.00 59.38           C  
ATOM   1723  C   PRO A 233      -3.486  10.953  -3.500  1.00 59.38           C  
ATOM   1724  CB  PRO A 233      -3.633   9.086  -1.821  1.00 59.38           C  
ATOM   1725  O   PRO A 233      -2.850  10.703  -4.527  1.00 59.38           O  
ATOM   1726  CG  PRO A 233      -3.244   7.812  -2.512  1.00 59.38           C  
ATOM   1727  CD  PRO A 233      -4.152   7.613  -3.689  1.00 59.38           C  
ATOM   1728  N   PRO A 234      -3.643  12.133  -3.025  1.00 59.88           N  
ATOM   1729  CA  PRO A 234      -2.795  13.219  -3.529  1.00 59.88           C  
ATOM   1730  C   PRO A 234      -1.320  12.828  -3.607  1.00 59.88           C  
ATOM   1731  CB  PRO A 234      -3.010  14.336  -2.510  1.00 59.88           C  
ATOM   1732  O   PRO A 234      -0.844  12.039  -2.787  1.00 59.88           O  
ATOM   1733  CG  PRO A 234      -4.184  13.891  -1.696  1.00 59.88           C  
ATOM   1734  CD  PRO A 234      -4.410  12.430  -1.946  1.00 59.88           C  
ATOM   1735  N   ARG A 235      -0.685  13.312  -4.699  1.00 65.25           N  
ATOM   1736  CA  ARG A 235       0.735  13.094  -4.957  1.00 65.25           C  
ATOM   1737  C   ARG A 235       1.596  13.953  -4.031  1.00 65.25           C  
ATOM   1738  CB  ARG A 235       1.069  13.406  -6.418  1.00 65.25           C  
ATOM   1739  O   ARG A 235       1.147  14.992  -3.545  1.00 65.25           O  
ATOM   1740  CG  ARG A 235       0.275  12.578  -7.418  1.00 65.25           C  
ATOM   1741  CD  ARG A 235       0.694  12.867  -8.852  1.00 65.25           C  
ATOM   1742  NE  ARG A 235       0.193  14.164  -9.305  1.00 65.25           N  
ATOM   1743  NH1 ARG A 235       1.152  14.031 -11.398  1.00 65.25           N  
ATOM   1744  NH2 ARG A 235      -0.082  15.875 -10.812  1.00 65.25           N  
ATOM   1745  CZ  ARG A 235       0.423  14.688 -10.508  1.00 65.25           C  
ATOM   1746  N   PRO A 236       2.707  13.562  -3.770  1.00 67.56           N  
ATOM   1747  CA  PRO A 236       3.627  14.312  -2.910  1.00 67.56           C  
ATOM   1748  C   PRO A 236       3.873  15.734  -3.408  1.00 67.56           C  
ATOM   1749  CB  PRO A 236       4.914  13.484  -2.967  1.00 67.56           C  
ATOM   1750  O   PRO A 236       4.230  16.609  -2.621  1.00 67.56           O  
ATOM   1751  CG  PRO A 236       4.477  12.125  -3.404  1.00 67.56           C  
ATOM   1752  CD  PRO A 236       3.182  12.258  -4.156  1.00 67.56           C  
ATOM   1753  N   ARG A 237       3.508  16.016  -4.656  1.00 73.06           N  
ATOM   1754  CA  ARG A 237       3.752  17.359  -5.184  1.00 73.06           C  
ATOM   1755  C   ARG A 237       2.570  18.281  -4.906  1.00 73.06           C  
ATOM   1756  CB  ARG A 237       4.027  17.297  -6.691  1.00 73.06           C  
ATOM   1757  O   ARG A 237       2.699  19.500  -4.984  1.00 73.06           O  
ATOM   1758  CG  ARG A 237       5.344  16.625  -7.051  1.00 73.06           C  
ATOM   1759  CD  ARG A 237       5.582  16.625  -8.555  1.00 73.06           C  
ATOM   1760  NE  ARG A 237       6.867  16.031  -8.891  1.00 73.06           N  
ATOM   1761  NH1 ARG A 237       6.512  16.047 -11.180  1.00 73.06           N  
ATOM   1762  NH2 ARG A 237       8.477  15.219 -10.328  1.00 73.06           N  
ATOM   1763  CZ  ARG A 237       7.281  15.766 -10.133  1.00 73.06           C  
ATOM   1764  N   ASP A 238       1.523  17.656  -4.602  1.00 75.25           N  
ATOM   1765  CA  ASP A 238       0.338  18.469  -4.336  1.00 75.25           C  
ATOM   1766  C   ASP A 238       0.472  19.219  -3.014  1.00 75.25           C  
ATOM   1767  CB  ASP A 238      -0.916  17.594  -4.316  1.00 75.25           C  
ATOM   1768  O   ASP A 238       0.806  18.625  -1.987  1.00 75.25           O  
ATOM   1769  CG  ASP A 238      -1.283  17.047  -5.688  1.00 75.25           C  
ATOM   1770  OD1 ASP A 238      -0.741  17.547  -6.703  1.00 75.25           O  
ATOM   1771  OD2 ASP A 238      -2.125  16.125  -5.758  1.00 75.25           O  
ATOM   1772  N   HIS A 239       0.293  20.609  -3.102  1.00 81.69           N  
ATOM   1773  CA  HIS A 239       0.419  21.422  -1.898  1.00 81.69           C  
ATOM   1774  C   HIS A 239      -0.494  22.641  -1.962  1.00 81.69           C  
ATOM   1775  CB  HIS A 239       1.870  21.859  -1.698  1.00 81.69           C  
ATOM   1776  O   HIS A 239      -1.005  22.984  -3.029  1.00 81.69           O  
ATOM   1777  CG  HIS A 239       2.418  22.672  -2.838  1.00 81.69           C  
ATOM   1778  CD2 HIS A 239       2.465  24.000  -3.045  1.00 81.69           C  
ATOM   1779  ND1 HIS A 239       3.000  22.078  -3.943  1.00 81.69           N  
ATOM   1780  CE1 HIS A 239       3.387  23.031  -4.781  1.00 81.69           C  
ATOM   1781  NE2 HIS A 239       3.072  24.203  -4.258  1.00 81.69           N  
ATOM   1782  N   LEU A 240      -0.715  23.219  -0.803  1.00 84.19           N  
ATOM   1783  CA  LEU A 240      -1.434  24.469  -0.620  1.00 84.19           C  
ATOM   1784  C   LEU A 240      -0.490  25.578  -0.155  1.00 84.19           C  
ATOM   1785  CB  LEU A 240      -2.570  24.297   0.391  1.00 84.19           C  
ATOM   1786  O   LEU A 240       0.397  25.328   0.667  1.00 84.19           O  
ATOM   1787  CG  LEU A 240      -3.797  23.531  -0.095  1.00 84.19           C  
ATOM   1788  CD1 LEU A 240      -4.547  22.922   1.088  1.00 84.19           C  
ATOM   1789  CD2 LEU A 240      -4.715  24.438  -0.907  1.00 84.19           C  
ATOM   1790  N   ARG A 241      -0.768  26.750  -0.788  1.00 85.25           N  
ATOM   1791  CA  ARG A 241       0.001  27.922  -0.390  1.00 85.25           C  
ATOM   1792  C   ARG A 241      -0.917  29.047   0.097  1.00 85.25           C  
ATOM   1793  CB  ARG A 241       0.860  28.422  -1.554  1.00 85.25           C  
ATOM   1794  O   ARG A 241      -1.806  29.484  -0.633  1.00 85.25           O  
ATOM   1795  CG  ARG A 241       1.942  29.422  -1.142  1.00 85.25           C  
ATOM   1796  CD  ARG A 241       2.863  29.766  -2.303  1.00 85.25           C  
ATOM   1797  NE  ARG A 241       3.799  30.828  -1.951  1.00 85.25           N  
ATOM   1798  NH1 ARG A 241       4.730  30.984  -4.059  1.00 85.25           N  
ATOM   1799  NH2 ARG A 241       5.473  32.344  -2.367  1.00 85.25           N  
ATOM   1800  CZ  ARG A 241       4.664  31.375  -2.793  1.00 85.25           C  
ATOM   1801  N   LEU A 242      -0.747  29.422   1.353  1.00 89.81           N  
ATOM   1802  CA  LEU A 242      -1.440  30.562   1.937  1.00 89.81           C  
ATOM   1803  C   LEU A 242      -0.545  31.797   1.943  1.00 89.81           C  
ATOM   1804  CB  LEU A 242      -1.898  30.234   3.361  1.00 89.81           C  
ATOM   1805  O   LEU A 242       0.600  31.734   2.398  1.00 89.81           O  
ATOM   1806  CG  LEU A 242      -2.541  31.391   4.141  1.00 89.81           C  
ATOM   1807  CD1 LEU A 242      -3.820  31.844   3.451  1.00 89.81           C  
ATOM   1808  CD2 LEU A 242      -2.824  30.969   5.578  1.00 89.81           C  
ATOM   1809  N   LEU A 243      -1.202  32.938   1.379  1.00 85.56           N  
ATOM   1810  CA  LEU A 243      -0.393  34.125   1.245  1.00 85.56           C  
ATOM   1811  C   LEU A 243      -1.152  35.344   1.750  1.00 85.56           C  
ATOM   1812  CB  LEU A 243       0.021  34.344  -0.214  1.00 85.56           C  
ATOM   1813  O   LEU A 243      -2.371  35.438   1.593  1.00 85.56           O  
ATOM   1814  CG  LEU A 243       0.878  33.250  -0.840  1.00 85.56           C  
ATOM   1815  CD1 LEU A 243       0.542  33.094  -2.318  1.00 85.56           C  
ATOM   1816  CD2 LEU A 243       2.361  33.562  -0.654  1.00 85.56           C  
ATOM   1817  N   ILE A 244      -0.433  36.188   2.451  1.00 87.62           N  
ATOM   1818  CA  ILE A 244      -0.859  37.562   2.693  1.00 87.62           C  
ATOM   1819  C   ILE A 244       0.008  38.531   1.885  1.00 87.62           C  
ATOM   1820  CB  ILE A 244      -0.793  37.906   4.195  1.00 87.62           C  
ATOM   1821  O   ILE A 244       1.214  38.625   2.119  1.00 87.62           O  
ATOM   1822  CG1 ILE A 244      -1.664  36.969   5.012  1.00 87.62           C  
ATOM   1823  CG2 ILE A 244      -1.219  39.375   4.430  1.00 87.62           C  
ATOM   1824  CD1 ILE A 244      -1.562  37.156   6.520  1.00 87.62           C  
ATOM   1825  N   CYS A 245      -0.678  39.250   0.971  1.00 81.75           N  
ATOM   1826  CA  CYS A 245       0.065  40.062   0.025  1.00 81.75           C  
ATOM   1827  C   CYS A 245      -0.296  41.562   0.183  1.00 81.75           C  
ATOM   1828  CB  CYS A 245      -0.207  39.625  -1.409  1.00 81.75           C  
ATOM   1829  O   CYS A 245      -1.383  41.875   0.662  1.00 81.75           O  
ATOM   1830  SG  CYS A 245       0.136  37.875  -1.700  1.00 81.75           S  
ATOM   1831  N   ILE A 246       0.706  42.344  -0.250  1.00 86.50           N  
ATOM   1832  CA  ILE A 246       0.502  43.781  -0.277  1.00 86.50           C  
ATOM   1833  C   ILE A 246       0.107  44.219  -1.686  1.00 86.50           C  
ATOM   1834  CB  ILE A 246       1.766  44.531   0.186  1.00 86.50           C  
ATOM   1835  O   ILE A 246       0.789  43.906  -2.658  1.00 86.50           O  
ATOM   1836  CG1 ILE A 246       2.182  44.094   1.588  1.00 86.50           C  
ATOM   1837  CG2 ILE A 246       1.529  46.062   0.155  1.00 86.50           C  
ATOM   1838  CD1 ILE A 246       3.535  44.625   2.039  1.00 86.50           C  
ATOM   1839  N   GLN A 247      -0.873  44.906  -1.821  1.00 82.69           N  
ATOM   1840  CA  GLN A 247      -1.380  45.406  -3.092  1.00 82.69           C  
ATOM   1841  C   GLN A 247      -1.548  44.281  -4.105  1.00 82.69           C  
ATOM   1842  CB  GLN A 247      -0.447  46.500  -3.650  1.00 82.69           C  
ATOM   1843  O   GLN A 247      -1.228  44.469  -5.285  1.00 82.69           O  
ATOM   1844  CG  GLN A 247      -0.425  47.781  -2.828  1.00 82.69           C  
ATOM   1845  CD  GLN A 247      -0.304  49.031  -3.686  1.00 82.69           C  
ATOM   1846  NE2 GLN A 247      -0.692  50.156  -3.131  1.00 82.69           N  
ATOM   1847  OE1 GLN A 247       0.134  48.969  -4.840  1.00 82.69           O  
ATOM   1848  N   SER A 248      -1.860  43.094  -3.613  1.00 76.31           N  
ATOM   1849  CA  SER A 248      -2.111  41.906  -4.430  1.00 76.31           C  
ATOM   1850  C   SER A 248      -0.882  41.531  -5.254  1.00 76.31           C  
ATOM   1851  CB  SER A 248      -3.305  42.156  -5.355  1.00 76.31           C  
ATOM   1852  O   SER A 248      -0.999  40.875  -6.285  1.00 76.31           O  
ATOM   1853  OG  SER A 248      -4.453  42.531  -4.613  1.00 76.31           O  
ATOM   1854  N   ARG A 249       0.233  42.000  -4.832  1.00 74.62           N  
ATOM   1855  CA  ARG A 249       1.500  41.656  -5.477  1.00 74.62           C  
ATOM   1856  C   ARG A 249       2.379  40.812  -4.555  1.00 74.62           C  
ATOM   1857  CB  ARG A 249       2.242  42.938  -5.891  1.00 74.62           C  
ATOM   1858  O   ARG A 249       3.277  41.344  -3.895  1.00 74.62           O  
ATOM   1859  CG  ARG A 249       1.497  43.781  -6.918  1.00 74.62           C  
ATOM   1860  CD  ARG A 249       2.303  45.000  -7.340  1.00 74.62           C  
ATOM   1861  NE  ARG A 249       1.587  45.812  -8.320  1.00 74.62           N  
ATOM   1862  NH1 ARG A 249       3.277  47.344  -8.586  1.00 74.62           N  
ATOM   1863  NH2 ARG A 249       1.328  47.562  -9.781  1.00 74.62           N  
ATOM   1864  CZ  ARG A 249       2.066  46.906  -8.898  1.00 74.62           C  
ATOM   1865  N   CYS A 250       2.180  39.656  -4.676  1.00 74.94           N  
ATOM   1866  CA  CYS A 250       2.807  38.750  -3.736  1.00 74.94           C  
ATOM   1867  C   CYS A 250       4.258  38.469  -4.117  1.00 74.94           C  
ATOM   1868  CB  CYS A 250       2.035  37.406  -3.686  1.00 74.94           C  
ATOM   1869  O   CYS A 250       5.074  38.125  -3.266  1.00 74.94           O  
ATOM   1870  SG  CYS A 250       0.336  37.594  -3.100  1.00 74.94           S  
ATOM   1871  N   GLN A 251       4.602  38.656  -5.379  1.00 74.31           N  
ATOM   1872  CA  GLN A 251       5.969  38.375  -5.793  1.00 74.31           C  
ATOM   1873  C   GLN A 251       6.852  39.625  -5.707  1.00 74.31           C  
ATOM   1874  CB  GLN A 251       5.988  37.812  -7.215  1.00 74.31           C  
ATOM   1875  O   GLN A 251       8.023  39.531  -5.324  1.00 74.31           O  
ATOM   1876  CG  GLN A 251       5.387  36.438  -7.340  1.00 74.31           C  
ATOM   1877  CD  GLN A 251       5.430  35.875  -8.758  1.00 74.31           C  
ATOM   1878  NE2 GLN A 251       5.000  34.625  -8.930  1.00 74.31           N  
ATOM   1879  OE1 GLN A 251       5.844  36.594  -9.688  1.00 74.31           O  
ATOM   1880  N   ARG A 252       6.262  40.750  -5.789  1.00 70.00           N  
ATOM   1881  CA  ARG A 252       7.031  41.969  -5.812  1.00 70.00           C  
ATOM   1882  C   ARG A 252       7.184  42.562  -4.410  1.00 70.00           C  
ATOM   1883  CB  ARG A 252       6.371  43.000  -6.734  1.00 70.00           C  
ATOM   1884  O   ARG A 252       8.273  43.000  -4.031  1.00 70.00           O  
ATOM   1885  CG  ARG A 252       7.301  44.125  -7.180  1.00 70.00           C  
ATOM   1886  CD  ARG A 252       6.641  45.031  -8.203  1.00 70.00           C  
ATOM   1887  NE  ARG A 252       7.520  46.125  -8.602  1.00 70.00           N  
ATOM   1888  NH1 ARG A 252       5.891  47.312  -9.734  1.00 70.00           N  
ATOM   1889  NH2 ARG A 252       8.023  48.125  -9.617  1.00 70.00           N  
ATOM   1890  CZ  ARG A 252       7.145  47.188  -9.320  1.00 70.00           C  
ATOM   1891  N   ASN A 253       6.223  42.531  -3.764  1.00 81.12           N  
ATOM   1892  CA  ASN A 253       6.266  43.062  -2.404  1.00 81.12           C  
ATOM   1893  C   ASN A 253       6.543  41.969  -1.383  1.00 81.12           C  
ATOM   1894  CB  ASN A 253       4.961  43.781  -2.068  1.00 81.12           C  
ATOM   1895  O   ASN A 253       6.445  40.781  -1.700  1.00 81.12           O  
ATOM   1896  CG  ASN A 253       4.730  45.031  -2.932  1.00 81.12           C  
ATOM   1897  ND2 ASN A 253       3.469  45.406  -3.088  1.00 81.12           N  
ATOM   1898  OD1 ASN A 253       5.676  45.625  -3.457  1.00 81.12           O  
ATOM   1899  N   ALA A 254       6.934  42.438  -0.172  1.00 84.56           N  
ATOM   1900  CA  ALA A 254       7.102  41.469   0.906  1.00 84.56           C  
ATOM   1901  C   ALA A 254       5.773  40.812   1.263  1.00 84.56           C  
ATOM   1902  CB  ALA A 254       7.707  42.125   2.137  1.00 84.56           C  
ATOM   1903  O   ALA A 254       4.727  41.469   1.265  1.00 84.56           O  
ATOM   1904  N   SER A 255       5.781  39.594   1.287  1.00 85.50           N  
ATOM   1905  CA  SER A 255       4.570  38.844   1.608  1.00 85.50           C  
ATOM   1906  C   SER A 255       4.836  37.781   2.684  1.00 85.50           C  
ATOM   1907  CB  SER A 255       4.008  38.156   0.357  1.00 85.50           C  
ATOM   1908  O   SER A 255       5.992  37.469   2.977  1.00 85.50           O  
ATOM   1909  OG  SER A 255       4.902  37.156  -0.125  1.00 85.50           O  
ATOM   1910  N   LEU A 256       3.773  37.375   3.338  1.00 83.00           N  
ATOM   1911  CA  LEU A 256       3.797  36.250   4.262  1.00 83.00           C  
ATOM   1912  C   LEU A 256       3.275  34.969   3.592  1.00 83.00           C  
ATOM   1913  CB  LEU A 256       2.963  36.562   5.508  1.00 83.00           C  
ATOM   1914  O   LEU A 256       2.238  35.000   2.928  1.00 83.00           O  
ATOM   1915  CG  LEU A 256       3.373  37.812   6.305  1.00 83.00           C  
ATOM   1916  CD1 LEU A 256       2.379  38.062   7.434  1.00 83.00           C  
ATOM   1917  CD2 LEU A 256       4.785  37.625   6.855  1.00 83.00           C  
ATOM   1918  N   GLU A 257       4.066  33.906   3.709  1.00 84.25           N  
ATOM   1919  CA  GLU A 257       3.719  32.688   2.977  1.00 84.25           C  
ATOM   1920  C   GLU A 257       3.812  31.469   3.873  1.00 84.25           C  
ATOM   1921  CB  GLU A 257       4.625  32.531   1.755  1.00 84.25           C  
ATOM   1922  O   GLU A 257       4.715  31.359   4.707  1.00 84.25           O  
ATOM   1923  CG  GLU A 257       4.328  31.281   0.937  1.00 84.25           C  
ATOM   1924  CD  GLU A 257       5.195  31.156  -0.305  1.00 84.25           C  
ATOM   1925  OE1 GLU A 257       4.996  30.203  -1.093  1.00 84.25           O  
ATOM   1926  OE2 GLU A 257       6.086  32.000  -0.491  1.00 84.25           O  
ATOM   1927  N   ALA A 258       2.838  30.516   3.770  1.00 83.88           N  
ATOM   1928  CA  ALA A 258       2.848  29.188   4.383  1.00 83.88           C  
ATOM   1929  C   ALA A 258       2.439  28.125   3.375  1.00 83.88           C  
ATOM   1930  CB  ALA A 258       1.920  29.156   5.594  1.00 83.88           C  
ATOM   1931  O   ALA A 258       1.394  28.234   2.730  1.00 83.88           O  
ATOM   1932  N   ILE A 259       3.252  27.125   3.236  1.00 78.88           N  
ATOM   1933  CA  ILE A 259       2.992  26.031   2.307  1.00 78.88           C  
ATOM   1934  C   ILE A 259       2.701  24.750   3.084  1.00 78.88           C  
ATOM   1935  CB  ILE A 259       4.180  25.812   1.341  1.00 78.88           C  
ATOM   1936  O   ILE A 259       3.418  24.406   4.031  1.00 78.88           O  
ATOM   1937  CG1 ILE A 259       4.477  27.094   0.562  1.00 78.88           C  
ATOM   1938  CG2 ILE A 259       3.895  24.641   0.387  1.00 78.88           C  
ATOM   1939  CD1 ILE A 259       5.766  27.047  -0.244  1.00 78.88           C  
ATOM   1940  N   MET A 260       1.624  24.000   2.711  1.00 78.50           N  
ATOM   1941  CA  MET A 260       1.257  22.734   3.346  1.00 78.50           C  
ATOM   1942  C   MET A 260       1.062  21.641   2.303  1.00 78.50           C  
ATOM   1943  CB  MET A 260      -0.017  22.906   4.176  1.00 78.50           C  
ATOM   1944  O   MET A 260       0.421  21.859   1.273  1.00 78.50           O  
ATOM   1945  CG  MET A 260      -0.394  21.672   4.973  1.00 78.50           C  
ATOM   1946  SD  MET A 260      -1.880  21.922   6.020  1.00 78.50           S  
ATOM   1947  CE  MET A 260      -1.216  23.109   7.230  1.00 78.50           C  
ATOM   1948  N   GLY A 261       1.652  20.469   2.586  1.00 73.38           N  
ATOM   1949  CA  GLY A 261       1.437  19.312   1.735  1.00 73.38           C  
ATOM   1950  C   GLY A 261       0.112  18.625   1.994  1.00 73.38           C  
ATOM   1951  O   GLY A 261      -0.357  18.578   3.133  1.00 73.38           O  
ATOM   1952  N   LEU A 262      -0.485  18.156   0.833  1.00 70.19           N  
ATOM   1953  CA  LEU A 262      -1.811  17.562   0.940  1.00 70.19           C  
ATOM   1954  C   LEU A 262      -1.716  16.047   1.042  1.00 70.19           C  
ATOM   1955  CB  LEU A 262      -2.674  17.953  -0.264  1.00 70.19           C  
ATOM   1956  O   LEU A 262      -2.732  15.367   1.182  1.00 70.19           O  
ATOM   1957  CG  LEU A 262      -3.143  19.406  -0.321  1.00 70.19           C  
ATOM   1958  CD1 LEU A 262      -3.779  19.703  -1.673  1.00 70.19           C  
ATOM   1959  CD2 LEU A 262      -4.121  19.703   0.813  1.00 70.19           C  
ATOM   1960  N   GLU A 263      -0.650  15.359   0.695  1.00 60.41           N  
ATOM   1961  CA  GLU A 263      -0.620  13.898   0.688  1.00 60.41           C  
ATOM   1962  C   GLU A 263      -1.282  13.328   1.938  1.00 60.41           C  
ATOM   1963  CB  GLU A 263       0.820  13.391   0.576  1.00 60.41           C  
ATOM   1964  O   GLU A 263      -2.027  12.352   1.859  1.00 60.41           O  
ATOM   1965  CG  GLU A 263       0.941  12.031  -0.090  1.00 60.41           C  
ATOM   1966  CD  GLU A 263       2.381  11.578  -0.274  1.00 60.41           C  
ATOM   1967  OE1 GLU A 263       2.607  10.492  -0.859  1.00 60.41           O  
ATOM   1968  OE2 GLU A 263       3.291  12.312   0.171  1.00 60.41           O  
ATOM   1969  N   SER A 264      -0.963  13.680   3.121  1.00 55.59           N  
ATOM   1970  CA  SER A 264      -1.495  13.047   4.320  1.00 55.59           C  
ATOM   1971  C   SER A 264      -2.445  13.984   5.066  1.00 55.59           C  
ATOM   1972  CB  SER A 264      -0.358  12.625   5.250  1.00 55.59           C  
ATOM   1973  O   SER A 264      -2.508  13.961   6.297  1.00 55.59           O  
ATOM   1974  OG  SER A 264       0.381  13.750   5.695  1.00 55.59           O  
ATOM   1975  N   SER A 265      -3.127  14.805   4.246  1.00 56.50           N  
ATOM   1976  CA  SER A 265      -3.973  15.719   5.012  1.00 56.50           C  
ATOM   1977  C   SER A 265      -5.328  15.086   5.316  1.00 56.50           C  
ATOM   1978  CB  SER A 265      -4.172  17.031   4.250  1.00 56.50           C  
ATOM   1979  O   SER A 265      -5.805  14.234   4.566  1.00 56.50           O  
ATOM   1980  OG  SER A 265      -4.582  16.781   2.916  1.00 56.50           O  
ATOM   1981  N   SER A 266      -5.695  15.164   6.500  1.00 60.25           N  
ATOM   1982  CA  SER A 266      -7.039  14.797   6.934  1.00 60.25           C  
ATOM   1983  C   SER A 266      -8.102  15.516   6.113  1.00 60.25           C  
ATOM   1984  CB  SER A 266      -7.227  15.109   8.414  1.00 60.25           C  
ATOM   1985  O   SER A 266      -7.789  16.422   5.332  1.00 60.25           O  
ATOM   1986  OG  SER A 266      -7.082  16.500   8.656  1.00 60.25           O  
ATOM   1987  N   GLU A 267      -9.211  15.117   6.223  1.00 67.38           N  
ATOM   1988  CA  GLU A 267     -10.352  15.750   5.570  1.00 67.38           C  
ATOM   1989  C   GLU A 267     -10.461  17.219   5.949  1.00 67.38           C  
ATOM   1990  CB  GLU A 267     -11.648  15.023   5.930  1.00 67.38           C  
ATOM   1991  O   GLU A 267     -10.852  18.062   5.121  1.00 67.38           O  
ATOM   1992  CG  GLU A 267     -11.844  13.711   5.180  1.00 67.38           C  
ATOM   1993  CD  GLU A 267     -13.172  13.031   5.492  1.00 67.38           C  
ATOM   1994  OE1 GLU A 267     -13.453  11.953   4.922  1.00 67.38           O  
ATOM   1995  OE2 GLU A 267     -13.938  13.586   6.309  1.00 67.38           O  
ATOM   1996  N   LEU A 268     -10.078  17.500   7.215  1.00 75.69           N  
ATOM   1997  CA  LEU A 268     -10.094  18.875   7.719  1.00 75.69           C  
ATOM   1998  C   LEU A 268      -8.758  19.234   8.352  1.00 75.69           C  
ATOM   1999  CB  LEU A 268     -11.219  19.047   8.742  1.00 75.69           C  
ATOM   2000  O   LEU A 268      -8.234  18.484   9.188  1.00 75.69           O  
ATOM   2001  CG  LEU A 268     -11.555  20.500   9.133  1.00 75.69           C  
ATOM   2002  CD1 LEU A 268     -12.695  21.031   8.266  1.00 75.69           C  
ATOM   2003  CD2 LEU A 268     -11.922  20.578  10.609  1.00 75.69           C  
ATOM   2004  N   PHE A 269      -8.266  20.281   7.875  1.00 78.19           N  
ATOM   2005  CA  PHE A 269      -7.004  20.750   8.445  1.00 78.19           C  
ATOM   2006  C   PHE A 269      -6.914  22.266   8.391  1.00 78.19           C  
ATOM   2007  CB  PHE A 269      -5.816  20.125   7.711  1.00 78.19           C  
ATOM   2008  O   PHE A 269      -7.707  22.922   7.707  1.00 78.19           O  
ATOM   2009  CG  PHE A 269      -5.785  20.422   6.238  1.00 78.19           C  
ATOM   2010  CD1 PHE A 269      -6.461  19.625   5.336  1.00 78.19           C  
ATOM   2011  CD2 PHE A 269      -5.078  21.516   5.758  1.00 78.19           C  
ATOM   2012  CE1 PHE A 269      -6.438  19.891   3.969  1.00 78.19           C  
ATOM   2013  CE2 PHE A 269      -5.051  21.812   4.395  1.00 78.19           C  
ATOM   2014  CZ  PHE A 269      -5.730  21.000   3.502  1.00 78.19           C  
ATOM   2015  N   THR A 270      -6.027  22.844   9.195  1.00 83.00           N  
ATOM   2016  CA  THR A 270      -5.828  24.281   9.266  1.00 83.00           C  
ATOM   2017  C   THR A 270      -4.469  24.672   8.688  1.00 83.00           C  
ATOM   2018  CB  THR A 270      -5.938  24.797  10.711  1.00 83.00           C  
ATOM   2019  O   THR A 270      -3.469  23.984   8.938  1.00 83.00           O  
ATOM   2020  CG2 THR A 270      -5.789  26.312  10.781  1.00 83.00           C  
ATOM   2021  OG1 THR A 270      -7.219  24.422  11.250  1.00 83.00           O  
ATOM   2022  N   ILE A 271      -4.500  25.656   7.773  1.00 84.00           N  
ATOM   2023  CA  ILE A 271      -3.281  26.312   7.320  1.00 84.00           C  
ATOM   2024  C   ILE A 271      -3.238  27.734   7.852  1.00 84.00           C  
ATOM   2025  CB  ILE A 271      -3.178  26.312   5.777  1.00 84.00           C  
ATOM   2026  O   ILE A 271      -4.223  28.469   7.754  1.00 84.00           O  
ATOM   2027  CG1 ILE A 271      -1.847  26.922   5.332  1.00 84.00           C  
ATOM   2028  CG2 ILE A 271      -4.363  27.047   5.156  1.00 84.00           C  
ATOM   2029  CD1 ILE A 271      -1.509  26.672   3.869  1.00 84.00           C  
ATOM   2030  N   SER A 272      -2.168  28.125   8.539  1.00 86.69           N  
ATOM   2031  CA  SER A 272      -2.059  29.453   9.133  1.00 86.69           C  
ATOM   2032  C   SER A 272      -0.728  30.094   8.781  1.00 86.69           C  
ATOM   2033  CB  SER A 272      -2.211  29.359  10.648  1.00 86.69           C  
ATOM   2034  O   SER A 272       0.256  29.406   8.500  1.00 86.69           O  
ATOM   2035  OG  SER A 272      -1.152  28.625  11.227  1.00 86.69           O  
ATOM   2036  N   VAL A 273      -0.824  31.422   8.703  1.00 85.12           N  
ATOM   2037  CA  VAL A 273       0.371  32.250   8.516  1.00 85.12           C  
ATOM   2038  C   VAL A 273       0.318  33.469   9.445  1.00 85.12           C  
ATOM   2039  CB  VAL A 273       0.525  32.688   7.051  1.00 85.12           C  
ATOM   2040  O   VAL A 273      -0.739  34.062   9.617  1.00 85.12           O  
ATOM   2041  CG1 VAL A 273      -0.583  33.688   6.672  1.00 85.12           C  
ATOM   2042  CG2 VAL A 273       1.899  33.312   6.828  1.00 85.12           C  
ATOM   2043  N   ASN A 274       1.394  33.688  10.195  1.00 82.19           N  
ATOM   2044  CA  ASN A 274       1.544  34.844  11.070  1.00 82.19           C  
ATOM   2045  C   ASN A 274       2.877  35.562  10.836  1.00 82.19           C  
ATOM   2046  CB  ASN A 274       1.407  34.438  12.531  1.00 82.19           C  
ATOM   2047  O   ASN A 274       3.893  34.906  10.586  1.00 82.19           O  
ATOM   2048  CG  ASN A 274       0.091  33.750  12.828  1.00 82.19           C  
ATOM   2049  ND2 ASN A 274      -0.016  33.125  14.008  1.00 82.19           N  
ATOM   2050  OD1 ASN A 274      -0.821  33.750  11.992  1.00 82.19           O  
ATOM   2051  N   GLY A 275       2.748  36.906  10.805  1.00 78.81           N  
ATOM   2052  CA  GLY A 275       3.963  37.688  10.648  1.00 78.81           C  
ATOM   2053  C   GLY A 275       3.715  39.188  10.703  1.00 78.81           C  
ATOM   2054  O   GLY A 275       2.578  39.625  10.891  1.00 78.81           O  
ATOM   2055  N   VAL A 276       4.812  39.906  10.648  1.00 81.75           N  
ATOM   2056  CA  VAL A 276       4.746  41.375  10.703  1.00 81.75           C  
ATOM   2057  C   VAL A 276       5.188  41.969   9.359  1.00 81.75           C  
ATOM   2058  CB  VAL A 276       5.613  41.938  11.844  1.00 81.75           C  
ATOM   2059  O   VAL A 276       6.180  41.531   8.781  1.00 81.75           O  
ATOM   2060  CG1 VAL A 276       5.523  43.469  11.883  1.00 81.75           C  
ATOM   2061  CG2 VAL A 276       5.188  41.344  13.188  1.00 81.75           C  
ATOM   2062  N   LEU A 277       4.391  42.844   8.891  1.00 84.38           N  
ATOM   2063  CA  LEU A 277       4.727  43.594   7.691  1.00 84.38           C  
ATOM   2064  C   LEU A 277       4.656  45.094   7.965  1.00 84.38           C  
ATOM   2065  CB  LEU A 277       3.785  43.250   6.539  1.00 84.38           C  
ATOM   2066  O   LEU A 277       3.922  45.562   8.852  1.00 84.38           O  
ATOM   2067  CG  LEU A 277       3.916  41.812   5.980  1.00 84.38           C  
ATOM   2068  CD1 LEU A 277       2.814  41.562   4.961  1.00 84.38           C  
ATOM   2069  CD2 LEU A 277       5.293  41.625   5.355  1.00 84.38           C  
ATOM   2070  N   TYR A 278       5.520  45.844   7.297  1.00 86.75           N  
ATOM   2071  CA  TYR A 278       5.445  47.281   7.340  1.00 86.75           C  
ATOM   2072  C   TYR A 278       4.566  47.812   6.211  1.00 86.75           C  
ATOM   2073  CB  TYR A 278       6.844  47.906   7.246  1.00 86.75           C  
ATOM   2074  O   TYR A 278       4.891  47.656   5.031  1.00 86.75           O  
ATOM   2075  CG  TYR A 278       6.863  49.406   7.449  1.00 86.75           C  
ATOM   2076  CD1 TYR A 278       6.887  50.281   6.359  1.00 86.75           C  
ATOM   2077  CD2 TYR A 278       6.859  49.969   8.727  1.00 86.75           C  
ATOM   2078  CE1 TYR A 278       6.906  51.656   6.543  1.00 86.75           C  
ATOM   2079  CE2 TYR A 278       6.879  51.344   8.922  1.00 86.75           C  
ATOM   2080  OH  TYR A 278       6.922  53.531   8.008  1.00 86.75           O  
ATOM   2081  CZ  TYR A 278       6.902  52.188   7.824  1.00 86.75           C  
ATOM   2082  N   LEU A 279       3.561  48.375   6.625  1.00 89.69           N  
ATOM   2083  CA  LEU A 279       2.621  48.906   5.645  1.00 89.69           C  
ATOM   2084  C   LEU A 279       2.670  50.438   5.621  1.00 89.69           C  
ATOM   2085  CB  LEU A 279       1.198  48.438   5.953  1.00 89.69           C  
ATOM   2086  O   LEU A 279       2.709  51.094   6.672  1.00 89.69           O  
ATOM   2087  CG  LEU A 279       0.976  46.938   5.973  1.00 89.69           C  
ATOM   2088  CD1 LEU A 279      -0.457  46.625   6.383  1.00 89.69           C  
ATOM   2089  CD2 LEU A 279       1.295  46.344   4.613  1.00 89.69           C  
ATOM   2090  N   GLN A 280       2.729  51.031   4.406  1.00 89.00           N  
ATOM   2091  CA  GLN A 280       2.607  52.469   4.230  1.00 89.00           C  
ATOM   2092  C   GLN A 280       1.145  52.906   4.234  1.00 89.00           C  
ATOM   2093  CB  GLN A 280       3.283  52.906   2.934  1.00 89.00           C  
ATOM   2094  O   GLN A 280       0.248  52.062   4.023  1.00 89.00           O  
ATOM   2095  CG  GLN A 280       4.781  52.625   2.898  1.00 89.00           C  
ATOM   2096  CD  GLN A 280       5.512  53.531   1.901  1.00 89.00           C  
ATOM   2097  NE2 GLN A 280       6.840  53.438   1.897  1.00 89.00           N  
ATOM   2098  OE1 GLN A 280       4.891  54.250   1.139  1.00 89.00           O  
ATOM   2099  N   MET A 281       1.069  54.156   4.508  1.00 88.88           N  
ATOM   2100  CA  MET A 281      -0.291  54.688   4.500  1.00 88.88           C  
ATOM   2101  C   MET A 281      -0.938  54.500   3.131  1.00 88.88           C  
ATOM   2102  CB  MET A 281      -0.292  56.156   4.879  1.00 88.88           C  
ATOM   2103  O   MET A 281      -0.339  54.812   2.105  1.00 88.88           O  
ATOM   2104  CG  MET A 281      -1.684  56.750   5.059  1.00 88.88           C  
ATOM   2105  SD  MET A 281      -1.646  58.531   5.523  1.00 88.88           S  
ATOM   2106  CE  MET A 281      -3.180  59.094   4.738  1.00 88.88           C  
ATOM   2107  N   GLY A 282      -2.070  53.875   3.123  1.00 89.69           N  
ATOM   2108  CA  GLY A 282      -2.816  53.688   1.890  1.00 89.69           C  
ATOM   2109  C   GLY A 282      -2.588  52.344   1.255  1.00 89.69           C  
ATOM   2110  O   GLY A 282      -3.344  51.938   0.372  1.00 89.69           O  
ATOM   2111  N   GLN A 283      -1.567  51.688   1.669  1.00 91.06           N  
ATOM   2112  CA  GLN A 283      -1.345  50.344   1.158  1.00 91.06           C  
ATOM   2113  C   GLN A 283      -2.348  49.344   1.751  1.00 91.06           C  
ATOM   2114  CB  GLN A 283       0.083  49.875   1.457  1.00 91.06           C  
ATOM   2115  O   GLN A 283      -2.760  49.500   2.904  1.00 91.06           O  
ATOM   2116  CG  GLN A 283       1.141  50.562   0.595  1.00 91.06           C  
ATOM   2117  CD  GLN A 283       2.529  50.000   0.816  1.00 91.06           C  
ATOM   2118  NE2 GLN A 283       3.393  50.125  -0.185  1.00 91.06           N  
ATOM   2119  OE1 GLN A 283       2.826  49.438   1.879  1.00 91.06           O  
ATOM   2120  N   TRP A 284      -2.777  48.406   0.958  1.00 88.94           N  
ATOM   2121  CA  TRP A 284      -3.732  47.438   1.478  1.00 88.94           C  
ATOM   2122  C   TRP A 284      -3.156  46.031   1.416  1.00 88.94           C  
ATOM   2123  CB  TRP A 284      -5.047  47.500   0.694  1.00 88.94           C  
ATOM   2124  O   TRP A 284      -2.258  45.750   0.619  1.00 88.94           O  
ATOM   2125  CG  TRP A 284      -4.895  47.250  -0.774  1.00 88.94           C  
ATOM   2126  CD1 TRP A 284      -4.555  48.156  -1.743  1.00 88.94           C  
ATOM   2127  CD2 TRP A 284      -5.078  46.000  -1.439  1.00 88.94           C  
ATOM   2128  CE2 TRP A 284      -4.836  46.219  -2.814  1.00 88.94           C  
ATOM   2129  CE3 TRP A 284      -5.426  44.688  -1.007  1.00 88.94           C  
ATOM   2130  NE1 TRP A 284      -4.520  47.531  -2.973  1.00 88.94           N  
ATOM   2131  CH2 TRP A 284      -5.270  43.938  -3.309  1.00 88.94           C  
ATOM   2132  CZ2 TRP A 284      -4.930  45.188  -3.760  1.00 88.94           C  
ATOM   2133  CZ3 TRP A 284      -5.520  43.688  -1.949  1.00 88.94           C  
ATOM   2134  N   THR A 285      -3.562  45.188   2.318  1.00 92.06           N  
ATOM   2135  CA  THR A 285      -3.191  43.781   2.385  1.00 92.06           C  
ATOM   2136  C   THR A 285      -4.426  42.875   2.281  1.00 92.06           C  
ATOM   2137  CB  THR A 285      -2.436  43.469   3.689  1.00 92.06           C  
ATOM   2138  O   THR A 285      -5.531  43.312   2.637  1.00 92.06           O  
ATOM   2139  CG2 THR A 285      -1.163  44.281   3.803  1.00 92.06           C  
ATOM   2140  OG1 THR A 285      -3.283  43.750   4.809  1.00 92.06           O  
ATOM   2141  N   SER A 286      -4.262  41.719   1.644  1.00 90.06           N  
ATOM   2142  CA  SER A 286      -5.328  40.719   1.495  1.00 90.06           C  
ATOM   2143  C   SER A 286      -4.777  39.312   1.576  1.00 90.06           C  
ATOM   2144  CB  SER A 286      -6.059  40.938   0.168  1.00 90.06           C  
ATOM   2145  O   SER A 286      -3.564  39.094   1.515  1.00 90.06           O  
ATOM   2146  OG  SER A 286      -5.188  40.719  -0.926  1.00 90.06           O  
ATOM   2147  N   VAL A 287      -5.750  38.312   1.722  1.00 92.50           N  
ATOM   2148  CA  VAL A 287      -5.379  36.938   1.902  1.00 92.50           C  
ATOM   2149  C   VAL A 287      -5.609  36.156   0.603  1.00 92.50           C  
ATOM   2150  CB  VAL A 287      -6.172  36.281   3.057  1.00 92.50           C  
ATOM   2151  O   VAL A 287      -6.668  36.281  -0.020  1.00 92.50           O  
ATOM   2152  CG1 VAL A 287      -5.789  34.812   3.209  1.00 92.50           C  
ATOM   2153  CG2 VAL A 287      -5.934  37.031   4.363  1.00 92.50           C  
ATOM   2154  N   PHE A 288      -4.605  35.406   0.229  1.00 85.31           N  
ATOM   2155  CA  PHE A 288      -4.688  34.562  -0.965  1.00 85.31           C  
ATOM   2156  C   PHE A 288      -4.465  33.094  -0.617  1.00 85.31           C  
ATOM   2157  CB  PHE A 288      -3.662  35.000  -2.008  1.00 85.31           C  
ATOM   2158  O   PHE A 288      -3.635  32.781   0.237  1.00 85.31           O  
ATOM   2159  CG  PHE A 288      -3.982  36.344  -2.639  1.00 85.31           C  
ATOM   2160  CD1 PHE A 288      -4.629  36.406  -3.867  1.00 85.31           C  
ATOM   2161  CD2 PHE A 288      -3.639  37.531  -2.000  1.00 85.31           C  
ATOM   2162  CE1 PHE A 288      -4.926  37.625  -4.449  1.00 85.31           C  
ATOM   2163  CE2 PHE A 288      -3.934  38.750  -2.578  1.00 85.31           C  
ATOM   2164  CZ  PHE A 288      -4.578  38.812  -3.805  1.00 85.31           C  
ATOM   2165  N   LEU A 289      -5.219  32.219  -1.264  1.00 88.75           N  
ATOM   2166  CA  LEU A 289      -4.996  30.797  -1.171  1.00 88.75           C  
ATOM   2167  C   LEU A 289      -4.703  30.203  -2.545  1.00 88.75           C  
ATOM   2168  CB  LEU A 289      -6.211  30.094  -0.550  1.00 88.75           C  
ATOM   2169  O   LEU A 289      -5.496  30.359  -3.475  1.00 88.75           O  
ATOM   2170  CG  LEU A 289      -6.062  28.609  -0.247  1.00 88.75           C  
ATOM   2171  CD1 LEU A 289      -5.000  28.391   0.827  1.00 88.75           C  
ATOM   2172  CD2 LEU A 289      -7.398  28.016   0.185  1.00 88.75           C  
ATOM   2173  N   ASP A 290      -3.551  29.531  -2.625  1.00 84.12           N  
ATOM   2174  CA  ASP A 290      -3.105  28.875  -3.854  1.00 84.12           C  
ATOM   2175  C   ASP A 290      -3.227  27.359  -3.748  1.00 84.12           C  
ATOM   2176  CB  ASP A 290      -1.661  29.266  -4.176  1.00 84.12           C  
ATOM   2177  O   ASP A 290      -2.512  26.734  -2.965  1.00 84.12           O  
ATOM   2178  CG  ASP A 290      -1.168  28.688  -5.488  1.00 84.12           C  
ATOM   2179  OD1 ASP A 290      -1.998  28.234  -6.301  1.00 84.12           O  
ATOM   2180  OD2 ASP A 290       0.062  28.703  -5.715  1.00 84.12           O  
ATOM   2181  N   ASN A 291      -4.086  26.812  -4.547  1.00 85.25           N  
ATOM   2182  CA  ASN A 291      -4.277  25.375  -4.598  1.00 85.25           C  
ATOM   2183  C   ASN A 291      -3.506  24.734  -5.754  1.00 85.25           C  
ATOM   2184  CB  ASN A 291      -5.766  25.031  -4.703  1.00 85.25           C  
ATOM   2185  O   ASN A 291      -3.959  24.766  -6.898  1.00 85.25           O  
ATOM   2186  CG  ASN A 291      -6.027  23.531  -4.664  1.00 85.25           C  
ATOM   2187  ND2 ASN A 291      -7.266  23.141  -4.941  1.00 85.25           N  
ATOM   2188  OD1 ASN A 291      -5.125  22.750  -4.383  1.00 85.25           O  
ATOM   2189  N   ALA A 292      -2.402  24.219  -5.438  1.00 76.50           N  
ATOM   2190  CA  ALA A 292      -1.599  23.562  -6.465  1.00 76.50           C  
ATOM   2191  C   ALA A 292      -1.856  22.062  -6.492  1.00 76.50           C  
ATOM   2192  CB  ALA A 292      -0.114  23.844  -6.242  1.00 76.50           C  
ATOM   2193  O   ALA A 292      -0.983  21.281  -6.879  1.00 76.50           O  
ATOM   2194  N   SER A 293      -2.994  21.672  -6.117  1.00 75.88           N  
ATOM   2195  CA  SER A 293      -3.350  20.250  -6.137  1.00 75.88           C  
ATOM   2196  C   SER A 293      -4.387  19.953  -7.215  1.00 75.88           C  
ATOM   2197  CB  SER A 293      -3.881  19.812  -4.773  1.00 75.88           C  
ATOM   2198  O   SER A 293      -4.957  20.875  -7.805  1.00 75.88           O  
ATOM   2199  OG  SER A 293      -5.215  20.250  -4.590  1.00 75.88           O  
ATOM   2200  N   GLY A 294      -4.641  18.641  -7.379  1.00 71.50           N  
ATOM   2201  CA  GLY A 294      -5.625  18.203  -8.359  1.00 71.50           C  
ATOM   2202  C   GLY A 294      -7.027  18.094  -7.789  1.00 71.50           C  
ATOM   2203  O   GLY A 294      -7.969  17.750  -8.508  1.00 71.50           O  
ATOM   2204  N   CYS A 295      -7.164  18.484  -6.512  1.00 73.12           N  
ATOM   2205  CA  CYS A 295      -8.477  18.391  -5.879  1.00 73.12           C  
ATOM   2206  C   CYS A 295      -9.000  19.781  -5.512  1.00 73.12           C  
ATOM   2207  CB  CYS A 295      -8.406  17.516  -4.629  1.00 73.12           C  
ATOM   2208  O   CYS A 295      -8.219  20.672  -5.203  1.00 73.12           O  
ATOM   2209  SG  CYS A 295      -7.785  15.852  -4.941  1.00 73.12           S  
ATOM   2210  N   SER A 296     -10.352  19.922  -5.676  1.00 81.44           N  
ATOM   2211  CA  SER A 296     -10.961  21.156  -5.172  1.00 81.44           C  
ATOM   2212  C   SER A 296     -11.062  21.141  -3.652  1.00 81.44           C  
ATOM   2213  CB  SER A 296     -12.344  21.359  -5.785  1.00 81.44           C  
ATOM   2214  O   SER A 296     -11.164  20.062  -3.043  1.00 81.44           O  
ATOM   2215  OG  SER A 296     -13.219  20.297  -5.430  1.00 81.44           O  
ATOM   2216  N   LEU A 297     -10.914  22.328  -3.129  1.00 84.19           N  
ATOM   2217  CA  LEU A 297     -10.969  22.484  -1.679  1.00 84.19           C  
ATOM   2218  C   LEU A 297     -12.000  23.531  -1.285  1.00 84.19           C  
ATOM   2219  CB  LEU A 297      -9.594  22.859  -1.128  1.00 84.19           C  
ATOM   2220  O   LEU A 297     -12.359  24.391  -2.094  1.00 84.19           O  
ATOM   2221  CG  LEU A 297      -8.422  21.969  -1.547  1.00 84.19           C  
ATOM   2222  CD1 LEU A 297      -7.168  22.812  -1.755  1.00 84.19           C  
ATOM   2223  CD2 LEU A 297      -8.180  20.891  -0.507  1.00 84.19           C  
ATOM   2224  N   THR A 298     -12.516  23.359  -0.094  1.00 88.06           N  
ATOM   2225  CA  THR A 298     -13.445  24.344   0.455  1.00 88.06           C  
ATOM   2226  C   THR A 298     -12.891  24.969   1.733  1.00 88.06           C  
ATOM   2227  CB  THR A 298     -14.820  23.703   0.744  1.00 88.06           C  
ATOM   2228  O   THR A 298     -12.484  24.250   2.650  1.00 88.06           O  
ATOM   2229  CG2 THR A 298     -15.859  24.766   1.094  1.00 88.06           C  
ATOM   2230  OG1 THR A 298     -15.258  22.984  -0.414  1.00 88.06           O  
ATOM   2231  N   VAL A 299     -12.766  26.297   1.691  1.00 90.50           N  
ATOM   2232  CA  VAL A 299     -12.438  27.031   2.914  1.00 90.50           C  
ATOM   2233  C   VAL A 299     -13.695  27.234   3.746  1.00 90.50           C  
ATOM   2234  CB  VAL A 299     -11.766  28.391   2.607  1.00 90.50           C  
ATOM   2235  O   VAL A 299     -14.656  27.859   3.283  1.00 90.50           O  
ATOM   2236  CG1 VAL A 299     -11.367  29.094   3.900  1.00 90.50           C  
ATOM   2237  CG2 VAL A 299     -10.555  28.188   1.704  1.00 90.50           C  
ATOM   2238  N   ARG A 300     -13.641  26.719   4.883  1.00 88.50           N  
ATOM   2239  CA  ARG A 300     -14.836  26.719   5.719  1.00 88.50           C  
ATOM   2240  C   ARG A 300     -15.094  28.109   6.301  1.00 88.50           C  
ATOM   2241  CB  ARG A 300     -14.703  25.703   6.848  1.00 88.50           C  
ATOM   2242  O   ARG A 300     -14.156  28.891   6.504  1.00 88.50           O  
ATOM   2243  CG  ARG A 300     -14.680  24.250   6.367  1.00 88.50           C  
ATOM   2244  CD  ARG A 300     -16.078  23.766   6.000  1.00 88.50           C  
ATOM   2245  NE  ARG A 300     -16.062  22.344   5.656  1.00 88.50           N  
ATOM   2246  NH1 ARG A 300     -18.359  22.094   5.773  1.00 88.50           N  
ATOM   2247  NH2 ARG A 300     -17.047  20.297   5.242  1.00 88.50           N  
ATOM   2248  CZ  ARG A 300     -17.156  21.578   5.559  1.00 88.50           C  
ATOM   2249  N   SER A 301     -16.391  28.281   6.594  1.00 90.31           N  
ATOM   2250  CA  SER A 301     -16.766  29.500   7.309  1.00 90.31           C  
ATOM   2251  C   SER A 301     -16.141  29.531   8.703  1.00 90.31           C  
ATOM   2252  CB  SER A 301     -18.281  29.609   7.414  1.00 90.31           C  
ATOM   2253  O   SER A 301     -15.875  28.484   9.297  1.00 90.31           O  
ATOM   2254  OG  SER A 301     -18.812  28.594   8.242  1.00 90.31           O  
ATOM   2255  N   GLY A 302     -15.742  30.688   9.156  1.00 83.88           N  
ATOM   2256  CA  GLY A 302     -15.125  30.844  10.461  1.00 83.88           C  
ATOM   2257  C   GLY A 302     -13.617  31.047  10.391  1.00 83.88           C  
ATOM   2258  O   GLY A 302     -12.977  31.312  11.406  1.00 83.88           O  
ATOM   2259  N   SER A 303     -13.125  30.875   9.180  1.00 89.12           N  
ATOM   2260  CA  SER A 303     -11.711  31.203   8.992  1.00 89.12           C  
ATOM   2261  C   SER A 303     -11.430  32.656   9.312  1.00 89.12           C  
ATOM   2262  CB  SER A 303     -11.281  30.891   7.555  1.00 89.12           C  
ATOM   2263  O   SER A 303     -12.305  33.500   9.172  1.00 89.12           O  
ATOM   2264  OG  SER A 303     -11.461  29.516   7.262  1.00 89.12           O  
ATOM   2265  N   HIS A 304     -10.195  32.969   9.734  1.00 86.44           N  
ATOM   2266  CA  HIS A 304      -9.898  34.250  10.352  1.00 86.44           C  
ATOM   2267  C   HIS A 304      -8.852  35.031   9.539  1.00 86.44           C  
ATOM   2268  CB  HIS A 304      -9.414  34.062  11.789  1.00 86.44           C  
ATOM   2269  O   HIS A 304      -8.016  34.406   8.875  1.00 86.44           O  
ATOM   2270  CG  HIS A 304     -10.367  33.281  12.648  1.00 86.44           C  
ATOM   2271  CD2 HIS A 304     -10.383  32.000  13.023  1.00 86.44           C  
ATOM   2272  ND1 HIS A 304     -11.484  33.875  13.219  1.00 86.44           N  
ATOM   2273  CE1 HIS A 304     -12.133  32.969  13.914  1.00 86.44           C  
ATOM   2274  NE2 HIS A 304     -11.484  31.812  13.812  1.00 86.44           N  
ATOM   2275  N   PHE A 305      -9.031  36.312   9.562  1.00 90.19           N  
ATOM   2276  CA  PHE A 305      -8.055  37.281   9.102  1.00 90.19           C  
ATOM   2277  C   PHE A 305      -7.965  38.469  10.078  1.00 90.19           C  
ATOM   2278  CB  PHE A 305      -8.430  37.812   7.707  1.00 90.19           C  
ATOM   2279  O   PHE A 305      -8.984  39.031  10.461  1.00 90.19           O  
ATOM   2280  CG  PHE A 305      -7.508  38.875   7.188  1.00 90.19           C  
ATOM   2281  CD1 PHE A 305      -8.016  40.000   6.555  1.00 90.19           C  
ATOM   2282  CD2 PHE A 305      -6.133  38.750   7.340  1.00 90.19           C  
ATOM   2283  CE1 PHE A 305      -7.164  41.000   6.074  1.00 90.19           C  
ATOM   2284  CE2 PHE A 305      -5.273  39.750   6.863  1.00 90.19           C  
ATOM   2285  CZ  PHE A 305      -5.793  40.875   6.230  1.00 90.19           C  
ATOM   2286  N   SER A 306      -6.734  38.781  10.609  1.00 90.25           N  
ATOM   2287  CA  SER A 306      -6.578  39.844  11.602  1.00 90.25           C  
ATOM   2288  C   SER A 306      -5.305  40.625  11.359  1.00 90.25           C  
ATOM   2289  CB  SER A 306      -6.559  39.250  13.016  1.00 90.25           C  
ATOM   2290  O   SER A 306      -4.367  40.156  10.719  1.00 90.25           O  
ATOM   2291  OG  SER A 306      -5.375  38.500  13.227  1.00 90.25           O  
ATOM   2292  N   ALA A 307      -5.410  41.875  11.859  1.00 91.00           N  
ATOM   2293  CA  ALA A 307      -4.273  42.812  11.828  1.00 91.00           C  
ATOM   2294  C   ALA A 307      -4.270  43.719  13.047  1.00 91.00           C  
ATOM   2295  CB  ALA A 307      -4.293  43.625  10.547  1.00 91.00           C  
ATOM   2296  O   ALA A 307      -5.328  44.156  13.508  1.00 91.00           O  
ATOM   2297  N   VAL A 308      -3.039  43.969  13.648  1.00 87.75           N  
ATOM   2298  CA  VAL A 308      -2.877  44.875  14.789  1.00 87.75           C  
ATOM   2299  C   VAL A 308      -1.653  45.750  14.578  1.00 87.75           C  
ATOM   2300  CB  VAL A 308      -2.742  44.062  16.109  1.00 87.75           C  
ATOM   2301  O   VAL A 308      -0.570  45.250  14.250  1.00 87.75           O  
ATOM   2302  CG1 VAL A 308      -2.537  45.031  17.281  1.00 87.75           C  
ATOM   2303  CG2 VAL A 308      -3.975  43.188  16.344  1.00 87.75           C  
ATOM   2304  N   LEU A 309      -1.907  47.000  14.781  1.00 88.25           N  
ATOM   2305  CA  LEU A 309      -0.804  47.938  14.695  1.00 88.25           C  
ATOM   2306  C   LEU A 309       0.070  47.875  15.945  1.00 88.25           C  
ATOM   2307  CB  LEU A 309      -1.334  49.375  14.500  1.00 88.25           C  
ATOM   2308  O   LEU A 309      -0.396  48.156  17.047  1.00 88.25           O  
ATOM   2309  CG  LEU A 309      -0.286  50.469  14.430  1.00 88.25           C  
ATOM   2310  CD1 LEU A 309       0.561  50.344  13.172  1.00 88.25           C  
ATOM   2311  CD2 LEU A 309      -0.954  51.844  14.469  1.00 88.25           C  
ATOM   2312  N   LEU A 310       1.269  47.500  15.711  1.00 83.25           N  
ATOM   2313  CA  LEU A 310       2.197  47.406  16.828  1.00 83.25           C  
ATOM   2314  C   LEU A 310       2.822  48.750  17.141  1.00 83.25           C  
ATOM   2315  CB  LEU A 310       3.297  46.375  16.531  1.00 83.25           C  
ATOM   2316  O   LEU A 310       2.961  49.125  18.297  1.00 83.25           O  
ATOM   2317  CG  LEU A 310       2.842  44.906  16.344  1.00 83.25           C  
ATOM   2318  CD1 LEU A 310       4.020  44.031  15.930  1.00 83.25           C  
ATOM   2319  CD2 LEU A 310       2.199  44.406  17.625  1.00 83.25           C  
ATOM   2320  N   GLY A 311       3.170  49.500  16.188  1.00 83.38           N  
ATOM   2321  CA  GLY A 311       3.814  50.812  16.312  1.00 83.38           C  
ATOM   2322  C   GLY A 311       4.172  51.406  14.969  1.00 83.38           C  
ATOM   2323  O   GLY A 311       3.941  50.812  13.922  1.00 83.38           O  
ATOM   2324  N   VAL A 312       4.613  52.656  15.188  1.00 83.69           N  
ATOM   2325  CA  VAL A 312       4.988  53.344  13.969  1.00 83.69           C  
ATOM   2326  C   VAL A 312       6.496  53.250  13.750  1.00 83.69           C  
ATOM   2327  CB  VAL A 312       4.559  54.844  14.023  1.00 83.69           C  
ATOM   2328  O   VAL A 312       7.258  53.094  14.711  1.00 83.69           O  
ATOM   2329  CG1 VAL A 312       3.371  55.094  13.102  1.00 83.69           C  
ATOM   2330  CG2 VAL A 312       4.219  55.250  15.461  1.00 83.69           C  
TER    2331      VAL A 312                                                      
ATOM   2332  N   GLU B   1      65.375  -8.711 -41.938  1.00 14.24           N  
ATOM   2333  CA  GLU B   1      66.625  -9.312 -41.406  1.00 14.24           C  
ATOM   2334  C   GLU B   1      66.812  -8.914 -39.938  1.00 14.24           C  
ATOM   2335  CB  GLU B   1      67.812  -8.898 -42.219  1.00 14.24           C  
ATOM   2336  O   GLU B   1      66.250  -7.895 -39.469  1.00 14.24           O  
ATOM   2337  CG  GLU B   1      68.250  -9.938 -43.250  1.00 14.24           C  
ATOM   2338  CD  GLU B   1      69.500  -9.531 -44.031  1.00 14.24           C  
ATOM   2339  OE1 GLU B   1      70.062 -10.383 -44.750  1.00 14.24           O  
ATOM   2340  OE2 GLU B   1      69.875  -8.352 -43.938  1.00 14.24           O  
ATOM   2341  N   PRO B   2      68.000  -9.266 -39.156  1.00 17.06           N  
ATOM   2342  CA  PRO B   2      68.500  -9.836 -37.906  1.00 17.06           C  
ATOM   2343  C   PRO B   2      68.875  -8.766 -36.875  1.00 17.06           C  
ATOM   2344  CB  PRO B   2      69.750 -10.641 -38.344  1.00 17.06           C  
ATOM   2345  O   PRO B   2      68.688  -8.961 -35.688  1.00 17.06           O  
ATOM   2346  CG  PRO B   2      70.062 -10.172 -39.719  1.00 17.06           C  
ATOM   2347  CD  PRO B   2      68.938  -9.305 -40.188  1.00 17.06           C  
ATOM   2348  N   PRO B   3      69.312  -7.512 -37.000  1.00 15.50           N  
ATOM   2349  CA  PRO B   3      70.688  -7.445 -36.438  1.00 15.50           C  
ATOM   2350  C   PRO B   3      70.688  -7.281 -34.938  1.00 15.50           C  
ATOM   2351  CB  PRO B   3      71.250  -6.215 -37.156  1.00 15.50           C  
ATOM   2352  O   PRO B   3      69.750  -6.746 -34.344  1.00 15.50           O  
ATOM   2353  CG  PRO B   3      70.062  -5.488 -37.719  1.00 15.50           C  
ATOM   2354  CD  PRO B   3      68.875  -6.367 -37.562  1.00 15.50           C  
ATOM   2355  N   PRO B   4      71.812  -7.504 -34.094  1.00 17.88           N  
ATOM   2356  CA  PRO B   4      72.312  -8.273 -32.969  1.00 17.88           C  
ATOM   2357  C   PRO B   4      72.312  -7.465 -31.672  1.00 17.88           C  
ATOM   2358  CB  PRO B   4      73.688  -8.656 -33.375  1.00 17.88           C  
ATOM   2359  O   PRO B   4      72.000  -6.266 -31.672  1.00 17.88           O  
ATOM   2360  CG  PRO B   4      74.062  -7.738 -34.531  1.00 17.88           C  
ATOM   2361  CD  PRO B   4      72.750  -7.020 -34.906  1.00 17.88           C  
ATOM   2362  N   GLY B   5      73.562  -7.234 -30.969  1.00 15.84           N  
ATOM   2363  CA  GLY B   5      74.250  -7.555 -29.750  1.00 15.84           C  
ATOM   2364  C   GLY B   5      74.438  -6.363 -28.828  1.00 15.84           C  
ATOM   2365  O   GLY B   5      75.062  -6.484 -27.766  1.00 15.84           O  
ATOM   2366  N   ASN B   6      74.000  -5.156 -29.094  1.00 14.94           N  
ATOM   2367  CA  ASN B   6      75.000  -4.137 -28.828  1.00 14.94           C  
ATOM   2368  C   ASN B   6      75.312  -4.055 -27.344  1.00 14.94           C  
ATOM   2369  CB  ASN B   6      74.500  -2.775 -29.344  1.00 14.94           C  
ATOM   2370  O   ASN B   6      74.500  -4.266 -26.500  1.00 14.94           O  
ATOM   2371  CG  ASN B   6      75.000  -2.498 -30.766  1.00 14.94           C  
ATOM   2372  ND2 ASN B   6      74.438  -1.451 -31.375  1.00 14.94           N  
ATOM   2373  OD1 ASN B   6      75.812  -3.217 -31.312  1.00 14.94           O  
ATOM   2374  N   GLU B   7      76.438  -3.346 -26.969  1.00 15.60           N  
ATOM   2375  CA  GLU B   7      77.688  -3.383 -26.281  1.00 15.60           C  
ATOM   2376  C   GLU B   7      77.562  -2.924 -24.828  1.00 15.60           C  
ATOM   2377  CB  GLU B   7      78.750  -2.514 -27.016  1.00 15.60           C  
ATOM   2378  O   GLU B   7      76.688  -2.154 -24.500  1.00 15.60           O  
ATOM   2379  CG  GLU B   7      79.562  -3.270 -28.047  1.00 15.60           C  
ATOM   2380  CD  GLU B   7      80.625  -2.406 -28.734  1.00 15.60           C  
ATOM   2381  OE1 GLU B   7      81.438  -2.949 -29.500  1.00 15.60           O  
ATOM   2382  OE2 GLU B   7      80.625  -1.178 -28.500  1.00 15.60           O  
ATOM   2383  N   LEU B   8      78.625  -3.195 -23.859  1.00 17.14           N  
ATOM   2384  CA  LEU B   8      79.062  -3.797 -22.609  1.00 17.14           C  
ATOM   2385  C   LEU B   8      79.562  -2.725 -21.625  1.00 17.14           C  
ATOM   2386  CB  LEU B   8      80.250  -4.770 -22.891  1.00 17.14           C  
ATOM   2387  O   LEU B   8      79.750  -3.006 -20.438  1.00 17.14           O  
ATOM   2388  CG  LEU B   8      79.812  -6.215 -23.188  1.00 17.14           C  
ATOM   2389  CD1 LEU B   8      80.875  -6.855 -24.141  1.00 17.14           C  
ATOM   2390  CD2 LEU B   8      79.750  -7.020 -21.891  1.00 17.14           C  
ATOM   2391  N   PRO B   9      79.625  -1.355 -21.969  1.00 15.10           N  
ATOM   2392  CA  PRO B   9      80.938  -0.919 -21.531  1.00 15.10           C  
ATOM   2393  C   PRO B   9      81.062  -0.858 -20.000  1.00 15.10           C  
ATOM   2394  CB  PRO B   9      81.062   0.476 -22.141  1.00 15.10           C  
ATOM   2395  O   PRO B   9      80.062  -0.729 -19.297  1.00 15.10           O  
ATOM   2396  CG  PRO B   9      79.688   0.804 -22.641  1.00 15.10           C  
ATOM   2397  CD  PRO B   9      78.812  -0.385 -22.422  1.00 15.10           C  
ATOM   2398  N   ARG B  10      82.375  -0.596 -19.406  1.00 16.38           N  
ATOM   2399  CA  ARG B  10      83.438  -0.979 -18.500  1.00 16.38           C  
ATOM   2400  C   ARG B  10      83.500  -0.042 -17.312  1.00 16.38           C  
ATOM   2401  CB  ARG B  10      84.812  -0.986 -19.250  1.00 16.38           C  
ATOM   2402  O   ARG B  10      84.000  -0.426 -16.234  1.00 16.38           O  
ATOM   2403  CG  ARG B  10      85.125  -2.334 -19.844  1.00 16.38           C  
ATOM   2404  CD  ARG B  10      86.562  -2.311 -20.469  1.00 16.38           C  
ATOM   2405  NE  ARG B  10      86.875  -3.605 -21.047  1.00 16.38           N  
ATOM   2406  NH1 ARG B  10      89.062  -2.988 -21.656  1.00 16.38           N  
ATOM   2407  NH2 ARG B  10      88.312  -5.109 -22.094  1.00 16.38           N  
ATOM   2408  CZ  ARG B  10      88.062  -3.898 -21.594  1.00 16.38           C  
ATOM   2409  N   GLY B  11      83.125   1.284 -17.266  1.00 16.52           N  
ATOM   2410  CA  GLY B  11      84.250   2.068 -16.844  1.00 16.52           C  
ATOM   2411  C   GLY B  11      84.625   1.859 -15.391  1.00 16.52           C  
ATOM   2412  O   GLY B  11      83.812   1.365 -14.609  1.00 16.52           O  
ATOM   2413  N   PRO B  12      85.875   2.340 -14.922  1.00 17.31           N  
ATOM   2414  CA  PRO B  12      87.000   1.966 -14.086  1.00 17.31           C  
ATOM   2415  C   PRO B  12      86.688   2.115 -12.594  1.00 17.31           C  
ATOM   2416  CB  PRO B  12      88.062   2.939 -14.523  1.00 17.31           C  
ATOM   2417  O   PRO B  12      85.562   2.438 -12.211  1.00 17.31           O  
ATOM   2418  CG  PRO B  12      87.375   3.961 -15.359  1.00 17.31           C  
ATOM   2419  CD  PRO B  12      85.938   3.537 -15.516  1.00 17.31           C  
ATOM   2420  N   GLY B  13      87.562   3.012 -11.930  1.00 17.41           N  
ATOM   2421  CA  GLY B  13      88.625   2.760 -10.961  1.00 17.41           C  
ATOM   2422  C   GLY B  13      88.125   2.750  -9.531  1.00 17.41           C  
ATOM   2423  O   GLY B  13      86.938   2.939  -9.281  1.00 17.41           O  
ATOM   2424  N   GLU B  14      88.812   3.686  -8.523  1.00 17.98           N  
ATOM   2425  CA  GLU B  14      89.750   3.500  -7.418  1.00 17.98           C  
ATOM   2426  C   GLU B  14      89.000   3.471  -6.078  1.00 17.98           C  
ATOM   2427  CB  GLU B  14      90.750   4.609  -7.418  1.00 17.98           C  
ATOM   2428  O   GLU B  14      87.875   3.957  -5.969  1.00 17.98           O  
ATOM   2429  CG  GLU B  14      92.000   4.293  -8.266  1.00 17.98           C  
ATOM   2430  CD  GLU B  14      93.062   5.398  -8.250  1.00 17.98           C  
ATOM   2431  OE1 GLU B  14      94.188   5.191  -8.789  1.00 17.98           O  
ATOM   2432  OE2 GLU B  14      92.750   6.480  -7.691  1.00 17.98           O  
ATOM   2433  N   SER B  15      89.812   3.299  -4.816  1.00 18.81           N  
ATOM   2434  CA  SER B  15      90.000   2.510  -3.607  1.00 18.81           C  
ATOM   2435  C   SER B  15      89.375   3.182  -2.393  1.00 18.81           C  
ATOM   2436  CB  SER B  15      91.500   2.295  -3.359  1.00 18.81           C  
ATOM   2437  O   SER B  15      88.875   2.504  -1.486  1.00 18.81           O  
ATOM   2438  OG  SER B  15      92.125   1.639  -4.461  1.00 18.81           O  
ATOM   2439  N   ARG B  16      89.688   4.547  -2.119  1.00 17.88           N  
ATOM   2440  CA  ARG B  16      90.312   4.855  -0.830  1.00 17.88           C  
ATOM   2441  C   ARG B  16      89.250   4.781   0.293  1.00 17.88           C  
ATOM   2442  CB  ARG B  16      90.938   6.242  -0.855  1.00 17.88           C  
ATOM   2443  O   ARG B  16      88.125   5.188   0.116  1.00 17.88           O  
ATOM   2444  CG  ARG B  16      92.438   6.211  -0.957  1.00 17.88           C  
ATOM   2445  CD  ARG B  16      93.062   7.609  -1.106  1.00 17.88           C  
ATOM   2446  NE  ARG B  16      94.375   7.691  -0.551  1.00 17.88           N  
ATOM   2447  NH1 ARG B  16      94.938   9.703  -1.564  1.00 17.88           N  
ATOM   2448  NH2 ARG B  16      96.438   8.664  -0.224  1.00 17.88           N  
ATOM   2449  CZ  ARG B  16      95.250   8.688  -0.781  1.00 17.88           C  
ATOM   2450  N   ALA B  17      89.562   4.090   1.521  1.00 19.75           N  
ATOM   2451  CA  ALA B  17      89.000   3.422   2.672  1.00 19.75           C  
ATOM   2452  C   ALA B  17      88.438   4.441   3.668  1.00 19.75           C  
ATOM   2453  CB  ALA B  17      90.000   2.506   3.352  1.00 19.75           C  
ATOM   2454  O   ALA B  17      88.000   4.070   4.754  1.00 19.75           O  
ATOM   2455  N   GLY B  18      88.375   5.738   3.256  1.00 18.12           N  
ATOM   2456  CA  GLY B  18      88.500   6.688   4.348  1.00 18.12           C  
ATOM   2457  C   GLY B  18      87.562   6.406   5.516  1.00 18.12           C  
ATOM   2458  O   GLY B  18      86.625   5.629   5.387  1.00 18.12           O  
ATOM   2459  N   PRO B  19      87.688   7.246   6.613  1.00 20.89           N  
ATOM   2460  CA  PRO B  19      87.625   7.062   8.062  1.00 20.89           C  
ATOM   2461  C   PRO B  19      86.188   6.770   8.539  1.00 20.89           C  
ATOM   2462  CB  PRO B  19      88.125   8.406   8.617  1.00 20.89           C  
ATOM   2463  O   PRO B  19      85.250   7.035   7.824  1.00 20.89           O  
ATOM   2464  CG  PRO B  19      88.125   9.320   7.434  1.00 20.89           C  
ATOM   2465  CD  PRO B  19      87.812   8.516   6.203  1.00 20.89           C  
ATOM   2466  N   ALA B  20      86.062   6.359   9.836  1.00 20.67           N  
ATOM   2467  CA  ALA B  20      85.188   5.594  10.719  1.00 20.67           C  
ATOM   2468  C   ALA B  20      83.875   6.352  11.000  1.00 20.67           C  
ATOM   2469  CB  ALA B  20      85.938   5.273  12.031  1.00 20.67           C  
ATOM   2470  O   ALA B  20      83.750   7.035  12.023  1.00 20.67           O  
ATOM   2471  N   ALA B  21      83.312   7.039   9.984  1.00 19.39           N  
ATOM   2472  CA  ALA B  21      82.375   8.070  10.367  1.00 19.39           C  
ATOM   2473  C   ALA B  21      81.312   7.504  11.297  1.00 19.39           C  
ATOM   2474  CB  ALA B  21      81.688   8.680   9.125  1.00 19.39           C  
ATOM   2475  O   ALA B  21      80.750   6.414  11.062  1.00 19.39           O  
ATOM   2476  N   ARG B  22      81.312   8.016  12.555  1.00 24.02           N  
ATOM   2477  CA  ARG B  22      80.562   7.578  13.734  1.00 24.02           C  
ATOM   2478  C   ARG B  22      79.062   7.395  13.406  1.00 24.02           C  
ATOM   2479  CB  ARG B  22      80.688   8.578  14.883  1.00 24.02           C  
ATOM   2480  O   ARG B  22      78.500   8.102  12.547  1.00 24.02           O  
ATOM   2481  CG  ARG B  22      82.000   8.383  15.688  1.00 24.02           C  
ATOM   2482  CD  ARG B  22      82.062   9.359  16.859  1.00 24.02           C  
ATOM   2483  NE  ARG B  22      83.188   9.094  17.703  1.00 24.02           N  
ATOM   2484  NH1 ARG B  22      82.688  10.688  19.281  1.00 24.02           N  
ATOM   2485  NH2 ARG B  22      84.562   9.406  19.531  1.00 24.02           N  
ATOM   2486  CZ  ARG B  22      83.500   9.727  18.844  1.00 24.02           C  
ATOM   2487  N   PRO B  23      78.438   6.227  13.797  1.00 22.95           N  
ATOM   2488  CA  PRO B  23      77.125   5.734  13.367  1.00 22.95           C  
ATOM   2489  C   PRO B  23      76.000   6.699  13.703  1.00 22.95           C  
ATOM   2490  CB  PRO B  23      76.938   4.422  14.148  1.00 22.95           C  
ATOM   2491  O   PRO B  23      75.875   7.191  14.828  1.00 22.95           O  
ATOM   2492  CG  PRO B  23      78.062   4.422  15.125  1.00 22.95           C  
ATOM   2493  CD  PRO B  23      78.938   5.629  14.867  1.00 22.95           C  
ATOM   2494  N   PRO B  24      75.562   7.660  12.727  1.00 23.61           N  
ATOM   2495  CA  PRO B  24      74.625   8.703  13.133  1.00 23.61           C  
ATOM   2496  C   PRO B  24      73.438   8.148  13.938  1.00 23.61           C  
ATOM   2497  CB  PRO B  24      74.125   9.281  11.797  1.00 23.61           C  
ATOM   2498  O   PRO B  24      73.062   6.984  13.781  1.00 23.61           O  
ATOM   2499  CG  PRO B  24      74.562   8.297  10.773  1.00 23.61           C  
ATOM   2500  CD  PRO B  24      75.500   7.309  11.430  1.00 23.61           C  
ATOM   2501  N   GLU B  25      73.250   8.688  15.141  1.00 26.62           N  
ATOM   2502  CA  GLU B  25      72.188   8.391  16.141  1.00 26.62           C  
ATOM   2503  C   GLU B  25      70.875   8.211  15.500  1.00 26.62           C  
ATOM   2504  CB  GLU B  25      72.188   9.500  17.203  1.00 26.62           C  
ATOM   2505  O   GLU B  25      70.500   8.945  14.586  1.00 26.62           O  
ATOM   2506  CG  GLU B  25      73.125   9.297  18.359  1.00 26.62           C  
ATOM   2507  CD  GLU B  25      72.938  10.305  19.484  1.00 26.62           C  
ATOM   2508  OE1 GLU B  25      73.562  10.141  20.547  1.00 26.62           O  
ATOM   2509  OE2 GLU B  25      72.188  11.266  19.281  1.00 26.62           O  
ATOM   2510  N   PRO B  26      70.250   6.980  15.570  1.00 26.70           N  
ATOM   2511  CA  PRO B  26      69.000   6.641  14.867  1.00 26.70           C  
ATOM   2512  C   PRO B  26      67.938   7.723  15.000  1.00 26.70           C  
ATOM   2513  CB  PRO B  26      68.562   5.344  15.555  1.00 26.70           C  
ATOM   2514  O   PRO B  26      67.688   8.242  16.094  1.00 26.70           O  
ATOM   2515  CG  PRO B  26      69.500   5.199  16.734  1.00 26.70           C  
ATOM   2516  CD  PRO B  26      70.500   6.305  16.688  1.00 26.70           C  
ATOM   2517  N   THR B  27      67.875   8.656  14.078  1.00 27.20           N  
ATOM   2518  CA  THR B  27      66.875   9.711  13.992  1.00 27.20           C  
ATOM   2519  C   THR B  27      65.500   9.180  14.375  1.00 27.20           C  
ATOM   2520  CB  THR B  27      66.812  10.320  12.578  1.00 27.20           C  
ATOM   2521  O   THR B  27      65.062   8.133  13.883  1.00 27.20           O  
ATOM   2522  CG2 THR B  27      67.500  11.680  12.539  1.00 27.20           C  
ATOM   2523  OG1 THR B  27      67.500   9.438  11.664  1.00 27.20           O  
ATOM   2524  N   ALA B  28      65.125   9.375  15.641  1.00 28.70           N  
ATOM   2525  CA  ALA B  28      63.812   9.070  16.172  1.00 28.70           C  
ATOM   2526  C   ALA B  28      62.719   9.289  15.109  1.00 28.70           C  
ATOM   2527  CB  ALA B  28      63.531   9.930  17.406  1.00 28.70           C  
ATOM   2528  O   ALA B  28      62.719  10.320  14.438  1.00 28.70           O  
ATOM   2529  N   GLU B  29      62.531   8.352  14.227  1.00 31.75           N  
ATOM   2530  CA  GLU B  29      61.438   8.359  13.250  1.00 31.75           C  
ATOM   2531  C   GLU B  29      60.250   9.164  13.766  1.00 31.75           C  
ATOM   2532  CB  GLU B  29      61.000   6.930  12.914  1.00 31.75           C  
ATOM   2533  O   GLU B  29      59.688   8.844  14.812  1.00 31.75           O  
ATOM   2534  CG  GLU B  29      61.781   6.301  11.781  1.00 31.75           C  
ATOM   2535  CD  GLU B  29      61.375   4.871  11.477  1.00 31.75           C  
ATOM   2536  OE1 GLU B  29      61.844   4.301  10.469  1.00 31.75           O  
ATOM   2537  OE2 GLU B  29      60.562   4.316  12.258  1.00 31.75           O  
ATOM   2538  N   ARG B  30      60.375  10.477  13.812  1.00 33.47           N  
ATOM   2539  CA  ARG B  30      59.312  11.406  14.109  1.00 33.47           C  
ATOM   2540  C   ARG B  30      57.969  10.836  13.656  1.00 33.47           C  
ATOM   2541  CB  ARG B  30      59.531  12.758  13.438  1.00 33.47           C  
ATOM   2542  O   ARG B  30      57.812  10.445  12.492  1.00 33.47           O  
ATOM   2543  CG  ARG B  30      60.281  13.758  14.312  1.00 33.47           C  
ATOM   2544  CD  ARG B  30      60.562  15.062  13.578  1.00 33.47           C  
ATOM   2545  NE  ARG B  30      61.094  16.078  14.477  1.00 33.47           N  
ATOM   2546  NH1 ARG B  30      61.812  17.469  12.781  1.00 33.47           N  
ATOM   2547  NH2 ARG B  30      62.156  18.062  14.969  1.00 33.47           N  
ATOM   2548  CZ  ARG B  30      61.688  17.203  14.070  1.00 33.47           C  
ATOM   2549  N   ALA B  31      57.312  10.133  14.539  1.00 38.34           N  
ATOM   2550  CA  ALA B  31      55.906   9.766  14.344  1.00 38.34           C  
ATOM   2551  C   ALA B  31      55.188  10.797  13.477  1.00 38.34           C  
ATOM   2552  CB  ALA B  31      55.219   9.617  15.680  1.00 38.34           C  
ATOM   2553  O   ALA B  31      55.312  12.000  13.703  1.00 38.34           O  
ATOM   2554  N   HIS B  32      55.312  10.781  12.172  1.00 43.34           N  
ATOM   2555  CA  HIS B  32      54.562  11.625  11.250  1.00 43.34           C  
ATOM   2556  C   HIS B  32      53.281  12.133  11.898  1.00 43.34           C  
ATOM   2557  CB  HIS B  32      54.219  10.852   9.977  1.00 43.34           C  
ATOM   2558  O   HIS B  32      52.344  11.375  12.086  1.00 43.34           O  
ATOM   2559  CG  HIS B  32      55.250  11.039   8.883  1.00 43.34           C  
ATOM   2560  CD2 HIS B  32      56.125  10.180   8.344  1.00 43.34           C  
ATOM   2561  ND1 HIS B  32      55.406  12.234   8.219  1.00 43.34           N  
ATOM   2562  CE1 HIS B  32      56.344  12.102   7.312  1.00 43.34           C  
ATOM   2563  NE2 HIS B  32      56.812  10.867   7.367  1.00 43.34           N  
ATOM   2564  N   SER B  33      53.312  13.031  12.828  1.00 53.34           N  
ATOM   2565  CA  SER B  33      52.250  13.758  13.500  1.00 53.34           C  
ATOM   2566  C   SER B  33      51.156  14.188  12.508  1.00 53.34           C  
ATOM   2567  CB  SER B  33      52.812  14.992  14.211  1.00 53.34           C  
ATOM   2568  O   SER B  33      51.438  14.922  11.562  1.00 53.34           O  
ATOM   2569  OG  SER B  33      53.062  16.031  13.289  1.00 53.34           O  
ATOM   2570  N   VAL B  34      50.281  13.359  12.117  1.00 64.00           N  
ATOM   2571  CA  VAL B  34      49.125  13.727  11.312  1.00 64.00           C  
ATOM   2572  C   VAL B  34      48.531  15.047  11.812  1.00 64.00           C  
ATOM   2573  CB  VAL B  34      48.031  12.625  11.328  1.00 64.00           C  
ATOM   2574  O   VAL B  34      48.344  15.219  13.016  1.00 64.00           O  
ATOM   2575  CG1 VAL B  34      46.875  13.000  10.422  1.00 64.00           C  
ATOM   2576  CG2 VAL B  34      48.656  11.289  10.891  1.00 64.00           C  
ATOM   2577  N   ASP B  35      48.750  16.109  11.055  1.00 76.88           N  
ATOM   2578  CA  ASP B  35      48.062  17.375  11.336  1.00 76.88           C  
ATOM   2579  C   ASP B  35      46.625  17.156  11.797  1.00 76.88           C  
ATOM   2580  CB  ASP B  35      48.094  18.281  10.109  1.00 76.88           C  
ATOM   2581  O   ASP B  35      45.875  16.438  11.148  1.00 76.88           O  
ATOM   2582  CG  ASP B  35      47.562  19.672  10.383  1.00 76.88           C  
ATOM   2583  OD1 ASP B  35      47.562  20.109  11.555  1.00 76.88           O  
ATOM   2584  OD2 ASP B  35      47.125  20.344   9.422  1.00 76.88           O  
ATOM   2585  N   PRO B  36      46.406  17.578  13.016  1.00 79.31           N  
ATOM   2586  CA  PRO B  36      45.094  17.359  13.586  1.00 79.31           C  
ATOM   2587  C   PRO B  36      43.969  17.828  12.656  1.00 79.31           C  
ATOM   2588  CB  PRO B  36      45.125  18.172  14.875  1.00 79.31           C  
ATOM   2589  O   PRO B  36      42.906  17.172  12.570  1.00 79.31           O  
ATOM   2590  CG  PRO B  36      46.562  18.375  15.172  1.00 79.31           C  
ATOM   2591  CD  PRO B  36      47.344  18.188  13.906  1.00 79.31           C  
ATOM   2592  N   ARG B  37      44.156  18.953  12.031  1.00 80.94           N  
ATOM   2593  CA  ARG B  37      43.094  19.469  11.141  1.00 80.94           C  
ATOM   2594  C   ARG B  37      42.906  18.547   9.945  1.00 80.94           C  
ATOM   2595  CB  ARG B  37      43.438  20.875  10.664  1.00 80.94           C  
ATOM   2596  O   ARG B  37      41.781  18.297   9.516  1.00 80.94           O  
ATOM   2597  CG  ARG B  37      42.250  21.719  10.289  1.00 80.94           C  
ATOM   2598  CD  ARG B  37      42.531  23.203  10.398  1.00 80.94           C  
ATOM   2599  NE  ARG B  37      41.344  24.000  10.125  1.00 80.94           N  
ATOM   2600  NH1 ARG B  37      42.469  25.969   9.750  1.00 80.94           N  
ATOM   2601  NH2 ARG B  37      40.188  25.922   9.602  1.00 80.94           N  
ATOM   2602  CZ  ARG B  37      41.344  25.297   9.828  1.00 80.94           C  
ATOM   2603  N   ASP B  38      43.969  18.141   9.500  1.00 77.00           N  
ATOM   2604  CA  ASP B  38      43.875  17.234   8.359  1.00 77.00           C  
ATOM   2605  C   ASP B  38      43.219  15.914   8.766  1.00 77.00           C  
ATOM   2606  CB  ASP B  38      45.281  16.969   7.773  1.00 77.00           C  
ATOM   2607  O   ASP B  38      42.469  15.336   8.000  1.00 77.00           O  
ATOM   2608  CG  ASP B  38      45.844  18.156   7.016  1.00 77.00           C  
ATOM   2609  OD1 ASP B  38      45.062  19.094   6.680  1.00 77.00           O  
ATOM   2610  OD2 ASP B  38      47.062  18.172   6.746  1.00 77.00           O  
ATOM   2611  N   ALA B  39      43.531  15.516   9.914  1.00 77.69           N  
ATOM   2612  CA  ALA B  39      42.938  14.273  10.414  1.00 77.69           C  
ATOM   2613  C   ALA B  39      41.438  14.406  10.578  1.00 77.69           C  
ATOM   2614  CB  ALA B  39      43.594  13.883  11.750  1.00 77.69           C  
ATOM   2615  O   ALA B  39      40.688  13.477  10.258  1.00 77.69           O  
ATOM   2616  N   TRP B  40      41.062  15.562  11.031  1.00 79.56           N  
ATOM   2617  CA  TRP B  40      39.625  15.805  11.203  1.00 79.56           C  
ATOM   2618  C   TRP B  40      38.906  15.844   9.859  1.00 79.56           C  
ATOM   2619  CB  TRP B  40      39.406  17.109  11.969  1.00 79.56           C  
ATOM   2620  O   TRP B  40      37.844  15.281   9.711  1.00 79.56           O  
ATOM   2621  CG  TRP B  40      37.969  17.500  12.062  1.00 79.56           C  
ATOM   2622  CD1 TRP B  40      37.344  18.531  11.398  1.00 79.56           C  
ATOM   2623  CD2 TRP B  40      36.938  16.891  12.867  1.00 79.56           C  
ATOM   2624  CE2 TRP B  40      35.750  17.594  12.648  1.00 79.56           C  
ATOM   2625  CE3 TRP B  40      36.938  15.797  13.750  1.00 79.56           C  
ATOM   2626  NE1 TRP B  40      36.000  18.594  11.750  1.00 79.56           N  
ATOM   2627  CH2 TRP B  40      34.562  16.172  14.141  1.00 79.56           C  
ATOM   2628  CZ2 TRP B  40      34.562  17.234  13.281  1.00 79.56           C  
ATOM   2629  CZ3 TRP B  40      35.750  15.453  14.383  1.00 79.56           C  
ATOM   2630  N   MET B  41      39.438  16.547   8.945  1.00 79.12           N  
ATOM   2631  CA  MET B  41      38.812  16.641   7.625  1.00 79.12           C  
ATOM   2632  C   MET B  41      38.688  15.266   6.980  1.00 79.12           C  
ATOM   2633  CB  MET B  41      39.625  17.578   6.727  1.00 79.12           C  
ATOM   2634  O   MET B  41      37.719  14.984   6.293  1.00 79.12           O  
ATOM   2635  CG  MET B  41      39.438  19.047   7.027  1.00 79.12           C  
ATOM   2636  SD  MET B  41      37.688  19.578   6.824  1.00 79.12           S  
ATOM   2637  CE  MET B  41      37.531  19.484   5.020  1.00 79.12           C  
ATOM   2638  N   LEU B  42      39.625  14.500   7.215  1.00 75.00           N  
ATOM   2639  CA  LEU B  42      39.562  13.141   6.688  1.00 75.00           C  
ATOM   2640  C   LEU B  42      38.469  12.344   7.371  1.00 75.00           C  
ATOM   2641  CB  LEU B  42      40.938  12.438   6.871  1.00 75.00           C  
ATOM   2642  O   LEU B  42      37.781  11.547   6.723  1.00 75.00           O  
ATOM   2643  CG  LEU B  42      41.594  11.906   5.598  1.00 75.00           C  
ATOM   2644  CD1 LEU B  42      43.031  12.344   5.539  1.00 75.00           C  
ATOM   2645  CD2 LEU B  42      41.469  10.383   5.535  1.00 75.00           C  
ATOM   2646  N   PHE B  43      38.281  12.586   8.602  1.00 78.69           N  
ATOM   2647  CA  PHE B  43      37.250  11.883   9.359  1.00 78.69           C  
ATOM   2648  C   PHE B  43      35.875  12.258   8.859  1.00 78.69           C  
ATOM   2649  CB  PHE B  43      37.375  12.188  10.852  1.00 78.69           C  
ATOM   2650  O   PHE B  43      35.000  11.391   8.641  1.00 78.69           O  
ATOM   2651  CG  PHE B  43      36.250  11.633  11.680  1.00 78.69           C  
ATOM   2652  CD1 PHE B  43      35.219  12.453  12.102  1.00 78.69           C  
ATOM   2653  CD2 PHE B  43      36.219  10.289  12.039  1.00 78.69           C  
ATOM   2654  CE1 PHE B  43      34.156  11.938  12.875  1.00 78.69           C  
ATOM   2655  CE2 PHE B  43      35.188   9.773  12.805  1.00 78.69           C  
ATOM   2656  CZ  PHE B  43      34.156  10.602  13.227  1.00 78.69           C  
ATOM   2657  N   VAL B  44      35.750  13.492   8.742  1.00 75.62           N  
ATOM   2658  CA  VAL B  44      34.438  14.008   8.328  1.00 75.62           C  
ATOM   2659  C   VAL B  44      34.094  13.500   6.926  1.00 75.62           C  
ATOM   2660  CB  VAL B  44      34.406  15.547   8.359  1.00 75.62           C  
ATOM   2661  O   VAL B  44      32.938  13.148   6.645  1.00 75.62           O  
ATOM   2662  CG1 VAL B  44      33.125  16.062   7.703  1.00 75.62           C  
ATOM   2663  CG2 VAL B  44      34.500  16.047   9.797  1.00 75.62           C  
ATOM   2664  N   ARG B  45      35.094  13.406   6.125  1.00 70.75           N  
ATOM   2665  CA  ARG B  45      34.844  12.961   4.754  1.00 70.75           C  
ATOM   2666  C   ARG B  45      34.531  11.469   4.711  1.00 70.75           C  
ATOM   2667  CB  ARG B  45      36.094  13.242   3.885  1.00 70.75           C  
ATOM   2668  O   ARG B  45      33.688  11.039   3.898  1.00 70.75           O  
ATOM   2669  CG  ARG B  45      35.875  14.391   2.906  1.00 70.75           C  
ATOM   2670  CD  ARG B  45      37.094  14.586   2.016  1.00 70.75           C  
ATOM   2671  NE  ARG B  45      37.562  15.977   1.997  1.00 70.75           N  
ATOM   2672  NH1 ARG B  45      39.688  15.508   1.245  1.00 70.75           N  
ATOM   2673  NH2 ARG B  45      39.062  17.672   1.652  1.00 70.75           N  
ATOM   2674  CZ  ARG B  45      38.750  16.391   1.632  1.00 70.75           C  
ATOM   2675  N   GLN B  46      35.062  10.789   5.594  1.00 72.44           N  
ATOM   2676  CA  GLN B  46      34.938   9.336   5.559  1.00 72.44           C  
ATOM   2677  C   GLN B  46      33.750   8.883   6.414  1.00 72.44           C  
ATOM   2678  CB  GLN B  46      36.219   8.656   6.023  1.00 72.44           C  
ATOM   2679  O   GLN B  46      33.281   7.742   6.293  1.00 72.44           O  
ATOM   2680  CG  GLN B  46      37.312   8.617   4.965  1.00 72.44           C  
ATOM   2681  CD  GLN B  46      38.531   7.848   5.418  1.00 72.44           C  
ATOM   2682  NE2 GLN B  46      39.500   7.688   4.520  1.00 72.44           N  
ATOM   2683  OE1 GLN B  46      38.625   7.402   6.570  1.00 72.44           O  
ATOM   2684  N   SER B  47      33.281   9.703   7.223  1.00 73.12           N  
ATOM   2685  CA  SER B  47      32.344   9.320   8.258  1.00 73.12           C  
ATOM   2686  C   SER B  47      31.000   8.906   7.648  1.00 73.12           C  
ATOM   2687  CB  SER B  47      32.125  10.477   9.242  1.00 73.12           C  
ATOM   2688  O   SER B  47      30.234   8.172   8.273  1.00 73.12           O  
ATOM   2689  OG  SER B  47      31.500  11.578   8.594  1.00 73.12           O  
ATOM   2690  N   ASP B  48      30.719   9.312   6.508  1.00 65.94           N  
ATOM   2691  CA  ASP B  48      29.422   8.961   5.938  1.00 65.94           C  
ATOM   2692  C   ASP B  48      29.594   8.039   4.730  1.00 65.94           C  
ATOM   2693  CB  ASP B  48      28.656  10.219   5.539  1.00 65.94           C  
ATOM   2694  O   ASP B  48      28.656   7.871   3.941  1.00 65.94           O  
ATOM   2695  CG  ASP B  48      28.109  10.984   6.730  1.00 65.94           C  
ATOM   2696  OD1 ASP B  48      27.891  10.375   7.801  1.00 65.94           O  
ATOM   2697  OD2 ASP B  48      27.891  12.211   6.602  1.00 65.94           O  
ATOM   2698  N   LYS B  49      30.812   7.602   4.586  1.00 66.94           N  
ATOM   2699  CA  LYS B  49      31.062   6.742   3.432  1.00 66.94           C  
ATOM   2700  C   LYS B  49      31.094   5.273   3.836  1.00 66.94           C  
ATOM   2701  CB  LYS B  49      32.375   7.125   2.752  1.00 66.94           C  
ATOM   2702  O   LYS B  49      31.328   4.949   5.000  1.00 66.94           O  
ATOM   2703  CG  LYS B  49      32.375   8.492   2.082  1.00 66.94           C  
ATOM   2704  CD  LYS B  49      33.656   8.773   1.348  1.00 66.94           C  
ATOM   2705  CE  LYS B  49      33.656  10.156   0.701  1.00 66.94           C  
ATOM   2706  NZ  LYS B  49      34.938  10.453   0.012  1.00 66.94           N  
ATOM   2707  N   GLY B  50      30.750   4.508   2.939  1.00 59.28           N  
ATOM   2708  CA  GLY B  50      30.844   3.064   3.098  1.00 59.28           C  
ATOM   2709  C   GLY B  50      29.906   2.514   4.156  1.00 59.28           C  
ATOM   2710  O   GLY B  50      28.703   2.766   4.117  1.00 59.28           O  
ATOM   2711  N   VAL B  51      30.625   1.862   5.125  1.00 63.88           N  
ATOM   2712  CA  VAL B  51      29.906   1.193   6.207  1.00 63.88           C  
ATOM   2713  C   VAL B  51      29.250   2.232   7.113  1.00 63.88           C  
ATOM   2714  CB  VAL B  51      30.844   0.282   7.031  1.00 63.88           C  
ATOM   2715  O   VAL B  51      28.266   1.936   7.793  1.00 63.88           O  
ATOM   2716  CG1 VAL B  51      30.109  -0.278   8.250  1.00 63.88           C  
ATOM   2717  CG2 VAL B  51      31.391  -0.851   6.160  1.00 63.88           C  
ATOM   2718  N   ASN B  52      29.922   3.363   7.094  1.00 58.28           N  
ATOM   2719  CA  ASN B  52      29.406   4.410   7.969  1.00 58.28           C  
ATOM   2720  C   ASN B  52      28.219   5.133   7.336  1.00 58.28           C  
ATOM   2721  CB  ASN B  52      30.516   5.410   8.320  1.00 58.28           C  
ATOM   2722  O   ASN B  52      27.594   5.980   7.973  1.00 58.28           O  
ATOM   2723  CG  ASN B  52      31.672   4.766   9.039  1.00 58.28           C  
ATOM   2724  ND2 ASN B  52      32.875   5.258   8.789  1.00 58.28           N  
ATOM   2725  OD1 ASN B  52      31.500   3.826   9.828  1.00 58.28           O  
ATOM   2726  N   GLY B  53      28.219   5.027   5.980  1.00 51.06           N  
ATOM   2727  CA  GLY B  53      27.078   5.633   5.305  1.00 51.06           C  
ATOM   2728  C   GLY B  53      25.797   4.832   5.449  1.00 51.06           C  
ATOM   2729  O   GLY B  53      25.797   3.762   6.059  1.00 51.06           O  
ATOM   2730  N   LYS B  54      24.672   5.441   5.059  1.00 47.12           N  
ATOM   2731  CA  LYS B  54      23.422   4.688   5.020  1.00 47.12           C  
ATOM   2732  C   LYS B  54      23.609   3.369   4.270  1.00 47.12           C  
ATOM   2733  CB  LYS B  54      22.328   5.516   4.359  1.00 47.12           C  
ATOM   2734  O   LYS B  54      24.422   3.277   3.346  1.00 47.12           O  
ATOM   2735  CG  LYS B  54      20.938   5.273   4.941  1.00 47.12           C  
ATOM   2736  CD  LYS B  54      19.891   6.148   4.270  1.00 47.12           C  
ATOM   2737  CE  LYS B  54      18.484   5.859   4.805  1.00 47.12           C  
ATOM   2738  NZ  LYS B  54      17.453   6.719   4.152  1.00 47.12           N  
ATOM   2739  N   LYS B  55      23.547   2.285   4.863  1.00 41.09           N  
ATOM   2740  CA  LYS B  55      23.547   1.026   4.121  1.00 41.09           C  
ATOM   2741  C   LYS B  55      23.000   1.223   2.711  1.00 41.09           C  
ATOM   2742  CB  LYS B  55      22.719  -0.029   4.859  1.00 41.09           C  
ATOM   2743  O   LYS B  55      21.844   1.625   2.533  1.00 41.09           O  
ATOM   2744  CG  LYS B  55      23.500  -0.831   5.883  1.00 41.09           C  
ATOM   2745  CD  LYS B  55      22.641  -1.906   6.535  1.00 41.09           C  
ATOM   2746  CE  LYS B  55      23.438  -2.699   7.570  1.00 41.09           C  
ATOM   2747  NZ  LYS B  55      22.594  -3.744   8.227  1.00 41.09           N  
ATOM   2748  N   ARG B  56      23.828   1.801   1.809  1.00 36.06           N  
ATOM   2749  CA  ARG B  56      23.500   2.055   0.411  1.00 36.06           C  
ATOM   2750  C   ARG B  56      22.797   0.848  -0.214  1.00 36.06           C  
ATOM   2751  CB  ARG B  56      24.750   2.406  -0.386  1.00 36.06           C  
ATOM   2752  O   ARG B  56      23.312  -0.270  -0.157  1.00 36.06           O  
ATOM   2753  CG  ARG B  56      25.094   3.889  -0.377  1.00 36.06           C  
ATOM   2754  CD  ARG B  56      26.359   4.184  -1.180  1.00 36.06           C  
ATOM   2755  NE  ARG B  56      26.594   5.617  -1.298  1.00 36.06           N  
ATOM   2756  NH1 ARG B  56      28.578   5.398  -2.467  1.00 36.06           N  
ATOM   2757  NH2 ARG B  56      27.766   7.480  -1.956  1.00 36.06           N  
ATOM   2758  CZ  ARG B  56      27.641   6.164  -1.907  1.00 36.06           C  
ATOM   2759  N   SER B  57      21.609   0.652  -0.178  1.00 31.73           N  
ATOM   2760  CA  SER B  57      21.094  -0.222  -1.227  1.00 31.73           C  
ATOM   2761  C   SER B  57      21.562   0.233  -2.605  1.00 31.73           C  
ATOM   2762  CB  SER B  57      19.562  -0.266  -1.185  1.00 31.73           C  
ATOM   2763  O   SER B  57      21.531   1.427  -2.914  1.00 31.73           O  
ATOM   2764  OG  SER B  57      19.016   0.277  -2.371  1.00 31.73           O  
ATOM   2765  N   ARG B  58      22.625  -0.299  -3.273  1.00 30.09           N  
ATOM   2766  CA  ARG B  58      23.172  -0.013  -4.594  1.00 30.09           C  
ATOM   2767  C   ARG B  58      22.062   0.219  -5.613  1.00 30.09           C  
ATOM   2768  CB  ARG B  58      24.078  -1.155  -5.059  1.00 30.09           C  
ATOM   2769  O   ARG B  58      21.531  -0.732  -6.199  1.00 30.09           O  
ATOM   2770  CG  ARG B  58      25.516  -1.019  -4.602  1.00 30.09           C  
ATOM   2771  CD  ARG B  58      26.391  -2.139  -5.152  1.00 30.09           C  
ATOM   2772  NE  ARG B  58      27.797  -1.979  -4.754  1.00 30.09           N  
ATOM   2773  NH1 ARG B  58      28.500  -3.951  -5.719  1.00 30.09           N  
ATOM   2774  NH2 ARG B  58      30.000  -2.600  -4.625  1.00 30.09           N  
ATOM   2775  CZ  ARG B  58      28.766  -2.844  -5.035  1.00 30.09           C  
ATOM   2776  N   GLY B  59      20.844   0.867  -5.398  1.00 26.52           N  
ATOM   2777  CA  GLY B  59      20.031   1.101  -6.582  1.00 26.52           C  
ATOM   2778  C   GLY B  59      20.797   1.784  -7.699  1.00 26.52           C  
ATOM   2779  O   GLY B  59      21.688   2.607  -7.445  1.00 26.52           O  
ATOM   2780  N   LYS B  60      21.297   0.982  -8.820  1.00 26.25           N  
ATOM   2781  CA  LYS B  60      21.859   1.619 -10.016  1.00 26.25           C  
ATOM   2782  C   LYS B  60      21.031   2.842 -10.414  1.00 26.25           C  
ATOM   2783  CB  LYS B  60      21.922   0.625 -11.172  1.00 26.25           C  
ATOM   2784  O   LYS B  60      19.859   2.723 -10.750  1.00 26.25           O  
ATOM   2785  CG  LYS B  60      23.188  -0.222 -11.195  1.00 26.25           C  
ATOM   2786  CD  LYS B  60      23.219  -1.146 -12.406  1.00 26.25           C  
ATOM   2787  CE  LYS B  60      24.469  -1.999 -12.430  1.00 26.25           C  
ATOM   2788  NZ  LYS B  60      24.500  -2.932 -13.594  1.00 26.25           N  
ATOM   2789  N   ALA B  61      21.047   3.893  -9.883  1.00 24.33           N  
ATOM   2790  CA  ALA B  61      20.484   5.145 -10.383  1.00 24.33           C  
ATOM   2791  C   ALA B  61      20.844   5.367 -11.844  1.00 24.33           C  
ATOM   2792  CB  ALA B  61      20.953   6.316  -9.531  1.00 24.33           C  
ATOM   2793  O   ALA B  61      22.031   5.352 -12.203  1.00 24.33           O  
ATOM   2794  N   LYS B  62      20.062   4.660 -12.883  1.00 23.98           N  
ATOM   2795  CA  LYS B  62      20.328   5.172 -14.227  1.00 23.98           C  
ATOM   2796  C   LYS B  62      20.547   6.684 -14.203  1.00 23.98           C  
ATOM   2797  CB  LYS B  62      19.172   4.824 -15.164  1.00 23.98           C  
ATOM   2798  O   LYS B  62      19.875   7.402 -13.461  1.00 23.98           O  
ATOM   2799  CG  LYS B  62      19.297   3.459 -15.820  1.00 23.98           C  
ATOM   2800  CD  LYS B  62      18.172   3.211 -16.812  1.00 23.98           C  
ATOM   2801  CE  LYS B  62      18.297   1.844 -17.469  1.00 23.98           C  
ATOM   2802  NZ  LYS B  62      17.188   1.600 -18.453  1.00 23.98           N  
ATOM   2803  N   LYS B  63      21.625   7.066 -14.648  1.00 22.14           N  
ATOM   2804  CA  LYS B  63      22.000   8.453 -14.930  1.00 22.14           C  
ATOM   2805  C   LYS B  63      20.953   9.133 -15.797  1.00 22.14           C  
ATOM   2806  CB  LYS B  63      23.359   8.516 -15.609  1.00 22.14           C  
ATOM   2807  O   LYS B  63      20.594   8.633 -16.875  1.00 22.14           O  
ATOM   2808  CG  LYS B  63      24.531   8.695 -14.648  1.00 22.14           C  
ATOM   2809  CD  LYS B  63      25.859   8.789 -15.383  1.00 22.14           C  
ATOM   2810  CE  LYS B  63      27.031   8.938 -14.422  1.00 22.14           C  
ATOM   2811  NZ  LYS B  63      28.344   8.984 -15.141  1.00 22.14           N  
ATOM   2812  N   LEU B  64      19.797   9.570 -15.320  1.00 20.56           N  
ATOM   2813  CA  LEU B  64      19.062  10.477 -16.203  1.00 20.56           C  
ATOM   2814  C   LEU B  64      20.031  11.273 -17.078  1.00 20.56           C  
ATOM   2815  CB  LEU B  64      18.188  11.430 -15.391  1.00 20.56           C  
ATOM   2816  O   LEU B  64      20.906  11.977 -16.562  1.00 20.56           O  
ATOM   2817  CG  LEU B  64      16.766  10.945 -15.078  1.00 20.56           C  
ATOM   2818  CD1 LEU B  64      16.391  11.312 -13.648  1.00 20.56           C  
ATOM   2819  CD2 LEU B  64      15.773  11.531 -16.078  1.00 20.56           C  
ATOM   2820  N   LYS B  65      20.359  10.602 -18.234  1.00 20.94           N  
ATOM   2821  CA  LYS B  65      21.078  11.406 -19.219  1.00 20.94           C  
ATOM   2822  C   LYS B  65      20.453  12.781 -19.375  1.00 20.94           C  
ATOM   2823  CB  LYS B  65      21.141  10.688 -20.578  1.00 20.94           C  
ATOM   2824  O   LYS B  65      19.250  12.891 -19.641  1.00 20.94           O  
ATOM   2825  CG  LYS B  65      22.297   9.727 -20.719  1.00 20.94           C  
ATOM   2826  CD  LYS B  65      22.344   9.102 -22.109  1.00 20.94           C  
ATOM   2827  CE  LYS B  65      23.500   8.117 -22.250  1.00 20.94           C  
ATOM   2828  NZ  LYS B  65      23.516   7.477 -23.594  1.00 20.94           N  
ATOM   2829  N   PHE B  66      20.828  13.750 -18.719  1.00 19.44           N  
ATOM   2830  CA  PHE B  66      20.594  15.141 -19.094  1.00 19.44           C  
ATOM   2831  C   PHE B  66      20.688  15.312 -20.609  1.00 19.44           C  
ATOM   2832  CB  PHE B  66      21.609  16.062 -18.406  1.00 19.44           C  
ATOM   2833  O   PHE B  66      21.516  14.680 -21.266  1.00 19.44           O  
ATOM   2834  CG  PHE B  66      21.234  16.422 -17.000  1.00 19.44           C  
ATOM   2835  CD1 PHE B  66      20.359  17.484 -16.750  1.00 19.44           C  
ATOM   2836  CD2 PHE B  66      21.750  15.711 -15.922  1.00 19.44           C  
ATOM   2837  CE1 PHE B  66      20.016  17.812 -15.438  1.00 19.44           C  
ATOM   2838  CE2 PHE B  66      21.406  16.047 -14.617  1.00 19.44           C  
ATOM   2839  CZ  PHE B  66      20.531  17.094 -14.375  1.00 19.44           C  
ATOM   2840  N   GLY B  67      19.469  15.469 -21.406  1.00 18.80           N  
ATOM   2841  CA  GLY B  67      19.531  15.898 -22.797  1.00 18.80           C  
ATOM   2842  C   GLY B  67      20.844  16.594 -23.141  1.00 18.80           C  
ATOM   2843  O   GLY B  67      21.609  16.969 -22.250  1.00 18.80           O  
ATOM   2844  N   LEU B  68      21.078  16.406 -24.391  1.00 17.75           N  
ATOM   2845  CA  LEU B  68      22.062  17.172 -25.141  1.00 17.75           C  
ATOM   2846  C   LEU B  68      22.047  18.641 -24.734  1.00 17.75           C  
ATOM   2847  CB  LEU B  68      21.812  17.031 -26.656  1.00 17.75           C  
ATOM   2848  O   LEU B  68      20.969  19.250 -24.656  1.00 17.75           O  
ATOM   2849  CG  LEU B  68      22.375  15.789 -27.328  1.00 17.75           C  
ATOM   2850  CD1 LEU B  68      21.500  15.375 -28.500  1.00 17.75           C  
ATOM   2851  CD2 LEU B  68      23.812  16.031 -27.797  1.00 17.75           C  
ATOM   2852  N   PRO B  69      22.969  19.047 -23.969  1.00 19.00           N  
ATOM   2853  CA  PRO B  69      23.094  20.516 -23.969  1.00 19.00           C  
ATOM   2854  C   PRO B  69      22.984  21.109 -25.375  1.00 19.00           C  
ATOM   2855  CB  PRO B  69      24.484  20.750 -23.391  1.00 19.00           C  
ATOM   2856  O   PRO B  69      23.312  20.453 -26.359  1.00 19.00           O  
ATOM   2857  CG  PRO B  69      25.062  19.375 -23.234  1.00 19.00           C  
ATOM   2858  CD  PRO B  69      24.062  18.375 -23.719  1.00 19.00           C  
ATOM   2859  N   GLY B  70      21.875  21.719 -25.812  1.00 19.19           N  
ATOM   2860  CA  GLY B  70      22.062  22.375 -27.109  1.00 19.19           C  
ATOM   2861  C   GLY B  70      23.516  22.672 -27.422  1.00 19.19           C  
ATOM   2862  O   GLY B  70      24.391  22.516 -26.562  1.00 19.19           O  
ATOM   2863  N   PRO B  71      23.781  23.000 -28.672  1.00 16.83           N  
ATOM   2864  CA  PRO B  71      25.094  23.391 -29.188  1.00 16.83           C  
ATOM   2865  C   PRO B  71      25.891  24.234 -28.188  1.00 16.83           C  
ATOM   2866  CB  PRO B  71      24.766  24.219 -30.438  1.00 16.83           C  
ATOM   2867  O   PRO B  71      25.312  24.906 -27.328  1.00 16.83           O  
ATOM   2868  CG  PRO B  71      23.312  24.531 -30.312  1.00 16.83           C  
ATOM   2869  CD  PRO B  71      22.734  23.688 -29.219  1.00 16.83           C  
ATOM   2870  N   PRO B  72      27.031  23.625 -27.766  1.00 17.31           N  
ATOM   2871  CA  PRO B  72      27.906  24.516 -27.016  1.00 17.31           C  
ATOM   2872  C   PRO B  72      28.000  25.906 -27.625  1.00 17.31           C  
ATOM   2873  CB  PRO B  72      29.266  23.797 -27.078  1.00 17.31           C  
ATOM   2874  O   PRO B  72      28.016  26.062 -28.844  1.00 17.31           O  
ATOM   2875  CG  PRO B  72      29.031  22.641 -27.984  1.00 17.31           C  
ATOM   2876  CD  PRO B  72      27.594  22.641 -28.422  1.00 17.31           C  
ATOM   2877  N   GLY B  73      27.016  26.797 -27.359  1.00 18.00           N  
ATOM   2878  CA  GLY B  73      27.375  27.938 -28.203  1.00 18.00           C  
ATOM   2879  C   GLY B  73      28.859  28.031 -28.484  1.00 18.00           C  
ATOM   2880  O   GLY B  73      29.656  27.312 -27.875  1.00 18.00           O  
ATOM   2881  N   PRO B  74      29.266  28.750 -29.359  1.00 16.36           N  
ATOM   2882  CA  PRO B  74      30.562  28.859 -30.016  1.00 16.36           C  
ATOM   2883  C   PRO B  74      31.734  28.828 -29.016  1.00 16.36           C  
ATOM   2884  CB  PRO B  74      30.500  30.203 -30.734  1.00 16.36           C  
ATOM   2885  O   PRO B  74      31.531  29.094 -27.828  1.00 16.36           O  
ATOM   2886  CG  PRO B  74      29.359  30.922 -30.094  1.00 16.36           C  
ATOM   2887  CD  PRO B  74      28.562  29.938 -29.297  1.00 16.36           C  
ATOM   2888  N   PRO B  75      32.750  28.125 -29.406  1.00 17.64           N  
ATOM   2889  CA  PRO B  75      34.062  28.016 -28.750  1.00 17.64           C  
ATOM   2890  C   PRO B  75      34.531  29.328 -28.156  1.00 17.64           C  
ATOM   2891  CB  PRO B  75      35.000  27.547 -29.875  1.00 17.64           C  
ATOM   2892  O   PRO B  75      35.625  29.406 -27.578  1.00 17.64           O  
ATOM   2893  CG  PRO B  75      34.156  27.641 -31.109  1.00 17.64           C  
ATOM   2894  CD  PRO B  75      32.781  28.062 -30.719  1.00 17.64           C  
ATOM   2895  N   GLY B  76      33.719  30.125 -27.359  1.00 17.17           N  
ATOM   2896  CA  GLY B  76      34.312  31.453 -27.438  1.00 17.17           C  
ATOM   2897  C   GLY B  76      35.844  31.422 -27.359  1.00 17.17           C  
ATOM   2898  O   GLY B  76      36.438  30.422 -26.969  1.00 17.17           O  
ATOM   2899  N   PRO B  77      36.531  32.344 -27.703  1.00 16.05           N  
ATOM   2900  CA  PRO B  77      37.938  32.438 -28.094  1.00 16.05           C  
ATOM   2901  C   PRO B  77      38.906  31.938 -27.000  1.00 16.05           C  
ATOM   2902  CB  PRO B  77      38.125  33.938 -28.328  1.00 16.05           C  
ATOM   2903  O   PRO B  77      38.500  31.797 -25.844  1.00 16.05           O  
ATOM   2904  CG  PRO B  77      36.938  34.594 -27.672  1.00 16.05           C  
ATOM   2905  CD  PRO B  77      35.938  33.500 -27.344  1.00 16.05           C  
ATOM   2906  N   GLN B  78      40.094  31.672 -27.359  1.00 17.88           N  
ATOM   2907  CA  GLN B  78      41.406  31.250 -26.844  1.00 17.88           C  
ATOM   2908  C   GLN B  78      41.812  32.062 -25.625  1.00 17.88           C  
ATOM   2909  CB  GLN B  78      42.469  31.359 -27.922  1.00 17.88           C  
ATOM   2910  O   GLN B  78      42.500  33.062 -25.750  1.00 17.88           O  
ATOM   2911  CG  GLN B  78      43.375  30.141 -28.031  1.00 17.88           C  
ATOM   2912  CD  GLN B  78      44.344  30.234 -29.188  1.00 17.88           C  
ATOM   2913  NE2 GLN B  78      45.156  29.188 -29.391  1.00 17.88           N  
ATOM   2914  OE1 GLN B  78      44.406  31.250 -29.906  1.00 17.88           O  
ATOM   2915  N   GLY B  79      41.062  32.406 -24.516  1.00 18.28           N  
ATOM   2916  CA  GLY B  79      41.750  33.531 -23.906  1.00 18.28           C  
ATOM   2917  C   GLY B  79      43.188  33.219 -23.516  1.00 18.28           C  
ATOM   2918  O   GLY B  79      43.562  32.062 -23.391  1.00 18.28           O  
ATOM   2919  N   PRO B  80      44.125  34.031 -23.562  1.00 17.47           N  
ATOM   2920  CA  PRO B  80      45.594  33.844 -23.594  1.00 17.47           C  
ATOM   2921  C   PRO B  80      46.125  33.094 -22.391  1.00 17.47           C  
ATOM   2922  CB  PRO B  80      46.094  35.312 -23.594  1.00 17.47           C  
ATOM   2923  O   PRO B  80      45.438  32.938 -21.375  1.00 17.47           O  
ATOM   2924  CG  PRO B  80      44.938  36.125 -23.156  1.00 17.47           C  
ATOM   2925  CD  PRO B  80      43.688  35.250 -23.203  1.00 17.47           C  
ATOM   2926  N   PRO B  81      47.250  32.656 -22.453  1.00 19.11           N  
ATOM   2927  CA  PRO B  81      48.188  31.797 -21.688  1.00 19.11           C  
ATOM   2928  C   PRO B  81      48.406  32.312 -20.281  1.00 19.11           C  
ATOM   2929  CB  PRO B  81      49.469  31.859 -22.516  1.00 19.11           C  
ATOM   2930  O   PRO B  81      48.625  33.531 -20.078  1.00 19.11           O  
ATOM   2931  CG  PRO B  81      49.250  32.938 -23.516  1.00 19.11           C  
ATOM   2932  CD  PRO B  81      47.812  33.375 -23.438  1.00 19.11           C  
ATOM   2933  N   GLY B  82      47.688  31.953 -19.344  1.00 20.58           N  
ATOM   2934  CA  GLY B  82      47.781  32.656 -18.078  1.00 20.58           C  
ATOM   2935  C   GLY B  82      49.188  32.719 -17.516  1.00 20.58           C  
ATOM   2936  O   GLY B  82      49.938  31.734 -17.609  1.00 20.58           O  
ATOM   2937  N   PRO B  83      49.812  33.781 -17.375  1.00 18.69           N  
ATOM   2938  CA  PRO B  83      51.250  33.938 -17.141  1.00 18.69           C  
ATOM   2939  C   PRO B  83      51.781  33.125 -15.961  1.00 18.69           C  
ATOM   2940  CB  PRO B  83      51.406  35.438 -16.875  1.00 18.69           C  
ATOM   2941  O   PRO B  83      50.969  32.719 -15.102  1.00 18.69           O  
ATOM   2942  CG  PRO B  83      50.000  35.906 -16.594  1.00 18.69           C  
ATOM   2943  CD  PRO B  83      49.062  34.812 -16.969  1.00 18.69           C  
ATOM   2944  N   ILE B  84      52.969  32.625 -16.016  1.00 23.81           N  
ATOM   2945  CA  ILE B  84      53.938  31.891 -15.227  1.00 23.81           C  
ATOM   2946  C   ILE B  84      54.219  32.656 -13.930  1.00 23.81           C  
ATOM   2947  CB  ILE B  84      55.250  31.688 -16.016  1.00 23.81           C  
ATOM   2948  O   ILE B  84      55.281  32.469 -13.312  1.00 23.81           O  
ATOM   2949  CG1 ILE B  84      54.969  30.984 -17.344  1.00 23.81           C  
ATOM   2950  CG2 ILE B  84      56.281  30.891 -15.172  1.00 23.81           C  
ATOM   2951  CD1 ILE B  84      56.188  30.906 -18.266  1.00 23.81           C  
ATOM   2952  N   ILE B  85      53.312  33.375 -13.195  1.00 22.89           N  
ATOM   2953  CA  ILE B  85      53.844  34.406 -12.344  1.00 22.89           C  
ATOM   2954  C   ILE B  85      54.625  33.812 -11.195  1.00 22.89           C  
ATOM   2955  CB  ILE B  85      52.719  35.312 -11.789  1.00 22.89           C  
ATOM   2956  O   ILE B  85      54.188  32.844 -10.555  1.00 22.89           O  
ATOM   2957  CG1 ILE B  85      51.875  35.906 -12.938  1.00 22.89           C  
ATOM   2958  CG2 ILE B  85      53.281  36.406 -10.883  1.00 22.89           C  
ATOM   2959  CD1 ILE B  85      50.656  36.688 -12.484  1.00 22.89           C  
ATOM   2960  N   PRO B  86      55.844  34.062 -10.953  1.00 25.09           N  
ATOM   2961  CA  PRO B  86      56.875  33.719  -9.977  1.00 25.09           C  
ATOM   2962  C   PRO B  86      56.375  33.750  -8.539  1.00 25.09           C  
ATOM   2963  CB  PRO B  86      57.938  34.812 -10.203  1.00 25.09           C  
ATOM   2964  O   PRO B  86      55.406  34.469  -8.234  1.00 25.09           O  
ATOM   2965  CG  PRO B  86      57.281  35.812 -11.070  1.00 25.09           C  
ATOM   2966  CD  PRO B  86      55.938  35.312 -11.484  1.00 25.09           C  
ATOM   2967  N   PRO B  87      56.781  32.844  -7.750  1.00 26.95           N  
ATOM   2968  CA  PRO B  87      56.312  32.406  -6.426  1.00 26.95           C  
ATOM   2969  C   PRO B  87      56.156  33.594  -5.461  1.00 26.95           C  
ATOM   2970  CB  PRO B  87      57.438  31.469  -5.949  1.00 26.95           C  
ATOM   2971  O   PRO B  87      55.531  33.469  -4.422  1.00 26.95           O  
ATOM   2972  CG  PRO B  87      58.469  31.516  -7.020  1.00 26.95           C  
ATOM   2973  CD  PRO B  87      58.000  32.438  -8.109  1.00 26.95           C  
ATOM   2974  N   GLU B  88      57.125  34.656  -5.566  1.00 26.98           N  
ATOM   2975  CA  GLU B  88      57.188  35.875  -4.758  1.00 26.98           C  
ATOM   2976  C   GLU B  88      55.844  36.562  -4.664  1.00 26.98           C  
ATOM   2977  CB  GLU B  88      58.219  36.844  -5.328  1.00 26.98           C  
ATOM   2978  O   GLU B  88      55.562  37.281  -3.701  1.00 26.98           O  
ATOM   2979  CG  GLU B  88      59.656  36.312  -5.289  1.00 26.98           C  
ATOM   2980  CD  GLU B  88      60.594  36.969  -6.285  1.00 26.98           C  
ATOM   2981  OE1 GLU B  88      61.781  36.594  -6.375  1.00 26.98           O  
ATOM   2982  OE2 GLU B  88      60.125  37.906  -6.984  1.00 26.98           O  
ATOM   2983  N   ALA B  89      55.188  36.625  -5.852  1.00 23.56           N  
ATOM   2984  CA  ALA B  89      54.062  37.562  -5.957  1.00 23.56           C  
ATOM   2985  C   ALA B  89      52.875  37.062  -5.184  1.00 23.56           C  
ATOM   2986  CB  ALA B  89      53.719  37.781  -7.422  1.00 23.56           C  
ATOM   2987  O   ALA B  89      51.875  37.781  -5.039  1.00 23.56           O  
ATOM   2988  N   LEU B  90      52.812  35.656  -5.094  1.00 24.92           N  
ATOM   2989  CA  LEU B  90      51.625  35.125  -4.430  1.00 24.92           C  
ATOM   2990  C   LEU B  90      51.594  35.500  -2.955  1.00 24.92           C  
ATOM   2991  CB  LEU B  90      51.594  33.594  -4.566  1.00 24.92           C  
ATOM   2992  O   LEU B  90      50.562  35.375  -2.289  1.00 24.92           O  
ATOM   2993  CG  LEU B  90      50.469  33.031  -5.457  1.00 24.92           C  
ATOM   2994  CD1 LEU B  90      51.094  32.281  -6.645  1.00 24.92           C  
ATOM   2995  CD2 LEU B  90      49.562  32.094  -4.656  1.00 24.92           C  
ATOM   2996  N   LEU B  91      52.750  35.531  -2.314  1.00 28.22           N  
ATOM   2997  CA  LEU B  91      53.000  35.938  -0.927  1.00 28.22           C  
ATOM   2998  C   LEU B  91      52.562  37.375  -0.685  1.00 28.22           C  
ATOM   2999  CB  LEU B  91      54.469  35.750  -0.563  1.00 28.22           C  
ATOM   3000  O   LEU B  91      52.094  37.719   0.407  1.00 28.22           O  
ATOM   3001  CG  LEU B  91      54.812  34.594   0.372  1.00 28.22           C  
ATOM   3002  CD1 LEU B  91      56.094  33.938  -0.071  1.00 28.22           C  
ATOM   3003  CD2 LEU B  91      54.906  35.094   1.812  1.00 28.22           C  
ATOM   3004  N   LYS B  92      52.750  38.312  -1.581  1.00 26.08           N  
ATOM   3005  CA  LYS B  92      52.375  39.719  -1.467  1.00 26.08           C  
ATOM   3006  C   LYS B  92      50.875  39.875  -1.420  1.00 26.08           C  
ATOM   3007  CB  LYS B  92      52.969  40.531  -2.631  1.00 26.08           C  
ATOM   3008  O   LYS B  92      50.344  40.812  -0.815  1.00 26.08           O  
ATOM   3009  CG  LYS B  92      54.156  41.375  -2.262  1.00 26.08           C  
ATOM   3010  CD  LYS B  92      54.688  42.156  -3.459  1.00 26.08           C  
ATOM   3011  CE  LYS B  92      55.938  42.938  -3.105  1.00 26.08           C  
ATOM   3012  NZ  LYS B  92      56.469  43.688  -4.285  1.00 26.08           N  
ATOM   3013  N   GLU B  93      50.094  39.031  -2.236  1.00 25.80           N  
ATOM   3014  CA  GLU B  93      48.656  39.344  -2.396  1.00 25.80           C  
ATOM   3015  C   GLU B  93      47.875  39.062  -1.107  1.00 25.80           C  
ATOM   3016  CB  GLU B  93      48.062  38.531  -3.547  1.00 25.80           C  
ATOM   3017  O   GLU B  93      46.875  39.719  -0.847  1.00 25.80           O  
ATOM   3018  CG  GLU B  93      47.750  39.375  -4.781  1.00 25.80           C  
ATOM   3019  CD  GLU B  93      47.125  38.562  -5.910  1.00 25.80           C  
ATOM   3020  OE1 GLU B  93      46.750  39.156  -6.953  1.00 25.80           O  
ATOM   3021  OE2 GLU B  93      47.031  37.312  -5.758  1.00 25.80           O  
ATOM   3022  N   PHE B  94      48.156  37.906  -0.401  1.00 29.33           N  
ATOM   3023  CA  PHE B  94      47.531  37.688   0.893  1.00 29.33           C  
ATOM   3024  C   PHE B  94      47.938  38.781   1.878  1.00 29.33           C  
ATOM   3025  CB  PHE B  94      47.906  36.312   1.458  1.00 29.33           C  
ATOM   3026  O   PHE B  94      47.219  39.031   2.846  1.00 29.33           O  
ATOM   3027  CG  PHE B  94      46.719  35.531   2.004  1.00 29.33           C  
ATOM   3028  CD1 PHE B  94      46.406  35.594   3.355  1.00 29.33           C  
ATOM   3029  CD2 PHE B  94      45.938  34.750   1.163  1.00 29.33           C  
ATOM   3030  CE1 PHE B  94      45.312  34.875   3.861  1.00 29.33           C  
ATOM   3031  CE2 PHE B  94      44.844  34.062   1.663  1.00 29.33           C  
ATOM   3032  CZ  PHE B  94      44.531  34.125   3.014  1.00 29.33           C  
ATOM   3033  N   GLN B  95      49.094  39.344   1.909  1.00 23.66           N  
ATOM   3034  CA  GLN B  95      49.500  40.406   2.818  1.00 23.66           C  
ATOM   3035  C   GLN B  95      48.625  41.656   2.643  1.00 23.66           C  
ATOM   3036  CB  GLN B  95      50.969  40.781   2.600  1.00 23.66           C  
ATOM   3037  O   GLN B  95      48.406  42.406   3.594  1.00 23.66           O  
ATOM   3038  CG  GLN B  95      51.938  40.094   3.566  1.00 23.66           C  
ATOM   3039  CD  GLN B  95      53.375  40.406   3.264  1.00 23.66           C  
ATOM   3040  NE2 GLN B  95      54.281  39.969   4.148  1.00 23.66           N  
ATOM   3041  OE1 GLN B  95      53.719  41.031   2.246  1.00 23.66           O  
ATOM   3042  N   LEU B  96      48.250  42.062   1.343  1.00 23.89           N  
ATOM   3043  CA  LEU B  96      47.625  43.375   1.247  1.00 23.89           C  
ATOM   3044  C   LEU B  96      46.250  43.344   1.916  1.00 23.89           C  
ATOM   3045  CB  LEU B  96      47.469  43.781  -0.218  1.00 23.89           C  
ATOM   3046  O   LEU B  96      45.562  44.375   1.938  1.00 23.89           O  
ATOM   3047  CG  LEU B  96      48.594  44.656  -0.781  1.00 23.89           C  
ATOM   3048  CD1 LEU B  96      48.844  44.344  -2.256  1.00 23.89           C  
ATOM   3049  CD2 LEU B  96      48.281  46.125  -0.590  1.00 23.89           C  
ATOM   3050  N   LEU B  97      45.469  42.094   2.066  1.00 24.77           N  
ATOM   3051  CA  LEU B  97      44.188  42.219   2.740  1.00 24.77           C  
ATOM   3052  C   LEU B  97      44.344  42.875   4.109  1.00 24.77           C  
ATOM   3053  CB  LEU B  97      43.500  40.875   2.891  1.00 24.77           C  
ATOM   3054  O   LEU B  97      43.406  43.438   4.656  1.00 24.77           O  
ATOM   3055  CG  LEU B  97      42.344  40.562   1.926  1.00 24.77           C  
ATOM   3056  CD1 LEU B  97      42.469  39.156   1.390  1.00 24.77           C  
ATOM   3057  CD2 LEU B  97      41.000  40.781   2.613  1.00 24.77           C  
ATOM   3058  N   LEU B  98      45.312  42.438   4.945  1.00 22.97           N  
ATOM   3059  CA  LEU B  98      45.375  43.062   6.266  1.00 22.97           C  
ATOM   3060  C   LEU B  98      45.750  44.531   6.164  1.00 22.97           C  
ATOM   3061  CB  LEU B  98      46.375  42.312   7.156  1.00 22.97           C  
ATOM   3062  O   LEU B  98      45.500  45.281   7.090  1.00 22.97           O  
ATOM   3063  CG  LEU B  98      45.812  41.156   8.008  1.00 22.97           C  
ATOM   3064  CD1 LEU B  98      46.906  40.125   8.266  1.00 22.97           C  
ATOM   3065  CD2 LEU B  98      45.250  41.688   9.320  1.00 22.97           C  
ATOM   3066  N   LYS B  99      46.656  45.000   5.309  1.00 21.14           N  
ATOM   3067  CA  LYS B  99      47.125  46.344   5.535  1.00 21.14           C  
ATOM   3068  C   LYS B  99      46.094  47.375   5.094  1.00 21.14           C  
ATOM   3069  CB  LYS B  99      48.438  46.594   4.793  1.00 21.14           C  
ATOM   3070  O   LYS B  99      46.312  48.594   5.168  1.00 21.14           O  
ATOM   3071  CG  LYS B  99      49.688  46.531   5.684  1.00 21.14           C  
ATOM   3072  CD  LYS B  99      50.938  46.844   4.898  1.00 21.14           C  
ATOM   3073  CE  LYS B  99      52.188  46.750   5.781  1.00 21.14           C  
ATOM   3074  NZ  LYS B  99      53.438  46.969   5.004  1.00 21.14           N  
ATOM   3075  N   GLY B 100      45.062  47.188   4.152  1.00 22.14           N  
ATOM   3076  CA  GLY B 100      44.594  48.469   3.627  1.00 22.14           C  
ATOM   3077  C   GLY B 100      44.062  49.406   4.703  1.00 22.14           C  
ATOM   3078  O   GLY B 100      42.875  49.750   4.699  1.00 22.14           O  
ATOM   3079  N   ALA B 101      44.344  49.281   6.023  1.00 21.66           N  
ATOM   3080  CA  ALA B 101      44.094  50.438   6.871  1.00 21.66           C  
ATOM   3081  C   ALA B 101      44.656  51.719   6.250  1.00 21.66           C  
ATOM   3082  CB  ALA B 101      44.688  50.219   8.258  1.00 21.66           C  
ATOM   3083  O   ALA B 101      44.000  52.750   6.273  1.00 21.66           O  
ATOM   3084  N   VAL B 102      45.938  52.031   6.371  1.00 19.11           N  
ATOM   3085  CA  VAL B 102      46.375  53.375   6.730  1.00 19.11           C  
ATOM   3086  C   VAL B 102      46.344  54.281   5.500  1.00 19.11           C  
ATOM   3087  CB  VAL B 102      47.812  53.375   7.336  1.00 19.11           C  
ATOM   3088  O   VAL B 102      45.812  55.406   5.559  1.00 19.11           O  
ATOM   3089  CG1 VAL B 102      48.219  54.781   7.762  1.00 19.11           C  
ATOM   3090  CG2 VAL B 102      47.875  52.438   8.523  1.00 19.11           C  
ATOM   3091  N   ARG B 103      47.438  54.562   4.801  1.00 17.66           N  
ATOM   3092  CA  ARG B 103      47.906  55.906   4.496  1.00 17.66           C  
ATOM   3093  C   ARG B 103      47.250  56.469   3.248  1.00 17.66           C  
ATOM   3094  CB  ARG B 103      49.438  55.938   4.309  1.00 17.66           C  
ATOM   3095  O   ARG B 103      46.750  57.594   3.244  1.00 17.66           O  
ATOM   3096  CG  ARG B 103      50.188  56.531   5.480  1.00 17.66           C  
ATOM   3097  CD  ARG B 103      51.688  56.562   5.215  1.00 17.66           C  
ATOM   3098  NE  ARG B 103      52.438  57.156   6.336  1.00 17.66           N  
ATOM   3099  NH1 ARG B 103      54.500  57.062   5.320  1.00 17.66           N  
ATOM   3100  NH2 ARG B 103      54.281  57.938   7.430  1.00 17.66           N  
ATOM   3101  CZ  ARG B 103      53.750  57.375   6.359  1.00 17.66           C  
ATOM   3102  N   GLN B 104      47.844  56.312   1.972  1.00 17.48           N  
ATOM   3103  CA  GLN B 104      48.656  57.156   1.092  1.00 17.48           C  
ATOM   3104  C   GLN B 104      47.812  57.844   0.028  1.00 17.48           C  
ATOM   3105  CB  GLN B 104      49.750  56.312   0.428  1.00 17.48           C  
ATOM   3106  O   GLN B 104      46.750  57.312  -0.345  1.00 17.48           O  
ATOM   3107  CG  GLN B 104      51.125  56.500   1.052  1.00 17.48           C  
ATOM   3108  CD  GLN B 104      52.188  55.656   0.386  1.00 17.48           C  
ATOM   3109  NE2 GLN B 104      53.438  55.812   0.828  1.00 17.48           N  
ATOM   3110  OE1 GLN B 104      51.906  54.875  -0.517  1.00 17.48           O  
ATOM   3111  N   ARG B 105      48.438  58.625  -1.054  1.00 17.95           N  
ATOM   3112  CA  ARG B 105      48.969  59.844  -1.665  1.00 17.95           C  
ATOM   3113  C   ARG B 105      48.312  60.125  -3.006  1.00 17.95           C  
ATOM   3114  CB  ARG B 105      50.500  59.719  -1.853  1.00 17.95           C  
ATOM   3115  O   ARG B 105      47.875  61.250  -3.262  1.00 17.95           O  
ATOM   3116  CG  ARG B 105      51.281  60.594  -0.912  1.00 17.95           C  
ATOM   3117  CD  ARG B 105      52.781  60.438  -1.120  1.00 17.95           C  
ATOM   3118  NE  ARG B 105      53.562  61.500  -0.494  1.00 17.95           N  
ATOM   3119  NH1 ARG B 105      55.625  60.531  -0.824  1.00 17.95           N  
ATOM   3120  NH2 ARG B 105      55.469  62.562   0.219  1.00 17.95           N  
ATOM   3121  CZ  ARG B 105      54.875  61.531  -0.368  1.00 17.95           C  
ATOM   3122  N   GLU B 106      49.000  60.344  -4.246  1.00 17.22           N  
ATOM   3123  CA  GLU B 106      49.375  61.406  -5.164  1.00 17.22           C  
ATOM   3124  C   GLU B 106      48.594  61.312  -6.465  1.00 17.22           C  
ATOM   3125  CB  GLU B 106      50.875  61.344  -5.457  1.00 17.22           C  
ATOM   3126  O   GLU B 106      48.062  62.344  -6.938  1.00 17.22           O  
ATOM   3127  CG  GLU B 106      51.688  62.312  -4.617  1.00 17.22           C  
ATOM   3128  CD  GLU B 106      53.188  62.281  -4.941  1.00 17.22           C  
ATOM   3129  OE1 GLU B 106      53.938  63.125  -4.406  1.00 17.22           O  
ATOM   3130  OE2 GLU B 106      53.594  61.406  -5.738  1.00 17.22           O  
ATOM   3131  N   ARG B 107      48.969  60.812  -7.719  1.00 16.69           N  
ATOM   3132  CA  ARG B 107      49.625  61.531  -8.797  1.00 16.69           C  
ATOM   3133  C   ARG B 107      48.625  61.938  -9.875  1.00 16.69           C  
ATOM   3134  CB  ARG B 107      50.781  60.719  -9.406  1.00 16.69           C  
ATOM   3135  O   ARG B 107      48.531  63.094 -10.281  1.00 16.69           O  
ATOM   3136  CG  ARG B 107      52.156  61.094  -8.875  1.00 16.69           C  
ATOM   3137  CD  ARG B 107      53.250  60.250  -9.508  1.00 16.69           C  
ATOM   3138  NE  ARG B 107      54.562  60.719  -9.125  1.00 16.69           N  
ATOM   3139  NH1 ARG B 107      55.688  59.156 -10.406  1.00 16.69           N  
ATOM   3140  NH2 ARG B 107      56.875  60.688  -9.148  1.00 16.69           N  
ATOM   3141  CZ  ARG B 107      55.719  60.188  -9.562  1.00 16.69           C  
ATOM   3142  N   ALA B 108      48.625  61.375 -11.344  1.00 16.34           N  
ATOM   3143  CA  ALA B 108      49.281  61.625 -12.625  1.00 16.34           C  
ATOM   3144  C   ALA B 108      48.250  61.906 -13.711  1.00 16.34           C  
ATOM   3145  CB  ALA B 108      50.156  60.469 -13.031  1.00 16.34           C  
ATOM   3146  O   ALA B 108      47.062  61.531 -13.578  1.00 16.34           O  
ATOM   3147  N   GLU B 109      48.438  61.750 -15.234  1.00 16.27           N  
ATOM   3148  CA  GLU B 109      48.719  62.438 -16.500  1.00 16.27           C  
ATOM   3149  C   GLU B 109      47.594  62.156 -17.500  1.00 16.27           C  
ATOM   3150  CB  GLU B 109      50.062  61.969 -17.078  1.00 16.27           C  
ATOM   3151  O   GLU B 109      47.125  63.094 -18.172  1.00 16.27           O  
ATOM   3152  CG  GLU B 109      51.250  62.781 -16.594  1.00 16.27           C  
ATOM   3153  CD  GLU B 109      52.531  62.469 -17.328  1.00 16.27           C  
ATOM   3154  OE1 GLU B 109      53.531  63.188 -17.109  1.00 16.27           O  
ATOM   3155  OE2 GLU B 109      52.531  61.531 -18.125  1.00 16.27           O  
ATOM   3156  N   PRO B 110      47.250  61.094 -18.266  1.00 16.12           N  
ATOM   3157  CA  PRO B 110      47.781  61.188 -19.625  1.00 16.12           C  
ATOM   3158  C   PRO B 110      46.844  61.906 -20.578  1.00 16.12           C  
ATOM   3159  CB  PRO B 110      47.969  59.719 -20.031  1.00 16.12           C  
ATOM   3160  O   PRO B 110      47.062  63.062 -20.922  1.00 16.12           O  
ATOM   3161  CG  PRO B 110      47.219  58.938 -18.984  1.00 16.12           C  
ATOM   3162  CD  PRO B 110      46.781  59.906 -17.922  1.00 16.12           C  
ATOM   3163  N   GLU B 111      46.344  61.219 -21.844  1.00 15.39           N  
ATOM   3164  CA  GLU B 111      46.562  61.125 -23.281  1.00 15.39           C  
ATOM   3165  C   GLU B 111      45.344  61.594 -24.062  1.00 15.39           C  
ATOM   3166  CB  GLU B 111      46.906  59.688 -23.688  1.00 15.39           C  
ATOM   3167  O   GLU B 111      44.219  61.531 -23.562  1.00 15.39           O  
ATOM   3168  CG  GLU B 111      48.375  59.312 -23.469  1.00 15.39           C  
ATOM   3169  CD  GLU B 111      48.812  58.094 -24.234  1.00 15.39           C  
ATOM   3170  OE1 GLU B 111      50.031  57.812 -24.281  1.00 15.39           O  
ATOM   3171  OE2 GLU B 111      47.906  57.375 -24.781  1.00 15.39           O  
ATOM   3172  N   PRO B 112      45.531  61.688 -25.500  1.00 16.98           N  
ATOM   3173  CA  PRO B 112      45.250  62.531 -26.688  1.00 16.98           C  
ATOM   3174  C   PRO B 112      44.031  62.000 -27.484  1.00 16.98           C  
ATOM   3175  CB  PRO B 112      46.531  62.406 -27.500  1.00 16.98           C  
ATOM   3176  O   PRO B 112      43.719  62.562 -28.531  1.00 16.98           O  
ATOM   3177  CG  PRO B 112      47.281  61.281 -26.891  1.00 16.98           C  
ATOM   3178  CD  PRO B 112      46.625  60.906 -25.609  1.00 16.98           C  
ATOM   3179  N   CYS B 113      43.281  61.156 -27.078  1.00 13.91           N  
ATOM   3180  CA  CYS B 113      42.719  60.344 -28.156  1.00 13.91           C  
ATOM   3181  C   CYS B 113      41.969  61.219 -29.156  1.00 13.91           C  
ATOM   3182  CB  CYS B 113      41.781  59.281 -27.594  1.00 13.91           C  
ATOM   3183  O   CYS B 113      41.250  62.125 -28.766  1.00 13.91           O  
ATOM   3184  SG  CYS B 113      42.625  57.781 -27.031  1.00 13.91           S  
ATOM   3185  N   THR B 114      42.031  60.906 -30.453  1.00 15.66           N  
ATOM   3186  CA  THR B 114      42.031  61.344 -31.844  1.00 15.66           C  
ATOM   3187  C   THR B 114      40.625  61.344 -32.438  1.00 15.66           C  
ATOM   3188  CB  THR B 114      42.969  60.469 -32.719  1.00 15.66           C  
ATOM   3189  O   THR B 114      40.344  62.062 -33.375  1.00 15.66           O  
ATOM   3190  CG2 THR B 114      44.438  60.750 -32.406  1.00 15.66           C  
ATOM   3191  OG1 THR B 114      42.688  59.062 -32.438  1.00 15.66           O  
ATOM   3192  N   CYS B 115      39.688  60.469 -32.250  1.00 14.26           N  
ATOM   3193  CA  CYS B 115      39.219  60.062 -33.562  1.00 14.26           C  
ATOM   3194  C   CYS B 115      38.594  61.250 -34.281  1.00 14.26           C  
ATOM   3195  CB  CYS B 115      38.188  58.938 -33.438  1.00 14.26           C  
ATOM   3196  O   CYS B 115      38.156  62.219 -33.656  1.00 14.26           O  
ATOM   3197  SG  CYS B 115      38.906  57.312 -33.312  1.00 14.26           S  
ATOM   3198  N   GLY B 116      38.188  61.094 -35.656  1.00 15.34           N  
ATOM   3199  CA  GLY B 116      38.094  61.812 -36.906  1.00 15.34           C  
ATOM   3200  C   GLY B 116      36.812  62.594 -37.062  1.00 15.34           C  
ATOM   3201  O   GLY B 116      36.750  63.750 -36.656  1.00 15.34           O  
ATOM   3202  N   PRO B 117      35.750  62.000 -37.750  1.00 14.19           N  
ATOM   3203  CA  PRO B 117      35.281  62.500 -39.031  1.00 14.19           C  
ATOM   3204  C   PRO B 117      34.219  63.625 -38.906  1.00 14.19           C  
ATOM   3205  CB  PRO B 117      34.656  61.281 -39.719  1.00 14.19           C  
ATOM   3206  O   PRO B 117      33.625  63.781 -37.812  1.00 14.19           O  
ATOM   3207  CG  PRO B 117      34.500  60.281 -38.594  1.00 14.19           C  
ATOM   3208  CD  PRO B 117      35.219  60.812 -37.406  1.00 14.19           C  
ATOM   3209  N   ALA B 118      33.219  63.844 -40.000  1.00 15.95           N  
ATOM   3210  CA  ALA B 118      33.000  64.875 -41.000  1.00 15.95           C  
ATOM   3211  C   ALA B 118      31.734  65.688 -40.688  1.00 15.95           C  
ATOM   3212  CB  ALA B 118      32.844  64.188 -42.375  1.00 15.95           C  
ATOM   3213  O   ALA B 118      31.797  66.938 -40.656  1.00 15.95           O  
ATOM   3214  N   GLY B 119      30.422  65.562 -41.531  1.00 15.10           N  
ATOM   3215  CA  GLY B 119      29.984  66.562 -42.500  1.00 15.10           C  
ATOM   3216  C   GLY B 119      28.906  67.500 -41.938  1.00 15.10           C  
ATOM   3217  O   GLY B 119      29.203  68.438 -41.281  1.00 15.10           O  
ATOM   3218  N   PRO B 120      27.484  67.438 -42.469  1.00 14.84           N  
ATOM   3219  CA  PRO B 120      26.828  68.375 -43.375  1.00 14.84           C  
ATOM   3220  C   PRO B 120      25.953  69.375 -42.688  1.00 14.84           C  
ATOM   3221  CB  PRO B 120      26.000  67.438 -44.281  1.00 14.84           C  
ATOM   3222  O   PRO B 120      25.609  69.188 -41.500  1.00 14.84           O  
ATOM   3223  CG  PRO B 120      25.906  66.125 -43.531  1.00 14.84           C  
ATOM   3224  CD  PRO B 120      26.891  66.188 -42.375  1.00 14.84           C  
ATOM   3225  N   VAL B 121      24.703  69.875 -43.375  1.00 15.28           N  
ATOM   3226  CA  VAL B 121      24.234  71.062 -44.031  1.00 15.28           C  
ATOM   3227  C   VAL B 121      23.125  71.750 -43.188  1.00 15.28           C  
ATOM   3228  CB  VAL B 121      23.734  70.812 -45.469  1.00 15.28           C  
ATOM   3229  O   VAL B 121      23.188  72.938 -42.875  1.00 15.28           O  
ATOM   3230  CG1 VAL B 121      23.797  72.062 -46.312  1.00 15.28           C  
ATOM   3231  CG2 VAL B 121      24.547  69.688 -46.094  1.00 15.28           C  
ATOM   3232  N   ALA B 122      21.703  71.438 -43.375  1.00 14.38           N  
ATOM   3233  CA  ALA B 122      20.812  72.312 -44.125  1.00 14.38           C  
ATOM   3234  C   ALA B 122      20.031  73.188 -43.156  1.00 14.38           C  
ATOM   3235  CB  ALA B 122      19.859  71.500 -45.000  1.00 14.38           C  
ATOM   3236  O   ALA B 122      20.000  72.938 -41.938  1.00 14.38           O  
ATOM   3237  N   ALA B 123      18.516  73.312 -43.250  1.00 14.70           N  
ATOM   3238  CA  ALA B 123      17.734  74.375 -43.844  1.00 14.70           C  
ATOM   3239  C   ALA B 123      17.156  75.250 -42.781  1.00 14.70           C  
ATOM   3240  CB  ALA B 123      16.609  73.812 -44.719  1.00 14.70           C  
ATOM   3241  O   ALA B 123      17.188  74.938 -41.594  1.00 14.70           O  
ATOM   3242  N   SER B 124      15.695  75.438 -42.719  1.00 14.52           N  
ATOM   3243  CA  SER B 124      14.906  76.562 -43.156  1.00 14.52           C  
ATOM   3244  C   SER B 124      14.508  77.438 -41.969  1.00 14.52           C  
ATOM   3245  CB  SER B 124      13.648  76.125 -43.875  1.00 14.52           C  
ATOM   3246  O   SER B 124      14.531  77.000 -40.812  1.00 14.52           O  
ATOM   3247  OG  SER B 124      13.539  74.688 -43.844  1.00 14.52           O  
ATOM   3248  N   LEU B 125      13.344  78.250 -42.062  1.00 14.73           N  
ATOM   3249  CA  LEU B 125      13.078  79.688 -42.125  1.00 14.73           C  
ATOM   3250  C   LEU B 125      12.617  80.188 -40.781  1.00 14.73           C  
ATOM   3251  CB  LEU B 125      12.031  80.000 -43.188  1.00 14.73           C  
ATOM   3252  O   LEU B 125      13.156  81.188 -40.250  1.00 14.73           O  
ATOM   3253  CG  LEU B 125      12.547  80.125 -44.625  1.00 14.73           C  
ATOM   3254  CD1 LEU B 125      11.500  79.625 -45.625  1.00 14.73           C  
ATOM   3255  CD2 LEU B 125      12.922  81.625 -44.906  1.00 14.73           C  
ATOM   3256  N   ALA B 126      11.172  80.375 -40.406  1.00 14.46           N  
ATOM   3257  CA  ALA B 126      10.586  81.688 -40.594  1.00 14.46           C  
ATOM   3258  C   ALA B 126      10.492  82.438 -39.281  1.00 14.46           C  
ATOM   3259  CB  ALA B 126       9.211  81.562 -41.250  1.00 14.46           C  
ATOM   3260  O   ALA B 126      10.578  81.812 -38.219  1.00 14.46           O  
ATOM   3261  N   PRO B 127       9.258  83.312 -39.000  1.00 15.16           N  
ATOM   3262  CA  PRO B 127       9.141  84.750 -38.875  1.00 15.16           C  
ATOM   3263  C   PRO B 127       9.086  85.250 -37.406  1.00 15.16           C  
ATOM   3264  CB  PRO B 127       7.828  85.062 -39.594  1.00 15.16           C  
ATOM   3265  O   PRO B 127       8.867  84.375 -36.500  1.00 15.16           O  
ATOM   3266  CG  PRO B 127       7.129  83.750 -39.719  1.00 15.16           C  
ATOM   3267  CD  PRO B 127       8.094  82.688 -39.344  1.00 15.16           C  
ATOM   3268  N   VAL B 128       8.266  86.312 -37.062  1.00 16.14           N  
ATOM   3269  CA  VAL B 128       8.414  87.750 -36.656  1.00 16.14           C  
ATOM   3270  C   VAL B 128       7.926  87.875 -35.219  1.00 16.14           C  
ATOM   3271  CB  VAL B 128       7.645  88.688 -37.594  1.00 16.14           C  
ATOM   3272  O   VAL B 128       8.633  88.500 -34.375  1.00 16.14           O  
ATOM   3273  CG1 VAL B 128       7.934  90.125 -37.250  1.00 16.14           C  
ATOM   3274  CG2 VAL B 128       8.008  88.375 -39.062  1.00 16.14           C  
ATOM   3275  N   SER B 129       6.531  88.125 -34.906  1.00 14.73           N  
ATOM   3276  CA  SER B 129       5.957  89.438 -34.594  1.00 14.73           C  
ATOM   3277  C   SER B 129       5.887  89.625 -33.094  1.00 14.73           C  
ATOM   3278  CB  SER B 129       4.562  89.562 -35.219  1.00 14.73           C  
ATOM   3279  O   SER B 129       5.965  88.688 -32.312  1.00 14.73           O  
ATOM   3280  OG  SER B 129       4.629  89.500 -36.625  1.00 14.73           O  
ATOM   3281  N   ALA B 130       4.766  90.438 -32.531  1.00 15.57           N  
ATOM   3282  CA  ALA B 130       4.551  91.812 -31.984  1.00 15.57           C  
ATOM   3283  C   ALA B 130       4.301  91.750 -30.484  1.00 15.57           C  
ATOM   3284  CB  ALA B 130       3.377  92.500 -32.688  1.00 15.57           C  
ATOM   3285  O   ALA B 130       5.008  92.375 -29.703  1.00 15.57           O  
ATOM   3286  N   THR B 131       2.975  92.000 -29.938  1.00 15.12           N  
ATOM   3287  CA  THR B 131       2.367  93.188 -29.359  1.00 15.12           C  
ATOM   3288  C   THR B 131       2.299  93.062 -27.828  1.00 15.12           C  
ATOM   3289  CB  THR B 131       0.954  93.375 -29.922  1.00 15.12           C  
ATOM   3290  O   THR B 131       2.494  91.938 -27.281  1.00 15.12           O  
ATOM   3291  CG2 THR B 131       1.014  93.938 -31.328  1.00 15.12           C  
ATOM   3292  OG1 THR B 131       0.234  92.188 -29.938  1.00 15.12           O  
ATOM   3293  N   ALA B 132       1.070  93.312 -27.125  1.00 15.55           N  
ATOM   3294  CA  ALA B 132       0.526  94.438 -26.344  1.00 15.55           C  
ATOM   3295  C   ALA B 132       0.547  94.062 -24.859  1.00 15.55           C  
ATOM   3296  CB  ALA B 132      -0.896  94.750 -26.797  1.00 15.55           C  
ATOM   3297  O   ALA B 132       0.806  92.938 -24.469  1.00 15.55           O  
ATOM   3298  N   GLY B 133      -0.646  94.188 -24.094  1.00 16.02           N  
ATOM   3299  CA  GLY B 133      -1.139  95.188 -23.125  1.00 16.02           C  
ATOM   3300  C   GLY B 133      -1.001  94.688 -21.688  1.00 16.02           C  
ATOM   3301  O   GLY B 133      -0.618  93.562 -21.438  1.00 16.02           O  
ATOM   3302  N   GLU B 134      -2.047  94.875 -20.797  1.00 16.33           N  
ATOM   3303  CA  GLU B 134      -2.441  95.750 -19.688  1.00 16.33           C  
ATOM   3304  C   GLU B 134      -2.363  95.000 -18.359  1.00 16.33           C  
ATOM   3305  CB  GLU B 134      -3.855  96.250 -19.891  1.00 16.33           C  
ATOM   3306  O   GLU B 134      -1.743  95.438 -17.406  1.00 16.33           O  
ATOM   3307  CG  GLU B 134      -3.902  97.562 -20.688  1.00 16.33           C  
ATOM   3308  CD  GLU B 134      -5.312  98.125 -20.859  1.00 16.33           C  
ATOM   3309  OE1 GLU B 134      -5.465  99.250 -21.375  1.00 16.33           O  
ATOM   3310  OE2 GLU B 134      -6.270  97.375 -20.500  1.00 16.33           O  
ATOM   3311  N   ASP B 135      -3.492  94.500 -17.688  1.00 15.68           N  
ATOM   3312  CA  ASP B 135      -4.242  95.062 -16.547  1.00 15.68           C  
ATOM   3313  C   ASP B 135      -3.865  94.312 -15.250  1.00 15.68           C  
ATOM   3314  CB  ASP B 135      -5.746  94.938 -16.797  1.00 15.68           C  
ATOM   3315  O   ASP B 135      -3.523  95.000 -14.266  1.00 15.68           O  
ATOM   3316  CG  ASP B 135      -6.301  96.062 -17.641  1.00 15.68           C  
ATOM   3317  OD1 ASP B 135      -5.637  97.125 -17.766  1.00 15.68           O  
ATOM   3318  OD2 ASP B 135      -7.406  95.875 -18.203  1.00 15.68           O  
ATOM   3319  N   ASP B 136      -4.680  93.312 -14.711  1.00 15.67           N  
ATOM   3320  CA  ASP B 136      -5.527  93.438 -13.531  1.00 15.67           C  
ATOM   3321  C   ASP B 136      -4.770  93.000 -12.273  1.00 15.67           C  
ATOM   3322  CB  ASP B 136      -6.793  92.562 -13.695  1.00 15.67           C  
ATOM   3323  O   ASP B 136      -3.773  92.250 -12.359  1.00 15.67           O  
ATOM   3324  CG  ASP B 136      -7.965  93.375 -14.234  1.00 15.67           C  
ATOM   3325  OD1 ASP B 136      -7.934  94.625 -14.195  1.00 15.67           O  
ATOM   3326  OD2 ASP B 136      -8.938  92.750 -14.711  1.00 15.67           O  
ATOM   3327  N   ASP B 137      -5.465  92.812 -11.000  1.00 16.83           N  
ATOM   3328  CA  ASP B 137      -5.652  93.375  -9.672  1.00 16.83           C  
ATOM   3329  C   ASP B 137      -4.883  92.562  -8.617  1.00 16.83           C  
ATOM   3330  CB  ASP B 137      -7.141  93.438  -9.312  1.00 16.83           C  
ATOM   3331  O   ASP B 137      -4.098  93.125  -7.855  1.00 16.83           O  
ATOM   3332  CG  ASP B 137      -7.824  94.688  -9.773  1.00 16.83           C  
ATOM   3333  OD1 ASP B 137      -7.125  95.688 -10.094  1.00 16.83           O  
ATOM   3334  OD2 ASP B 137      -9.070  94.750  -9.820  1.00 16.83           O  
ATOM   3335  N   ASP B 138      -5.621  91.562  -7.836  1.00 16.42           N  
ATOM   3336  CA  ASP B 138      -5.965  91.500  -6.418  1.00 16.42           C  
ATOM   3337  C   ASP B 138      -4.914  90.750  -5.613  1.00 16.42           C  
ATOM   3338  CB  ASP B 138      -7.344  90.875  -6.207  1.00 16.42           C  
ATOM   3339  O   ASP B 138      -4.742  89.562  -5.797  1.00 16.42           O  
ATOM   3340  CG  ASP B 138      -8.477  91.875  -6.305  1.00 16.42           C  
ATOM   3341  OD1 ASP B 138      -8.211  93.125  -6.234  1.00 16.42           O  
ATOM   3342  OD2 ASP B 138      -9.641  91.438  -6.449  1.00 16.42           O  
ATOM   3343  N   VAL B 139      -3.756  91.188  -5.297  1.00 17.62           N  
ATOM   3344  CA  VAL B 139      -2.482  90.625  -4.871  1.00 17.62           C  
ATOM   3345  C   VAL B 139      -2.576  90.188  -3.408  1.00 17.62           C  
ATOM   3346  CB  VAL B 139      -1.319  91.625  -5.055  1.00 17.62           C  
ATOM   3347  O   VAL B 139      -1.691  89.500  -2.904  1.00 17.62           O  
ATOM   3348  CG1 VAL B 139      -0.015  90.875  -5.355  1.00 17.62           C  
ATOM   3349  CG2 VAL B 139      -1.645  92.625  -6.168  1.00 17.62           C  
ATOM   3350  N   VAL B 140      -3.311  90.938  -2.592  1.00 18.59           N  
ATOM   3351  CA  VAL B 140      -2.656  91.312  -1.346  1.00 18.59           C  
ATOM   3352  C   VAL B 140      -2.461  90.125  -0.465  1.00 18.59           C  
ATOM   3353  CB  VAL B 140      -3.465  92.438  -0.587  1.00 18.59           C  
ATOM   3354  O   VAL B 140      -1.358  89.875   0.030  1.00 18.59           O  
ATOM   3355  CG1 VAL B 140      -2.635  93.000   0.546  1.00 18.59           C  
ATOM   3356  CG2 VAL B 140      -3.934  93.500  -1.548  1.00 18.59           C  
ATOM   3357  N   GLY B 141      -3.535  89.750   0.435  1.00 17.84           N  
ATOM   3358  CA  GLY B 141      -3.639  89.688   1.884  1.00 17.84           C  
ATOM   3359  C   GLY B 141      -3.172  88.375   2.449  1.00 17.84           C  
ATOM   3360  O   GLY B 141      -3.334  88.062   3.643  1.00 17.84           O  
ATOM   3361  N   ASP B 142      -2.740  87.312   1.719  1.00 17.78           N  
ATOM   3362  CA  ASP B 142      -2.998  85.938   2.049  1.00 17.78           C  
ATOM   3363  C   ASP B 142      -2.076  85.438   3.166  1.00 17.78           C  
ATOM   3364  CB  ASP B 142      -2.830  85.062   0.811  1.00 17.78           C  
ATOM   3365  O   ASP B 142      -1.813  84.250   3.289  1.00 17.78           O  
ATOM   3366  CG  ASP B 142      -4.117  84.875   0.021  1.00 17.78           C  
ATOM   3367  OD1 ASP B 142      -5.195  85.250   0.531  1.00 17.78           O  
ATOM   3368  OD2 ASP B 142      -4.051  84.375  -1.120  1.00 17.78           O  
ATOM   3369  N   VAL B 143      -1.339  86.312   3.930  1.00 20.69           N  
ATOM   3370  CA  VAL B 143      -0.193  85.938   4.762  1.00 20.69           C  
ATOM   3371  C   VAL B 143      -0.643  85.000   5.902  1.00 20.69           C  
ATOM   3372  CB  VAL B 143       0.508  87.188   5.328  1.00 20.69           C  
ATOM   3373  O   VAL B 143       0.145  84.250   6.414  1.00 20.69           O  
ATOM   3374  CG1 VAL B 143       1.770  86.812   6.098  1.00 20.69           C  
ATOM   3375  CG2 VAL B 143       0.843  88.188   4.199  1.00 20.69           C  
ATOM   3376  N   LEU B 144      -1.725  85.375   6.641  1.00 18.78           N  
ATOM   3377  CA  LEU B 144      -1.918  85.125   8.070  1.00 18.78           C  
ATOM   3378  C   LEU B 144      -2.014  83.625   8.352  1.00 18.78           C  
ATOM   3379  CB  LEU B 144      -3.180  85.812   8.562  1.00 18.78           C  
ATOM   3380  O   LEU B 144      -1.999  83.188   9.516  1.00 18.78           O  
ATOM   3381  CG  LEU B 144      -3.000  87.250   9.062  1.00 18.78           C  
ATOM   3382  CD1 LEU B 144      -4.281  88.062   8.844  1.00 18.78           C  
ATOM   3383  CD2 LEU B 144      -2.594  87.312  10.531  1.00 18.78           C  
ATOM   3384  N   ALA B 145      -2.768  82.875   7.535  1.00 18.25           N  
ATOM   3385  CA  ALA B 145      -3.537  81.750   8.055  1.00 18.25           C  
ATOM   3386  C   ALA B 145      -2.621  80.625   8.461  1.00 18.25           C  
ATOM   3387  CB  ALA B 145      -4.551  81.312   7.016  1.00 18.25           C  
ATOM   3388  O   ALA B 145      -3.088  79.500   8.727  1.00 18.25           O  
ATOM   3389  N   LEU B 146      -1.346  80.750   8.383  1.00 19.86           N  
ATOM   3390  CA  LEU B 146      -0.462  79.562   8.477  1.00 19.86           C  
ATOM   3391  C   LEU B 146      -0.502  79.000   9.875  1.00 19.86           C  
ATOM   3392  CB  LEU B 146       0.974  80.000   8.117  1.00 19.86           C  
ATOM   3393  O   LEU B 146       0.190  78.000  10.156  1.00 19.86           O  
ATOM   3394  CG  LEU B 146       1.345  79.938   6.637  1.00 19.86           C  
ATOM   3395  CD1 LEU B 146       2.447  80.938   6.324  1.00 19.86           C  
ATOM   3396  CD2 LEU B 146       1.776  78.500   6.254  1.00 19.86           C  
ATOM   3397  N   LEU B 147      -0.683  79.750  10.859  1.00 20.86           N  
ATOM   3398  CA  LEU B 147      -0.254  79.438  12.203  1.00 20.86           C  
ATOM   3399  C   LEU B 147      -0.999  78.188  12.688  1.00 20.86           C  
ATOM   3400  CB  LEU B 147      -0.479  80.562  13.180  1.00 20.86           C  
ATOM   3401  O   LEU B 147      -0.503  77.438  13.547  1.00 20.86           O  
ATOM   3402  CG  LEU B 147       0.628  81.625  13.250  1.00 20.86           C  
ATOM   3403  CD1 LEU B 147       0.051  83.000  13.656  1.00 20.86           C  
ATOM   3404  CD2 LEU B 147       1.721  81.188  14.219  1.00 20.86           C  
ATOM   3405  N   ALA B 148      -2.287  78.250  12.875  1.00 21.12           N  
ATOM   3406  CA  ALA B 148      -2.998  77.500  13.906  1.00 21.12           C  
ATOM   3407  C   ALA B 148      -3.049  76.062  13.570  1.00 21.12           C  
ATOM   3408  CB  ALA B 148      -4.410  78.062  14.094  1.00 21.12           C  
ATOM   3409  O   ALA B 148      -3.875  75.312  14.109  1.00 21.12           O  
ATOM   3410  N   ALA B 149      -2.471  75.625  12.516  1.00 24.06           N  
ATOM   3411  CA  ALA B 149      -3.062  74.375  12.172  1.00 24.06           C  
ATOM   3412  C   ALA B 149      -2.936  73.375  13.328  1.00 24.06           C  
ATOM   3413  CB  ALA B 149      -2.404  73.812  10.914  1.00 24.06           C  
ATOM   3414  O   ALA B 149      -1.857  73.188  13.906  1.00 24.06           O  
ATOM   3415  N   PRO B 150      -4.027  73.125  14.078  1.00 24.88           N  
ATOM   3416  CA  PRO B 150      -3.977  72.250  15.266  1.00 24.88           C  
ATOM   3417  C   PRO B 150      -3.158  71.000  15.031  1.00 24.88           C  
ATOM   3418  CB  PRO B 150      -5.449  71.938  15.516  1.00 24.88           C  
ATOM   3419  O   PRO B 150      -3.203  70.438  13.945  1.00 24.88           O  
ATOM   3420  CG  PRO B 150      -6.160  72.375  14.281  1.00 24.88           C  
ATOM   3421  CD  PRO B 150      -5.199  73.125  13.430  1.00 24.88           C  
ATOM   3422  N   LEU B 151      -1.868  71.062  15.586  1.00 26.31           N  
ATOM   3423  CA  LEU B 151      -1.024  69.875  15.594  1.00 26.31           C  
ATOM   3424  C   LEU B 151      -1.869  68.625  15.688  1.00 26.31           C  
ATOM   3425  CB  LEU B 151      -0.030  69.938  16.750  1.00 26.31           C  
ATOM   3426  O   LEU B 151      -2.607  68.438  16.656  1.00 26.31           O  
ATOM   3427  CG  LEU B 151       1.266  70.688  16.500  1.00 26.31           C  
ATOM   3428  CD1 LEU B 151       1.682  71.438  17.750  1.00 26.31           C  
ATOM   3429  CD2 LEU B 151       2.373  69.750  16.047  1.00 26.31           C  
ATOM   3430  N   ALA B 152      -2.539  68.312  14.641  1.00 30.59           N  
ATOM   3431  CA  ALA B 152      -3.283  67.062  14.672  1.00 30.59           C  
ATOM   3432  C   ALA B 152      -2.566  66.000  15.531  1.00 30.59           C  
ATOM   3433  CB  ALA B 152      -3.490  66.500  13.258  1.00 30.59           C  
ATOM   3434  O   ALA B 152      -1.341  65.875  15.477  1.00 30.59           O  
ATOM   3435  N   PRO B 153      -3.012  65.750  16.797  1.00 33.06           N  
ATOM   3436  CA  PRO B 153      -2.340  64.812  17.719  1.00 33.06           C  
ATOM   3437  C   PRO B 153      -1.643  63.688  16.984  1.00 33.06           C  
ATOM   3438  CB  PRO B 153      -3.482  64.312  18.594  1.00 33.06           C  
ATOM   3439  O   PRO B 153      -2.219  63.094  16.078  1.00 33.06           O  
ATOM   3440  CG  PRO B 153      -4.730  64.750  17.891  1.00 33.06           C  
ATOM   3441  CD  PRO B 153      -4.344  65.688  16.766  1.00 33.06           C  
ATOM   3442  N   GLY B 154      -0.344  63.875  16.531  1.00 38.16           N  
ATOM   3443  CA  GLY B 154       0.512  62.812  16.016  1.00 38.16           C  
ATOM   3444  C   GLY B 154       0.123  61.438  16.516  1.00 38.16           C  
ATOM   3445  O   GLY B 154      -0.583  61.312  17.516  1.00 38.16           O  
ATOM   3446  N   PRO B 155       0.124  60.500  15.555  1.00 45.16           N  
ATOM   3447  CA  PRO B 155      -0.280  59.156  16.000  1.00 45.16           C  
ATOM   3448  C   PRO B 155       0.400  58.750  17.297  1.00 45.16           C  
ATOM   3449  CB  PRO B 155       0.152  58.250  14.836  1.00 45.16           C  
ATOM   3450  O   PRO B 155       1.583  59.031  17.500  1.00 45.16           O  
ATOM   3451  CG  PRO B 155       1.013  59.125  13.977  1.00 45.16           C  
ATOM   3452  CD  PRO B 155       0.921  60.531  14.484  1.00 45.16           C  
ATOM   3453  N   ARG B 156      -0.188  58.688  18.438  1.00 55.91           N  
ATOM   3454  CA  ARG B 156       0.153  58.250  19.797  1.00 55.91           C  
ATOM   3455  C   ARG B 156       0.740  56.844  19.797  1.00 55.91           C  
ATOM   3456  CB  ARG B 156      -1.079  58.312  20.703  1.00 55.91           C  
ATOM   3457  O   ARG B 156       1.063  56.312  20.859  1.00 55.91           O  
ATOM   3458  CG  ARG B 156      -1.367  59.688  21.266  1.00 55.91           C  
ATOM   3459  CD  ARG B 156      -2.539  59.656  22.234  1.00 55.91           C  
ATOM   3460  NE  ARG B 156      -2.775  60.969  22.828  1.00 55.91           N  
ATOM   3461  NH1 ARG B 156      -4.523  60.281  24.172  1.00 55.91           N  
ATOM   3462  NH2 ARG B 156      -3.842  62.469  24.203  1.00 55.91           N  
ATOM   3463  CZ  ARG B 156      -3.713  61.250  23.734  1.00 55.91           C  
ATOM   3464  N   ALA B 157       0.883  56.281  18.594  1.00 63.72           N  
ATOM   3465  CA  ALA B 157       1.444  54.938  18.641  1.00 63.72           C  
ATOM   3466  C   ALA B 157       2.939  54.969  18.953  1.00 63.72           C  
ATOM   3467  CB  ALA B 157       1.188  54.188  17.328  1.00 63.72           C  
ATOM   3468  O   ALA B 157       3.660  55.844  18.438  1.00 63.72           O  
ATOM   3469  N   PRO B 158       3.355  54.156  19.797  1.00 76.06           N  
ATOM   3470  CA  PRO B 158       4.773  54.125  20.172  1.00 76.06           C  
ATOM   3471  C   PRO B 158       5.688  53.750  19.000  1.00 76.06           C  
ATOM   3472  CB  PRO B 158       4.840  53.062  21.281  1.00 76.06           C  
ATOM   3473  O   PRO B 158       5.262  53.031  18.094  1.00 76.06           O  
ATOM   3474  CG  PRO B 158       3.658  52.188  21.031  1.00 76.06           C  
ATOM   3475  CD  PRO B 158       2.611  52.969  20.297  1.00 76.06           C  
ATOM   3476  N   ARG B 159       6.832  54.406  19.000  1.00 79.31           N  
ATOM   3477  CA  ARG B 159       7.832  54.125  17.969  1.00 79.31           C  
ATOM   3478  C   ARG B 159       8.555  52.812  18.266  1.00 79.31           C  
ATOM   3479  CB  ARG B 159       8.844  55.250  17.875  1.00 79.31           C  
ATOM   3480  O   ARG B 159       8.992  52.562  19.406  1.00 79.31           O  
ATOM   3481  CG  ARG B 159       9.805  55.125  16.703  1.00 79.31           C  
ATOM   3482  CD  ARG B 159      10.727  56.344  16.594  1.00 79.31           C  
ATOM   3483  NE  ARG B 159      11.758  56.125  15.578  1.00 79.31           N  
ATOM   3484  NH1 ARG B 159      11.992  58.375  15.078  1.00 79.31           N  
ATOM   3485  NH2 ARG B 159      13.266  56.812  13.984  1.00 79.31           N  
ATOM   3486  CZ  ARG B 159      12.336  57.094  14.883  1.00 79.31           C  
ATOM   3487  N   VAL B 160       8.586  51.969  17.312  1.00 83.50           N  
ATOM   3488  CA  VAL B 160       9.359  50.750  17.406  1.00 83.50           C  
ATOM   3489  C   VAL B 160      10.836  51.031  17.156  1.00 83.50           C  
ATOM   3490  CB  VAL B 160       8.852  49.688  16.391  1.00 83.50           C  
ATOM   3491  O   VAL B 160      11.211  51.500  16.078  1.00 83.50           O  
ATOM   3492  CG1 VAL B 160       9.680  48.406  16.484  1.00 83.50           C  
ATOM   3493  CG2 VAL B 160       7.371  49.375  16.641  1.00 83.50           C  
ATOM   3494  N   GLU B 161      11.656  50.656  18.078  1.00 82.44           N  
ATOM   3495  CA  GLU B 161      13.062  51.062  18.047  1.00 82.44           C  
ATOM   3496  C   GLU B 161      13.906  50.000  17.328  1.00 82.44           C  
ATOM   3497  CB  GLU B 161      13.594  51.281  19.453  1.00 82.44           C  
ATOM   3498  O   GLU B 161      14.977  50.312  16.797  1.00 82.44           O  
ATOM   3499  CG  GLU B 161      12.992  52.500  20.141  1.00 82.44           C  
ATOM   3500  CD  GLU B 161      13.625  52.812  21.500  1.00 82.44           C  
ATOM   3501  OE1 GLU B 161      13.273  53.844  22.109  1.00 82.44           O  
ATOM   3502  OE2 GLU B 161      14.477  52.000  21.938  1.00 82.44           O  
ATOM   3503  N   ALA B 162      13.445  48.812  17.375  1.00 88.88           N  
ATOM   3504  CA  ALA B 162      14.250  47.750  16.781  1.00 88.88           C  
ATOM   3505  C   ALA B 162      13.375  46.719  16.047  1.00 88.88           C  
ATOM   3506  CB  ALA B 162      15.094  47.062  17.844  1.00 88.88           C  
ATOM   3507  O   ALA B 162      12.375  46.250  16.594  1.00 88.88           O  
ATOM   3508  N   ALA B 163      13.750  46.500  14.828  1.00 90.94           N  
ATOM   3509  CA  ALA B 163      13.023  45.531  14.008  1.00 90.94           C  
ATOM   3510  C   ALA B 163      13.812  45.188  12.750  1.00 90.94           C  
ATOM   3511  CB  ALA B 163      11.648  46.094  13.633  1.00 90.94           C  
ATOM   3512  O   ALA B 163      14.562  46.031  12.227  1.00 90.94           O  
ATOM   3513  N   PHE B 164      13.719  43.938  12.391  1.00 89.62           N  
ATOM   3514  CA  PHE B 164      14.328  43.531  11.117  1.00 89.62           C  
ATOM   3515  C   PHE B 164      13.562  42.375  10.484  1.00 89.62           C  
ATOM   3516  CB  PHE B 164      15.797  43.156  11.320  1.00 89.62           C  
ATOM   3517  O   PHE B 164      12.828  41.688  11.164  1.00 89.62           O  
ATOM   3518  CG  PHE B 164      15.984  41.812  11.984  1.00 89.62           C  
ATOM   3519  CD1 PHE B 164      16.062  41.719  13.367  1.00 89.62           C  
ATOM   3520  CD2 PHE B 164      16.078  40.656  11.219  1.00 89.62           C  
ATOM   3521  CE1 PHE B 164      16.234  40.469  13.977  1.00 89.62           C  
ATOM   3522  CE2 PHE B 164      16.250  39.406  11.828  1.00 89.62           C  
ATOM   3523  CZ  PHE B 164      16.328  39.312  13.203  1.00 89.62           C  
ATOM   3524  N   LEU B 165      13.594  42.281   9.188  1.00 88.38           N  
ATOM   3525  CA  LEU B 165      13.133  41.188   8.359  1.00 88.38           C  
ATOM   3526  C   LEU B 165      14.148  40.844   7.281  1.00 88.38           C  
ATOM   3527  CB  LEU B 165      11.781  41.500   7.723  1.00 88.38           C  
ATOM   3528  O   LEU B 165      14.461  41.688   6.430  1.00 88.38           O  
ATOM   3529  CG  LEU B 165      11.172  40.438   6.820  1.00 88.38           C  
ATOM   3530  CD1 LEU B 165      10.633  39.281   7.660  1.00 88.38           C  
ATOM   3531  CD2 LEU B 165      10.078  41.031   5.945  1.00 88.38           C  
ATOM   3532  N   CYS B 166      14.656  39.562   7.324  1.00 90.25           N  
ATOM   3533  CA  CYS B 166      15.633  39.156   6.324  1.00 90.25           C  
ATOM   3534  C   CYS B 166      15.219  37.844   5.684  1.00 90.25           C  
ATOM   3535  CB  CYS B 166      17.016  39.031   6.957  1.00 90.25           C  
ATOM   3536  O   CYS B 166      14.312  37.156   6.176  1.00 90.25           O  
ATOM   3537  SG  CYS B 166      17.125  37.719   8.195  1.00 90.25           S  
ATOM   3538  N   ARG B 167      15.859  37.562   4.547  1.00 90.81           N  
ATOM   3539  CA  ARG B 167      15.609  36.344   3.787  1.00 90.81           C  
ATOM   3540  C   ARG B 167      16.906  35.625   3.463  1.00 90.81           C  
ATOM   3541  CB  ARG B 167      14.844  36.656   2.498  1.00 90.81           C  
ATOM   3542  O   ARG B 167      17.969  36.250   3.359  1.00 90.81           O  
ATOM   3543  CG  ARG B 167      13.414  37.094   2.723  1.00 90.81           C  
ATOM   3544  CD  ARG B 167      12.656  37.250   1.410  1.00 90.81           C  
ATOM   3545  NE  ARG B 167      11.250  37.594   1.633  1.00 90.81           N  
ATOM   3546  NH1 ARG B 167      10.711  37.688  -0.610  1.00 90.81           N  
ATOM   3547  NH2 ARG B 167       9.109  38.094   0.981  1.00 90.81           N  
ATOM   3548  CZ  ARG B 167      10.359  37.781   0.667  1.00 90.81           C  
ATOM   3549  N   LEU B 168      16.719  34.344   3.328  1.00 91.44           N  
ATOM   3550  CA  LEU B 168      17.891  33.531   2.967  1.00 91.44           C  
ATOM   3551  C   LEU B 168      18.328  33.812   1.535  1.00 91.44           C  
ATOM   3552  CB  LEU B 168      17.578  32.031   3.131  1.00 91.44           C  
ATOM   3553  O   LEU B 168      17.500  33.844   0.622  1.00 91.44           O  
ATOM   3554  CG  LEU B 168      18.781  31.109   3.320  1.00 91.44           C  
ATOM   3555  CD1 LEU B 168      19.125  30.984   4.801  1.00 91.44           C  
ATOM   3556  CD2 LEU B 168      18.500  29.734   2.713  1.00 91.44           C  
ATOM   3557  N   ARG B 169      19.547  34.000   1.377  1.00 90.25           N  
ATOM   3558  CA  ARG B 169      20.078  34.406   0.085  1.00 90.25           C  
ATOM   3559  C   ARG B 169      20.156  33.219  -0.875  1.00 90.25           C  
ATOM   3560  CB  ARG B 169      21.469  35.031   0.255  1.00 90.25           C  
ATOM   3561  O   ARG B 169      19.844  33.344  -2.057  1.00 90.25           O  
ATOM   3562  CG  ARG B 169      22.062  35.594  -1.031  1.00 90.25           C  
ATOM   3563  CD  ARG B 169      23.328  36.375  -0.773  1.00 90.25           C  
ATOM   3564  NE  ARG B 169      23.031  37.719  -0.273  1.00 90.25           N  
ATOM   3565  NH1 ARG B 169      25.234  38.250   0.208  1.00 90.25           N  
ATOM   3566  NH2 ARG B 169      23.578  39.781   0.613  1.00 90.25           N  
ATOM   3567  CZ  ARG B 169      23.953  38.594   0.182  1.00 90.25           C  
ATOM   3568  N   ARG B 170      20.594  32.062  -0.415  1.00 88.12           N  
ATOM   3569  CA  ARG B 170      20.750  30.859  -1.240  1.00 88.12           C  
ATOM   3570  C   ARG B 170      20.203  29.625  -0.519  1.00 88.12           C  
ATOM   3571  CB  ARG B 170      22.203  30.656  -1.623  1.00 88.12           C  
ATOM   3572  O   ARG B 170      20.000  29.656   0.695  1.00 88.12           O  
ATOM   3573  CG  ARG B 170      23.141  30.531  -0.432  1.00 88.12           C  
ATOM   3574  CD  ARG B 170      24.609  30.469  -0.866  1.00 88.12           C  
ATOM   3575  NE  ARG B 170      25.500  30.391   0.280  1.00 88.12           N  
ATOM   3576  NH1 ARG B 170      27.438  30.328  -0.982  1.00 88.12           N  
ATOM   3577  NH2 ARG B 170      27.562  30.250   1.307  1.00 88.12           N  
ATOM   3578  CZ  ARG B 170      26.828  30.328   0.199  1.00 88.12           C  
ATOM   3579  N   ASP B 171      20.094  28.609  -1.346  1.00 90.75           N  
ATOM   3580  CA  ASP B 171      19.656  27.344  -0.778  1.00 90.75           C  
ATOM   3581  C   ASP B 171      20.672  26.812   0.226  1.00 90.75           C  
ATOM   3582  CB  ASP B 171      19.422  26.312  -1.885  1.00 90.75           C  
ATOM   3583  O   ASP B 171      21.891  26.938   0.019  1.00 90.75           O  
ATOM   3584  CG  ASP B 171      18.203  26.625  -2.742  1.00 90.75           C  
ATOM   3585  OD1 ASP B 171      17.484  27.594  -2.436  1.00 90.75           O  
ATOM   3586  OD2 ASP B 171      17.984  25.906  -3.732  1.00 90.75           O  
ATOM   3587  N   ALA B 172      20.156  26.328   1.335  1.00 87.06           N  
ATOM   3588  CA  ALA B 172      21.000  25.719   2.361  1.00 87.06           C  
ATOM   3589  C   ALA B 172      20.719  24.234   2.482  1.00 87.06           C  
ATOM   3590  CB  ALA B 172      20.781  26.406   3.707  1.00 87.06           C  
ATOM   3591  O   ALA B 172      19.578  23.812   2.750  1.00 87.06           O  
ATOM   3592  N   LEU B 173      21.766  23.406   2.244  1.00 83.88           N  
ATOM   3593  CA  LEU B 173      21.625  21.953   2.371  1.00 83.88           C  
ATOM   3594  C   LEU B 173      21.844  21.516   3.816  1.00 83.88           C  
ATOM   3595  CB  LEU B 173      22.641  21.250   1.458  1.00 83.88           C  
ATOM   3596  O   LEU B 173      22.828  21.891   4.445  1.00 83.88           O  
ATOM   3597  CG  LEU B 173      22.578  19.719   1.458  1.00 83.88           C  
ATOM   3598  CD1 LEU B 173      21.359  19.234   0.695  1.00 83.88           C  
ATOM   3599  CD2 LEU B 173      23.859  19.141   0.856  1.00 83.88           C  
ATOM   3600  N   VAL B 174      20.812  20.906   4.344  1.00 85.00           N  
ATOM   3601  CA  VAL B 174      20.906  20.328   5.680  1.00 85.00           C  
ATOM   3602  C   VAL B 174      21.031  18.812   5.574  1.00 85.00           C  
ATOM   3603  CB  VAL B 174      19.688  20.719   6.551  1.00 85.00           C  
ATOM   3604  O   VAL B 174      20.109  18.141   5.086  1.00 85.00           O  
ATOM   3605  CG1 VAL B 174      19.828  20.125   7.953  1.00 85.00           C  
ATOM   3606  CG2 VAL B 174      19.547  22.234   6.617  1.00 85.00           C  
ATOM   3607  N   GLU B 175      22.078  18.203   6.059  1.00 75.94           N  
ATOM   3608  CA  GLU B 175      22.375  16.766   5.961  1.00 75.94           C  
ATOM   3609  C   GLU B 175      21.484  15.961   6.898  1.00 75.94           C  
ATOM   3610  CB  GLU B 175      23.844  16.500   6.270  1.00 75.94           C  
ATOM   3611  O   GLU B 175      20.828  16.516   7.781  1.00 75.94           O  
ATOM   3612  CG  GLU B 175      24.797  17.031   5.211  1.00 75.94           C  
ATOM   3613  CD  GLU B 175      26.234  16.547   5.395  1.00 75.94           C  
ATOM   3614  OE1 GLU B 175      27.078  16.781   4.500  1.00 75.94           O  
ATOM   3615  OE2 GLU B 175      26.516  15.922   6.441  1.00 75.94           O  
ATOM   3616  N   ARG B 176      21.531  14.766   6.625  1.00 73.38           N  
ATOM   3617  CA  ARG B 176      20.750  13.844   7.453  1.00 73.38           C  
ATOM   3618  C   ARG B 176      21.297  13.797   8.875  1.00 73.38           C  
ATOM   3619  CB  ARG B 176      20.750  12.445   6.844  1.00 73.38           C  
ATOM   3620  O   ARG B 176      22.500  13.891   9.094  1.00 73.38           O  
ATOM   3621  CG  ARG B 176      22.125  11.812   6.754  1.00 73.38           C  
ATOM   3622  CD  ARG B 176      22.078  10.438   6.094  1.00 73.38           C  
ATOM   3623  NE  ARG B 176      23.391   9.805   6.059  1.00 73.38           N  
ATOM   3624  NH1 ARG B 176      22.609   7.707   5.512  1.00 73.38           N  
ATOM   3625  NH2 ARG B 176      24.859   8.055   5.777  1.00 73.38           N  
ATOM   3626  CZ  ARG B 176      23.609   8.523   5.781  1.00 73.38           C  
ATOM   3627  N   ARG B 177      20.344  13.781   9.812  1.00 72.81           N  
ATOM   3628  CA  ARG B 177      20.656  13.625  11.227  1.00 72.81           C  
ATOM   3629  C   ARG B 177      21.656  14.672  11.695  1.00 72.81           C  
ATOM   3630  CB  ARG B 177      21.203  12.219  11.508  1.00 72.81           C  
ATOM   3631  O   ARG B 177      22.672  14.344  12.328  1.00 72.81           O  
ATOM   3632  CG  ARG B 177      20.219  11.102  11.195  1.00 72.81           C  
ATOM   3633  CD  ARG B 177      20.688   9.766  11.734  1.00 72.81           C  
ATOM   3634  NE  ARG B 177      19.688   8.719  11.555  1.00 72.81           N  
ATOM   3635  NH1 ARG B 177      20.891   7.078  12.648  1.00 72.81           N  
ATOM   3636  NH2 ARG B 177      18.828   6.605  11.773  1.00 72.81           N  
ATOM   3637  CZ  ARG B 177      19.797   7.473  11.992  1.00 72.81           C  
ATOM   3638  N   ALA B 178      21.469  15.914  11.281  1.00 77.81           N  
ATOM   3639  CA  ALA B 178      22.344  17.031  11.633  1.00 77.81           C  
ATOM   3640  C   ALA B 178      21.531  18.250  12.047  1.00 77.81           C  
ATOM   3641  CB  ALA B 178      23.266  17.375  10.469  1.00 77.81           C  
ATOM   3642  O   ALA B 178      20.438  18.484  11.523  1.00 77.81           O  
ATOM   3643  N   LEU B 179      21.984  18.984  13.039  1.00 83.31           N  
ATOM   3644  CA  LEU B 179      21.516  20.312  13.430  1.00 83.31           C  
ATOM   3645  C   LEU B 179      22.344  21.391  12.766  1.00 83.31           C  
ATOM   3646  CB  LEU B 179      21.562  20.469  14.945  1.00 83.31           C  
ATOM   3647  O   LEU B 179      23.578  21.391  12.852  1.00 83.31           O  
ATOM   3648  CG  LEU B 179      21.047  21.797  15.500  1.00 83.31           C  
ATOM   3649  CD1 LEU B 179      19.766  21.578  16.312  1.00 83.31           C  
ATOM   3650  CD2 LEU B 179      22.125  22.469  16.359  1.00 83.31           C  
ATOM   3651  N   HIS B 180      21.688  22.250  12.039  1.00 82.88           N  
ATOM   3652  CA  HIS B 180      22.375  23.250  11.234  1.00 82.88           C  
ATOM   3653  C   HIS B 180      21.891  24.656  11.578  1.00 82.88           C  
ATOM   3654  CB  HIS B 180      22.172  22.969   9.742  1.00 82.88           C  
ATOM   3655  O   HIS B 180      20.688  24.891  11.641  1.00 82.88           O  
ATOM   3656  CG  HIS B 180      23.047  23.781   8.852  1.00 82.88           C  
ATOM   3657  CD2 HIS B 180      22.844  24.969   8.234  1.00 82.88           C  
ATOM   3658  ND1 HIS B 180      24.328  23.406   8.508  1.00 82.88           N  
ATOM   3659  CE1 HIS B 180      24.859  24.312   7.719  1.00 82.88           C  
ATOM   3660  NE2 HIS B 180      23.969  25.281   7.535  1.00 82.88           N  
ATOM   3661  N   GLU B 181      22.812  25.562  11.875  1.00 86.44           N  
ATOM   3662  CA  GLU B 181      22.500  26.969  12.031  1.00 86.44           C  
ATOM   3663  C   GLU B 181      22.391  27.672  10.680  1.00 86.44           C  
ATOM   3664  CB  GLU B 181      23.547  27.672  12.906  1.00 86.44           C  
ATOM   3665  O   GLU B 181      23.312  27.594   9.867  1.00 86.44           O  
ATOM   3666  CG  GLU B 181      23.188  29.109  13.273  1.00 86.44           C  
ATOM   3667  CD  GLU B 181      24.172  29.734  14.242  1.00 86.44           C  
ATOM   3668  OE1 GLU B 181      23.844  30.781  14.852  1.00 86.44           O  
ATOM   3669  OE2 GLU B 181      25.281  29.188  14.391  1.00 86.44           O  
ATOM   3670  N   LEU B 182      21.344  28.297  10.477  1.00 87.44           N  
ATOM   3671  CA  LEU B 182      21.125  28.938   9.188  1.00 87.44           C  
ATOM   3672  C   LEU B 182      21.719  30.344   9.188  1.00 87.44           C  
ATOM   3673  CB  LEU B 182      19.625  29.016   8.867  1.00 87.44           C  
ATOM   3674  O   LEU B 182      21.625  31.062  10.188  1.00 87.44           O  
ATOM   3675  CG  LEU B 182      18.922  27.672   8.633  1.00 87.44           C  
ATOM   3676  CD1 LEU B 182      17.406  27.859   8.609  1.00 87.44           C  
ATOM   3677  CD2 LEU B 182      19.406  27.031   7.336  1.00 87.44           C  
ATOM   3678  N   GLY B 183      22.328  30.688   8.055  1.00 85.50           N  
ATOM   3679  CA  GLY B 183      22.906  32.000   7.879  1.00 85.50           C  
ATOM   3680  C   GLY B 183      22.891  32.500   6.441  1.00 85.50           C  
ATOM   3681  O   GLY B 183      22.109  31.984   5.629  1.00 85.50           O  
ATOM   3682  N   VAL B 184      23.578  33.562   6.223  1.00 85.69           N  
ATOM   3683  CA  VAL B 184      23.719  34.156   4.902  1.00 85.69           C  
ATOM   3684  C   VAL B 184      22.375  34.719   4.434  1.00 85.69           C  
ATOM   3685  CB  VAL B 184      24.281  33.156   3.875  1.00 85.69           C  
ATOM   3686  O   VAL B 184      21.781  34.188   3.490  1.00 85.69           O  
ATOM   3687  CG1 VAL B 184      24.594  33.844   2.553  1.00 85.69           C  
ATOM   3688  CG2 VAL B 184      25.516  32.469   4.430  1.00 85.69           C  
ATOM   3689  N   TYR B 185      22.016  35.625   5.133  1.00 90.50           N  
ATOM   3690  CA  TYR B 185      20.750  36.281   4.820  1.00 90.50           C  
ATOM   3691  C   TYR B 185      20.984  37.562   3.994  1.00 90.50           C  
ATOM   3692  CB  TYR B 185      20.000  36.656   6.109  1.00 90.50           C  
ATOM   3693  O   TYR B 185      22.125  38.000   3.863  1.00 90.50           O  
ATOM   3694  CG  TYR B 185      19.562  35.438   6.902  1.00 90.50           C  
ATOM   3695  CD1 TYR B 185      18.375  34.781   6.582  1.00 90.50           C  
ATOM   3696  CD2 TYR B 185      20.312  35.000   7.980  1.00 90.50           C  
ATOM   3697  CE1 TYR B 185      17.969  33.656   7.316  1.00 90.50           C  
ATOM   3698  CE2 TYR B 185      19.906  33.875   8.719  1.00 90.50           C  
ATOM   3699  OH  TYR B 185      18.328  32.125   9.109  1.00 90.50           O  
ATOM   3700  CZ  TYR B 185      18.734  33.219   8.383  1.00 90.50           C  
ATOM   3701  N   TYR B 186      19.969  38.062   3.354  1.00 90.56           N  
ATOM   3702  CA  TYR B 186      19.969  39.375   2.717  1.00 90.56           C  
ATOM   3703  C   TYR B 186      18.703  40.156   3.074  1.00 90.56           C  
ATOM   3704  CB  TYR B 186      20.078  39.250   1.196  1.00 90.56           C  
ATOM   3705  O   TYR B 186      17.719  39.562   3.541  1.00 90.56           O  
ATOM   3706  CG  TYR B 186      18.812  38.750   0.532  1.00 90.56           C  
ATOM   3707  CD1 TYR B 186      18.531  37.406   0.463  1.00 90.56           C  
ATOM   3708  CD2 TYR B 186      17.922  39.656  -0.029  1.00 90.56           C  
ATOM   3709  CE1 TYR B 186      17.359  36.938  -0.150  1.00 90.56           C  
ATOM   3710  CE2 TYR B 186      16.750  39.219  -0.644  1.00 90.56           C  
ATOM   3711  OH  TYR B 186      15.328  37.406  -1.308  1.00 90.56           O  
ATOM   3712  CZ  TYR B 186      16.484  37.844  -0.700  1.00 90.56           C  
ATOM   3713  N   LEU B 187      18.750  41.375   3.000  1.00 89.38           N  
ATOM   3714  CA  LEU B 187      17.609  42.250   3.258  1.00 89.38           C  
ATOM   3715  C   LEU B 187      16.844  42.531   1.968  1.00 89.38           C  
ATOM   3716  CB  LEU B 187      18.062  43.562   3.902  1.00 89.38           C  
ATOM   3717  O   LEU B 187      17.375  43.188   1.056  1.00 89.38           O  
ATOM   3718  CG  LEU B 187      18.656  43.469   5.309  1.00 89.38           C  
ATOM   3719  CD1 LEU B 187      19.406  44.750   5.668  1.00 89.38           C  
ATOM   3720  CD2 LEU B 187      17.547  43.188   6.332  1.00 89.38           C  
ATOM   3721  N   PRO B 188      15.727  42.094   1.911  1.00 85.88           N  
ATOM   3722  CA  PRO B 188      14.961  42.344   0.685  1.00 85.88           C  
ATOM   3723  C   PRO B 188      14.648  43.812   0.477  1.00 85.88           C  
ATOM   3724  CB  PRO B 188      13.680  41.531   0.894  1.00 85.88           C  
ATOM   3725  O   PRO B 188      14.312  44.531   1.435  1.00 85.88           O  
ATOM   3726  CG  PRO B 188      13.672  41.219   2.354  1.00 85.88           C  
ATOM   3727  CD  PRO B 188      15.039  41.469   2.912  1.00 85.88           C  
ATOM   3728  N   ASP B 189      14.836  44.281  -0.712  1.00 82.50           N  
ATOM   3729  CA  ASP B 189      14.445  45.656  -1.084  1.00 82.50           C  
ATOM   3730  C   ASP B 189      13.031  45.688  -1.660  1.00 82.50           C  
ATOM   3731  CB  ASP B 189      15.438  46.250  -2.094  1.00 82.50           C  
ATOM   3732  O   ASP B 189      12.852  45.781  -2.875  1.00 82.50           O  
ATOM   3733  CG  ASP B 189      15.430  47.750  -2.117  1.00 82.50           C  
ATOM   3734  OD1 ASP B 189      14.750  48.375  -1.275  1.00 82.50           O  
ATOM   3735  OD2 ASP B 189      16.109  48.344  -2.990  1.00 82.50           O  
ATOM   3736  N   ALA B 190      12.125  45.375  -0.965  1.00 81.19           N  
ATOM   3737  CA  ALA B 190      10.719  45.344  -1.357  1.00 81.19           C  
ATOM   3738  C   ALA B 190       9.844  46.062  -0.357  1.00 81.19           C  
ATOM   3739  CB  ALA B 190      10.258  43.875  -1.485  1.00 81.19           C  
ATOM   3740  O   ALA B 190      10.211  46.219   0.809  1.00 81.19           O  
ATOM   3741  N   GLU B 191       8.711  46.531  -0.855  1.00 76.56           N  
ATOM   3742  CA  GLU B 191       7.750  47.156   0.040  1.00 76.56           C  
ATOM   3743  C   GLU B 191       7.223  46.188   1.081  1.00 76.56           C  
ATOM   3744  CB  GLU B 191       6.586  47.750  -0.756  1.00 76.56           C  
ATOM   3745  O   GLU B 191       6.918  45.031   0.758  1.00 76.56           O  
ATOM   3746  CG  GLU B 191       6.973  48.969  -1.602  1.00 76.56           C  
ATOM   3747  CD  GLU B 191       5.777  49.781  -2.051  1.00 76.56           C  
ATOM   3748  OE1 GLU B 191       5.980  50.844  -2.674  1.00 76.56           O  
ATOM   3749  OE2 GLU B 191       4.633  49.375  -1.777  1.00 76.56           O  
ATOM   3750  N   GLY B 192       7.277  46.594   2.184  1.00 77.88           N  
ATOM   3751  CA  GLY B 192       6.832  45.750   3.287  1.00 77.88           C  
ATOM   3752  C   GLY B 192       7.973  45.250   4.156  1.00 77.88           C  
ATOM   3753  O   GLY B 192       7.754  44.812   5.293  1.00 77.88           O  
ATOM   3754  N   ALA B 193       9.141  45.281   3.562  1.00 81.88           N  
ATOM   3755  CA  ALA B 193      10.312  44.906   4.352  1.00 81.88           C  
ATOM   3756  C   ALA B 193      10.727  46.031   5.293  1.00 81.88           C  
ATOM   3757  CB  ALA B 193      11.469  44.531   3.439  1.00 81.88           C  
ATOM   3758  O   ALA B 193      10.289  47.188   5.133  1.00 81.88           O  
ATOM   3759  N   PHE B 194      11.469  45.688   6.383  1.00 84.94           N  
ATOM   3760  CA  PHE B 194      11.844  46.719   7.355  1.00 84.94           C  
ATOM   3761  C   PHE B 194      13.156  46.375   8.047  1.00 84.94           C  
ATOM   3762  CB  PHE B 194      10.734  46.906   8.398  1.00 84.94           C  
ATOM   3763  O   PHE B 194      13.531  45.188   8.102  1.00 84.94           O  
ATOM   3764  CG  PHE B 194      10.289  45.625   9.039  1.00 84.94           C  
ATOM   3765  CD1 PHE B 194       9.188  44.938   8.547  1.00 84.94           C  
ATOM   3766  CD2 PHE B 194      10.969  45.094  10.133  1.00 84.94           C  
ATOM   3767  CE1 PHE B 194       8.773  43.719   9.133  1.00 84.94           C  
ATOM   3768  CE2 PHE B 194      10.555  43.906  10.727  1.00 84.94           C  
ATOM   3769  CZ  PHE B 194       9.461  43.219  10.227  1.00 84.94           C  
ATOM   3770  N   ARG B 195      13.797  47.312   8.367  1.00 87.25           N  
ATOM   3771  CA  ARG B 195      15.000  47.250   9.188  1.00 87.25           C  
ATOM   3772  C   ARG B 195      15.125  48.500  10.078  1.00 87.25           C  
ATOM   3773  CB  ARG B 195      16.250  47.125   8.305  1.00 87.25           C  
ATOM   3774  O   ARG B 195      15.125  49.625   9.594  1.00 87.25           O  
ATOM   3775  CG  ARG B 195      17.547  46.969   9.086  1.00 87.25           C  
ATOM   3776  CD  ARG B 195      18.750  46.938   8.164  1.00 87.25           C  
ATOM   3777  NE  ARG B 195      20.000  46.844   8.922  1.00 87.25           N  
ATOM   3778  NH1 ARG B 195      21.172  48.250   7.500  1.00 87.25           N  
ATOM   3779  NH2 ARG B 195      22.203  47.344   9.344  1.00 87.25           N  
ATOM   3780  CZ  ARG B 195      21.125  47.500   8.586  1.00 87.25           C  
ATOM   3781  N   ARG B 196      15.109  48.156  11.359  1.00 88.69           N  
ATOM   3782  CA  ARG B 196      15.281  49.250  12.336  1.00 88.69           C  
ATOM   3783  C   ARG B 196      16.250  48.812  13.438  1.00 88.69           C  
ATOM   3784  CB  ARG B 196      13.938  49.625  12.953  1.00 88.69           C  
ATOM   3785  O   ARG B 196      16.141  47.719  14.000  1.00 88.69           O  
ATOM   3786  CG  ARG B 196      13.344  50.906  12.367  1.00 88.69           C  
ATOM   3787  CD  ARG B 196      12.500  51.656  13.383  1.00 88.69           C  
ATOM   3788  NE  ARG B 196      11.531  52.531  12.742  1.00 88.69           N  
ATOM   3789  NH1 ARG B 196      10.523  53.219  14.703  1.00 88.69           N  
ATOM   3790  NH2 ARG B 196       9.781  54.031  12.695  1.00 88.69           N  
ATOM   3791  CZ  ARG B 196      10.609  53.250  13.383  1.00 88.69           C  
ATOM   3792  N   GLY B 197      17.297  49.656  13.734  1.00 87.31           N  
ATOM   3793  CA  GLY B 197      18.266  49.375  14.797  1.00 87.31           C  
ATOM   3794  C   GLY B 197      19.406  48.500  14.367  1.00 87.31           C  
ATOM   3795  O   GLY B 197      19.328  47.844  13.328  1.00 87.31           O  
ATOM   3796  N   PRO B 198      20.344  48.500  15.133  1.00 87.00           N  
ATOM   3797  CA  PRO B 198      21.500  47.625  14.852  1.00 87.00           C  
ATOM   3798  C   PRO B 198      21.359  46.250  15.469  1.00 87.00           C  
ATOM   3799  CB  PRO B 198      22.672  48.375  15.477  1.00 87.00           C  
ATOM   3800  O   PRO B 198      20.375  45.969  16.156  1.00 87.00           O  
ATOM   3801  CG  PRO B 198      22.078  49.094  16.641  1.00 87.00           C  
ATOM   3802  CD  PRO B 198      20.656  49.438  16.312  1.00 87.00           C  
ATOM   3803  N   GLY B 199      22.281  45.344  15.047  1.00 90.75           N  
ATOM   3804  CA  GLY B 199      22.375  44.062  15.727  1.00 90.75           C  
ATOM   3805  C   GLY B 199      22.344  42.875  14.773  1.00 90.75           C  
ATOM   3806  O   GLY B 199      22.812  41.781  15.117  1.00 90.75           O  
ATOM   3807  N   LEU B 200      21.844  43.094  13.625  1.00 90.56           N  
ATOM   3808  CA  LEU B 200      21.672  41.969  12.719  1.00 90.56           C  
ATOM   3809  C   LEU B 200      22.953  41.719  11.922  1.00 90.56           C  
ATOM   3810  CB  LEU B 200      20.516  42.219  11.758  1.00 90.56           C  
ATOM   3811  O   LEU B 200      23.500  42.625  11.320  1.00 90.56           O  
ATOM   3812  CG  LEU B 200      20.234  41.125  10.719  1.00 90.56           C  
ATOM   3813  CD1 LEU B 200      19.766  39.844  11.406  1.00 90.56           C  
ATOM   3814  CD2 LEU B 200      19.219  41.594   9.703  1.00 90.56           C  
ATOM   3815  N   ASN B 201      23.391  40.562  12.086  1.00 89.62           N  
ATOM   3816  CA  ASN B 201      24.500  40.125  11.250  1.00 89.62           C  
ATOM   3817  C   ASN B 201      24.016  39.250  10.102  1.00 89.62           C  
ATOM   3818  CB  ASN B 201      25.531  39.344  12.094  1.00 89.62           C  
ATOM   3819  O   ASN B 201      23.562  38.125  10.328  1.00 89.62           O  
ATOM   3820  CG  ASN B 201      26.812  39.094  11.336  1.00 89.62           C  
ATOM   3821  ND2 ASN B 201      27.906  38.938  12.070  1.00 89.62           N  
ATOM   3822  OD1 ASN B 201      26.812  39.000  10.109  1.00 89.62           O  
ATOM   3823  N   LEU B 202      24.172  39.625   8.961  1.00 89.62           N  
ATOM   3824  CA  LEU B 202      23.609  38.969   7.793  1.00 89.62           C  
ATOM   3825  C   LEU B 202      24.422  37.719   7.426  1.00 89.62           C  
ATOM   3826  CB  LEU B 202      23.547  39.938   6.602  1.00 89.62           C  
ATOM   3827  O   LEU B 202      23.891  36.781   6.848  1.00 89.62           O  
ATOM   3828  CG  LEU B 202      22.531  41.062   6.699  1.00 89.62           C  
ATOM   3829  CD1 LEU B 202      22.781  42.094   5.602  1.00 89.62           C  
ATOM   3830  CD2 LEU B 202      21.109  40.531   6.613  1.00 89.62           C  
ATOM   3831  N   THR B 203      25.672  37.656   7.680  1.00 86.31           N  
ATOM   3832  CA  THR B 203      26.531  36.531   7.324  1.00 86.31           C  
ATOM   3833  C   THR B 203      26.328  35.375   8.305  1.00 86.31           C  
ATOM   3834  CB  THR B 203      28.016  36.938   7.297  1.00 86.31           C  
ATOM   3835  O   THR B 203      26.094  34.250   7.891  1.00 86.31           O  
ATOM   3836  CG2 THR B 203      28.547  36.938   5.871  1.00 86.31           C  
ATOM   3837  OG1 THR B 203      28.141  38.250   7.848  1.00 86.31           O  
ATOM   3838  N   SER B 204      26.281  35.656   9.547  1.00 82.38           N  
ATOM   3839  CA  SER B 204      26.125  34.594  10.539  1.00 82.38           C  
ATOM   3840  C   SER B 204      24.656  34.312  10.812  1.00 82.38           C  
ATOM   3841  CB  SER B 204      26.828  34.969  11.844  1.00 82.38           C  
ATOM   3842  O   SER B 204      24.312  33.188  11.211  1.00 82.38           O  
ATOM   3843  OG  SER B 204      26.141  36.031  12.492  1.00 82.38           O  
ATOM   3844  N   GLY B 205      23.844  35.312  10.570  1.00 88.56           N  
ATOM   3845  CA  GLY B 205      22.438  35.156  10.844  1.00 88.56           C  
ATOM   3846  C   GLY B 205      22.062  35.406  12.297  1.00 88.56           C  
ATOM   3847  O   GLY B 205      20.938  35.156  12.711  1.00 88.56           O  
ATOM   3848  N   GLN B 206      23.047  35.906  13.102  1.00 89.44           N  
ATOM   3849  CA  GLN B 206      22.812  36.188  14.516  1.00 89.44           C  
ATOM   3850  C   GLN B 206      22.297  37.594  14.719  1.00 89.44           C  
ATOM   3851  CB  GLN B 206      24.078  35.938  15.328  1.00 89.44           C  
ATOM   3852  O   GLN B 206      22.781  38.531  14.078  1.00 89.44           O  
ATOM   3853  CG  GLN B 206      24.578  34.500  15.297  1.00 89.44           C  
ATOM   3854  CD  GLN B 206      25.953  34.344  15.922  1.00 89.44           C  
ATOM   3855  NE2 GLN B 206      26.438  33.125  15.992  1.00 89.44           N  
ATOM   3856  OE1 GLN B 206      26.578  35.344  16.328  1.00 89.44           O  
ATOM   3857  N   TYR B 207      21.281  37.688  15.531  1.00 92.44           N  
ATOM   3858  CA  TYR B 207      20.750  39.000  15.891  1.00 92.44           C  
ATOM   3859  C   TYR B 207      21.047  39.312  17.359  1.00 92.44           C  
ATOM   3860  CB  TYR B 207      19.250  39.062  15.641  1.00 92.44           C  
ATOM   3861  O   TYR B 207      20.500  38.688  18.266  1.00 92.44           O  
ATOM   3862  CG  TYR B 207      18.609  40.375  16.031  1.00 92.44           C  
ATOM   3863  CD1 TYR B 207      17.750  40.438  17.125  1.00 92.44           C  
ATOM   3864  CD2 TYR B 207      18.859  41.531  15.312  1.00 92.44           C  
ATOM   3865  CE1 TYR B 207      17.156  41.656  17.484  1.00 92.44           C  
ATOM   3866  CE2 TYR B 207      18.281  42.719  15.664  1.00 92.44           C  
ATOM   3867  OH  TYR B 207      16.844  43.969  17.109  1.00 92.44           O  
ATOM   3868  CZ  TYR B 207      17.438  42.781  16.750  1.00 92.44           C  
ATOM   3869  N   ARG B 208      21.797  40.312  17.516  1.00 92.12           N  
ATOM   3870  CA  ARG B 208      22.125  40.781  18.859  1.00 92.12           C  
ATOM   3871  C   ARG B 208      21.188  41.875  19.297  1.00 92.12           C  
ATOM   3872  CB  ARG B 208      23.578  41.281  18.906  1.00 92.12           C  
ATOM   3873  O   ARG B 208      21.109  42.938  18.672  1.00 92.12           O  
ATOM   3874  CG  ARG B 208      24.156  41.375  20.297  1.00 92.12           C  
ATOM   3875  CD  ARG B 208      25.641  41.750  20.281  1.00 92.12           C  
ATOM   3876  NE  ARG B 208      26.469  40.562  20.078  1.00 92.12           N  
ATOM   3877  NH1 ARG B 208      27.844  40.969  21.891  1.00 92.12           N  
ATOM   3878  NH2 ARG B 208      28.203  39.125  20.562  1.00 92.12           N  
ATOM   3879  CZ  ARG B 208      27.500  40.219  20.844  1.00 92.12           C  
ATOM   3880  N   ALA B 209      20.547  41.625  20.344  1.00 92.62           N  
ATOM   3881  CA  ALA B 209      19.547  42.594  20.844  1.00 92.62           C  
ATOM   3882  C   ALA B 209      20.203  43.906  21.266  1.00 92.62           C  
ATOM   3883  CB  ALA B 209      18.781  41.969  22.016  1.00 92.62           C  
ATOM   3884  O   ALA B 209      21.062  43.906  22.156  1.00 92.62           O  
ATOM   3885  N   PRO B 210      19.875  44.969  20.750  1.00 90.75           N  
ATOM   3886  CA  PRO B 210      20.438  46.281  21.141  1.00 90.75           C  
ATOM   3887  C   PRO B 210      19.891  46.781  22.469  1.00 90.75           C  
ATOM   3888  CB  PRO B 210      20.031  47.188  19.984  1.00 90.75           C  
ATOM   3889  O   PRO B 210      20.594  47.500  23.203  1.00 90.75           O  
ATOM   3890  CG  PRO B 210      18.828  46.531  19.375  1.00 90.75           C  
ATOM   3891  CD  PRO B 210      18.938  45.062  19.609  1.00 90.75           C  
ATOM   3892  N   VAL B 211      18.672  46.500  22.656  1.00 88.00           N  
ATOM   3893  CA  VAL B 211      18.031  46.906  23.891  1.00 88.00           C  
ATOM   3894  C   VAL B 211      17.359  45.688  24.547  1.00 88.00           C  
ATOM   3895  CB  VAL B 211      16.984  48.000  23.672  1.00 88.00           C  
ATOM   3896  O   VAL B 211      16.891  44.781  23.844  1.00 88.00           O  
ATOM   3897  CG1 VAL B 211      16.469  48.531  25.000  1.00 88.00           C  
ATOM   3898  CG2 VAL B 211      17.578  49.125  22.828  1.00 88.00           C  
ATOM   3899  N   ALA B 212      17.453  45.750  25.844  1.00 87.44           N  
ATOM   3900  CA  ALA B 212      16.797  44.656  26.562  1.00 87.44           C  
ATOM   3901  C   ALA B 212      15.273  44.812  26.500  1.00 87.44           C  
ATOM   3902  CB  ALA B 212      17.266  44.625  28.016  1.00 87.44           C  
ATOM   3903  O   ALA B 212      14.750  45.906  26.688  1.00 87.44           O  
ATOM   3904  N   GLY B 213      14.617  43.812  26.078  1.00 89.44           N  
ATOM   3905  CA  GLY B 213      13.164  43.875  25.984  1.00 89.44           C  
ATOM   3906  C   GLY B 213      12.539  42.625  25.438  1.00 89.44           C  
ATOM   3907  O   GLY B 213      13.203  41.594  25.344  1.00 89.44           O  
ATOM   3908  N   PHE B 214      11.211  42.781  25.156  1.00 85.75           N  
ATOM   3909  CA  PHE B 214      10.422  41.688  24.594  1.00 85.75           C  
ATOM   3910  C   PHE B 214      10.469  41.719  23.062  1.00 85.75           C  
ATOM   3911  CB  PHE B 214       8.977  41.750  25.078  1.00 85.75           C  
ATOM   3912  O   PHE B 214      10.031  42.688  22.453  1.00 85.75           O  
ATOM   3913  CG  PHE B 214       8.828  41.594  26.562  1.00 85.75           C  
ATOM   3914  CD1 PHE B 214       8.586  40.344  27.141  1.00 85.75           C  
ATOM   3915  CD2 PHE B 214       8.922  42.719  27.406  1.00 85.75           C  
ATOM   3916  CE1 PHE B 214       8.453  40.219  28.516  1.00 85.75           C  
ATOM   3917  CE2 PHE B 214       8.781  42.562  28.781  1.00 85.75           C  
ATOM   3918  CZ  PHE B 214       8.547  41.312  29.328  1.00 85.75           C  
ATOM   3919  N   TYR B 215      10.977  40.656  22.531  1.00 87.75           N  
ATOM   3920  CA  TYR B 215      11.094  40.562  21.078  1.00 87.75           C  
ATOM   3921  C   TYR B 215      10.141  39.531  20.516  1.00 87.75           C  
ATOM   3922  CB  TYR B 215      12.531  40.250  20.672  1.00 87.75           C  
ATOM   3923  O   TYR B 215      10.133  38.375  20.969  1.00 87.75           O  
ATOM   3924  CG  TYR B 215      13.484  41.406  20.828  1.00 87.75           C  
ATOM   3925  CD1 TYR B 215      13.781  42.250  19.766  1.00 87.75           C  
ATOM   3926  CD2 TYR B 215      14.086  41.656  22.062  1.00 87.75           C  
ATOM   3927  CE1 TYR B 215      14.664  43.312  19.922  1.00 87.75           C  
ATOM   3928  CE2 TYR B 215      14.969  42.719  22.219  1.00 87.75           C  
ATOM   3929  OH  TYR B 215      16.125  44.594  21.297  1.00 87.75           O  
ATOM   3930  CZ  TYR B 215      15.250  43.562  21.141  1.00 87.75           C  
ATOM   3931  N   ALA B 216       9.352  39.906  19.609  1.00 89.06           N  
ATOM   3932  CA  ALA B 216       8.586  38.938  18.812  1.00 89.06           C  
ATOM   3933  C   ALA B 216       9.430  38.375  17.688  1.00 89.06           C  
ATOM   3934  CB  ALA B 216       7.332  39.594  18.250  1.00 89.06           C  
ATOM   3935  O   ALA B 216       9.766  39.062  16.734  1.00 89.06           O  
ATOM   3936  N   LEU B 217       9.734  37.125  17.750  1.00 88.75           N  
ATOM   3937  CA  LEU B 217      10.586  36.438  16.781  1.00 88.75           C  
ATOM   3938  C   LEU B 217       9.773  35.500  15.922  1.00 88.75           C  
ATOM   3939  CB  LEU B 217      11.711  35.688  17.500  1.00 88.75           C  
ATOM   3940  O   LEU B 217       8.820  34.875  16.406  1.00 88.75           O  
ATOM   3941  CG  LEU B 217      12.672  36.531  18.328  1.00 88.75           C  
ATOM   3942  CD1 LEU B 217      13.383  35.656  19.359  1.00 88.75           C  
ATOM   3943  CD2 LEU B 217      13.680  37.219  17.438  1.00 88.75           C  
ATOM   3944  N   ALA B 218      10.148  35.438  14.656  1.00 88.94           N  
ATOM   3945  CA  ALA B 218       9.484  34.531  13.711  1.00 88.94           C  
ATOM   3946  C   ALA B 218      10.484  34.000  12.688  1.00 88.94           C  
ATOM   3947  CB  ALA B 218       8.336  35.250  13.008  1.00 88.94           C  
ATOM   3948  O   ALA B 218      11.344  34.719  12.203  1.00 88.94           O  
ATOM   3949  N   ALA B 219      10.406  32.688  12.469  1.00 90.12           N  
ATOM   3950  CA  ALA B 219      11.172  32.000  11.422  1.00 90.12           C  
ATOM   3951  C   ALA B 219      10.281  31.109  10.586  1.00 90.12           C  
ATOM   3952  CB  ALA B 219      12.320  31.219  12.031  1.00 90.12           C  
ATOM   3953  O   ALA B 219       9.539  30.281  11.125  1.00 90.12           O  
ATOM   3954  N   THR B 220      10.320  31.297   9.312  1.00 88.62           N  
ATOM   3955  CA  THR B 220       9.586  30.469   8.359  1.00 88.62           C  
ATOM   3956  C   THR B 220      10.523  29.906   7.301  1.00 88.62           C  
ATOM   3957  CB  THR B 220       8.461  31.281   7.680  1.00 88.62           C  
ATOM   3958  O   THR B 220      11.070  30.656   6.488  1.00 88.62           O  
ATOM   3959  CG2 THR B 220       7.629  30.391   6.762  1.00 88.62           C  
ATOM   3960  OG1 THR B 220       7.605  31.844   8.680  1.00 88.62           O  
ATOM   3961  N   LEU B 221      10.617  28.578   7.293  1.00 88.94           N  
ATOM   3962  CA  LEU B 221      11.523  27.922   6.359  1.00 88.94           C  
ATOM   3963  C   LEU B 221      10.742  27.094   5.340  1.00 88.94           C  
ATOM   3964  CB  LEU B 221      12.500  27.016   7.117  1.00 88.94           C  
ATOM   3965  O   LEU B 221       9.852  26.328   5.703  1.00 88.94           O  
ATOM   3966  CG  LEU B 221      13.328  27.672   8.211  1.00 88.94           C  
ATOM   3967  CD1 LEU B 221      14.266  26.656   8.859  1.00 88.94           C  
ATOM   3968  CD2 LEU B 221      14.117  28.859   7.648  1.00 88.94           C  
ATOM   3969  N   HIS B 222      11.078  27.312   4.133  1.00 86.81           N  
ATOM   3970  CA  HIS B 222      10.586  26.469   3.053  1.00 86.81           C  
ATOM   3971  C   HIS B 222      11.562  25.344   2.742  1.00 86.81           C  
ATOM   3972  CB  HIS B 222      10.328  27.312   1.797  1.00 86.81           C  
ATOM   3973  O   HIS B 222      12.680  25.594   2.283  1.00 86.81           O  
ATOM   3974  CG  HIS B 222       9.492  28.516   2.043  1.00 86.81           C  
ATOM   3975  CD2 HIS B 222       9.805  29.844   2.002  1.00 86.81           C  
ATOM   3976  ND1 HIS B 222       8.156  28.453   2.385  1.00 86.81           N  
ATOM   3977  CE1 HIS B 222       7.688  29.672   2.541  1.00 86.81           C  
ATOM   3978  NE2 HIS B 222       8.664  30.531   2.314  1.00 86.81           N  
ATOM   3979  N   VAL B 223      11.047  24.156   2.939  1.00 87.00           N  
ATOM   3980  CA  VAL B 223      11.945  23.000   2.873  1.00 87.00           C  
ATOM   3981  C   VAL B 223      11.508  22.062   1.750  1.00 87.00           C  
ATOM   3982  CB  VAL B 223      11.992  22.250   4.215  1.00 87.00           C  
ATOM   3983  O   VAL B 223      10.305  21.844   1.560  1.00 87.00           O  
ATOM   3984  CG1 VAL B 223      12.977  21.078   4.141  1.00 87.00           C  
ATOM   3985  CG2 VAL B 223      12.367  23.188   5.355  1.00 87.00           C  
ATOM   3986  N   ALA B 224      12.477  21.594   1.006  1.00 84.25           N  
ATOM   3987  CA  ALA B 224      12.266  20.609  -0.039  1.00 84.25           C  
ATOM   3988  C   ALA B 224      12.961  19.281   0.313  1.00 84.25           C  
ATOM   3989  CB  ALA B 224      12.773  21.125  -1.382  1.00 84.25           C  
ATOM   3990  O   ALA B 224      14.133  19.281   0.684  1.00 84.25           O  
ATOM   3991  N   LEU B 225      12.086  18.328   0.254  1.00 76.44           N  
ATOM   3992  CA  LEU B 225      12.633  17.016   0.542  1.00 76.44           C  
ATOM   3993  C   LEU B 225      13.430  16.484  -0.648  1.00 76.44           C  
ATOM   3994  CB  LEU B 225      11.508  16.031   0.898  1.00 76.44           C  
ATOM   3995  O   LEU B 225      13.039  16.688  -1.801  1.00 76.44           O  
ATOM   3996  CG  LEU B 225      11.102  15.984   2.371  1.00 76.44           C  
ATOM   3997  CD1 LEU B 225       9.594  15.773   2.492  1.00 76.44           C  
ATOM   3998  CD2 LEU B 225      11.859  14.883   3.100  1.00 76.44           C  
ATOM   3999  N   GLY B 226      14.562  16.094  -0.282  1.00 67.44           N  
ATOM   4000  CA  GLY B 226      15.328  15.422  -1.323  1.00 67.44           C  
ATOM   4001  C   GLY B 226      14.734  14.086  -1.729  1.00 67.44           C  
ATOM   4002  O   GLY B 226      13.688  13.680  -1.218  1.00 67.44           O  
ATOM   4003  N   GLU B 227      15.117  13.508  -2.662  1.00 59.94           N  
ATOM   4004  CA  GLU B 227      14.672  12.211  -3.152  1.00 59.94           C  
ATOM   4005  C   GLU B 227      14.719  11.156  -2.047  1.00 59.94           C  
ATOM   4006  CB  GLU B 227      15.523  11.758  -4.340  1.00 59.94           C  
ATOM   4007  O   GLU B 227      15.719  11.047  -1.334  1.00 59.94           O  
ATOM   4008  CG  GLU B 227      15.102  12.367  -5.668  1.00 59.94           C  
ATOM   4009  CD  GLU B 227      15.945  11.898  -6.844  1.00 59.94           C  
ATOM   4010  OE1 GLU B 227      15.656  12.297  -7.996  1.00 59.94           O  
ATOM   4011  OE2 GLU B 227      16.891  11.125  -6.609  1.00 59.94           O  
ATOM   4012  N   PRO B 228      13.414  10.898  -1.556  1.00 56.62           N  
ATOM   4013  CA  PRO B 228      13.438   9.852  -0.532  1.00 56.62           C  
ATOM   4014  C   PRO B 228      14.422   8.734  -0.855  1.00 56.62           C  
ATOM   4015  CB  PRO B 228      12.000   9.328  -0.532  1.00 56.62           C  
ATOM   4016  O   PRO B 228      14.695   8.461  -2.027  1.00 56.62           O  
ATOM   4017  CG  PRO B 228      11.367   9.945  -1.734  1.00 56.62           C  
ATOM   4018  CD  PRO B 228      12.328  10.938  -2.322  1.00 56.62           C  
ATOM   4019  N   PRO B 229      15.117   8.477   0.123  1.00 51.00           N  
ATOM   4020  CA  PRO B 229      15.984   7.324  -0.145  1.00 51.00           C  
ATOM   4021  C   PRO B 229      15.219   6.129  -0.709  1.00 51.00           C  
ATOM   4022  CB  PRO B 229      16.578   6.996   1.230  1.00 51.00           C  
ATOM   4023  O   PRO B 229      14.000   6.031  -0.535  1.00 51.00           O  
ATOM   4024  CG  PRO B 229      15.781   7.824   2.191  1.00 51.00           C  
ATOM   4025  CD  PRO B 229      14.883   8.742   1.406  1.00 51.00           C  
ATOM   4026  N   ARG B 230      15.617   5.566  -1.610  1.00 46.53           N  
ATOM   4027  CA  ARG B 230      15.070   4.406  -2.307  1.00 46.53           C  
ATOM   4028  C   ARG B 230      14.305   3.502  -1.348  1.00 46.53           C  
ATOM   4029  CB  ARG B 230      16.188   3.617  -2.988  1.00 46.53           C  
ATOM   4030  O   ARG B 230      13.438   2.732  -1.770  1.00 46.53           O  
ATOM   4031  CG  ARG B 230      16.578   4.156  -4.355  1.00 46.53           C  
ATOM   4032  CD  ARG B 230      17.578   3.246  -5.059  1.00 46.53           C  
ATOM   4033  NE  ARG B 230      17.875   3.717  -6.406  1.00 46.53           N  
ATOM   4034  NH1 ARG B 230      19.453   2.082  -6.848  1.00 46.53           N  
ATOM   4035  NH2 ARG B 230      18.953   3.664  -8.430  1.00 46.53           N  
ATOM   4036  CZ  ARG B 230      18.766   3.152  -7.227  1.00 46.53           C  
ATOM   4037  N   ARG B 231      14.828   3.506  -0.022  1.00 50.44           N  
ATOM   4038  CA  ARG B 231      14.297   2.436   0.813  1.00 50.44           C  
ATOM   4039  C   ARG B 231      12.938   2.812   1.384  1.00 50.44           C  
ATOM   4040  CB  ARG B 231      15.266   2.105   1.949  1.00 50.44           C  
ATOM   4041  O   ARG B 231      12.484   2.219   2.365  1.00 50.44           O  
ATOM   4042  CG  ARG B 231      16.344   1.101   1.568  1.00 50.44           C  
ATOM   4043  CD  ARG B 231      17.219   0.726   2.760  1.00 50.44           C  
ATOM   4044  NE  ARG B 231      18.219  -0.273   2.402  1.00 50.44           N  
ATOM   4045  NH1 ARG B 231      19.250  -0.277   4.469  1.00 50.44           N  
ATOM   4046  NH2 ARG B 231      20.016  -1.637   2.795  1.00 50.44           N  
ATOM   4047  CZ  ARG B 231      19.156  -0.727   3.223  1.00 50.44           C  
ATOM   4048  N   GLY B 232      12.203   3.486   0.850  1.00 52.28           N  
ATOM   4049  CA  GLY B 232      10.812   3.656   1.247  1.00 52.28           C  
ATOM   4050  C   GLY B 232      10.523   5.020   1.852  1.00 52.28           C  
ATOM   4051  O   GLY B 232      11.445   5.820   2.049  1.00 52.28           O  
ATOM   4052  N   PRO B 233       9.422   5.234   1.973  1.00 59.44           N  
ATOM   4053  CA  PRO B 233       8.945   6.492   2.564  1.00 59.44           C  
ATOM   4054  C   PRO B 233       9.445   6.688   3.996  1.00 59.44           C  
ATOM   4055  CB  PRO B 233       7.426   6.352   2.525  1.00 59.44           C  
ATOM   4056  O   PRO B 233       9.797   5.719   4.672  1.00 59.44           O  
ATOM   4057  CG  PRO B 233       7.180   4.879   2.408  1.00 59.44           C  
ATOM   4058  CD  PRO B 233       8.422   4.230   1.869  1.00 59.44           C  
ATOM   4059  N   PRO B 234       9.688   7.922   4.312  1.00 59.69           N  
ATOM   4060  CA  PRO B 234      10.125   8.211   5.680  1.00 59.69           C  
ATOM   4061  C   PRO B 234       9.281   7.500   6.734  1.00 59.69           C  
ATOM   4062  CB  PRO B 234       9.961   9.727   5.789  1.00 59.69           C  
ATOM   4063  O   PRO B 234       8.086   7.281   6.527  1.00 59.69           O  
ATOM   4064  CG  PRO B 234       9.750  10.195   4.383  1.00 59.69           C  
ATOM   4065  CD  PRO B 234       9.414   9.000   3.535  1.00 59.69           C  
ATOM   4066  N   ARG B 235      10.008   7.035   7.789  1.00 65.00           N  
ATOM   4067  CA  ARG B 235       9.406   6.352   8.930  1.00 65.00           C  
ATOM   4068  C   ARG B 235       8.672   7.336   9.836  1.00 65.00           C  
ATOM   4069  CB  ARG B 235      10.469   5.598   9.727  1.00 65.00           C  
ATOM   4070  O   ARG B 235       8.984   8.531   9.844  1.00 65.00           O  
ATOM   4071  CG  ARG B 235      11.242   4.570   8.914  1.00 65.00           C  
ATOM   4072  CD  ARG B 235      12.242   3.811   9.773  1.00 65.00           C  
ATOM   4073  NE  ARG B 235      13.414   4.629  10.078  1.00 65.00           N  
ATOM   4074  NH1 ARG B 235      14.492   2.996  11.305  1.00 65.00           N  
ATOM   4075  NH2 ARG B 235      15.469   5.051  11.023  1.00 65.00           N  
ATOM   4076  CZ  ARG B 235      14.453   4.223  10.805  1.00 65.00           C  
ATOM   4077  N   PRO B 236       7.762   6.918  10.500  1.00 66.62           N  
ATOM   4078  CA  PRO B 236       7.000   7.766  11.422  1.00 66.62           C  
ATOM   4079  C   PRO B 236       7.887   8.469  12.445  1.00 66.62           C  
ATOM   4080  CB  PRO B 236       6.055   6.773  12.109  1.00 66.62           C  
ATOM   4081  O   PRO B 236       7.504   9.516  12.984  1.00 66.62           O  
ATOM   4082  CG  PRO B 236       6.000   5.598  11.188  1.00 66.62           C  
ATOM   4083  CD  PRO B 236       7.254   5.578  10.359  1.00 66.62           C  
ATOM   4084  N   ARG B 237       9.125   8.031  12.578  1.00 72.31           N  
ATOM   4085  CA  ARG B 237       9.992   8.648  13.570  1.00 72.31           C  
ATOM   4086  C   ARG B 237      10.766   9.812  12.969  1.00 72.31           C  
ATOM   4087  CB  ARG B 237      10.961   7.621  14.156  1.00 72.31           C  
ATOM   4088  O   ARG B 237      11.305  10.656  13.695  1.00 72.31           O  
ATOM   4089  CG  ARG B 237      10.297   6.562  15.016  1.00 72.31           C  
ATOM   4090  CD  ARG B 237      11.305   5.586  15.594  1.00 72.31           C  
ATOM   4091  NE  ARG B 237      10.672   4.598  16.469  1.00 72.31           N  
ATOM   4092  NH1 ARG B 237      12.570   3.326  16.766  1.00 72.31           N  
ATOM   4093  NH2 ARG B 237      10.609   2.715  17.781  1.00 72.31           N  
ATOM   4094  CZ  ARG B 237      11.281   3.549  17.000  1.00 72.31           C  
ATOM   4095  N   ASP B 238      10.781   9.797  11.719  1.00 75.00           N  
ATOM   4096  CA  ASP B 238      11.516  10.875  11.055  1.00 75.00           C  
ATOM   4097  C   ASP B 238      10.789  12.203  11.203  1.00 75.00           C  
ATOM   4098  CB  ASP B 238      11.734  10.547   9.578  1.00 75.00           C  
ATOM   4099  O   ASP B 238       9.586  12.297  10.922  1.00 75.00           O  
ATOM   4100  CG  ASP B 238      12.703   9.406   9.352  1.00 75.00           C  
ATOM   4101  OD1 ASP B 238      13.422   9.023  10.305  1.00 75.00           O  
ATOM   4102  OD2 ASP B 238      12.758   8.883   8.219  1.00 75.00           O  
ATOM   4103  N   HIS B 239      11.562  13.258  11.758  1.00 81.44           N  
ATOM   4104  CA  HIS B 239      10.953  14.562  11.961  1.00 81.44           C  
ATOM   4105  C   HIS B 239      11.984  15.680  11.812  1.00 81.44           C  
ATOM   4106  CB  HIS B 239      10.281  14.641  13.336  1.00 81.44           C  
ATOM   4107  O   HIS B 239      13.188  15.422  11.828  1.00 81.44           O  
ATOM   4108  CG  HIS B 239      11.227  14.406  14.469  1.00 81.44           C  
ATOM   4109  CD2 HIS B 239      11.945  15.273  15.227  1.00 81.44           C  
ATOM   4110  ND1 HIS B 239      11.516  13.148  14.945  1.00 81.44           N  
ATOM   4111  CE1 HIS B 239      12.375  13.250  15.945  1.00 81.44           C  
ATOM   4112  NE2 HIS B 239      12.648  14.523  16.141  1.00 81.44           N  
ATOM   4113  N   LEU B 240      11.477  16.859  11.594  1.00 84.25           N  
ATOM   4114  CA  LEU B 240      12.242  18.109  11.562  1.00 84.25           C  
ATOM   4115  C   LEU B 240      11.914  18.969  12.773  1.00 84.25           C  
ATOM   4116  CB  LEU B 240      11.961  18.875  10.273  1.00 84.25           C  
ATOM   4117  O   LEU B 240      10.758  19.062  13.188  1.00 84.25           O  
ATOM   4118  CG  LEU B 240      12.578  18.312   8.992  1.00 84.25           C  
ATOM   4119  CD1 LEU B 240      11.812  18.812   7.773  1.00 84.25           C  
ATOM   4120  CD2 LEU B 240      14.055  18.688   8.898  1.00 84.25           C  
ATOM   4121  N   ARG B 241      13.031  19.547  13.289  1.00 85.31           N  
ATOM   4122  CA  ARG B 241      12.875  20.469  14.406  1.00 85.31           C  
ATOM   4123  C   ARG B 241      13.453  21.844  14.062  1.00 85.31           C  
ATOM   4124  CB  ARG B 241      13.547  19.922  15.664  1.00 85.31           C  
ATOM   4125  O   ARG B 241      14.633  21.969  13.734  1.00 85.31           O  
ATOM   4126  CG  ARG B 241      13.141  20.641  16.938  1.00 85.31           C  
ATOM   4127  CD  ARG B 241      13.711  19.953  18.172  1.00 85.31           C  
ATOM   4128  NE  ARG B 241      13.531  20.750  19.375  1.00 85.31           N  
ATOM   4129  NH1 ARG B 241      14.734  19.344  20.750  1.00 85.31           N  
ATOM   4130  NH2 ARG B 241      13.781  21.250  21.609  1.00 85.31           N  
ATOM   4131  CZ  ARG B 241      14.016  20.453  20.578  1.00 85.31           C  
ATOM   4132  N   LEU B 242      12.594  22.844  14.055  1.00 89.81           N  
ATOM   4133  CA  LEU B 242      12.992  24.234  13.898  1.00 89.81           C  
ATOM   4134  C   LEU B 242      13.094  24.938  15.242  1.00 89.81           C  
ATOM   4135  CB  LEU B 242      12.008  24.969  12.992  1.00 89.81           C  
ATOM   4136  O   LEU B 242      12.164  24.859  16.047  1.00 89.81           O  
ATOM   4137  CG  LEU B 242      12.242  26.469  12.820  1.00 89.81           C  
ATOM   4138  CD1 LEU B 242      13.586  26.719  12.148  1.00 89.81           C  
ATOM   4139  CD2 LEU B 242      11.109  27.109  12.016  1.00 89.81           C  
ATOM   4140  N   LEU B 243      14.344  25.625  15.414  1.00 85.62           N  
ATOM   4141  CA  LEU B 243      14.578  26.250  16.719  1.00 85.62           C  
ATOM   4142  C   LEU B 243      15.102  27.672  16.547  1.00 85.62           C  
ATOM   4143  CB  LEU B 243      15.562  25.406  17.531  1.00 85.62           C  
ATOM   4144  O   LEU B 243      15.859  27.953  15.617  1.00 85.62           O  
ATOM   4145  CG  LEU B 243      15.133  23.984  17.875  1.00 85.62           C  
ATOM   4146  CD1 LEU B 243      16.344  23.047  17.891  1.00 85.62           C  
ATOM   4147  CD2 LEU B 243      14.398  23.938  19.203  1.00 85.62           C  
ATOM   4148  N   ILE B 244      14.602  28.516  17.375  1.00 87.69           N  
ATOM   4149  CA  ILE B 244      15.227  29.812  17.625  1.00 87.69           C  
ATOM   4150  C   ILE B 244      15.828  29.828  19.031  1.00 87.69           C  
ATOM   4151  CB  ILE B 244      14.219  30.969  17.469  1.00 87.69           C  
ATOM   4152  O   ILE B 244      15.109  29.734  20.031  1.00 87.69           O  
ATOM   4153  CG1 ILE B 244      13.617  30.969  16.062  1.00 87.69           C  
ATOM   4154  CG2 ILE B 244      14.898  32.312  17.781  1.00 87.69           C  
ATOM   4155  CD1 ILE B 244      12.516  32.000  15.859  1.00 87.69           C  
ATOM   4156  N   CYS B 245      17.172  29.984  19.047  1.00 81.50           N  
ATOM   4157  CA  CYS B 245      17.875  29.844  20.312  1.00 81.50           C  
ATOM   4158  C   CYS B 245      18.594  31.141  20.703  1.00 81.50           C  
ATOM   4159  CB  CYS B 245      18.891  28.703  20.234  1.00 81.50           C  
ATOM   4160  O   CYS B 245      18.906  31.953  19.844  1.00 81.50           O  
ATOM   4161  SG  CYS B 245      18.172  27.125  19.734  1.00 81.50           S  
ATOM   4162  N   ILE B 246      18.766  31.219  22.031  1.00 86.31           N  
ATOM   4163  CA  ILE B 246      19.531  32.344  22.578  1.00 86.31           C  
ATOM   4164  C   ILE B 246      20.969  31.906  22.828  1.00 86.31           C  
ATOM   4165  CB  ILE B 246      18.891  32.875  23.891  1.00 86.31           C  
ATOM   4166  O   ILE B 246      21.219  30.891  23.484  1.00 86.31           O  
ATOM   4167  CG1 ILE B 246      17.438  33.250  23.641  1.00 86.31           C  
ATOM   4168  CG2 ILE B 246      19.703  34.031  24.438  1.00 86.31           C  
ATOM   4169  CD1 ILE B 246      16.656  33.594  24.922  1.00 86.31           C  
ATOM   4170  N   GLN B 247      21.844  32.594  22.375  1.00 82.12           N  
ATOM   4171  CA  GLN B 247      23.281  32.344  22.547  1.00 82.12           C  
ATOM   4172  C   GLN B 247      23.625  30.922  22.109  1.00 82.12           C  
ATOM   4173  CB  GLN B 247      23.703  32.562  23.984  1.00 82.12           C  
ATOM   4174  O   GLN B 247      24.438  30.250  22.766  1.00 82.12           O  
ATOM   4175  CG  GLN B 247      23.641  34.031  24.422  1.00 82.12           C  
ATOM   4176  CD  GLN B 247      24.719  34.406  25.422  1.00 82.12           C  
ATOM   4177  NE2 GLN B 247      25.031  35.688  25.516  1.00 82.12           N  
ATOM   4178  OE1 GLN B 247      25.266  33.531  26.109  1.00 82.12           O  
ATOM   4179  N   SER B 248      22.891  30.391  21.141  1.00 75.81           N  
ATOM   4180  CA  SER B 248      23.109  29.062  20.562  1.00 75.81           C  
ATOM   4181  C   SER B 248      22.953  27.969  21.609  1.00 75.81           C  
ATOM   4182  CB  SER B 248      24.500  28.984  19.922  1.00 75.81           C  
ATOM   4183  O   SER B 248      23.484  26.875  21.453  1.00 75.81           O  
ATOM   4184  OG  SER B 248      24.656  30.016  18.953  1.00 75.81           O  
ATOM   4185  N   ARG B 249      22.281  28.297  22.656  1.00 74.38           N  
ATOM   4186  CA  ARG B 249      22.000  27.328  23.703  1.00 74.38           C  
ATOM   4187  C   ARG B 249      20.500  27.031  23.797  1.00 74.38           C  
ATOM   4188  CB  ARG B 249      22.500  27.844  25.062  1.00 74.38           C  
ATOM   4189  O   ARG B 249      19.797  27.594  24.625  1.00 74.38           O  
ATOM   4190  CG  ARG B 249      24.016  28.047  25.109  1.00 74.38           C  
ATOM   4191  CD  ARG B 249      24.469  28.516  26.484  1.00 74.38           C  
ATOM   4192  NE  ARG B 249      25.922  28.719  26.531  1.00 74.38           N  
ATOM   4193  NH1 ARG B 249      25.969  29.281  28.766  1.00 74.38           N  
ATOM   4194  NH2 ARG B 249      27.906  29.234  27.547  1.00 74.38           N  
ATOM   4195  CZ  ARG B 249      26.594  29.078  27.625  1.00 74.38           C  
ATOM   4196  N   CYS B 250      20.203  26.141  23.078  1.00 74.75           N  
ATOM   4197  CA  CYS B 250      18.781  25.844  22.906  1.00 74.75           C  
ATOM   4198  C   CYS B 250      18.234  25.047  24.094  1.00 74.75           C  
ATOM   4199  CB  CYS B 250      18.531  25.078  21.609  1.00 74.75           C  
ATOM   4200  O   CYS B 250      17.047  25.078  24.375  1.00 74.75           O  
ATOM   4201  SG  CYS B 250      19.000  26.000  20.125  1.00 74.75           S  
ATOM   4202  N   GLN B 251      19.094  24.344  24.797  1.00 74.00           N  
ATOM   4203  CA  GLN B 251      18.609  23.516  25.906  1.00 74.00           C  
ATOM   4204  C   GLN B 251      18.656  24.281  27.219  1.00 74.00           C  
ATOM   4205  CB  GLN B 251      19.422  22.234  26.000  1.00 74.00           C  
ATOM   4206  O   GLN B 251      17.766  24.156  28.062  1.00 74.00           O  
ATOM   4207  CG  GLN B 251      19.203  21.266  24.859  1.00 74.00           C  
ATOM   4208  CD  GLN B 251      20.016  20.000  24.984  1.00 74.00           C  
ATOM   4209  NE2 GLN B 251      19.797  19.062  24.062  1.00 74.00           N  
ATOM   4210  OE1 GLN B 251      20.828  19.859  25.906  1.00 74.00           O  
ATOM   4211  N   ARG B 252      19.500  25.234  27.297  1.00 69.38           N  
ATOM   4212  CA  ARG B 252      19.688  25.953  28.562  1.00 69.38           C  
ATOM   4213  C   ARG B 252      18.812  27.203  28.609  1.00 69.38           C  
ATOM   4214  CB  ARG B 252      21.156  26.344  28.750  1.00 69.38           C  
ATOM   4215  O   ARG B 252      18.188  27.484  29.641  1.00 69.38           O  
ATOM   4216  CG  ARG B 252      21.531  26.672  30.188  1.00 69.38           C  
ATOM   4217  CD  ARG B 252      23.031  26.906  30.344  1.00 69.38           C  
ATOM   4218  NE  ARG B 252      23.375  27.266  31.719  1.00 69.38           N  
ATOM   4219  NH1 ARG B 252      25.531  27.922  31.203  1.00 69.38           N  
ATOM   4220  NH2 ARG B 252      24.766  28.031  33.375  1.00 69.38           N  
ATOM   4221  CZ  ARG B 252      24.562  27.734  32.094  1.00 69.38           C  
ATOM   4222  N   ASN B 253      18.797  27.828  27.625  1.00 80.69           N  
ATOM   4223  CA  ASN B 253      17.984  29.031  27.578  1.00 80.69           C  
ATOM   4224  C   ASN B 253      16.594  28.766  27.000  1.00 80.69           C  
ATOM   4225  CB  ASN B 253      18.688  30.125  26.750  1.00 80.69           C  
ATOM   4226  O   ASN B 253      16.359  27.703  26.422  1.00 80.69           O  
ATOM   4227  CG  ASN B 253      20.000  30.578  27.391  1.00 80.69           C  
ATOM   4228  ND2 ASN B 253      20.906  31.094  26.562  1.00 80.69           N  
ATOM   4229  OD1 ASN B 253      20.188  30.453  28.594  1.00 80.69           O  
ATOM   4230  N   ALA B 254      15.711  29.734  27.250  1.00 84.50           N  
ATOM   4231  CA  ALA B 254      14.391  29.625  26.625  1.00 84.50           C  
ATOM   4232  C   ALA B 254      14.484  29.688  25.109  1.00 84.50           C  
ATOM   4233  CB  ALA B 254      13.461  30.719  27.141  1.00 84.50           C  
ATOM   4234  O   ALA B 254      15.281  30.453  24.562  1.00 84.50           O  
ATOM   4235  N   SER B 255      13.930  28.781  24.500  1.00 85.62           N  
ATOM   4236  CA  SER B 255      13.953  28.734  23.047  1.00 85.62           C  
ATOM   4237  C   SER B 255      12.555  28.516  22.484  1.00 85.62           C  
ATOM   4238  CB  SER B 255      14.875  27.609  22.578  1.00 85.62           C  
ATOM   4239  O   SER B 255      11.625  28.172  23.219  1.00 85.62           O  
ATOM   4240  OG  SER B 255      14.367  26.344  22.953  1.00 85.62           O  
ATOM   4241  N   LEU B 256      12.391  28.875  21.234  1.00 83.12           N  
ATOM   4242  CA  LEU B 256      11.188  28.578  20.469  1.00 83.12           C  
ATOM   4243  C   LEU B 256      11.398  27.359  19.578  1.00 83.12           C  
ATOM   4244  CB  LEU B 256      10.805  29.781  19.594  1.00 83.12           C  
ATOM   4245  O   LEU B 256      12.422  27.234  18.906  1.00 83.12           O  
ATOM   4246  CG  LEU B 256      10.539  31.094  20.344  1.00 83.12           C  
ATOM   4247  CD1 LEU B 256      10.305  32.219  19.344  1.00 83.12           C  
ATOM   4248  CD2 LEU B 256       9.352  30.953  21.281  1.00 83.12           C  
ATOM   4249  N   GLU B 257      10.445  26.438  19.672  1.00 84.12           N  
ATOM   4250  CA  GLU B 257      10.633  25.156  18.984  1.00 84.12           C  
ATOM   4251  C   GLU B 257       9.375  24.750  18.219  1.00 84.12           C  
ATOM   4252  CB  GLU B 257      11.031  24.062  19.969  1.00 84.12           C  
ATOM   4253  O   GLU B 257       8.258  24.953  18.719  1.00 84.12           O  
ATOM   4254  CG  GLU B 257      11.234  22.703  19.312  1.00 84.12           C  
ATOM   4255  CD  GLU B 257      11.688  21.625  20.297  1.00 84.12           C  
ATOM   4256  OE1 GLU B 257      11.953  20.484  19.875  1.00 84.12           O  
ATOM   4257  OE2 GLU B 257      11.781  21.938  21.500  1.00 84.12           O  
ATOM   4258  N   ALA B 258       9.516  24.234  16.984  1.00 83.06           N  
ATOM   4259  CA  ALA B 258       8.469  23.609  16.188  1.00 83.06           C  
ATOM   4260  C   ALA B 258       8.953  22.297  15.578  1.00 83.06           C  
ATOM   4261  CB  ALA B 258       8.008  24.547  15.078  1.00 83.06           C  
ATOM   4262  O   ALA B 258      10.000  22.250  14.930  1.00 83.06           O  
ATOM   4263  N   ILE B 259       8.203  21.234  15.789  1.00 79.44           N  
ATOM   4264  CA  ILE B 259       8.547  19.922  15.281  1.00 79.44           C  
ATOM   4265  C   ILE B 259       7.543  19.500  14.203  1.00 79.44           C  
ATOM   4266  CB  ILE B 259       8.586  18.859  16.406  1.00 79.44           C  
ATOM   4267  O   ILE B 259       6.332  19.641  14.391  1.00 79.44           O  
ATOM   4268  CG1 ILE B 259       9.594  19.281  17.484  1.00 79.44           C  
ATOM   4269  CG2 ILE B 259       8.930  17.484  15.844  1.00 79.44           C  
ATOM   4270  CD1 ILE B 259       9.539  18.422  18.750  1.00 79.44           C  
ATOM   4271  N   MET B 260       8.023  18.984  13.031  1.00 78.62           N  
ATOM   4272  CA  MET B 260       7.180  18.516  11.945  1.00 78.62           C  
ATOM   4273  C   MET B 260       7.574  17.109  11.508  1.00 78.62           C  
ATOM   4274  CB  MET B 260       7.258  19.469  10.750  1.00 78.62           C  
ATOM   4275  O   MET B 260       8.758  16.812  11.352  1.00 78.62           O  
ATOM   4276  CG  MET B 260       6.309  19.109   9.617  1.00 78.62           C  
ATOM   4277  SD  MET B 260       6.379  20.328   8.242  1.00 78.62           S  
ATOM   4278  CE  MET B 260       5.652  21.781   9.055  1.00 78.62           C  
ATOM   4279  N   GLY B 261       6.555  16.250  11.352  1.00 73.31           N  
ATOM   4280  CA  GLY B 261       6.789  14.914  10.820  1.00 73.31           C  
ATOM   4281  C   GLY B 261       6.945  14.891   9.312  1.00 73.31           C  
ATOM   4282  O   GLY B 261       6.305  15.672   8.602  1.00 73.31           O  
ATOM   4283  N   LEU B 262       7.891  13.977   8.891  1.00 70.06           N  
ATOM   4284  CA  LEU B 262       8.203  13.930   7.465  1.00 70.06           C  
ATOM   4285  C   LEU B 262       7.418  12.820   6.773  1.00 70.06           C  
ATOM   4286  CB  LEU B 262       9.703  13.727   7.246  1.00 70.06           C  
ATOM   4287  O   LEU B 262       7.531  12.633   5.559  1.00 70.06           O  
ATOM   4288  CG  LEU B 262      10.602  14.922   7.574  1.00 70.06           C  
ATOM   4289  CD1 LEU B 262      12.070  14.500   7.547  1.00 70.06           C  
ATOM   4290  CD2 LEU B 262      10.352  16.062   6.605  1.00 70.06           C  
ATOM   4291  N   GLU B 263       6.840  11.844   7.422  1.00 60.44           N  
ATOM   4292  CA  GLU B 263       6.195  10.727   6.734  1.00 60.44           C  
ATOM   4293  C   GLU B 263       5.352  11.211   5.562  1.00 60.44           C  
ATOM   4294  CB  GLU B 263       5.328   9.922   7.711  1.00 60.44           C  
ATOM   4295  O   GLU B 263       5.375  10.617   4.484  1.00 60.44           O  
ATOM   4296  CG  GLU B 263       5.152   8.469   7.316  1.00 60.44           C  
ATOM   4297  CD  GLU B 263       4.367   7.660   8.344  1.00 60.44           C  
ATOM   4298  OE1 GLU B 263       4.207   6.434   8.156  1.00 60.44           O  
ATOM   4299  OE2 GLU B 263       3.904   8.266   9.336  1.00 60.44           O  
ATOM   4300  N   SER B 264       4.410  12.094   5.656  1.00 55.81           N  
ATOM   4301  CA  SER B 264       3.510  12.469   4.574  1.00 55.81           C  
ATOM   4302  C   SER B 264       3.807  13.883   4.070  1.00 55.81           C  
ATOM   4303  CB  SER B 264       2.053  12.383   5.031  1.00 55.81           C  
ATOM   4304  O   SER B 264       2.891  14.617   3.695  1.00 55.81           O  
ATOM   4305  OG  SER B 264       1.808  13.266   6.109  1.00 55.81           O  
ATOM   4306  N   SER B 265       5.105  14.195   4.125  1.00 56.62           N  
ATOM   4307  CA  SER B 265       5.332  15.562   3.678  1.00 56.62           C  
ATOM   4308  C   SER B 265       5.504  15.633   2.164  1.00 56.62           C  
ATOM   4309  CB  SER B 265       6.566  16.156   4.363  1.00 56.62           C  
ATOM   4310  O   SER B 265       5.949  14.664   1.542  1.00 56.62           O  
ATOM   4311  OG  SER B 265       7.668  15.273   4.266  1.00 56.62           O  
ATOM   4312  N   SER B 266       4.848  16.516   1.608  1.00 61.12           N  
ATOM   4313  CA  SER B 266       5.027  16.844   0.197  1.00 61.12           C  
ATOM   4314  C   SER B 266       6.484  17.156  -0.118  1.00 61.12           C  
ATOM   4315  CB  SER B 266       4.145  18.031  -0.195  1.00 61.12           C  
ATOM   4316  O   SER B 266       7.309  17.281   0.790  1.00 61.12           O  
ATOM   4317  OG  SER B 266       4.504  19.188   0.542  1.00 61.12           O  
ATOM   4318  N   GLU B 267       6.770  17.203  -1.277  1.00 69.00           N  
ATOM   4319  CA  GLU B 267       8.102  17.578  -1.743  1.00 69.00           C  
ATOM   4320  C   GLU B 267       8.508  18.953  -1.209  1.00 69.00           C  
ATOM   4321  CB  GLU B 267       8.156  17.578  -3.273  1.00 69.00           C  
ATOM   4322  O   GLU B 267       9.688  19.172  -0.901  1.00 69.00           O  
ATOM   4323  CG  GLU B 267       8.242  16.188  -3.881  1.00 69.00           C  
ATOM   4324  CD  GLU B 267       8.375  16.188  -5.395  1.00 69.00           C  
ATOM   4325  OE1 GLU B 267       8.461  15.109  -6.004  1.00 69.00           O  
ATOM   4326  OE2 GLU B 267       8.391  17.297  -5.977  1.00 69.00           O  
ATOM   4327  N   LEU B 268       7.488  19.828  -1.067  1.00 77.31           N  
ATOM   4328  CA  LEU B 268       7.715  21.172  -0.545  1.00 77.31           C  
ATOM   4329  C   LEU B 268       6.746  21.484   0.591  1.00 77.31           C  
ATOM   4330  CB  LEU B 268       7.566  22.219  -1.658  1.00 77.31           C  
ATOM   4331  O   LEU B 268       5.539  21.281   0.455  1.00 77.31           O  
ATOM   4332  CG  LEU B 268       8.031  23.641  -1.327  1.00 77.31           C  
ATOM   4333  CD1 LEU B 268       9.492  23.828  -1.728  1.00 77.31           C  
ATOM   4334  CD2 LEU B 268       7.145  24.672  -2.021  1.00 77.31           C  
ATOM   4335  N   PHE B 269       7.344  21.875   1.630  1.00 79.44           N  
ATOM   4336  CA  PHE B 269       6.504  22.250   2.764  1.00 79.44           C  
ATOM   4337  C   PHE B 269       7.176  23.328   3.600  1.00 79.44           C  
ATOM   4338  CB  PHE B 269       6.203  21.031   3.635  1.00 79.44           C  
ATOM   4339  O   PHE B 269       8.367  23.609   3.428  1.00 79.44           O  
ATOM   4340  CG  PHE B 269       7.430  20.344   4.180  1.00 79.44           C  
ATOM   4341  CD1 PHE B 269       8.078  19.359   3.447  1.00 79.44           C  
ATOM   4342  CD2 PHE B 269       7.934  20.703   5.426  1.00 79.44           C  
ATOM   4343  CE1 PHE B 269       9.219  18.734   3.949  1.00 79.44           C  
ATOM   4344  CE2 PHE B 269       9.070  20.078   5.934  1.00 79.44           C  
ATOM   4345  CZ  PHE B 269       9.711  19.094   5.195  1.00 79.44           C  
ATOM   4346  N   THR B 270       6.383  24.016   4.418  1.00 83.44           N  
ATOM   4347  CA  THR B 270       6.871  25.094   5.277  1.00 83.44           C  
ATOM   4348  C   THR B 270       6.805  24.672   6.746  1.00 83.44           C  
ATOM   4349  CB  THR B 270       6.066  26.391   5.062  1.00 83.44           C  
ATOM   4350  O   THR B 270       5.824  24.078   7.180  1.00 83.44           O  
ATOM   4351  CG2 THR B 270       6.613  27.516   5.926  1.00 83.44           C  
ATOM   4352  OG1 THR B 270       6.141  26.766   3.686  1.00 83.44           O  
ATOM   4353  N   ILE B 271       7.938  24.859   7.445  1.00 84.25           N  
ATOM   4354  CA  ILE B 271       7.969  24.781   8.906  1.00 84.25           C  
ATOM   4355  C   ILE B 271       8.180  26.156   9.508  1.00 84.25           C  
ATOM   4356  CB  ILE B 271       9.078  23.812   9.383  1.00 84.25           C  
ATOM   4357  O   ILE B 271       9.062  26.906   9.070  1.00 84.25           O  
ATOM   4358  CG1 ILE B 271       9.031  23.656  10.906  1.00 84.25           C  
ATOM   4359  CG2 ILE B 271      10.453  24.297   8.922  1.00 84.25           C  
ATOM   4360  CD1 ILE B 271       9.844  22.500  11.445  1.00 84.25           C  
ATOM   4361  N   SER B 272       7.312  26.594  10.398  1.00 86.81           N  
ATOM   4362  CA  SER B 272       7.398  27.922  10.984  1.00 86.81           C  
ATOM   4363  C   SER B 272       7.293  27.859  12.508  1.00 86.81           C  
ATOM   4364  CB  SER B 272       6.297  28.828  10.430  1.00 86.81           C  
ATOM   4365  O   SER B 272       6.711  26.922  13.055  1.00 86.81           O  
ATOM   4366  OG  SER B 272       5.016  28.344  10.789  1.00 86.81           O  
ATOM   4367  N   VAL B 273       7.996  28.844  13.094  1.00 85.12           N  
ATOM   4368  CA  VAL B 273       7.902  29.031  14.539  1.00 85.12           C  
ATOM   4369  C   VAL B 273       7.770  30.531  14.852  1.00 85.12           C  
ATOM   4370  CB  VAL B 273       9.125  28.438  15.273  1.00 85.12           C  
ATOM   4371  O   VAL B 273       8.430  31.359  14.227  1.00 85.12           O  
ATOM   4372  CG1 VAL B 273      10.391  29.234  14.930  1.00 85.12           C  
ATOM   4373  CG2 VAL B 273       8.891  28.438  16.781  1.00 85.12           C  
ATOM   4374  N   ASN B 274       6.773  30.859  15.672  1.00 82.69           N  
ATOM   4375  CA  ASN B 274       6.551  32.219  16.141  1.00 82.69           C  
ATOM   4376  C   ASN B 274       6.379  32.281  17.656  1.00 82.69           C  
ATOM   4377  CB  ASN B 274       5.332  32.844  15.445  1.00 82.69           C  
ATOM   4378  O   ASN B 274       5.781  31.375  18.250  1.00 82.69           O  
ATOM   4379  CG  ASN B 274       5.449  32.812  13.930  1.00 82.69           C  
ATOM   4380  ND2 ASN B 274       4.348  33.094  13.250  1.00 82.69           N  
ATOM   4381  OD1 ASN B 274       6.523  32.562  13.383  1.00 82.69           O  
ATOM   4382  N   GLY B 275       7.070  33.312  18.234  1.00 79.12           N  
ATOM   4383  CA  GLY B 275       6.934  33.500  19.672  1.00 79.12           C  
ATOM   4384  C   GLY B 275       7.676  34.719  20.172  1.00 79.12           C  
ATOM   4385  O   GLY B 275       8.297  35.469  19.406  1.00 79.12           O  
ATOM   4386  N   VAL B 276       7.496  34.969  21.469  1.00 82.75           N  
ATOM   4387  CA  VAL B 276       8.133  36.094  22.109  1.00 82.75           C  
ATOM   4388  C   VAL B 276       9.180  35.625  23.109  1.00 82.75           C  
ATOM   4389  CB  VAL B 276       7.094  37.000  22.812  1.00 82.75           C  
ATOM   4390  O   VAL B 276       8.930  34.688  23.875  1.00 82.75           O  
ATOM   4391  CG1 VAL B 276       7.781  38.188  23.484  1.00 82.75           C  
ATOM   4392  CG2 VAL B 276       6.035  37.469  21.828  1.00 82.75           C  
ATOM   4393  N   LEU B 277      10.328  36.188  23.000  1.00 84.25           N  
ATOM   4394  CA  LEU B 277      11.398  35.938  23.953  1.00 84.25           C  
ATOM   4395  C   LEU B 277      11.883  37.250  24.562  1.00 84.25           C  
ATOM   4396  CB  LEU B 277      12.562  35.219  23.297  1.00 84.25           C  
ATOM   4397  O   LEU B 277      11.773  38.312  23.953  1.00 84.25           O  
ATOM   4398  CG  LEU B 277      12.297  33.781  22.844  1.00 84.25           C  
ATOM   4399  CD1 LEU B 277      13.484  33.250  22.047  1.00 84.25           C  
ATOM   4400  CD2 LEU B 277      12.000  32.906  24.047  1.00 84.25           C  
ATOM   4401  N   TYR B 278      12.281  37.188  25.812  1.00 86.69           N  
ATOM   4402  CA  TYR B 278      12.930  38.312  26.453  1.00 86.69           C  
ATOM   4403  C   TYR B 278      14.438  38.250  26.266  1.00 86.69           C  
ATOM   4404  CB  TYR B 278      12.578  38.375  27.953  1.00 86.69           C  
ATOM   4405  O   TYR B 278      15.094  37.344  26.750  1.00 86.69           O  
ATOM   4406  CG  TYR B 278      13.078  39.594  28.641  1.00 86.69           C  
ATOM   4407  CD1 TYR B 278      14.273  39.594  29.375  1.00 86.69           C  
ATOM   4408  CD2 TYR B 278      12.359  40.812  28.594  1.00 86.69           C  
ATOM   4409  CE1 TYR B 278      14.734  40.750  30.016  1.00 86.69           C  
ATOM   4410  CE2 TYR B 278      12.812  41.938  29.234  1.00 86.69           C  
ATOM   4411  OH  TYR B 278      14.445  43.031  30.578  1.00 86.69           O  
ATOM   4412  CZ  TYR B 278      14.000  41.906  29.938  1.00 86.69           C  
ATOM   4413  N   LEU B 279      14.883  39.188  25.594  1.00 89.56           N  
ATOM   4414  CA  LEU B 279      16.312  39.250  25.328  1.00 89.56           C  
ATOM   4415  C   LEU B 279      16.984  40.375  26.109  1.00 89.56           C  
ATOM   4416  CB  LEU B 279      16.578  39.469  23.828  1.00 89.56           C  
ATOM   4417  O   LEU B 279      16.453  41.500  26.188  1.00 89.56           O  
ATOM   4418  CG  LEU B 279      15.992  38.406  22.891  1.00 89.56           C  
ATOM   4419  CD1 LEU B 279      16.234  38.781  21.438  1.00 89.56           C  
ATOM   4420  CD2 LEU B 279      16.594  37.031  23.203  1.00 89.56           C  
ATOM   4421  N   GLN B 280      18.125  40.031  26.766  1.00 88.50           N  
ATOM   4422  CA  GLN B 280      18.938  41.062  27.422  1.00 88.50           C  
ATOM   4423  C   GLN B 280      19.844  41.750  26.406  1.00 88.50           C  
ATOM   4424  CB  GLN B 280      19.781  40.438  28.531  1.00 88.50           C  
ATOM   4425  O   GLN B 280      20.094  41.250  25.312  1.00 88.50           O  
ATOM   4426  CG  GLN B 280      18.953  39.812  29.656  1.00 88.50           C  
ATOM   4427  CD  GLN B 280      19.656  39.875  31.000  1.00 88.50           C  
ATOM   4428  NE2 GLN B 280      18.938  39.531  32.062  1.00 88.50           N  
ATOM   4429  OE1 GLN B 280      20.844  40.219  31.078  1.00 88.50           O  
ATOM   4430  N   MET B 281      20.219  42.906  26.891  1.00 89.00           N  
ATOM   4431  CA  MET B 281      21.141  43.625  26.016  1.00 89.00           C  
ATOM   4432  C   MET B 281      22.406  42.844  25.734  1.00 89.00           C  
ATOM   4433  CB  MET B 281      21.500  44.969  26.641  1.00 89.00           C  
ATOM   4434  O   MET B 281      23.016  42.312  26.672  1.00 89.00           O  
ATOM   4435  CG  MET B 281      22.297  45.875  25.734  1.00 89.00           C  
ATOM   4436  SD  MET B 281      22.703  47.500  26.516  1.00 89.00           S  
ATOM   4437  CE  MET B 281      24.344  47.812  25.766  1.00 89.00           C  
ATOM   4438  N   GLY B 282      22.688  42.656  24.500  1.00 89.31           N  
ATOM   4439  CA  GLY B 282      23.906  41.938  24.109  1.00 89.31           C  
ATOM   4440  C   GLY B 282      23.672  40.469  23.797  1.00 89.31           C  
ATOM   4441  O   GLY B 282      24.516  39.812  23.188  1.00 89.31           O  
ATOM   4442  N   GLN B 283      22.578  40.000  24.219  1.00 90.88           N  
ATOM   4443  CA  GLN B 283      22.266  38.594  23.875  1.00 90.88           C  
ATOM   4444  C   GLN B 283      21.875  38.500  22.406  1.00 90.88           C  
ATOM   4445  CB  GLN B 283      21.125  38.094  24.766  1.00 90.88           C  
ATOM   4446  O   GLN B 283      21.281  39.406  21.844  1.00 90.88           O  
ATOM   4447  CG  GLN B 283      21.562  37.781  26.203  1.00 90.88           C  
ATOM   4448  CD  GLN B 283      20.453  37.156  27.016  1.00 90.88           C  
ATOM   4449  NE2 GLN B 283      20.844  36.406  28.047  1.00 90.88           N  
ATOM   4450  OE1 GLN B 283      19.266  37.344  26.734  1.00 90.88           O  
ATOM   4451  N   TRP B 284      22.266  37.406  21.781  1.00 88.69           N  
ATOM   4452  CA  TRP B 284      21.906  37.250  20.375  1.00 88.69           C  
ATOM   4453  C   TRP B 284      21.062  36.000  20.188  1.00 88.69           C  
ATOM   4454  CB  TRP B 284      23.172  37.156  19.516  1.00 88.69           C  
ATOM   4455  O   TRP B 284      21.094  35.062  21.000  1.00 88.69           O  
ATOM   4456  CG  TRP B 284      24.094  36.031  19.906  1.00 88.69           C  
ATOM   4457  CD1 TRP B 284      25.062  36.062  20.875  1.00 88.69           C  
ATOM   4458  CD2 TRP B 284      24.141  34.719  19.312  1.00 88.69           C  
ATOM   4459  CE2 TRP B 284      25.156  34.000  19.984  1.00 88.69           C  
ATOM   4460  CE3 TRP B 284      23.438  34.094  18.297  1.00 88.69           C  
ATOM   4461  NE1 TRP B 284      25.703  34.844  20.938  1.00 88.69           N  
ATOM   4462  CH2 TRP B 284      24.766  32.094  18.656  1.00 88.69           C  
ATOM   4463  CZ2 TRP B 284      25.484  32.688  19.656  1.00 88.69           C  
ATOM   4464  CZ3 TRP B 284      23.750  32.781  17.969  1.00 88.69           C  
ATOM   4465  N   THR B 285      20.203  36.000  19.203  1.00 91.94           N  
ATOM   4466  CA  THR B 285      19.344  34.906  18.812  1.00 91.94           C  
ATOM   4467  C   THR B 285      19.641  34.469  17.375  1.00 91.94           C  
ATOM   4468  CB  THR B 285      17.859  35.250  18.953  1.00 91.94           C  
ATOM   4469  O   THR B 285      20.094  35.281  16.562  1.00 91.94           O  
ATOM   4470  CG2 THR B 285      17.516  35.625  20.391  1.00 91.94           C  
ATOM   4471  OG1 THR B 285      17.562  36.375  18.094  1.00 91.94           O  
ATOM   4472  N   SER B 286      19.516  33.188  17.094  1.00 89.88           N  
ATOM   4473  CA  SER B 286      19.719  32.625  15.766  1.00 89.88           C  
ATOM   4474  C   SER B 286      18.750  31.453  15.508  1.00 89.88           C  
ATOM   4475  CB  SER B 286      21.156  32.156  15.594  1.00 89.88           C  
ATOM   4476  O   SER B 286      18.125  30.953  16.438  1.00 89.88           O  
ATOM   4477  OG  SER B 286      21.453  31.094  16.484  1.00 89.88           O  
ATOM   4478  N   VAL B 287      18.688  31.047  14.188  1.00 92.31           N  
ATOM   4479  CA  VAL B 287      17.750  30.016  13.758  1.00 92.31           C  
ATOM   4480  C   VAL B 287      18.516  28.703  13.523  1.00 92.31           C  
ATOM   4481  CB  VAL B 287      16.984  30.422  12.484  1.00 92.31           C  
ATOM   4482  O   VAL B 287      19.547  28.703  12.867  1.00 92.31           O  
ATOM   4483  CG1 VAL B 287      16.047  29.312  12.039  1.00 92.31           C  
ATOM   4484  CG2 VAL B 287      16.219  31.719  12.719  1.00 92.31           C  
ATOM   4485  N   PHE B 288      17.953  27.641  14.078  1.00 85.19           N  
ATOM   4486  CA  PHE B 288      18.531  26.312  13.914  1.00 85.19           C  
ATOM   4487  C   PHE B 288      17.516  25.359  13.281  1.00 85.19           C  
ATOM   4488  CB  PHE B 288      19.000  25.750  15.258  1.00 85.19           C  
ATOM   4489  O   PHE B 288      16.328  25.422  13.594  1.00 85.19           O  
ATOM   4490  CG  PHE B 288      20.219  26.453  15.805  1.00 85.19           C  
ATOM   4491  CD1 PHE B 288      21.484  25.906  15.617  1.00 85.19           C  
ATOM   4492  CD2 PHE B 288      20.094  27.641  16.500  1.00 85.19           C  
ATOM   4493  CE1 PHE B 288      22.609  26.562  16.125  1.00 85.19           C  
ATOM   4494  CE2 PHE B 288      21.219  28.297  17.016  1.00 85.19           C  
ATOM   4495  CZ  PHE B 288      22.484  27.750  16.828  1.00 85.19           C  
ATOM   4496  N   LEU B 289      18.000  24.516  12.406  1.00 88.56           N  
ATOM   4497  CA  LEU B 289      17.188  23.438  11.859  1.00 88.56           C  
ATOM   4498  C   LEU B 289      17.828  22.078  12.164  1.00 88.56           C  
ATOM   4499  CB  LEU B 289      17.016  23.594  10.344  1.00 88.56           C  
ATOM   4500  O   LEU B 289      18.984  21.828  11.820  1.00 88.56           O  
ATOM   4501  CG  LEU B 289      16.062  22.625   9.664  1.00 88.56           C  
ATOM   4502  CD1 LEU B 289      14.633  22.844  10.156  1.00 88.56           C  
ATOM   4503  CD2 LEU B 289      16.141  22.766   8.148  1.00 88.56           C  
ATOM   4504  N   ASP B 290      17.016  21.266  12.852  1.00 84.69           N  
ATOM   4505  CA  ASP B 290      17.438  19.906  13.219  1.00 84.69           C  
ATOM   4506  C   ASP B 290      16.750  18.875  12.344  1.00 84.69           C  
ATOM   4507  CB  ASP B 290      17.141  19.641  14.695  1.00 84.69           C  
ATOM   4508  O   ASP B 290      15.531  18.703  12.414  1.00 84.69           O  
ATOM   4509  CG  ASP B 290      17.641  18.281  15.156  1.00 84.69           C  
ATOM   4510  OD1 ASP B 290      18.438  17.656  14.438  1.00 84.69           O  
ATOM   4511  OD2 ASP B 290      17.219  17.844  16.250  1.00 84.69           O  
ATOM   4512  N   ASN B 291      17.562  18.125  11.648  1.00 85.38           N  
ATOM   4513  CA  ASN B 291      17.062  17.062  10.789  1.00 85.38           C  
ATOM   4514  C   ASN B 291      17.266  15.688  11.422  1.00 85.38           C  
ATOM   4515  CB  ASN B 291      17.719  17.125   9.414  1.00 85.38           C  
ATOM   4516  O   ASN B 291      18.359  15.133  11.359  1.00 85.38           O  
ATOM   4517  CG  ASN B 291      17.172  16.094   8.453  1.00 85.38           C  
ATOM   4518  ND2 ASN B 291      17.828  15.938   7.309  1.00 85.38           N  
ATOM   4519  OD1 ASN B 291      16.172  15.430   8.742  1.00 85.38           O  
ATOM   4520  N   ALA B 292      16.219  15.227  11.914  1.00 76.25           N  
ATOM   4521  CA  ALA B 292      16.312  13.898  12.523  1.00 76.25           C  
ATOM   4522  C   ALA B 292      15.797  12.820  11.578  1.00 76.25           C  
ATOM   4523  CB  ALA B 292      15.531  13.867  13.836  1.00 76.25           C  
ATOM   4524  O   ALA B 292      15.312  11.781  12.016  1.00 76.25           O  
ATOM   4525  N   SER B 293      15.914  13.047  10.336  1.00 75.88           N  
ATOM   4526  CA  SER B 293      15.492  12.062   9.344  1.00 75.88           C  
ATOM   4527  C   SER B 293      16.688  11.453   8.617  1.00 75.88           C  
ATOM   4528  CB  SER B 293      14.531  12.695   8.328  1.00 75.88           C  
ATOM   4529  O   SER B 293      17.812  11.945   8.750  1.00 75.88           O  
ATOM   4530  OG  SER B 293      15.250  13.477   7.391  1.00 75.88           O  
ATOM   4531  N   GLY B 294      16.359  10.414   7.789  1.00 71.81           N  
ATOM   4532  CA  GLY B 294      17.391   9.750   7.020  1.00 71.81           C  
ATOM   4533  C   GLY B 294      17.609  10.367   5.652  1.00 71.81           C  
ATOM   4534  O   GLY B 294      18.469   9.914   4.891  1.00 71.81           O  
ATOM   4535  N   CYS B 295      16.891  11.469   5.387  1.00 73.50           N  
ATOM   4536  CA  CYS B 295      17.016  12.117   4.086  1.00 73.50           C  
ATOM   4537  C   CYS B 295      17.594  13.523   4.230  1.00 73.50           C  
ATOM   4538  CB  CYS B 295      15.664  12.188   3.381  1.00 73.50           C  
ATOM   4539  O   CYS B 295      17.359  14.188   5.242  1.00 73.50           O  
ATOM   4540  SG  CYS B 295      14.867  10.578   3.166  1.00 73.50           S  
ATOM   4541  N   SER B 296      18.438  13.883   3.201  1.00 81.44           N  
ATOM   4542  CA  SER B 296      18.891  15.266   3.174  1.00 81.44           C  
ATOM   4543  C   SER B 296      17.797  16.203   2.680  1.00 81.44           C  
ATOM   4544  CB  SER B 296      20.141  15.406   2.285  1.00 81.44           C  
ATOM   4545  O   SER B 296      16.922  15.789   1.908  1.00 81.44           O  
ATOM   4546  OG  SER B 296      19.828  15.047   0.947  1.00 81.44           O  
ATOM   4547  N   LEU B 297      17.844  17.375   3.254  1.00 84.62           N  
ATOM   4548  CA  LEU B 297      16.844  18.375   2.904  1.00 84.62           C  
ATOM   4549  C   LEU B 297      17.531  19.688   2.471  1.00 84.62           C  
ATOM   4550  CB  LEU B 297      15.914  18.641   4.086  1.00 84.62           C  
ATOM   4551  O   LEU B 297      18.688  19.938   2.818  1.00 84.62           O  
ATOM   4552  CG  LEU B 297      15.266  17.422   4.727  1.00 84.62           C  
ATOM   4553  CD1 LEU B 297      15.180  17.594   6.238  1.00 84.62           C  
ATOM   4554  CD2 LEU B 297      13.883  17.172   4.133  1.00 84.62           C  
ATOM   4555  N   THR B 298      16.797  20.422   1.665  1.00 88.44           N  
ATOM   4556  CA  THR B 298      17.266  21.734   1.232  1.00 88.44           C  
ATOM   4557  C   THR B 298      16.312  22.828   1.677  1.00 88.44           C  
ATOM   4558  CB  THR B 298      17.438  21.781  -0.297  1.00 88.44           C  
ATOM   4559  O   THR B 298      15.102  22.750   1.433  1.00 88.44           O  
ATOM   4560  CG2 THR B 298      18.156  23.062  -0.725  1.00 88.44           C  
ATOM   4561  OG1 THR B 298      18.203  20.656  -0.725  1.00 88.44           O  
ATOM   4562  N   VAL B 299      16.859  23.766   2.449  1.00 90.81           N  
ATOM   4563  CA  VAL B 299      16.094  24.984   2.764  1.00 90.81           C  
ATOM   4564  C   VAL B 299      16.188  25.969   1.603  1.00 90.81           C  
ATOM   4565  CB  VAL B 299      16.594  25.641   4.066  1.00 90.81           C  
ATOM   4566  O   VAL B 299      17.281  26.391   1.232  1.00 90.81           O  
ATOM   4567  CG1 VAL B 299      15.750  26.859   4.414  1.00 90.81           C  
ATOM   4568  CG2 VAL B 299      16.578  24.641   5.215  1.00 90.81           C  
ATOM   4569  N   ARG B 300      15.094  26.250   1.086  1.00 89.19           N  
ATOM   4570  CA  ARG B 300      15.055  27.078  -0.124  1.00 89.19           C  
ATOM   4571  C   ARG B 300      15.352  28.531   0.192  1.00 89.19           C  
ATOM   4572  CB  ARG B 300      13.688  26.953  -0.808  1.00 89.19           C  
ATOM   4573  O   ARG B 300      15.086  29.000   1.299  1.00 89.19           O  
ATOM   4574  CG  ARG B 300      13.398  25.578  -1.371  1.00 89.19           C  
ATOM   4575  CD  ARG B 300      14.141  25.328  -2.676  1.00 89.19           C  
ATOM   4576  NE  ARG B 300      13.773  24.047  -3.273  1.00 89.19           N  
ATOM   4577  NH1 ARG B 300      14.656  24.531  -5.352  1.00 89.19           N  
ATOM   4578  NH2 ARG B 300      13.648  22.500  -4.973  1.00 89.19           N  
ATOM   4579  CZ  ARG B 300      14.023  23.703  -4.531  1.00 89.19           C  
ATOM   4580  N   SER B 301      15.836  29.156  -0.875  1.00 90.56           N  
ATOM   4581  CA  SER B 301      16.016  30.609  -0.778  1.00 90.56           C  
ATOM   4582  C   SER B 301      14.688  31.312  -0.604  1.00 90.56           C  
ATOM   4583  CB  SER B 301      16.734  31.141  -2.020  1.00 90.56           C  
ATOM   4584  O   SER B 301      13.648  30.828  -1.046  1.00 90.56           O  
ATOM   4585  OG  SER B 301      15.914  31.016  -3.168  1.00 90.56           O  
ATOM   4586  N   GLY B 302      14.672  32.344   0.180  1.00 85.00           N  
ATOM   4587  CA  GLY B 302      13.453  33.094   0.430  1.00 85.00           C  
ATOM   4588  C   GLY B 302      12.852  32.812   1.798  1.00 85.00           C  
ATOM   4589  O   GLY B 302      11.891  33.500   2.203  1.00 85.00           O  
ATOM   4590  N   SER B 303      13.445  31.844   2.463  1.00 89.62           N  
ATOM   4591  CA  SER B 303      13.039  31.609   3.844  1.00 89.62           C  
ATOM   4592  C   SER B 303      13.297  32.844   4.715  1.00 89.62           C  
ATOM   4593  CB  SER B 303      13.773  30.406   4.418  1.00 89.62           C  
ATOM   4594  O   SER B 303      14.211  33.625   4.445  1.00 89.62           O  
ATOM   4595  OG  SER B 303      13.492  29.234   3.668  1.00 89.62           O  
ATOM   4596  N   HIS B 304      12.508  33.000   5.758  1.00 87.06           N  
ATOM   4597  CA  HIS B 304      12.469  34.281   6.480  1.00 87.06           C  
ATOM   4598  C   HIS B 304      12.891  34.094   7.934  1.00 87.06           C  
ATOM   4599  CB  HIS B 304      11.070  34.875   6.418  1.00 87.06           C  
ATOM   4600  O   HIS B 304      12.711  33.031   8.508  1.00 87.06           O  
ATOM   4601  CG  HIS B 304      10.562  35.062   5.023  1.00 87.06           C  
ATOM   4602  CD2 HIS B 304       9.711  34.344   4.277  1.00 87.06           C  
ATOM   4603  ND1 HIS B 304      10.930  36.156   4.234  1.00 87.06           N  
ATOM   4604  CE1 HIS B 304      10.328  36.062   3.061  1.00 87.06           C  
ATOM   4605  NE2 HIS B 304       9.586  34.969   3.061  1.00 87.06           N  
ATOM   4606  N   PHE B 305      13.531  35.125   8.445  1.00 90.44           N  
ATOM   4607  CA  PHE B 305      13.836  35.344   9.859  1.00 90.44           C  
ATOM   4608  C   PHE B 305      13.570  36.781  10.258  1.00 90.44           C  
ATOM   4609  CB  PHE B 305      15.289  34.969  10.156  1.00 90.44           C  
ATOM   4610  O   PHE B 305      14.039  37.719   9.594  1.00 90.44           O  
ATOM   4611  CG  PHE B 305      15.695  35.219  11.586  1.00 90.44           C  
ATOM   4612  CD1 PHE B 305      16.922  35.812  11.875  1.00 90.44           C  
ATOM   4613  CD2 PHE B 305      14.859  34.875  12.633  1.00 90.44           C  
ATOM   4614  CE1 PHE B 305      17.297  36.031  13.195  1.00 90.44           C  
ATOM   4615  CE2 PHE B 305      15.234  35.094  13.953  1.00 90.44           C  
ATOM   4616  CZ  PHE B 305      16.453  35.688  14.234  1.00 90.44           C  
ATOM   4617  N   SER B 306      12.703  37.031  11.297  1.00 90.69           N  
ATOM   4618  CA  SER B 306      12.344  38.375  11.688  1.00 90.69           C  
ATOM   4619  C   SER B 306      12.250  38.500  13.203  1.00 90.69           C  
ATOM   4620  CB  SER B 306      11.016  38.781  11.047  1.00 90.69           C  
ATOM   4621  O   SER B 306      12.062  37.500  13.906  1.00 90.69           O  
ATOM   4622  OG  SER B 306       9.945  38.062  11.609  1.00 90.69           O  
ATOM   4623  N   ALA B 307      12.477  39.781  13.594  1.00 91.12           N  
ATOM   4624  CA  ALA B 307      12.344  40.156  15.000  1.00 91.12           C  
ATOM   4625  C   ALA B 307      11.820  41.594  15.141  1.00 91.12           C  
ATOM   4626  CB  ALA B 307      13.680  40.000  15.727  1.00 91.12           C  
ATOM   4627  O   ALA B 307      12.188  42.469  14.359  1.00 91.12           O  
ATOM   4628  N   VAL B 308      10.875  41.812  16.125  1.00 88.38           N  
ATOM   4629  CA  VAL B 308      10.336  43.156  16.406  1.00 88.38           C  
ATOM   4630  C   VAL B 308      10.289  43.375  17.922  1.00 88.38           C  
ATOM   4631  CB  VAL B 308       8.930  43.344  15.789  1.00 88.38           C  
ATOM   4632  O   VAL B 308       9.781  42.531  18.656  1.00 88.38           O  
ATOM   4633  CG1 VAL B 308       8.367  44.719  16.125  1.00 88.38           C  
ATOM   4634  CG2 VAL B 308       8.984  43.125  14.281  1.00 88.38           C  
ATOM   4635  N   LEU B 309      10.805  44.500  18.266  1.00 88.44           N  
ATOM   4636  CA  LEU B 309      10.750  44.875  19.672  1.00 88.44           C  
ATOM   4637  C   LEU B 309       9.352  45.375  20.047  1.00 88.44           C  
ATOM   4638  CB  LEU B 309      11.781  45.969  19.984  1.00 88.44           C  
ATOM   4639  O   LEU B 309       8.875  46.375  19.516  1.00 88.44           O  
ATOM   4640  CG  LEU B 309      11.812  46.500  21.422  1.00 88.44           C  
ATOM   4641  CD1 LEU B 309      12.273  45.406  22.375  1.00 88.44           C  
ATOM   4642  CD2 LEU B 309      12.711  47.719  21.516  1.00 88.44           C  
ATOM   4643  N   LEU B 310       8.789  44.656  20.938  1.00 83.25           N  
ATOM   4644  CA  LEU B 310       7.449  45.000  21.375  1.00 83.25           C  
ATOM   4645  C   LEU B 310       7.504  46.062  22.469  1.00 83.25           C  
ATOM   4646  CB  LEU B 310       6.680  43.781  21.859  1.00 83.25           C  
ATOM   4647  O   LEU B 310       6.723  47.000  22.469  1.00 83.25           O  
ATOM   4648  CG  LEU B 310       6.418  42.688  20.812  1.00 83.25           C  
ATOM   4649  CD1 LEU B 310       5.750  41.500  21.469  1.00 83.25           C  
ATOM   4650  CD2 LEU B 310       5.555  43.250  19.672  1.00 83.25           C  
ATOM   4651  N   GLY B 311       8.383  45.969  23.375  1.00 82.94           N  
ATOM   4652  CA  GLY B 311       8.547  46.844  24.516  1.00 82.94           C  
ATOM   4653  C   GLY B 311       9.656  46.406  25.453  1.00 82.94           C  
ATOM   4654  O   GLY B 311      10.281  45.375  25.234  1.00 82.94           O  
ATOM   4655  N   VAL B 312       9.812  47.344  26.375  1.00 82.56           N  
ATOM   4656  CA  VAL B 312      10.859  47.062  27.344  1.00 82.56           C  
ATOM   4657  C   VAL B 312      10.242  46.438  28.609  1.00 82.56           C  
ATOM   4658  CB  VAL B 312      11.680  48.312  27.703  1.00 82.56           C  
ATOM   4659  O   VAL B 312       9.078  46.688  28.906  1.00 82.56           O  
ATOM   4660  CG1 VAL B 312      12.922  48.406  26.828  1.00 82.56           C  
ATOM   4661  CG2 VAL B 312      10.812  49.562  27.547  1.00 82.56           C  
TER    4662      VAL B 312                                                      
ATOM   4663  N   GLU C   1     -14.133 -58.844  53.750  1.00 17.47           N  
ATOM   4664  CA  GLU C   1     -14.406 -58.938  55.188  1.00 17.47           C  
ATOM   4665  C   GLU C   1     -14.469 -57.562  55.812  1.00 17.47           C  
ATOM   4666  CB  GLU C   1     -13.352 -59.812  55.875  1.00 17.47           C  
ATOM   4667  O   GLU C   1     -15.438 -57.219  56.500  1.00 17.47           O  
ATOM   4668  CG  GLU C   1     -13.789 -61.250  56.125  1.00 17.47           C  
ATOM   4669  CD  GLU C   1     -12.742 -62.062  56.844  1.00 17.47           C  
ATOM   4670  OE1 GLU C   1     -13.070 -63.188  57.312  1.00 17.47           O  
ATOM   4671  OE2 GLU C   1     -11.586 -61.594  56.969  1.00 17.47           O  
ATOM   4672  N   PRO C   2     -13.617 -57.156  56.750  1.00 17.17           N  
ATOM   4673  CA  PRO C   2     -13.898 -56.750  58.125  1.00 17.17           C  
ATOM   4674  C   PRO C   2     -14.188 -55.250  58.219  1.00 17.17           C  
ATOM   4675  CB  PRO C   2     -12.609 -57.094  58.875  1.00 17.17           C  
ATOM   4676  O   PRO C   2     -15.156 -54.844  58.875  1.00 17.17           O  
ATOM   4677  CG  PRO C   2     -11.602 -57.344  57.781  1.00 17.17           C  
ATOM   4678  CD  PRO C   2     -12.305 -57.344  56.469  1.00 17.17           C  
ATOM   4679  N   PRO C   3     -13.305 -54.281  58.250  1.00 17.14           N  
ATOM   4680  CA  PRO C   3     -13.039 -53.812  59.625  1.00 17.14           C  
ATOM   4681  C   PRO C   3     -13.961 -52.656  60.031  1.00 17.14           C  
ATOM   4682  CB  PRO C   3     -11.586 -53.344  59.562  1.00 17.14           C  
ATOM   4683  O   PRO C   3     -14.508 -51.969  59.188  1.00 17.14           O  
ATOM   4684  CG  PRO C   3     -11.273 -53.250  58.094  1.00 17.14           C  
ATOM   4685  CD  PRO C   3     -12.422 -53.812  57.344  1.00 17.14           C  
ATOM   4686  N   PRO C   4     -13.930 -52.094  61.250  1.00 18.44           N  
ATOM   4687  CA  PRO C   4     -14.453 -51.781  62.562  1.00 18.44           C  
ATOM   4688  C   PRO C   4     -14.883 -50.312  62.688  1.00 18.44           C  
ATOM   4689  CB  PRO C   4     -13.273 -52.062  63.500  1.00 18.44           C  
ATOM   4690  O   PRO C   4     -15.984 -50.031  63.156  1.00 18.44           O  
ATOM   4691  CG  PRO C   4     -12.094 -52.188  62.594  1.00 18.44           C  
ATOM   4692  CD  PRO C   4     -12.586 -52.188  61.156  1.00 18.44           C  
ATOM   4693  N   GLY C   5     -13.984 -49.406  62.906  1.00 16.52           N  
ATOM   4694  CA  GLY C   5     -14.008 -48.781  64.250  1.00 16.52           C  
ATOM   4695  C   GLY C   5     -15.070 -47.719  64.375  1.00 16.52           C  
ATOM   4696  O   GLY C   5     -15.867 -47.500  63.469  1.00 16.52           O  
ATOM   4697  N   ASN C   6     -14.703 -46.438  64.750  1.00 16.00           N  
ATOM   4698  CA  ASN C   6     -14.797 -45.812  66.062  1.00 16.00           C  
ATOM   4699  C   ASN C   6     -16.031 -44.906  66.188  1.00 16.00           C  
ATOM   4700  CB  ASN C   6     -13.531 -45.000  66.375  1.00 16.00           C  
ATOM   4701  O   ASN C   6     -16.516 -44.406  65.125  1.00 16.00           O  
ATOM   4702  CG  ASN C   6     -12.492 -45.812  67.125  1.00 16.00           C  
ATOM   4703  ND2 ASN C   6     -11.273 -45.281  67.188  1.00 16.00           N  
ATOM   4704  OD1 ASN C   6     -12.773 -46.906  67.625  1.00 16.00           O  
ATOM   4705  N   GLU C   7     -16.484 -44.406  67.375  1.00 17.12           N  
ATOM   4706  CA  GLU C   7     -17.438 -44.094  68.438  1.00 17.12           C  
ATOM   4707  C   GLU C   7     -17.828 -42.625  68.375  1.00 17.12           C  
ATOM   4708  CB  GLU C   7     -16.844 -44.438  69.812  1.00 17.12           C  
ATOM   4709  O   GLU C   7     -18.641 -42.156  69.188  1.00 17.12           O  
ATOM   4710  CG  GLU C   7     -17.172 -45.844  70.250  1.00 17.12           C  
ATOM   4711  CD  GLU C   7     -16.656 -46.156  71.625  1.00 17.12           C  
ATOM   4712  OE1 GLU C   7     -17.000 -47.219  72.188  1.00 17.12           O  
ATOM   4713  OE2 GLU C   7     -15.914 -45.312  72.188  1.00 17.12           O  
ATOM   4714  N   LEU C   8     -17.484 -41.719  67.500  1.00 15.01           N  
ATOM   4715  CA  LEU C   8     -17.562 -40.469  68.250  1.00 15.01           C  
ATOM   4716  C   LEU C   8     -18.953 -40.250  68.812  1.00 15.01           C  
ATOM   4717  CB  LEU C   8     -17.188 -39.281  67.312  1.00 15.01           C  
ATOM   4718  O   LEU C   8     -19.953 -40.438  68.125  1.00 15.01           O  
ATOM   4719  CG  LEU C   8     -15.695 -38.969  67.250  1.00 15.01           C  
ATOM   4720  CD1 LEU C   8     -15.375 -38.406  65.875  1.00 15.01           C  
ATOM   4721  CD2 LEU C   8     -15.289 -38.000  68.312  1.00 15.01           C  
ATOM   4722  N   PRO C   9     -19.203 -40.000  70.125  1.00 16.33           N  
ATOM   4723  CA  PRO C   9     -20.094 -39.969  71.312  1.00 16.33           C  
ATOM   4724  C   PRO C   9     -21.203 -38.938  71.188  1.00 16.33           C  
ATOM   4725  CB  PRO C   9     -19.141 -39.656  72.438  1.00 16.33           C  
ATOM   4726  O   PRO C   9     -22.375 -39.281  71.000  1.00 16.33           O  
ATOM   4727  CG  PRO C   9     -17.875 -39.219  71.750  1.00 16.33           C  
ATOM   4728  CD  PRO C   9     -18.016 -39.406  70.312  1.00 16.33           C  
ATOM   4729  N   ARG C  10     -21.156 -37.844  72.125  1.00 16.06           N  
ATOM   4730  CA  ARG C  10     -21.875 -37.562  73.375  1.00 16.06           C  
ATOM   4731  C   ARG C  10     -23.047 -36.625  73.062  1.00 16.06           C  
ATOM   4732  CB  ARG C  10     -20.938 -36.969  74.375  1.00 16.06           C  
ATOM   4733  O   ARG C  10     -23.234 -36.156  72.000  1.00 16.06           O  
ATOM   4734  CG  ARG C  10     -20.266 -38.000  75.250  1.00 16.06           C  
ATOM   4735  CD  ARG C  10     -19.422 -37.375  76.375  1.00 16.06           C  
ATOM   4736  NE  ARG C  10     -18.781 -38.344  77.250  1.00 16.06           N  
ATOM   4737  NH1 ARG C  10     -17.828 -36.812  78.688  1.00 16.06           N  
ATOM   4738  NH2 ARG C  10     -17.516 -39.062  79.000  1.00 16.06           N  
ATOM   4739  CZ  ARG C  10     -18.047 -38.094  78.312  1.00 16.06           C  
ATOM   4740  N   GLY C  11     -23.062 -35.281  73.750  1.00 16.20           N  
ATOM   4741  CA  GLY C  11     -23.781 -34.844  74.938  1.00 16.20           C  
ATOM   4742  C   GLY C  11     -25.062 -34.094  74.562  1.00 16.20           C  
ATOM   4743  O   GLY C  11     -25.297 -33.719  73.438  1.00 16.20           O  
ATOM   4744  N   PRO C  12     -25.938 -33.438  75.688  1.00 18.52           N  
ATOM   4745  CA  PRO C  12     -27.266 -33.375  76.312  1.00 18.52           C  
ATOM   4746  C   PRO C  12     -28.047 -32.125  75.938  1.00 18.52           C  
ATOM   4747  CB  PRO C  12     -26.938 -33.344  77.812  1.00 18.52           C  
ATOM   4748  O   PRO C  12     -29.250 -32.219  75.625  1.00 18.52           O  
ATOM   4749  CG  PRO C  12     -25.453 -33.125  77.875  1.00 18.52           C  
ATOM   4750  CD  PRO C  12     -24.906 -33.156  76.500  1.00 18.52           C  
ATOM   4751  N   GLY C  13     -27.516 -30.891  76.188  1.00 17.52           N  
ATOM   4752  CA  GLY C  13     -28.156 -29.984  77.125  1.00 17.52           C  
ATOM   4753  C   GLY C  13     -29.484 -29.453  76.625  1.00 17.52           C  
ATOM   4754  O   GLY C  13     -29.812 -29.578  75.438  1.00 17.52           O  
ATOM   4755  N   GLU C  14     -30.359 -28.453  77.375  1.00 18.52           N  
ATOM   4756  CA  GLU C  14     -31.609 -28.094  78.062  1.00 18.52           C  
ATOM   4757  C   GLU C  14     -32.438 -27.125  77.188  1.00 18.52           C  
ATOM   4758  CB  GLU C  14     -31.344 -27.484  79.438  1.00 18.52           C  
ATOM   4759  O   GLU C  14     -33.625 -27.312  77.000  1.00 18.52           O  
ATOM   4760  CG  GLU C  14     -31.234 -28.516  80.562  1.00 18.52           C  
ATOM   4761  CD  GLU C  14     -30.938 -27.906  81.875  1.00 18.52           C  
ATOM   4762  OE1 GLU C  14     -31.000 -28.625  82.938  1.00 18.52           O  
ATOM   4763  OE2 GLU C  14     -30.656 -26.688  81.938  1.00 18.52           O  
ATOM   4764  N   SER C  15     -31.984 -25.781  77.062  1.00 17.89           N  
ATOM   4765  CA  SER C  15     -32.719 -24.672  77.625  1.00 17.89           C  
ATOM   4766  C   SER C  15     -34.000 -24.391  76.875  1.00 17.89           C  
ATOM   4767  CB  SER C  15     -31.875 -23.406  77.688  1.00 17.89           C  
ATOM   4768  O   SER C  15     -34.125 -24.781  75.688  1.00 17.89           O  
ATOM   4769  OG  SER C  15     -30.641 -23.656  78.375  1.00 17.89           O  
ATOM   4770  N   ARG C  16     -34.875 -23.359  77.438  1.00 18.12           N  
ATOM   4771  CA  ARG C  16     -36.250 -22.922  77.625  1.00 18.12           C  
ATOM   4772  C   ARG C  16     -36.812 -22.281  76.375  1.00 18.12           C  
ATOM   4773  CB  ARG C  16     -36.344 -21.953  78.812  1.00 18.12           C  
ATOM   4774  O   ARG C  16     -36.062 -21.688  75.562  1.00 18.12           O  
ATOM   4775  CG  ARG C  16     -36.812 -22.594  80.125  1.00 18.12           C  
ATOM   4776  CD  ARG C  16     -36.812 -21.594  81.250  1.00 18.12           C  
ATOM   4777  NE  ARG C  16     -37.781 -21.953  82.250  1.00 18.12           N  
ATOM   4778  NH1 ARG C  16     -36.938 -20.516  83.875  1.00 18.12           N  
ATOM   4779  NH2 ARG C  16     -38.750 -21.844  84.375  1.00 18.12           N  
ATOM   4780  CZ  ARG C  16     -37.812 -21.438  83.500  1.00 18.12           C  
ATOM   4781  N   ALA C  17     -38.156 -22.359  76.125  1.00 20.52           N  
ATOM   4782  CA  ALA C  17     -39.156 -22.266  75.062  1.00 20.52           C  
ATOM   4783  C   ALA C  17     -39.500 -20.812  74.750  1.00 20.52           C  
ATOM   4784  CB  ALA C  17     -40.406 -23.047  75.438  1.00 20.52           C  
ATOM   4785  O   ALA C  17     -40.469 -20.547  74.000  1.00 20.52           O  
ATOM   4786  N   GLY C  18     -38.531 -19.844  75.000  1.00 18.66           N  
ATOM   4787  CA  GLY C  18     -39.000 -18.484  75.250  1.00 18.66           C  
ATOM   4788  C   GLY C  18     -39.906 -18.016  74.125  1.00 18.66           C  
ATOM   4789  O   GLY C  18     -39.938 -18.594  73.062  1.00 18.66           O  
ATOM   4790  N   PRO C  19     -40.656 -16.844  74.375  1.00 21.73           N  
ATOM   4791  CA  PRO C  19     -42.000 -16.391  73.938  1.00 21.73           C  
ATOM   4792  C   PRO C  19     -42.031 -16.031  72.500  1.00 21.73           C  
ATOM   4793  CB  PRO C  19     -42.219 -15.141  74.812  1.00 21.73           C  
ATOM   4794  O   PRO C  19     -40.969 -15.820  71.875  1.00 21.73           O  
ATOM   4795  CG  PRO C  19     -40.906 -14.844  75.438  1.00 21.73           C  
ATOM   4796  CD  PRO C  19     -39.938 -15.945  75.062  1.00 21.73           C  
ATOM   4797  N   ALA C  20     -43.250 -15.852  71.938  1.00 21.69           N  
ATOM   4798  CA  ALA C  20     -43.938 -15.836  70.688  1.00 21.69           C  
ATOM   4799  C   ALA C  20     -43.594 -14.586  69.875  1.00 21.69           C  
ATOM   4800  CB  ALA C  20     -45.438 -15.922  70.875  1.00 21.69           C  
ATOM   4801  O   ALA C  20     -43.969 -13.477  70.250  1.00 21.69           O  
ATOM   4802  N   ALA C  21     -42.281 -14.328  69.625  1.00 20.47           N  
ATOM   4803  CA  ALA C  21     -41.750 -13.039  69.188  1.00 20.47           C  
ATOM   4804  C   ALA C  21     -42.500 -12.555  67.938  1.00 20.47           C  
ATOM   4805  CB  ALA C  21     -40.250 -13.148  68.875  1.00 20.47           C  
ATOM   4806  O   ALA C  21     -42.781 -13.328  67.000  1.00 20.47           O  
ATOM   4807  N   ARG C  22     -43.219 -11.406  68.125  1.00 24.69           N  
ATOM   4808  CA  ARG C  22     -44.188 -10.750  67.188  1.00 24.69           C  
ATOM   4809  C   ARG C  22     -43.625 -10.570  65.812  1.00 24.69           C  
ATOM   4810  CB  ARG C  22     -44.594  -9.391  67.812  1.00 24.69           C  
ATOM   4811  O   ARG C  22     -42.406 -10.477  65.625  1.00 24.69           O  
ATOM   4812  CG  ARG C  22     -45.688  -9.469  68.812  1.00 24.69           C  
ATOM   4813  CD  ARG C  22     -46.125  -8.094  69.312  1.00 24.69           C  
ATOM   4814  NE  ARG C  22     -47.250  -8.164  70.250  1.00 24.69           N  
ATOM   4815  NH1 ARG C  22     -47.531  -5.879  70.438  1.00 24.69           N  
ATOM   4816  NH2 ARG C  22     -48.906  -7.297  71.562  1.00 24.69           N  
ATOM   4817  CZ  ARG C  22     -47.875  -7.113  70.750  1.00 24.69           C  
ATOM   4818  N   PRO C  23     -44.375 -10.805  64.688  1.00 25.70           N  
ATOM   4819  CA  PRO C  23     -44.031 -10.938  63.312  1.00 25.70           C  
ATOM   4820  C   PRO C  23     -43.406  -9.672  62.719  1.00 25.70           C  
ATOM   4821  CB  PRO C  23     -45.375 -11.234  62.625  1.00 25.70           C  
ATOM   4822  O   PRO C  23     -44.000  -8.586  62.812  1.00 25.70           O  
ATOM   4823  CG  PRO C  23     -46.406 -11.000  63.688  1.00 25.70           C  
ATOM   4824  CD  PRO C  23     -45.688 -10.680  65.000  1.00 25.70           C  
ATOM   4825  N   PRO C  24     -42.000  -9.438  62.875  1.00 24.72           N  
ATOM   4826  CA  PRO C  24     -41.438  -8.117  62.594  1.00 24.72           C  
ATOM   4827  C   PRO C  24     -41.938  -7.551  61.281  1.00 24.72           C  
ATOM   4828  CB  PRO C  24     -39.938  -8.359  62.562  1.00 24.72           C  
ATOM   4829  O   PRO C  24     -42.250  -8.312  60.344  1.00 24.72           O  
ATOM   4830  CG  PRO C  24     -39.781  -9.844  62.500  1.00 24.72           C  
ATOM   4831  CD  PRO C  24     -41.125 -10.469  62.719  1.00 24.72           C  
ATOM   4832  N   GLU C  25     -42.500  -6.352  61.281  1.00 28.36           N  
ATOM   4833  CA  GLU C  25     -43.062  -5.539  60.219  1.00 28.36           C  
ATOM   4834  C   GLU C  25     -42.125  -5.508  59.000  1.00 28.36           C  
ATOM   4835  CB  GLU C  25     -43.344  -4.113  60.719  1.00 28.36           C  
ATOM   4836  O   GLU C  25     -40.906  -5.496  59.156  1.00 28.36           O  
ATOM   4837  CG  GLU C  25     -44.688  -3.934  61.344  1.00 28.36           C  
ATOM   4838  CD  GLU C  25     -45.031  -2.480  61.656  1.00 28.36           C  
ATOM   4839  OE1 GLU C  25     -46.188  -2.188  62.000  1.00 28.36           O  
ATOM   4840  OE2 GLU C  25     -44.125  -1.631  61.531  1.00 28.36           O  
ATOM   4841  N   PRO C  26     -42.594  -5.859  57.781  1.00 28.14           N  
ATOM   4842  CA  PRO C  26     -41.812  -6.035  56.531  1.00 28.14           C  
ATOM   4843  C   PRO C  26     -40.875  -4.867  56.250  1.00 28.14           C  
ATOM   4844  CB  PRO C  26     -42.906  -6.137  55.469  1.00 28.14           C  
ATOM   4845  O   PRO C  26     -41.312  -3.711  56.250  1.00 28.14           O  
ATOM   4846  CG  PRO C  26     -44.188  -5.770  56.156  1.00 28.14           C  
ATOM   4847  CD  PRO C  26     -43.875  -5.570  57.594  1.00 28.14           C  
ATOM   4848  N   THR C  27     -39.719  -4.832  56.938  1.00 28.86           N  
ATOM   4849  CA  THR C  27     -38.719  -3.775  56.750  1.00 28.86           C  
ATOM   4850  C   THR C  27     -38.625  -3.375  55.281  1.00 28.86           C  
ATOM   4851  CB  THR C  27     -37.344  -4.215  57.250  1.00 28.86           C  
ATOM   4852  O   THR C  27     -38.469  -4.234  54.406  1.00 28.86           O  
ATOM   4853  CG2 THR C  27     -37.031  -3.594  58.625  1.00 28.86           C  
ATOM   4854  OG1 THR C  27     -37.312  -5.641  57.375  1.00 28.86           O  
ATOM   4855  N   ALA C  28     -39.219  -2.275  54.906  1.00 29.77           N  
ATOM   4856  CA  ALA C  28     -39.156  -1.642  53.594  1.00 29.77           C  
ATOM   4857  C   ALA C  28     -37.750  -1.750  53.031  1.00 29.77           C  
ATOM   4858  CB  ALA C  28     -39.594  -0.178  53.688  1.00 29.77           C  
ATOM   4859  O   ALA C  28     -36.750  -1.510  53.719  1.00 29.77           O  
ATOM   4860  N   GLU C  29     -37.406  -2.809  52.312  1.00 32.00           N  
ATOM   4861  CA  GLU C  29     -36.188  -3.006  51.562  1.00 32.00           C  
ATOM   4862  C   GLU C  29     -35.625  -1.675  51.094  1.00 32.00           C  
ATOM   4863  CB  GLU C  29     -36.438  -3.928  50.375  1.00 32.00           C  
ATOM   4864  O   GLU C  29     -36.250  -0.938  50.344  1.00 32.00           O  
ATOM   4865  CG  GLU C  29     -36.281  -5.406  50.688  1.00 32.00           C  
ATOM   4866  CD  GLU C  29     -36.500  -6.309  49.469  1.00 32.00           C  
ATOM   4867  OE1 GLU C  29     -36.219  -7.527  49.562  1.00 32.00           O  
ATOM   4868  OE2 GLU C  29     -36.969  -5.797  48.438  1.00 32.00           O  
ATOM   4869  N   ARG C  30     -35.094  -0.861  52.031  1.00 34.28           N  
ATOM   4870  CA  ARG C  30     -34.375   0.366  51.719  1.00 34.28           C  
ATOM   4871  C   ARG C  30     -33.625   0.250  50.375  1.00 34.28           C  
ATOM   4872  CB  ARG C  30     -33.375   0.694  52.812  1.00 34.28           C  
ATOM   4873  O   ARG C  30     -32.906  -0.710  50.156  1.00 34.28           O  
ATOM   4874  CG  ARG C  30     -33.938   1.612  53.906  1.00 34.28           C  
ATOM   4875  CD  ARG C  30     -32.906   1.882  55.000  1.00 34.28           C  
ATOM   4876  NE  ARG C  30     -33.406   2.838  55.969  1.00 34.28           N  
ATOM   4877  NH1 ARG C  30     -31.734   2.459  57.531  1.00 34.28           N  
ATOM   4878  NH2 ARG C  30     -33.406   3.982  57.969  1.00 34.28           N  
ATOM   4879  CZ  ARG C  30     -32.844   3.092  57.156  1.00 34.28           C  
ATOM   4880  N   ALA C  31     -34.281   0.742  49.375  1.00 38.69           N  
ATOM   4881  CA  ALA C  31     -33.625   0.966  48.062  1.00 38.69           C  
ATOM   4882  C   ALA C  31     -32.156   1.303  48.250  1.00 38.69           C  
ATOM   4883  CB  ALA C  31     -34.344   2.082  47.312  1.00 38.69           C  
ATOM   4884  O   ALA C  31     -31.797   2.191  49.031  1.00 38.69           O  
ATOM   4885  N   HIS C  32     -31.266   0.379  48.562  1.00 44.28           N  
ATOM   4886  CA  HIS C  32     -29.828   0.591  48.594  1.00 44.28           C  
ATOM   4887  C   HIS C  32     -29.422   1.796  47.750  1.00 44.28           C  
ATOM   4888  CB  HIS C  32     -29.094  -0.659  48.094  1.00 44.28           C  
ATOM   4889  O   HIS C  32     -29.531   1.762  46.531  1.00 44.28           O  
ATOM   4890  CG  HIS C  32     -28.734  -1.614  49.188  1.00 44.28           C  
ATOM   4891  CD2 HIS C  32     -29.203  -2.852  49.500  1.00 44.28           C  
ATOM   4892  ND1 HIS C  32     -27.797  -1.328  50.156  1.00 44.28           N  
ATOM   4893  CE1 HIS C  32     -27.688  -2.352  51.000  1.00 44.28           C  
ATOM   4894  NE2 HIS C  32     -28.547  -3.289  50.594  1.00 44.28           N  
ATOM   4895  N   SER C  33     -29.609   3.002  48.188  1.00 54.12           N  
ATOM   4896  CA  SER C  33     -29.203   4.305  47.656  1.00 54.12           C  
ATOM   4897  C   SER C  33     -27.781   4.273  47.125  1.00 54.12           C  
ATOM   4898  CB  SER C  33     -29.328   5.379  48.750  1.00 54.12           C  
ATOM   4899  O   SER C  33     -26.844   3.988  47.875  1.00 54.12           O  
ATOM   4900  OG  SER C  33     -28.266   5.285  49.688  1.00 54.12           O  
ATOM   4901  N   VAL C  34     -27.500   3.779  46.000  1.00 65.19           N  
ATOM   4902  CA  VAL C  34     -26.188   3.857  45.375  1.00 65.19           C  
ATOM   4903  C   VAL C  34     -25.703   5.301  45.375  1.00 65.19           C  
ATOM   4904  CB  VAL C  34     -26.234   3.316  43.906  1.00 65.19           C  
ATOM   4905  O   VAL C  34     -26.438   6.223  45.031  1.00 65.19           O  
ATOM   4906  CG1 VAL C  34     -24.859   3.375  43.281  1.00 65.19           C  
ATOM   4907  CG2 VAL C  34     -26.781   1.889  43.906  1.00 65.19           C  
ATOM   4908  N   ASP C  35     -24.656   5.570  46.156  1.00 76.62           N  
ATOM   4909  CA  ASP C  35     -23.984   6.863  46.125  1.00 76.62           C  
ATOM   4910  C   ASP C  35     -23.750   7.324  44.688  1.00 76.62           C  
ATOM   4911  CB  ASP C  35     -22.656   6.797  46.875  1.00 76.62           C  
ATOM   4912  O   ASP C  35     -23.203   6.582  43.875  1.00 76.62           O  
ATOM   4913  CG  ASP C  35     -21.984   8.156  47.000  1.00 76.62           C  
ATOM   4914  OD1 ASP C  35     -22.656   9.188  46.812  1.00 76.62           O  
ATOM   4915  OD2 ASP C  35     -20.766   8.188  47.312  1.00 76.62           O  
ATOM   4916  N   PRO C  36     -24.375   8.414  44.375  1.00 77.69           N  
ATOM   4917  CA  PRO C  36     -24.266   8.914  43.031  1.00 77.69           C  
ATOM   4918  C   PRO C  36     -22.828   9.016  42.531  1.00 77.69           C  
ATOM   4919  CB  PRO C  36     -24.906  10.305  43.094  1.00 77.69           C  
ATOM   4920  O   PRO C  36     -22.531   8.734  41.375  1.00 77.69           O  
ATOM   4921  CG  PRO C  36     -25.750  10.266  44.344  1.00 77.69           C  
ATOM   4922  CD  PRO C  36     -25.219   9.188  45.250  1.00 77.69           C  
ATOM   4923  N   ARG C  37     -21.953   9.430  43.375  1.00 80.06           N  
ATOM   4924  CA  ARG C  37     -20.547   9.555  43.000  1.00 80.06           C  
ATOM   4925  C   ARG C  37     -19.938   8.195  42.656  1.00 80.06           C  
ATOM   4926  CB  ARG C  37     -19.750  10.242  44.094  1.00 80.06           C  
ATOM   4927  O   ARG C  37     -19.172   8.062  41.719  1.00 80.06           O  
ATOM   4928  CG  ARG C  37     -18.516  10.992  43.594  1.00 80.06           C  
ATOM   4929  CD  ARG C  37     -18.031  12.023  44.594  1.00 80.06           C  
ATOM   4930  NE  ARG C  37     -16.938  12.828  44.062  1.00 80.06           N  
ATOM   4931  NH1 ARG C  37     -16.203  13.570  46.125  1.00 80.06           N  
ATOM   4932  NH2 ARG C  37     -15.133  14.234  44.188  1.00 80.06           N  
ATOM   4933  CZ  ARG C  37     -16.094  13.539  44.781  1.00 80.06           C  
ATOM   4934  N   ASP C  38     -20.312   7.340  43.469  1.00 76.06           N  
ATOM   4935  CA  ASP C  38     -19.797   5.992  43.219  1.00 76.06           C  
ATOM   4936  C   ASP C  38     -20.375   5.418  41.938  1.00 76.06           C  
ATOM   4937  CB  ASP C  38     -20.141   5.070  44.406  1.00 76.06           C
[truncated: 1,127,035 more chars]
