# Supplementary material for: Characterization of erythroferrone structural domains relevant to its iron-regulatory function
Source: J Biol Chem. 2023 Oct 20;299(12):105374. doi: 10.1016/j.jbc.2023.105374 (PMC10692919; doi:10.1016/j.jbc.2023.105374)
Supplement: PDB Supplement [file mmc1.zip › PDB Supplement/Erfetrimer_20c31.pdb]

MODEL     1                                                                     
ATOM      1  N   GLU A   1      52.031  11.023 -69.500  1.00 20.86           N  
ATOM      2  CA  GLU A   1      53.125  11.812 -69.000  1.00 20.86           C  
ATOM      3  C   GLU A   1      52.688  12.586 -67.750  1.00 20.86           C  
ATOM      4  CB  GLU A   1      53.656  12.773 -70.062  1.00 20.86           C  
ATOM      5  O   GLU A   1      51.531  13.055 -67.688  1.00 20.86           O  
ATOM      6  CG  GLU A   1      54.906  12.250 -70.750  1.00 20.86           C  
ATOM      7  CD  GLU A   1      55.469  13.234 -71.750  1.00 20.86           C  
ATOM      8  OE1 GLU A   1      56.594  13.039 -72.250  1.00 20.86           O  
ATOM      9  OE2 GLU A   1      54.750  14.195 -72.125  1.00 20.86           O  
ATOM     10  N   PRO A   2      53.562  12.945 -66.438  1.00 24.03           N  
ATOM     11  CA  PRO A   2      53.500  12.688 -65.000  1.00 24.03           C  
ATOM     12  C   PRO A   2      52.938  13.867 -64.250  1.00 24.03           C  
ATOM     13  CB  PRO A   2      54.969  12.438 -64.625  1.00 24.03           C  
ATOM     14  O   PRO A   2      52.844  13.820 -63.000  1.00 24.03           O  
ATOM     15  CG  PRO A   2      55.750  13.016 -65.812  1.00 24.03           C  
ATOM     16  CD  PRO A   2      54.812  13.250 -66.938  1.00 24.03           C  
ATOM     17  N   PRO A   3      51.906  14.727 -64.438  1.00 21.73           N  
ATOM     18  CA  PRO A   3      52.156  16.156 -64.312  1.00 21.73           C  
ATOM     19  C   PRO A   3      52.188  16.656 -62.875  1.00 21.73           C  
ATOM     20  CB  PRO A   3      50.969  16.781 -65.125  1.00 21.73           C  
ATOM     21  O   PRO A   3      51.438  16.156 -62.031  1.00 21.73           O  
ATOM     22  CG  PRO A   3      49.969  15.680 -65.188  1.00 21.73           C  
ATOM     23  CD  PRO A   3      50.625  14.391 -64.812  1.00 21.73           C  
ATOM     24  N   PRO A   4      53.125  17.609 -62.406  1.00 21.20           N  
ATOM     25  CA  PRO A   4      53.875  18.094 -61.250  1.00 21.20           C  
ATOM     26  C   PRO A   4      52.969  18.781 -60.219  1.00 21.20           C  
ATOM     27  CB  PRO A   4      54.875  19.094 -61.844  1.00 21.20           C  
ATOM     28  O   PRO A   4      51.906  19.281 -60.562  1.00 21.20           O  
ATOM     29  CG  PRO A   4      54.344  19.375 -63.219  1.00 21.20           C  
ATOM     30  CD  PRO A   4      53.250  18.359 -63.531  1.00 21.20           C  
ATOM     31  N   GLY A   5      53.312  18.734 -58.812  1.00 23.61           N  
ATOM     32  CA  GLY A   5      52.812  18.672 -57.438  1.00 23.61           C  
ATOM     33  C   GLY A   5      52.562  20.047 -56.844  1.00 23.61           C  
ATOM     34  O   GLY A   5      53.500  20.703 -56.375  1.00 23.61           O  
ATOM     35  N   ASN A   6      51.750  20.906 -57.281  1.00 18.25           N  
ATOM     36  CA  ASN A   6      51.812  22.359 -57.188  1.00 18.25           C  
ATOM     37  C   ASN A   6      51.719  22.828 -55.750  1.00 18.25           C  
ATOM     38  CB  ASN A   6      50.719  23.016 -58.031  1.00 18.25           C  
ATOM     39  O   ASN A   6      51.000  22.250 -54.938  1.00 18.25           O  
ATOM     40  CG  ASN A   6      51.188  23.391 -59.406  1.00 18.25           C  
ATOM     41  ND2 ASN A   6      50.250  23.688 -60.312  1.00 18.25           N  
ATOM     42  OD1 ASN A   6      52.406  23.422 -59.688  1.00 18.25           O  
ATOM     43  N   GLU A   7      52.312  24.000 -55.219  1.00 18.94           N  
ATOM     44  CA  GLU A   7      53.094  24.719 -54.219  1.00 18.94           C  
ATOM     45  C   GLU A   7      52.156  25.406 -53.219  1.00 18.94           C  
ATOM     46  CB  GLU A   7      54.000  25.750 -54.875  1.00 18.94           C  
ATOM     47  O   GLU A   7      52.625  26.078 -52.281  1.00 18.94           O  
ATOM     48  CG  GLU A   7      55.344  25.188 -55.312  1.00 18.94           C  
ATOM     49  CD  GLU A   7      56.281  26.234 -55.875  1.00 18.94           C  
ATOM     50  OE1 GLU A   7      57.500  25.938 -56.094  1.00 18.94           O  
ATOM     51  OE2 GLU A   7      55.812  27.359 -56.125  1.00 18.94           O  
ATOM     52  N   LEU A   8      50.844  25.203 -53.062  1.00 18.34           N  
ATOM     53  CA  LEU A   8      50.125  26.422 -52.688  1.00 18.34           C  
ATOM     54  C   LEU A   8      50.469  26.875 -51.281  1.00 18.34           C  
ATOM     55  CB  LEU A   8      48.625  26.203 -52.812  1.00 18.34           C  
ATOM     56  O   LEU A   8      50.375  26.078 -50.344  1.00 18.34           O  
ATOM     57  CG  LEU A   8      48.031  26.312 -54.219  1.00 18.34           C  
ATOM     58  CD1 LEU A   8      46.719  25.562 -54.312  1.00 18.34           C  
ATOM     59  CD2 LEU A   8      47.844  27.781 -54.625  1.00 18.34           C  
ATOM     60  N   PRO A   9      51.031  28.062 -51.094  1.00 17.67           N  
ATOM     61  CA  PRO A   9      51.844  28.672 -50.031  1.00 17.67           C  
ATOM     62  C   PRO A   9      51.062  28.828 -48.719  1.00 17.67           C  
ATOM     63  CB  PRO A   9      52.219  30.031 -50.625  1.00 17.67           C  
ATOM     64  O   PRO A   9      49.844  28.828 -48.719  1.00 17.67           O  
ATOM     65  CG  PRO A   9      51.344  30.188 -51.812  1.00 17.67           C  
ATOM     66  CD  PRO A   9      50.562  28.922 -52.000  1.00 17.67           C  
ATOM     67  N   ARG A  10      51.781  29.141 -47.594  1.00 19.33           N  
ATOM     68  CA  ARG A  10      51.906  29.031 -46.125  1.00 19.33           C  
ATOM     69  C   ARG A  10      51.219  30.188 -45.438  1.00 19.33           C  
ATOM     70  CB  ARG A  10      53.375  28.969 -45.719  1.00 19.33           C  
ATOM     71  O   ARG A  10      51.750  31.297 -45.344  1.00 19.33           O  
ATOM     72  CG  ARG A  10      53.938  27.562 -45.625  1.00 19.33           C  
ATOM     73  CD  ARG A  10      55.375  27.562 -45.156  1.00 19.33           C  
ATOM     74  NE  ARG A  10      55.906  26.203 -45.062  1.00 19.33           N  
ATOM     75  NH1 ARG A  10      57.969  26.844 -44.219  1.00 19.33           N  
ATOM     76  NH2 ARG A  10      57.500  24.625 -44.562  1.00 19.33           N  
ATOM     77  CZ  ARG A  10      57.125  25.891 -44.594  1.00 19.33           C  
ATOM     78  N   GLY A  11      50.000  30.609 -45.875  1.00 17.28           N  
ATOM     79  CA  GLY A  11      49.594  31.969 -45.562  1.00 17.28           C  
ATOM     80  C   GLY A  11      49.656  32.281 -44.062  1.00 17.28           C  
ATOM     81  O   GLY A  11      49.719  31.375 -43.250  1.00 17.28           O  
ATOM     82  N   PRO A  12      49.562  33.594 -43.656  1.00 18.69           N  
ATOM     83  CA  PRO A  12      50.125  34.531 -42.656  1.00 18.69           C  
ATOM     84  C   PRO A  12      49.594  34.281 -41.250  1.00 18.69           C  
ATOM     85  CB  PRO A  12      49.719  35.906 -43.156  1.00 18.69           C  
ATOM     86  O   PRO A  12      48.562  33.594 -41.094  1.00 18.69           O  
ATOM     87  CG  PRO A  12      48.688  35.625 -44.219  1.00 18.69           C  
ATOM     88  CD  PRO A  12      48.594  34.125 -44.406  1.00 18.69           C  
ATOM     89  N   GLY A  13      50.062  35.031 -40.219  1.00 18.98           N  
ATOM     90  CA  GLY A  13      50.500  35.125 -38.812  1.00 18.98           C  
ATOM     91  C   GLY A  13      49.375  35.438 -37.844  1.00 18.98           C  
ATOM     92  O   GLY A  13      49.656  35.812 -36.719  1.00 18.98           O  
ATOM     93  N   GLU A  14      48.094  35.125 -38.188  1.00 18.47           N  
ATOM     94  CA  GLU A  14      47.000  35.875 -37.562  1.00 18.47           C  
ATOM     95  C   GLU A  14      47.188  35.969 -36.062  1.00 18.47           C  
ATOM     96  CB  GLU A  14      45.656  35.219 -37.906  1.00 18.47           C  
ATOM     97  O   GLU A  14      47.781  35.062 -35.438  1.00 18.47           O  
ATOM     98  CG  GLU A  14      44.969  35.812 -39.125  1.00 18.47           C  
ATOM     99  CD  GLU A  14      43.719  35.062 -39.531  1.00 18.47           C  
ATOM    100  OE1 GLU A  14      43.031  35.500 -40.500  1.00 18.47           O  
ATOM    101  OE2 GLU A  14      43.438  34.000 -38.906  1.00 18.47           O  
ATOM    102  N   SER A  15      46.344  36.875 -35.406  1.00 17.84           N  
ATOM    103  CA  SER A  15      46.156  37.938 -34.406  1.00 17.84           C  
ATOM    104  C   SER A  15      45.906  37.344 -33.031  1.00 17.84           C  
ATOM    105  CB  SER A  15      45.000  38.844 -34.781  1.00 17.84           C  
ATOM    106  O   SER A  15      44.938  36.656 -32.812  1.00 17.84           O  
ATOM    107  OG  SER A  15      45.344  39.688 -35.875  1.00 17.84           O  
ATOM    108  N   ARG A  16      46.938  36.875 -32.344  1.00 18.77           N  
ATOM    109  CA  ARG A  16      46.969  36.156 -31.062  1.00 18.77           C  
ATOM    110  C   ARG A  16      46.312  37.000 -29.953  1.00 18.77           C  
ATOM    111  CB  ARG A  16      48.406  35.781 -30.688  1.00 18.77           C  
ATOM    112  O   ARG A  16      46.906  37.969 -29.500  1.00 18.77           O  
ATOM    113  CG  ARG A  16      48.844  34.438 -31.203  1.00 18.77           C  
ATOM    114  CD  ARG A  16      50.281  34.094 -30.766  1.00 18.77           C  
ATOM    115  NE  ARG A  16      50.688  32.812 -31.281  1.00 18.77           N  
ATOM    116  NH1 ARG A  16      52.844  32.969 -30.453  1.00 18.77           N  
ATOM    117  NH2 ARG A  16      52.219  31.109 -31.625  1.00 18.77           N  
ATOM    118  CZ  ARG A  16      51.906  32.312 -31.109  1.00 18.77           C  
ATOM    119  N   ALA A  17      45.000  37.312 -30.156  1.00 19.34           N  
ATOM    120  CA  ALA A  17      44.375  38.250 -29.234  1.00 19.34           C  
ATOM    121  C   ALA A  17      44.719  37.906 -27.781  1.00 19.34           C  
ATOM    122  CB  ALA A  17      42.844  38.219 -29.438  1.00 19.34           C  
ATOM    123  O   ALA A  17      44.625  36.750 -27.375  1.00 19.34           O  
ATOM    124  N   GLY A  18      45.594  38.688 -27.219  1.00 19.33           N  
ATOM    125  CA  GLY A  18      46.281  38.625 -25.938  1.00 19.33           C  
ATOM    126  C   GLY A  18      45.344  38.469 -24.750  1.00 19.33           C  
ATOM    127  O   GLY A  18      44.156  38.719 -24.875  1.00 19.33           O  
ATOM    128  N   PRO A  19      45.812  37.719 -23.766  1.00 19.83           N  
ATOM    129  CA  PRO A  19      45.219  37.125 -22.562  1.00 19.83           C  
ATOM    130  C   PRO A  19      44.656  38.188 -21.609  1.00 19.83           C  
ATOM    131  CB  PRO A  19      46.375  36.344 -21.922  1.00 19.83           C  
ATOM    132  O   PRO A  19      45.406  39.094 -21.188  1.00 19.83           O  
ATOM    133  CG  PRO A  19      47.594  36.844 -22.609  1.00 19.83           C  
ATOM    134  CD  PRO A  19      47.188  37.719 -23.766  1.00 19.83           C  
ATOM    135  N   ALA A  20      43.500  38.781 -21.906  1.00 20.09           N  
ATOM    136  CA  ALA A  20      42.938  39.906 -21.125  1.00 20.09           C  
ATOM    137  C   ALA A  20      43.188  39.719 -19.641  1.00 20.09           C  
ATOM    138  CB  ALA A  20      41.469  40.062 -21.406  1.00 20.09           C  
ATOM    139  O   ALA A  20      43.062  38.594 -19.109  1.00 20.09           O  
ATOM    140  N   ALA A  21      44.062  40.562 -19.125  1.00 19.75           N  
ATOM    141  CA  ALA A  21      44.562  40.656 -17.750  1.00 19.75           C  
ATOM    142  C   ALA A  21      43.438  40.594 -16.734  1.00 19.75           C  
ATOM    143  CB  ALA A  21      45.375  41.938 -17.562  1.00 19.75           C  
ATOM    144  O   ALA A  21      42.406  41.250 -16.938  1.00 19.75           O  
ATOM    145  N   ARG A  22      43.312  39.438 -16.094  1.00 20.44           N  
ATOM    146  CA  ARG A  22      42.344  39.062 -15.070  1.00 20.44           C  
ATOM    147  C   ARG A  22      42.250  40.125 -13.969  1.00 20.44           C  
ATOM    148  CB  ARG A  22      42.719  37.719 -14.461  1.00 20.44           C  
ATOM    149  O   ARG A  22      43.219  40.375 -13.273  1.00 20.44           O  
ATOM    150  CG  ARG A  22      42.406  36.531 -15.375  1.00 20.44           C  
ATOM    151  CD  ARG A  22      42.719  35.188 -14.695  1.00 20.44           C  
ATOM    152  NE  ARG A  22      42.594  34.094 -15.625  1.00 20.44           N  
ATOM    153  NH1 ARG A  22      42.812  32.438 -14.000  1.00 20.44           N  
ATOM    154  NH2 ARG A  22      42.531  31.859 -16.203  1.00 20.44           N  
ATOM    155  CZ  ARG A  22      42.656  32.812 -15.273  1.00 20.44           C  
ATOM    156  N   PRO A  23      41.719  41.375 -14.328  1.00 20.83           N  
ATOM    157  CA  PRO A  23      41.875  42.406 -13.312  1.00 20.83           C  
ATOM    158  C   PRO A  23      41.688  41.875 -11.891  1.00 20.83           C  
ATOM    159  CB  PRO A  23      40.781  43.406 -13.680  1.00 20.83           C  
ATOM    160  O   PRO A  23      41.031  40.875 -11.688  1.00 20.83           O  
ATOM    161  CG  PRO A  23      39.938  42.719 -14.680  1.00 20.83           C  
ATOM    162  CD  PRO A  23      40.562  41.406 -15.000  1.00 20.83           C  
ATOM    163  N   PRO A  24      42.562  42.438 -11.023  1.00 20.98           N  
ATOM    164  CA  PRO A  24      42.719  42.000  -9.633  1.00 20.98           C  
ATOM    165  C   PRO A  24      41.375  41.969  -8.875  1.00 20.98           C  
ATOM    166  CB  PRO A  24      43.656  43.031  -9.039  1.00 20.98           C  
ATOM    167  O   PRO A  24      40.469  42.719  -9.219  1.00 20.98           O  
ATOM    168  CG  PRO A  24      43.656  44.156 -10.023  1.00 20.98           C  
ATOM    169  CD  PRO A  24      42.969  43.719 -11.273  1.00 20.98           C  
ATOM    170  N   GLU A  25      41.062  40.781  -8.359  1.00 21.70           N  
ATOM    171  CA  GLU A  25      39.875  40.438  -7.574  1.00 21.70           C  
ATOM    172  C   GLU A  25      39.625  41.469  -6.469  1.00 21.70           C  
ATOM    173  CB  GLU A  25      40.031  39.031  -6.973  1.00 21.70           C  
ATOM    174  O   GLU A  25      40.469  41.656  -5.586  1.00 21.70           O  
ATOM    175  CG  GLU A  25      39.312  37.938  -7.766  1.00 21.70           C  
ATOM    176  CD  GLU A  25      39.375  36.594  -7.094  1.00 21.70           C  
ATOM    177  OE1 GLU A  25      38.656  35.656  -7.531  1.00 21.70           O  
ATOM    178  OE2 GLU A  25      40.156  36.438  -6.117  1.00 21.70           O  
ATOM    179  N   PRO A  26      39.156  42.750  -6.852  1.00 21.78           N  
ATOM    180  CA  PRO A  26      39.062  43.688  -5.750  1.00 21.78           C  
ATOM    181  C   PRO A  26      38.594  43.031  -4.453  1.00 21.78           C  
ATOM    182  CB  PRO A  26      38.000  44.688  -6.262  1.00 21.78           C  
ATOM    183  O   PRO A  26      37.812  42.062  -4.484  1.00 21.78           O  
ATOM    184  CG  PRO A  26      37.438  44.062  -7.496  1.00 21.78           C  
ATOM    185  CD  PRO A  26      38.219  42.812  -7.773  1.00 21.78           C  
ATOM    186  N   THR A  27      39.406  43.188  -3.422  1.00 22.83           N  
ATOM    187  CA  THR A  27      39.250  42.750  -2.041  1.00 22.83           C  
ATOM    188  C   THR A  27      37.875  43.125  -1.504  1.00 22.83           C  
ATOM    189  CB  THR A  27      40.344  43.344  -1.134  1.00 22.83           C  
ATOM    190  O   THR A  27      37.438  44.250  -1.649  1.00 22.83           O  
ATOM    191  CG2 THR A  27      41.000  42.281  -0.281  1.00 22.83           C  
ATOM    192  OG1 THR A  27      41.344  43.969  -1.947  1.00 22.83           O  
ATOM    193  N   ALA A  28      37.000  42.094  -1.410  1.00 22.00           N  
ATOM    194  CA  ALA A  28      35.594  42.156  -0.930  1.00 22.00           C  
ATOM    195  C   ALA A  28      35.500  43.000   0.320  1.00 22.00           C  
ATOM    196  CB  ALA A  28      35.094  40.719  -0.645  1.00 22.00           C  
ATOM    197  O   ALA A  28      36.188  42.781   1.312  1.00 22.00           O  
ATOM    198  N   GLU A  29      35.531  44.375   0.146  1.00 23.23           N  
ATOM    199  CA  GLU A  29      35.281  45.312   1.247  1.00 23.23           C  
ATOM    200  C   GLU A  29      34.250  44.750   2.211  1.00 23.23           C  
ATOM    201  CB  GLU A  29      34.812  46.688   0.713  1.00 23.23           C  
ATOM    202  O   GLU A  29      33.188  44.312   1.789  1.00 23.23           O  
ATOM    203  CG  GLU A  29      35.969  47.656   0.473  1.00 23.23           C  
ATOM    204  CD  GLU A  29      35.500  49.000  -0.009  1.00 23.23           C  
ATOM    205  OE1 GLU A  29      36.312  49.969  -0.032  1.00 23.23           O  
ATOM    206  OE2 GLU A  29      34.281  49.125  -0.366  1.00 23.23           O  
ATOM    207  N   ARG A  30      34.750  44.312   3.326  1.00 23.06           N  
ATOM    208  CA  ARG A  30      34.000  43.719   4.438  1.00 23.06           C  
ATOM    209  C   ARG A  30      32.781  44.531   4.793  1.00 23.06           C  
ATOM    210  CB  ARG A  30      34.906  43.562   5.664  1.00 23.06           C  
ATOM    211  O   ARG A  30      32.906  45.719   5.145  1.00 23.06           O  
ATOM    212  CG  ARG A  30      35.750  42.281   5.668  1.00 23.06           C  
ATOM    213  CD  ARG A  30      36.625  42.219   6.898  1.00 23.06           C  
ATOM    214  NE  ARG A  30      37.469  41.000   6.891  1.00 23.06           N  
ATOM    215  NH1 ARG A  30      38.844  41.656   8.625  1.00 23.06           N  
ATOM    216  NH2 ARG A  30      39.156  39.625   7.617  1.00 23.06           N  
ATOM    217  CZ  ARG A  30      38.469  40.750   7.711  1.00 23.06           C  
ATOM    218  N   ALA A  31      31.719  44.406   4.004  1.00 24.70           N  
ATOM    219  CA  ALA A  31      30.453  45.094   4.285  1.00 24.70           C  
ATOM    220  C   ALA A  31      30.156  45.062   5.781  1.00 24.70           C  
ATOM    221  CB  ALA A  31      29.312  44.406   3.512  1.00 24.70           C  
ATOM    222  O   ALA A  31      30.078  44.000   6.398  1.00 24.70           O  
ATOM    223  N   HIS A  32      30.766  46.031   6.426  1.00 24.47           N  
ATOM    224  CA  HIS A  32      30.562  46.250   7.855  1.00 24.47           C  
ATOM    225  C   HIS A  32      29.094  46.062   8.227  1.00 24.47           C  
ATOM    226  CB  HIS A  32      31.047  47.625   8.266  1.00 24.47           C  
ATOM    227  O   HIS A  32      28.219  46.719   7.629  1.00 24.47           O  
ATOM    228  CG  HIS A  32      32.531  47.750   8.336  1.00 24.47           C  
ATOM    229  CD2 HIS A  32      33.438  48.250   7.453  1.00 24.47           C  
ATOM    230  ND1 HIS A  32      33.281  47.281   9.414  1.00 24.47           N  
ATOM    231  CE1 HIS A  32      34.562  47.531   9.188  1.00 24.47           C  
ATOM    232  NE2 HIS A  32      34.688  48.094   8.008  1.00 24.47           N  
ATOM    233  N   SER A  33      28.750  44.875   8.531  1.00 26.27           N  
ATOM    234  CA  SER A  33      27.406  44.469   8.914  1.00 26.27           C  
ATOM    235  C   SER A  33      26.828  45.375   9.969  1.00 26.27           C  
ATOM    236  CB  SER A  33      27.422  43.031   9.445  1.00 26.27           C  
ATOM    237  O   SER A  33      27.406  45.562  11.047  1.00 26.27           O  
ATOM    238  OG  SER A  33      28.062  42.969  10.711  1.00 26.27           O  
ATOM    239  N   VAL A  34      26.359  46.562   9.562  1.00 27.62           N  
ATOM    240  CA  VAL A  34      25.719  47.531  10.445  1.00 27.62           C  
ATOM    241  C   VAL A  34      24.781  46.781  11.414  1.00 27.62           C  
ATOM    242  CB  VAL A  34      24.938  48.594   9.648  1.00 27.62           C  
ATOM    243  O   VAL A  34      23.906  46.031  10.984  1.00 27.62           O  
ATOM    244  CG1 VAL A  34      24.281  49.594  10.586  1.00 27.62           C  
ATOM    245  CG2 VAL A  34      25.859  49.281   8.648  1.00 27.62           C  
ATOM    246  N   ASP A  35      25.219  46.594  12.594  1.00 29.86           N  
ATOM    247  CA  ASP A  35      24.547  45.906  13.703  1.00 29.86           C  
ATOM    248  C   ASP A  35      23.094  46.344  13.797  1.00 29.86           C  
ATOM    249  CB  ASP A  35      25.266  46.219  15.023  1.00 29.86           C  
ATOM    250  O   ASP A  35      22.766  47.531  13.742  1.00 29.86           O  
ATOM    251  CG  ASP A  35      24.734  45.406  16.188  1.00 29.86           C  
ATOM    252  OD1 ASP A  35      23.797  44.625  16.000  1.00 29.86           O  
ATOM    253  OD2 ASP A  35      25.281  45.562  17.312  1.00 29.86           O  
ATOM    254  N   PRO A  36      22.156  45.469  13.453  1.00 27.62           N  
ATOM    255  CA  PRO A  36      20.719  45.750  13.398  1.00 27.62           C  
ATOM    256  C   PRO A  36      20.234  46.594  14.594  1.00 27.62           C  
ATOM    257  CB  PRO A  36      20.078  44.375  13.406  1.00 27.62           C  
ATOM    258  O   PRO A  36      19.312  47.375  14.469  1.00 27.62           O  
ATOM    259  CG  PRO A  36      21.234  43.406  13.305  1.00 27.62           C  
ATOM    260  CD  PRO A  36      22.500  44.188  13.562  1.00 27.62           C  
ATOM    261  N   ARG A  37      20.906  46.531  15.734  1.00 32.44           N  
ATOM    262  CA  ARG A  37      20.438  47.312  16.891  1.00 32.44           C  
ATOM    263  C   ARG A  37      20.672  48.812  16.672  1.00 32.44           C  
ATOM    264  CB  ARG A  37      21.141  46.844  18.156  1.00 32.44           C  
ATOM    265  O   ARG A  37      19.781  49.625  16.969  1.00 32.44           O  
ATOM    266  CG  ARG A  37      20.312  47.031  19.422  1.00 32.44           C  
ATOM    267  CD  ARG A  37      21.047  46.531  20.656  1.00 32.44           C  
ATOM    268  NE  ARG A  37      20.172  46.500  21.828  1.00 32.44           N  
ATOM    269  NH1 ARG A  37      21.891  46.344  23.359  1.00 32.44           N  
ATOM    270  NH2 ARG A  37      19.703  46.375  24.078  1.00 32.44           N  
ATOM    271  CZ  ARG A  37      20.594  46.406  23.094  1.00 32.44           C  
ATOM    272  N   ASP A  38      21.734  49.250  16.141  1.00 34.38           N  
ATOM    273  CA  ASP A  38      22.031  50.688  16.016  1.00 34.38           C  
ATOM    274  C   ASP A  38      21.125  51.344  14.969  1.00 34.38           C  
ATOM    275  CB  ASP A  38      23.500  50.906  15.656  1.00 34.38           C  
ATOM    276  O   ASP A  38      20.719  52.500  15.117  1.00 34.38           O  
ATOM    277  CG  ASP A  38      24.422  50.750  16.844  1.00 34.38           C  
ATOM    278  OD1 ASP A  38      23.938  50.688  18.000  1.00 34.38           O  
ATOM    279  OD2 ASP A  38      25.656  50.688  16.641  1.00 34.38           O  
ATOM    280  N   ALA A  39      20.797  50.562  13.922  1.00 33.59           N  
ATOM    281  CA  ALA A  39      19.953  51.156  12.891  1.00 33.59           C  
ATOM    282  C   ALA A  39      18.531  51.375  13.414  1.00 33.59           C  
ATOM    283  CB  ALA A  39      19.922  50.250  11.656  1.00 33.59           C  
ATOM    284  O   ALA A  39      17.922  52.406  13.102  1.00 33.59           O  
ATOM    285  N   TRP A  40      18.047  50.500  14.289  1.00 32.50           N  
ATOM    286  CA  TRP A  40      16.734  50.719  14.867  1.00 32.50           C  
ATOM    287  C   TRP A  40      16.750  51.875  15.836  1.00 32.50           C  
ATOM    288  CB  TRP A  40      16.250  49.438  15.594  1.00 32.50           C  
ATOM    289  O   TRP A  40      15.828  52.719  15.836  1.00 32.50           O  
ATOM    290  CG  TRP A  40      14.930  49.625  16.297  1.00 32.50           C  
ATOM    291  CD1 TRP A  40      14.703  49.656  17.641  1.00 32.50           C  
ATOM    292  CD2 TRP A  40      13.648  49.781  15.672  1.00 32.50           C  
ATOM    293  CE2 TRP A  40      12.695  49.906  16.703  1.00 32.50           C  
ATOM    294  CE3 TRP A  40      13.211  49.844  14.344  1.00 32.50           C  
ATOM    295  NE1 TRP A  40      13.367  49.812  17.906  1.00 32.50           N  
ATOM    296  CH2 TRP A  40      10.938  50.125  15.141  1.00 32.50           C  
ATOM    297  CZ2 TRP A  40      11.336  50.094  16.453  1.00 32.50           C  
ATOM    298  CZ3 TRP A  40      11.859  50.031  14.094  1.00 32.50           C  
ATOM    299  N   MET A  41      17.703  52.094  16.609  1.00 34.62           N  
ATOM    300  CA  MET A  41      17.781  53.250  17.500  1.00 34.62           C  
ATOM    301  C   MET A  41      17.859  54.531  16.703  1.00 34.62           C  
ATOM    302  CB  MET A  41      19.000  53.125  18.422  1.00 34.62           C  
ATOM    303  O   MET A  41      17.297  55.562  17.109  1.00 34.62           O  
ATOM    304  CG  MET A  41      18.719  52.344  19.688  1.00 34.62           C  
ATOM    305  SD  MET A  41      18.359  53.406  21.141  1.00 34.62           S  
ATOM    306  CE  MET A  41      20.016  54.062  21.469  1.00 34.62           C  
ATOM    307  N   LEU A  42      18.562  54.531  15.562  1.00 34.84           N  
ATOM    308  CA  LEU A  42      18.594  55.719  14.742  1.00 34.84           C  
ATOM    309  C   LEU A  42      17.219  56.031  14.141  1.00 34.84           C  
ATOM    310  CB  LEU A  42      19.641  55.594  13.625  1.00 34.84           C  
ATOM    311  O   LEU A  42      16.828  57.188  14.000  1.00 34.84           O  
ATOM    312  CG  LEU A  42      21.016  56.188  13.898  1.00 34.84           C  
ATOM    313  CD1 LEU A  42      22.094  55.406  13.164  1.00 34.84           C  
ATOM    314  CD2 LEU A  42      21.031  57.656  13.484  1.00 34.84           C  
ATOM    315  N   PHE A  43      16.547  54.906  13.781  1.00 32.88           N  
ATOM    316  CA  PHE A  43      15.219  55.156  13.234  1.00 32.88           C  
ATOM    317  C   PHE A  43      14.281  55.688  14.305  1.00 32.88           C  
ATOM    318  CB  PHE A  43      14.641  53.844  12.648  1.00 32.88           C  
ATOM    319  O   PHE A  43      13.508  56.625  14.039  1.00 32.88           O  
ATOM    320  CG  PHE A  43      13.289  54.031  12.008  1.00 32.88           C  
ATOM    321  CD1 PHE A  43      12.133  53.656  12.680  1.00 32.88           C  
ATOM    322  CD2 PHE A  43      13.172  54.562  10.742  1.00 32.88           C  
ATOM    323  CE1 PHE A  43      10.875  53.812  12.094  1.00 32.88           C  
ATOM    324  CE2 PHE A  43      11.922  54.750  10.148  1.00 32.88           C  
ATOM    325  CZ  PHE A  43      10.781  54.375  10.828  1.00 32.88           C  
ATOM    326  N   VAL A  44      14.312  55.156  15.484  1.00 33.41           N  
ATOM    327  CA  VAL A  44      13.492  55.750  16.547  1.00 33.41           C  
ATOM    328  C   VAL A  44      13.938  57.188  16.812  1.00 33.41           C  
ATOM    329  CB  VAL A  44      13.570  54.906  17.844  1.00 33.41           C  
ATOM    330  O   VAL A  44      13.102  58.062  17.031  1.00 33.41           O  
ATOM    331  CG1 VAL A  44      12.844  55.625  18.984  1.00 33.41           C  
ATOM    332  CG2 VAL A  44      12.992  53.531  17.625  1.00 33.41           C  
ATOM    333  N   ARG A  45      15.211  57.344  16.734  1.00 32.41           N  
ATOM    334  CA  ARG A  45      15.672  58.719  16.969  1.00 32.41           C  
ATOM    335  C   ARG A  45      15.258  59.625  15.820  1.00 32.41           C  
ATOM    336  CB  ARG A  45      17.188  58.750  17.156  1.00 32.41           C  
ATOM    337  O   ARG A  45      15.008  60.812  16.031  1.00 32.41           O  
ATOM    338  CG  ARG A  45      17.625  58.812  18.609  1.00 32.41           C  
ATOM    339  CD  ARG A  45      19.141  58.875  18.750  1.00 32.41           C  
ATOM    340  NE  ARG A  45      19.562  58.875  20.141  1.00 32.41           N  
ATOM    341  NH1 ARG A  45      21.797  58.469  19.688  1.00 32.41           N  
ATOM    342  NH2 ARG A  45      21.078  58.719  21.859  1.00 32.41           N  
ATOM    343  CZ  ARG A  45      20.812  58.688  20.562  1.00 32.41           C  
ATOM    344  N   GLN A  46      15.414  59.125  14.578  1.00 30.33           N  
ATOM    345  CA  GLN A  46      15.188  60.000  13.438  1.00 30.33           C  
ATOM    346  C   GLN A  46      13.703  60.312  13.273  1.00 30.33           C  
ATOM    347  CB  GLN A  46      15.742  59.375  12.156  1.00 30.33           C  
ATOM    348  O   GLN A  46      13.328  61.188  12.484  1.00 30.33           O  
ATOM    349  CG  GLN A  46      17.125  59.875  11.781  1.00 30.33           C  
ATOM    350  CD  GLN A  46      17.703  59.188  10.555  1.00 30.33           C  
ATOM    351  NE2 GLN A  46      18.875  59.625  10.125  1.00 30.33           N  
ATOM    352  OE1 GLN A  46      17.078  58.281  10.008  1.00 30.33           O  
ATOM    353  N   SER A  47      12.859  59.375  13.695  1.00 29.80           N  
ATOM    354  CA  SER A  47      11.461  59.750  13.508  1.00 29.80           C  
ATOM    355  C   SER A  47      11.125  61.031  14.305  1.00 29.80           C  
ATOM    356  CB  SER A  47      10.539  58.625  13.930  1.00 29.80           C  
ATOM    357  O   SER A  47       9.984  61.469  14.281  1.00 29.80           O  
ATOM    358  OG  SER A  47      10.172  58.719  15.289  1.00 29.80           O  
ATOM    359  N   ASP A  48      11.914  61.250  15.320  1.00 29.42           N  
ATOM    360  CA  ASP A  48      11.664  62.469  16.062  1.00 29.42           C  
ATOM    361  C   ASP A  48      12.031  63.719  15.234  1.00 29.42           C  
ATOM    362  CB  ASP A  48      12.438  62.500  17.375  1.00 29.42           C  
ATOM    363  O   ASP A  48      11.758  64.812  15.641  1.00 29.42           O  
ATOM    364  CG  ASP A  48      11.539  62.438  18.609  1.00 29.42           C  
ATOM    365  OD1 ASP A  48      10.305  62.531  18.453  1.00 29.42           O  
ATOM    366  OD2 ASP A  48      12.070  62.312  19.734  1.00 29.42           O  
ATOM    367  N   LYS A  49      12.969  63.438  14.320  1.00 29.45           N  
ATOM    368  CA  LYS A  49      13.523  64.688  13.766  1.00 29.45           C  
ATOM    369  C   LYS A  49      12.508  65.375  12.859  1.00 29.45           C  
ATOM    370  CB  LYS A  49      14.805  64.375  12.992  1.00 29.45           C  
ATOM    371  O   LYS A  49      12.820  66.375  12.242  1.00 29.45           O  
ATOM    372  CG  LYS A  49      16.062  64.375  13.844  1.00 29.45           C  
ATOM    373  CD  LYS A  49      17.312  64.188  13.008  1.00 29.45           C  
ATOM    374  CE  LYS A  49      18.578  64.188  13.867  1.00 29.45           C  
ATOM    375  NZ  LYS A  49      19.797  63.875  13.062  1.00 29.45           N  
ATOM    376  N   GLY A  50      11.508  64.625  12.352  1.00 26.22           N  
ATOM    377  CA  GLY A  50      10.891  65.375  11.250  1.00 26.22           C  
ATOM    378  C   GLY A  50      10.258  66.688  11.672  1.00 26.22           C  
ATOM    379  O   GLY A  50       9.766  67.438  10.828  1.00 26.22           O  
ATOM    380  N   VAL A  51       9.656  66.688  12.852  1.00 23.81           N  
ATOM    381  CA  VAL A  51       8.688  67.812  12.836  1.00 23.81           C  
ATOM    382  C   VAL A  51       9.414  69.125  12.750  1.00 23.81           C  
ATOM    383  CB  VAL A  51       7.781  67.750  14.094  1.00 23.81           C  
ATOM    384  O   VAL A  51       8.820  70.125  12.344  1.00 23.81           O  
ATOM    385  CG1 VAL A  51       6.770  68.938  14.055  1.00 23.81           C  
ATOM    386  CG2 VAL A  51       7.062  66.438  14.195  1.00 23.81           C  
ATOM    387  N   ASN A  52      10.555  69.188  13.320  1.00 23.47           N  
ATOM    388  CA  ASN A  52      10.773  70.562  13.828  1.00 23.47           C  
ATOM    389  C   ASN A  52      11.148  71.500  12.703  1.00 23.47           C  
ATOM    390  CB  ASN A  52      11.852  70.562  14.906  1.00 23.47           C  
ATOM    391  O   ASN A  52      11.586  72.625  12.961  1.00 23.47           O  
ATOM    392  CG  ASN A  52      11.320  70.125  16.266  1.00 23.47           C  
ATOM    393  ND2 ASN A  52      12.227  69.812  17.188  1.00 23.47           N  
ATOM    394  OD1 ASN A  52      10.109  70.062  16.484  1.00 23.47           O  
ATOM    395  N   GLY A  53      11.438  71.000  11.539  1.00 23.75           N  
ATOM    396  CA  GLY A  53      12.352  72.000  10.969  1.00 23.75           C  
ATOM    397  C   GLY A  53      11.688  73.312  10.656  1.00 23.75           C  
ATOM    398  O   GLY A  53      12.203  74.062   9.859  1.00 23.75           O  
ATOM    399  N   LYS A  54      10.375  73.500  11.008  1.00 22.19           N  
ATOM    400  CA  LYS A  54       9.914  74.688  10.352  1.00 22.19           C  
ATOM    401  C   LYS A  54      10.719  75.938  10.812  1.00 22.19           C  
ATOM    402  CB  LYS A  54       8.422  74.938  10.625  1.00 22.19           C  
ATOM    403  O   LYS A  54      10.844  76.188  12.016  1.00 22.19           O  
ATOM    404  CG  LYS A  54       7.508  74.375   9.531  1.00 22.19           C  
ATOM    405  CD  LYS A  54       6.047  74.750   9.820  1.00 22.19           C  
ATOM    406  CE  LYS A  54       5.129  74.188   8.727  1.00 22.19           C  
ATOM    407  NZ  LYS A  54       3.691  74.438   9.039  1.00 22.19           N  
ATOM    408  N   LYS A  55      11.703  76.312  10.148  1.00 23.55           N  
ATOM    409  CA  LYS A  55      12.531  77.500  10.305  1.00 23.55           C  
ATOM    410  C   LYS A  55      11.664  78.750  10.555  1.00 23.55           C  
ATOM    411  CB  LYS A  55      13.414  77.688   9.078  1.00 23.55           C  
ATOM    412  O   LYS A  55      10.914  79.125   9.672  1.00 23.55           O  
ATOM    413  CG  LYS A  55      14.805  77.125   9.203  1.00 23.55           C  
ATOM    414  CD  LYS A  55      15.664  77.438   7.984  1.00 23.55           C  
ATOM    415  CE  LYS A  55      17.047  76.812   8.102  1.00 23.55           C  
ATOM    416  NZ  LYS A  55      17.891  77.062   6.895  1.00 23.55           N  
ATOM    417  N   ARG A  56      11.055  78.875  11.742  1.00 22.28           N  
ATOM    418  CA  ARG A  56      10.273  80.062  12.086  1.00 22.28           C  
ATOM    419  C   ARG A  56      11.031  81.312  11.727  1.00 22.28           C  
ATOM    420  CB  ARG A  56       9.930  80.062  13.578  1.00 22.28           C  
ATOM    421  O   ARG A  56      12.242  81.438  11.930  1.00 22.28           O  
ATOM    422  CG  ARG A  56       8.594  79.438  13.898  1.00 22.28           C  
ATOM    423  CD  ARG A  56       8.281  79.500  15.391  1.00 22.28           C  
ATOM    424  NE  ARG A  56       6.965  78.938  15.688  1.00 22.28           N  
ATOM    425  NH1 ARG A  56       7.098  79.250  17.969  1.00 22.28           N  
ATOM    426  NH2 ARG A  56       5.230  78.312  17.062  1.00 22.28           N  
ATOM    427  CZ  ARG A  56       6.434  78.812  16.906  1.00 22.28           C  
ATOM    428  N   SER A  57      10.492  82.125  10.914  1.00 22.08           N  
ATOM    429  CA  SER A  57      10.875  83.438  10.406  1.00 22.08           C  
ATOM    430  C   SER A  57      11.258  84.375  11.539  1.00 22.08           C  
ATOM    431  CB  SER A  57       9.727  84.062   9.586  1.00 22.08           C  
ATOM    432  O   SER A  57      10.625  84.375  12.594  1.00 22.08           O  
ATOM    433  OG  SER A  57       8.641  84.375  10.422  1.00 22.08           O  
ATOM    434  N   ARG A  58      12.469  84.688  11.820  1.00 24.11           N  
ATOM    435  CA  ARG A  58      13.109  85.562  12.812  1.00 24.11           C  
ATOM    436  C   ARG A  58      12.430  86.938  12.875  1.00 24.11           C  
ATOM    437  CB  ARG A  58      14.594  85.750  12.500  1.00 24.11           C  
ATOM    438  O   ARG A  58      12.789  87.812  12.133  1.00 24.11           O  
ATOM    439  CG  ARG A  58      15.484  84.688  13.133  1.00 24.11           C  
ATOM    440  CD  ARG A  58      16.953  84.938  12.844  1.00 24.11           C  
ATOM    441  NE  ARG A  58      17.812  83.938  13.492  1.00 24.11           N  
ATOM    442  NH1 ARG A  58      19.766  84.688  12.516  1.00 24.11           N  
ATOM    443  NH2 ARG A  58      19.812  82.938  13.969  1.00 24.11           N  
ATOM    444  CZ  ARG A  58      19.125  83.875  13.328  1.00 24.11           C  
ATOM    445  N   GLY A  59      11.016  87.062  12.656  1.00 21.78           N  
ATOM    446  CA  GLY A  59      10.648  88.438  12.594  1.00 21.78           C  
ATOM    447  C   GLY A  59      11.133  89.250  13.789  1.00 21.78           C  
ATOM    448  O   GLY A  59      11.453  88.688  14.836  1.00 21.78           O  
ATOM    449  N   LYS A  60      11.531  90.562  13.695  1.00 24.36           N  
ATOM    450  CA  LYS A  60      12.195  91.625  14.445  1.00 24.36           C  
ATOM    451  C   LYS A  60      11.422  91.938  15.719  1.00 24.36           C  
ATOM    452  CB  LYS A  60      12.336  92.875  13.578  1.00 24.36           C  
ATOM    453  O   LYS A  60      10.438  92.688  15.680  1.00 24.36           O  
ATOM    454  CG  LYS A  60      13.633  92.938  12.789  1.00 24.36           C  
ATOM    455  CD  LYS A  60      13.773  94.250  12.047  1.00 24.36           C  
ATOM    456  CE  LYS A  60      15.078  94.312  11.266  1.00 24.36           C  
ATOM    457  NZ  LYS A  60      15.219  95.625  10.531  1.00 24.36           N  
ATOM    458  N   ALA A  61      10.922  90.938  16.531  1.00 23.39           N  
ATOM    459  CA  ALA A  61       9.922  91.312  17.531  1.00 23.39           C  
ATOM    460  C   ALA A  61      10.461  92.438  18.422  1.00 23.39           C  
ATOM    461  CB  ALA A  61       9.484  90.125  18.359  1.00 23.39           C  
ATOM    462  O   ALA A  61      11.648  92.438  18.766  1.00 23.39           O  
ATOM    463  N   LYS A  62       9.727  93.562  18.641  1.00 25.16           N  
ATOM    464  CA  LYS A  62       9.820  94.812  19.391  1.00 25.16           C  
ATOM    465  C   LYS A  62      10.148  94.500  20.859  1.00 25.16           C  
ATOM    466  CB  LYS A  62       8.523  95.625  19.281  1.00 25.16           C  
ATOM    467  O   LYS A  62       9.641  93.562  21.438  1.00 25.16           O  
ATOM    468  CG  LYS A  62       8.500  96.562  18.125  1.00 25.16           C  
ATOM    469  CD  LYS A  62       7.223  97.438  18.141  1.00 25.16           C  
ATOM    470  CE  LYS A  62       7.199  98.438  16.984  1.00 25.16           C  
ATOM    471  NZ  LYS A  62       5.938  99.188  16.969  1.00 25.16           N  
ATOM    472  N   LYS A  63      11.195  94.938  21.375  1.00 25.97           N  
ATOM    473  CA  LYS A  63      11.812  94.875  22.688  1.00 25.97           C  
ATOM    474  C   LYS A  63      10.812  95.188  23.797  1.00 25.97           C  
ATOM    475  CB  LYS A  63      13.016  95.812  22.781  1.00 25.97           C  
ATOM    476  O   LYS A  63      10.516  96.375  24.047  1.00 25.97           O  
ATOM    477  CG  LYS A  63      14.359  95.125  22.641  1.00 25.97           C  
ATOM    478  CD  LYS A  63      15.508  96.125  22.750  1.00 25.97           C  
ATOM    479  CE  LYS A  63      16.859  95.438  22.594  1.00 25.97           C  
ATOM    480  NZ  LYS A  63      17.984  96.438  22.641  1.00 25.97           N  
ATOM    481  N   LEU A  64       9.500  94.625  23.781  1.00 24.92           N  
ATOM    482  CA  LEU A  64       8.594  95.062  24.844  1.00 24.92           C  
ATOM    483  C   LEU A  64       9.242  94.938  26.219  1.00 24.92           C  
ATOM    484  CB  LEU A  64       7.289  94.250  24.797  1.00 24.92           C  
ATOM    485  O   LEU A  64       9.883  93.938  26.500  1.00 24.92           O  
ATOM    486  CG  LEU A  64       6.152  94.812  23.969  1.00 24.92           C  
ATOM    487  CD1 LEU A  64       5.574  93.750  23.047  1.00 24.92           C  
ATOM    488  CD2 LEU A  64       5.070  95.438  24.859  1.00 24.92           C  
ATOM    489  N   LYS A  65       9.516  96.000  26.891  1.00 26.88           N  
ATOM    490  CA  LYS A  65      10.055  96.250  28.234  1.00 26.88           C  
ATOM    491  C   LYS A  65       9.336  95.375  29.266  1.00 26.88           C  
ATOM    492  CB  LYS A  65       9.930  97.688  28.609  1.00 26.88           C  
ATOM    493  O   LYS A  65       8.227  95.688  29.688  1.00 26.88           O  
ATOM    494  CG  LYS A  65      11.102  98.562  28.141  1.00 26.88           C  
ATOM    495  CD  LYS A  65      10.977 100.000  28.641  1.00 26.88           C  
ATOM    496  CE  LYS A  65      12.156 100.812  28.188  1.00 26.88           C  
ATOM    497  NZ  LYS A  65      12.031 102.250  28.656  1.00 26.88           N  
ATOM    498  N   PHE A  66       9.086  94.000  28.969  1.00 27.92           N  
ATOM    499  CA  PHE A  66       8.180  93.188  29.797  1.00 27.92           C  
ATOM    500  C   PHE A  66       8.586  93.250  31.266  1.00 27.92           C  
ATOM    501  CB  PHE A  66       8.148  91.750  29.312  1.00 27.92           C  
ATOM    502  O   PHE A  66       9.773  93.188  31.594  1.00 27.92           O  
ATOM    503  CG  PHE A  66       7.266  91.500  28.125  1.00 27.92           C  
ATOM    504  CD1 PHE A  66       5.910  91.250  28.281  1.00 27.92           C  
ATOM    505  CD2 PHE A  66       7.789  91.562  26.828  1.00 27.92           C  
ATOM    506  CE1 PHE A  66       5.090  91.000  27.172  1.00 27.92           C  
ATOM    507  CE2 PHE A  66       6.977  91.375  25.719  1.00 27.92           C  
ATOM    508  CZ  PHE A  66       5.625  91.062  25.906  1.00 27.92           C  
ATOM    509  N   GLY A  67       7.797  93.812  32.156  1.00 31.88           N  
ATOM    510  CA  GLY A  67       7.840  93.750  33.594  1.00 31.88           C  
ATOM    511  C   GLY A  67       8.180  92.375  34.156  1.00 31.88           C  
ATOM    512  O   GLY A  67       8.055  91.375  33.438  1.00 31.88           O  
ATOM    513  N   LEU A  68       9.008  92.250  35.094  1.00 31.97           N  
ATOM    514  CA  LEU A  68       9.586  91.062  35.688  1.00 31.97           C  
ATOM    515  C   LEU A  68       8.508  90.000  35.969  1.00 31.97           C  
ATOM    516  CB  LEU A  68      10.344  91.375  36.969  1.00 31.97           C  
ATOM    517  O   LEU A  68       7.598  90.250  36.750  1.00 31.97           O  
ATOM    518  CG  LEU A  68      11.742  92.000  36.812  1.00 31.97           C  
ATOM    519  CD1 LEU A  68      12.133  92.750  38.062  1.00 31.97           C  
ATOM    520  CD2 LEU A  68      12.758  90.875  36.500  1.00 31.97           C  
ATOM    521  N   PRO A  69       7.914  89.188  34.906  1.00 35.31           N  
ATOM    522  CA  PRO A  69       6.832  88.250  35.156  1.00 35.31           C  
ATOM    523  C   PRO A  69       7.082  87.375  36.406  1.00 35.31           C  
ATOM    524  CB  PRO A  69       6.816  87.375  33.875  1.00 35.31           C  
ATOM    525  O   PRO A  69       8.234  87.188  36.812  1.00 35.31           O  
ATOM    526  CG  PRO A  69       8.070  87.750  33.156  1.00 35.31           C  
ATOM    527  CD  PRO A  69       8.766  88.875  33.938  1.00 35.31           C  
ATOM    528  N   GLY A  70       6.168  87.250  37.344  1.00 36.81           N  
ATOM    529  CA  GLY A  70       6.324  86.312  38.500  1.00 36.81           C  
ATOM    530  C   GLY A  70       6.812  84.938  38.094  1.00 36.81           C  
ATOM    531  O   GLY A  70       6.926  84.625  36.906  1.00 36.81           O  
ATOM    532  N   PRO A  71       7.520  84.188  39.031  1.00 40.03           N  
ATOM    533  CA  PRO A  71       8.125  82.875  38.719  1.00 40.03           C  
ATOM    534  C   PRO A  71       7.148  81.938  38.031  1.00 40.03           C  
ATOM    535  CB  PRO A  71       8.531  82.312  40.094  1.00 40.03           C  
ATOM    536  O   PRO A  71       5.934  82.000  38.219  1.00 40.03           O  
ATOM    537  CG  PRO A  71       7.789  83.188  41.062  1.00 40.03           C  
ATOM    538  CD  PRO A  71       7.266  84.375  40.375  1.00 40.03           C  
ATOM    539  N   PRO A  72       7.512  81.438  36.750  1.00 38.16           N  
ATOM    540  CA  PRO A  72       6.641  80.500  36.031  1.00 38.16           C  
ATOM    541  C   PRO A  72       5.996  79.500  36.938  1.00 38.16           C  
ATOM    542  CB  PRO A  72       7.586  79.875  35.031  1.00 38.16           C  
ATOM    543  O   PRO A  72       6.543  79.125  38.000  1.00 38.16           O  
ATOM    544  CG  PRO A  72       8.953  80.250  35.469  1.00 38.16           C  
ATOM    545  CD  PRO A  72       8.820  81.250  36.562  1.00 38.16           C  
ATOM    546  N   GLY A  73       4.715  79.250  36.875  1.00 43.94           N  
ATOM    547  CA  GLY A  73       4.023  78.250  37.688  1.00 43.94           C  
ATOM    548  C   GLY A  73       4.594  76.875  37.531  1.00 43.94           C  
ATOM    549  O   GLY A  73       5.449  76.625  36.688  1.00 43.94           O  
ATOM    550  N   PRO A  74       4.504  75.875  38.438  1.00 44.88           N  
ATOM    551  CA  PRO A  74       5.035  74.562  38.375  1.00 44.88           C  
ATOM    552  C   PRO A  74       4.613  73.812  37.125  1.00 44.88           C  
ATOM    553  CB  PRO A  74       4.445  73.875  39.625  1.00 44.88           C  
ATOM    554  O   PRO A  74       3.598  74.125  36.500  1.00 44.88           O  
ATOM    555  CG  PRO A  74       3.289  74.750  40.000  1.00 44.88           C  
ATOM    556  CD  PRO A  74       3.463  76.062  39.344  1.00 44.88           C  
ATOM    557  N   PRO A  75       5.574  73.125  36.406  1.00 40.12           N  
ATOM    558  CA  PRO A  75       5.234  72.375  35.219  1.00 40.12           C  
ATOM    559  C   PRO A  75       3.891  71.625  35.312  1.00 40.12           C  
ATOM    560  CB  PRO A  75       6.383  71.375  35.094  1.00 40.12           C  
ATOM    561  O   PRO A  75       3.457  71.312  36.438  1.00 40.12           O  
ATOM    562  CG  PRO A  75       7.270  71.688  36.250  1.00 40.12           C  
ATOM    563  CD  PRO A  75       6.625  72.750  37.094  1.00 40.12           C  
ATOM    564  N   GLY A  76       3.051  71.625  34.312  1.00 46.09           N  
ATOM    565  CA  GLY A  76       1.755  70.938  34.312  1.00 46.09           C  
ATOM    566  C   GLY A  76       1.847  69.438  34.531  1.00 46.09           C  
ATOM    567  O   GLY A  76       2.932  68.875  34.469  1.00 46.09           O  
ATOM    568  N   PRO A  77       0.873  68.812  35.094  1.00 43.56           N  
ATOM    569  CA  PRO A  77       0.893  67.375  35.344  1.00 43.56           C  
ATOM    570  C   PRO A  77       1.178  66.562  34.094  1.00 43.56           C  
ATOM    571  CB  PRO A  77      -0.516  67.062  35.875  1.00 43.56           C  
ATOM    572  O   PRO A  77       1.015  67.062  32.969  1.00 43.56           O  
ATOM    573  CG  PRO A  77      -1.316  68.250  35.500  1.00 43.56           C  
ATOM    574  CD  PRO A  77      -0.370  69.375  35.125  1.00 43.56           C  
ATOM    575  N   GLN A  78       1.987  65.500  34.188  1.00 38.38           N  
ATOM    576  CA  GLN A  78       2.309  64.562  33.125  1.00 38.38           C  
ATOM    577  C   GLN A  78       1.075  64.250  32.281  1.00 38.38           C  
ATOM    578  CB  GLN A  78       2.893  63.281  33.688  1.00 38.38           C  
ATOM    579  O   GLN A  78      -0.039  64.188  32.781  1.00 38.38           O  
ATOM    580  CG  GLN A  78       3.736  62.500  32.656  1.00 38.38           C  
ATOM    581  CD  GLN A  78       4.398  61.281  33.281  1.00 38.38           C  
ATOM    582  NE2 GLN A  78       5.293  60.656  32.531  1.00 38.38           N  
ATOM    583  OE1 GLN A  78       4.102  60.906  34.406  1.00 38.38           O  
ATOM    584  N   GLY A  79       1.199  64.438  30.938  1.00 43.66           N  
ATOM    585  CA  GLY A  79       0.090  64.125  30.047  1.00 43.66           C  
ATOM    586  C   GLY A  79      -0.476  62.750  30.281  1.00 43.66           C  
ATOM    587  O   GLY A  79       0.164  61.906  30.906  1.00 43.66           O  
ATOM    588  N   PRO A  80      -1.771  62.594  30.125  1.00 39.59           N  
ATOM    589  CA  PRO A  80      -2.350  61.250  30.312  1.00 39.59           C  
ATOM    590  C   PRO A  80      -1.627  60.188  29.500  1.00 39.59           C  
ATOM    591  CB  PRO A  80      -3.791  61.438  29.812  1.00 39.59           C  
ATOM    592  O   PRO A  80      -0.967  60.500  28.500  1.00 39.59           O  
ATOM    593  CG  PRO A  80      -3.771  62.688  29.000  1.00 39.59           C  
ATOM    594  CD  PRO A  80      -2.525  63.469  29.344  1.00 39.59           C  
ATOM    595  N   PRO A  81      -1.346  59.062  30.047  1.00 36.41           N  
ATOM    596  CA  PRO A  81      -0.685  58.000  29.312  1.00 36.41           C  
ATOM    597  C   PRO A  81      -1.257  57.812  27.906  1.00 36.41           C  
ATOM    598  CB  PRO A  81      -0.947  56.750  30.172  1.00 36.41           C  
ATOM    599  O   PRO A  81      -2.408  58.188  27.641  1.00 36.41           O  
ATOM    600  CG  PRO A  81      -1.878  57.219  31.234  1.00 36.41           C  
ATOM    601  CD  PRO A  81      -2.105  58.688  31.062  1.00 36.41           C  
ATOM    602  N   GLY A  82      -0.445  57.906  26.891  1.00 40.12           N  
ATOM    603  CA  GLY A  82      -0.925  57.625  25.547  1.00 40.12           C  
ATOM    604  C   GLY A  82      -1.984  56.531  25.516  1.00 40.12           C  
ATOM    605  O   GLY A  82      -2.197  55.844  26.500  1.00 40.12           O  
ATOM    606  N   PRO A  83      -2.865  56.594  24.516  1.00 38.47           N  
ATOM    607  CA  PRO A  83      -3.910  55.562  24.484  1.00 38.47           C  
ATOM    608  C   PRO A  83      -3.359  54.156  24.703  1.00 38.47           C  
ATOM    609  CB  PRO A  83      -4.512  55.719  23.094  1.00 38.47           C  
ATOM    610  O   PRO A  83      -2.318  53.812  24.125  1.00 38.47           O  
ATOM    611  CG  PRO A  83      -3.555  56.625  22.359  1.00 38.47           C  
ATOM    612  CD  PRO A  83      -2.580  57.188  23.344  1.00 38.47           C  
ATOM    613  N   ILE A  84      -3.422  53.562  25.828  1.00 40.03           N  
ATOM    614  CA  ILE A  84      -3.104  52.156  26.078  1.00 40.03           C  
ATOM    615  C   ILE A  84      -3.730  51.281  25.000  1.00 40.03           C  
ATOM    616  CB  ILE A  84      -3.586  51.719  27.469  1.00 40.03           C  
ATOM    617  O   ILE A  84      -4.953  51.219  24.875  1.00 40.03           O  
ATOM    618  CG1 ILE A  84      -2.982  52.625  28.562  1.00 40.03           C  
ATOM    619  CG2 ILE A  84      -3.236  50.250  27.734  1.00 40.03           C  
ATOM    620  CD1 ILE A  84      -3.586  52.406  29.938  1.00 40.03           C  
ATOM    621  N   ILE A  85      -3.092  51.156  23.797  1.00 41.47           N  
ATOM    622  CA  ILE A  85      -3.646  50.156  22.906  1.00 41.47           C  
ATOM    623  C   ILE A  85      -3.855  48.844  23.656  1.00 41.47           C  
ATOM    624  CB  ILE A  85      -2.734  49.938  21.672  1.00 41.47           C  
ATOM    625  O   ILE A  85      -2.891  48.219  24.109  1.00 41.47           O  
ATOM    626  CG1 ILE A  85      -2.473  51.250  20.953  1.00 41.47           C  
ATOM    627  CG2 ILE A  85      -3.352  48.906  20.734  1.00 41.47           C  
ATOM    628  CD1 ILE A  85      -1.422  51.156  19.844  1.00 41.47           C  
ATOM    629  N   PRO A  86      -4.977  48.656  24.047  1.00 43.69           N  
ATOM    630  CA  PRO A  86      -5.219  47.375  24.734  1.00 43.69           C  
ATOM    631  C   PRO A  86      -4.691  46.156  23.938  1.00 43.69           C  
ATOM    632  CB  PRO A  86      -6.742  47.312  24.844  1.00 43.69           C  
ATOM    633  O   PRO A  86      -4.684  46.188  22.703  1.00 43.69           O  
ATOM    634  CG  PRO A  86      -7.234  48.375  23.906  1.00 43.69           C  
ATOM    635  CD  PRO A  86      -6.070  49.219  23.500  1.00 43.69           C  
ATOM    636  N   PRO A  87      -4.008  45.344  24.594  1.00 44.72           N  
ATOM    637  CA  PRO A  87      -3.525  44.125  23.953  1.00 44.72           C  
ATOM    638  C   PRO A  87      -4.570  43.469  23.031  1.00 44.72           C  
ATOM    639  CB  PRO A  87      -3.197  43.219  25.125  1.00 44.72           C  
ATOM    640  O   PRO A  87      -4.223  42.906  22.016  1.00 44.72           O  
ATOM    641  CG  PRO A  87      -3.271  44.094  26.328  1.00 44.72           C  
ATOM    642  CD  PRO A  87      -3.977  45.375  25.938  1.00 44.72           C  
ATOM    643  N   GLU A  88      -5.789  43.656  23.375  1.00 46.81           N  
ATOM    644  CA  GLU A  88      -6.875  43.125  22.562  1.00 46.81           C  
ATOM    645  C   GLU A  88      -6.895  43.781  21.172  1.00 46.81           C  
ATOM    646  CB  GLU A  88      -8.219  43.312  23.250  1.00 46.81           C  
ATOM    647  O   GLU A  88      -7.238  43.125  20.188  1.00 46.81           O  
ATOM    648  CG  GLU A  88      -8.328  42.625  24.594  1.00 46.81           C  
ATOM    649  CD  GLU A  88      -7.672  43.375  25.734  1.00 46.81           C  
ATOM    650  OE1 GLU A  88      -7.492  42.812  26.828  1.00 46.81           O  
ATOM    651  OE2 GLU A  88      -7.328  44.562  25.516  1.00 46.81           O  
ATOM    652  N   ALA A  89      -6.492  45.000  21.203  1.00 50.19           N  
ATOM    653  CA  ALA A  89      -6.445  45.688  19.922  1.00 50.19           C  
ATOM    654  C   ALA A  89      -5.293  45.188  19.062  1.00 50.19           C  
ATOM    655  CB  ALA A  89      -6.320  47.188  20.141  1.00 50.19           C  
ATOM    656  O   ALA A  89      -5.438  45.031  17.844  1.00 50.19           O  
ATOM    657  N   LEU A  90      -4.312  44.969  19.766  1.00 46.59           N  
ATOM    658  CA  LEU A  90      -3.162  44.406  19.078  1.00 46.59           C  
ATOM    659  C   LEU A  90      -3.473  43.031  18.547  1.00 46.59           C  
ATOM    660  CB  LEU A  90      -1.945  44.375  20.000  1.00 46.59           C  
ATOM    661  O   LEU A  90      -3.098  42.688  17.422  1.00 46.59           O  
ATOM    662  CG  LEU A  90      -0.717  45.156  19.562  1.00 46.59           C  
ATOM    663  CD1 LEU A  90      -0.513  46.375  20.469  1.00 46.59           C  
ATOM    664  CD2 LEU A  90       0.523  44.281  19.547  1.00 46.59           C  
ATOM    665  N   LEU A  91      -4.125  42.312  19.359  1.00 49.16           N  
ATOM    666  CA  LEU A  91      -4.547  40.969  18.922  1.00 49.16           C  
ATOM    667  C   LEU A  91      -5.492  41.062  17.734  1.00 49.16           C  
ATOM    668  CB  LEU A  91      -5.227  40.219  20.062  1.00 49.16           C  
ATOM    669  O   LEU A  91      -5.379  40.281  16.781  1.00 49.16           O  
ATOM    670  CG  LEU A  91      -4.438  39.062  20.688  1.00 49.16           C  
ATOM    671  CD1 LEU A  91      -4.520  39.125  22.203  1.00 49.16           C  
ATOM    672  CD2 LEU A  91      -4.957  37.750  20.156  1.00 49.16           C  
ATOM    673  N   LYS A  92      -6.258  42.031  17.781  1.00 51.03           N  
ATOM    674  CA  LYS A  92      -7.188  42.219  16.672  1.00 51.03           C  
ATOM    675  C   LYS A  92      -6.449  42.656  15.406  1.00 51.03           C  
ATOM    676  CB  LYS A  92      -8.242  43.281  17.047  1.00 51.03           C  
ATOM    677  O   LYS A  92      -6.746  42.156  14.312  1.00 51.03           O  
ATOM    678  CG  LYS A  92      -9.656  42.906  16.641  1.00 51.03           C  
ATOM    679  CD  LYS A  92     -10.664  43.969  17.062  1.00 51.03           C  
ATOM    680  CE  LYS A  92     -12.086  43.594  16.672  1.00 51.03           C  
ATOM    681  NZ  LYS A  92     -13.070  44.625  17.062  1.00 51.03           N  
ATOM    682  N   GLU A  93      -5.504  43.531  15.664  1.00 49.22           N  
ATOM    683  CA  GLU A  93      -4.707  43.969  14.516  1.00 49.22           C  
ATOM    684  C   GLU A  93      -3.869  42.812  13.961  1.00 49.22           C  
ATOM    685  CB  GLU A  93      -3.803  45.125  14.914  1.00 49.22           C  
ATOM    686  O   GLU A  93      -3.748  42.656  12.742  1.00 49.22           O  
ATOM    687  CG  GLU A  93      -3.617  46.156  13.805  1.00 49.22           C  
ATOM    688  CD  GLU A  93      -3.629  47.594  14.312  1.00 49.22           C  
ATOM    689  OE1 GLU A  93      -3.518  48.531  13.492  1.00 49.22           O  
ATOM    690  OE2 GLU A  93      -3.750  47.781  15.547  1.00 49.22           O  
ATOM    691  N   PHE A  94      -3.383  42.062  14.820  1.00 51.34           N  
ATOM    692  CA  PHE A  94      -2.625  40.906  14.422  1.00 51.34           C  
ATOM    693  C   PHE A  94      -3.506  39.906  13.648  1.00 51.34           C  
ATOM    694  CB  PHE A  94      -2.018  40.219  15.648  1.00 51.34           C  
ATOM    695  O   PHE A  94      -3.090  39.375  12.633  1.00 51.34           O  
ATOM    696  CG  PHE A  94      -1.008  39.156  15.305  1.00 51.34           C  
ATOM    697  CD1 PHE A  94      -1.350  37.781  15.359  1.00 51.34           C  
ATOM    698  CD2 PHE A  94       0.284  39.500  14.938  1.00 51.34           C  
ATOM    699  CE1 PHE A  94      -0.417  36.812  15.047  1.00 51.34           C  
ATOM    700  CE2 PHE A  94       1.223  38.500  14.617  1.00 51.34           C  
ATOM    701  CZ  PHE A  94       0.870  37.188  14.680  1.00 51.34           C  
ATOM    702  N   GLN A  95      -4.578  39.812  14.133  1.00 49.22           N  
ATOM    703  CA  GLN A  95      -5.543  38.969  13.461  1.00 49.22           C  
ATOM    704  C   GLN A  95      -5.891  39.500  12.078  1.00 49.22           C  
ATOM    705  CB  GLN A  95      -6.812  38.812  14.305  1.00 49.22           C  
ATOM    706  O   GLN A  95      -5.980  38.719  11.117  1.00 49.22           O  
ATOM    707  CG  GLN A  95      -6.699  37.781  15.422  1.00 49.22           C  
ATOM    708  CD  GLN A  95      -7.938  37.750  16.297  1.00 49.22           C  
ATOM    709  NE2 GLN A  95      -7.918  36.875  17.297  1.00 49.22           N  
ATOM    710  OE1 GLN A  95      -8.898  38.500  16.078  1.00 49.22           O  
ATOM    711  N   LEU A  96      -5.852  40.719  12.016  1.00 50.09           N  
ATOM    712  CA  LEU A  96      -6.152  41.344  10.734  1.00 50.09           C  
ATOM    713  C   LEU A  96      -4.984  41.188   9.766  1.00 50.09           C  
ATOM    714  CB  LEU A  96      -6.480  42.812  10.922  1.00 50.09           C  
ATOM    715  O   LEU A  96      -5.188  40.906   8.578  1.00 50.09           O  
ATOM    716  CG  LEU A  96      -7.957  43.156  11.125  1.00 50.09           C  
ATOM    717  CD1 LEU A  96      -8.086  44.469  11.898  1.00 50.09           C  
ATOM    718  CD2 LEU A  96      -8.672  43.250   9.789  1.00 50.09           C  
ATOM    719  N   LEU A  97      -3.873  41.281  10.289  1.00 48.25           N  
ATOM    720  CA  LEU A  97      -2.680  41.125   9.469  1.00 48.25           C  
ATOM    721  C   LEU A  97      -2.551  39.688   8.984  1.00 48.25           C  
ATOM    722  CB  LEU A  97      -1.428  41.531  10.250  1.00 48.25           C  
ATOM    723  O   LEU A  97      -2.197  39.438   7.828  1.00 48.25           O  
ATOM    724  CG  LEU A  97      -0.921  42.938  10.039  1.00 48.25           C  
ATOM    725  CD1 LEU A  97      -0.314  43.500  11.328  1.00 48.25           C  
ATOM    726  CD2 LEU A  97       0.096  43.000   8.898  1.00 48.25           C  
ATOM    727  N   LEU A  98      -2.805  38.875   9.875  1.00 49.69           N  
ATOM    728  CA  LEU A  98      -2.777  37.469   9.516  1.00 49.69           C  
ATOM    729  C   LEU A  98      -3.830  37.156   8.461  1.00 49.69           C  
ATOM    730  CB  LEU A  98      -3.010  36.594  10.758  1.00 49.69           C  
ATOM    731  O   LEU A  98      -3.562  36.406   7.516  1.00 49.69           O  
ATOM    732  CG  LEU A  98      -1.768  35.938  11.367  1.00 49.69           C  
ATOM    733  CD1 LEU A  98      -1.856  35.969  12.891  1.00 49.69           C  
ATOM    734  CD2 LEU A  98      -1.601  34.500  10.859  1.00 49.69           C  
ATOM    735  N   LYS A  99      -4.930  37.812   8.508  1.00 48.81           N  
ATOM    736  CA  LYS A  99      -6.004  37.656   7.527  1.00 48.81           C  
ATOM    737  C   LYS A  99      -5.574  38.188   6.164  1.00 48.81           C  
ATOM    738  CB  LYS A  99      -7.266  38.375   8.000  1.00 48.81           C  
ATOM    739  O   LYS A  99      -5.859  37.562   5.137  1.00 48.81           O  
ATOM    740  CG  LYS A  99      -8.500  37.500   8.047  1.00 48.81           C  
ATOM    741  CD  LYS A  99      -9.727  38.281   8.516  1.00 48.81           C  
ATOM    742  CE  LYS A  99     -10.961  37.375   8.578  1.00 48.81           C  
ATOM    743  NZ  LYS A  99     -12.164  38.156   9.039  1.00 48.81           N  
ATOM    744  N   GLY A 100      -4.910  39.250   6.188  1.00 47.03           N  
ATOM    745  CA  GLY A 100      -4.383  39.812   4.945  1.00 47.03           C  
ATOM    746  C   GLY A 100      -3.336  38.906   4.301  1.00 47.03           C  
ATOM    747  O   GLY A 100      -3.318  38.750   3.078  1.00 47.03           O  
ATOM    748  N   ALA A 101      -2.514  38.344   5.039  1.00 46.03           N  
ATOM    749  CA  ALA A 101      -1.445  37.500   4.523  1.00 46.03           C  
ATOM    750  C   ALA A 101      -2.010  36.219   3.904  1.00 46.03           C  
ATOM    751  CB  ALA A 101      -0.455  37.156   5.633  1.00 46.03           C  
ATOM    752  O   ALA A 101      -1.537  35.781   2.861  1.00 46.03           O  
ATOM    753  N   VAL A 102      -2.982  35.688   4.473  1.00 48.09           N  
ATOM    754  CA  VAL A 102      -3.650  34.500   3.963  1.00 48.09           C  
ATOM    755  C   VAL A 102      -4.336  34.812   2.637  1.00 48.09           C  
ATOM    756  CB  VAL A 102      -4.680  33.969   4.977  1.00 48.09           C  
ATOM    757  O   VAL A 102      -4.238  34.062   1.680  1.00 48.09           O  
ATOM    758  CG1 VAL A 102      -5.496  32.812   4.352  1.00 48.09           C  
ATOM    759  CG2 VAL A 102      -3.977  33.469   6.242  1.00 48.09           C  
ATOM    760  N   ARG A 103      -4.938  35.875   2.568  1.00 45.62           N  
ATOM    761  CA  ARG A 103      -5.613  36.281   1.341  1.00 45.62           C  
ATOM    762  C   ARG A 103      -4.613  36.500   0.214  1.00 45.62           C  
ATOM    763  CB  ARG A 103      -6.434  37.562   1.577  1.00 45.62           C  
ATOM    764  O   ARG A 103      -4.875  36.156  -0.938  1.00 45.62           O  
ATOM    765  CG  ARG A 103      -7.938  37.312   1.604  1.00 45.62           C  
ATOM    766  CD  ARG A 103      -8.711  38.625   1.797  1.00 45.62           C  
ATOM    767  NE  ARG A 103     -10.148  38.406   1.785  1.00 45.62           N  
ATOM    768  NH1 ARG A 103     -10.703  40.594   2.229  1.00 45.62           N  
ATOM    769  NH2 ARG A 103     -12.352  39.031   1.956  1.00 45.62           N  
ATOM    770  CZ  ARG A 103     -11.062  39.344   1.990  1.00 45.62           C  
ATOM    771  N   GLN A 104      -3.564  37.031   0.451  1.00 45.00           N  
ATOM    772  CA  GLN A 104      -2.551  37.281  -0.572  1.00 45.00           C  
ATOM    773  C   GLN A 104      -1.994  35.969  -1.101  1.00 45.00           C  
ATOM    774  CB  GLN A 104      -1.417  38.156  -0.020  1.00 45.00           C  
ATOM    775  O   GLN A 104      -1.708  35.844  -2.293  1.00 45.00           O  
ATOM    776  CG  GLN A 104      -0.935  39.219  -0.988  1.00 45.00           C  
ATOM    777  CD  GLN A 104       0.154  40.094  -0.398  1.00 45.00           C  
ATOM    778  NE2 GLN A 104       0.728  40.969  -1.223  1.00 45.00           N  
ATOM    779  OE1 GLN A 104       0.476  40.000   0.790  1.00 45.00           O  
ATOM    780  N   ARG A 105      -1.785  35.062  -0.247  1.00 40.00           N  
ATOM    781  CA  ARG A 105      -1.291  33.750  -0.687  1.00 40.00           C  
ATOM    782  C   ARG A 105      -2.330  33.031  -1.539  1.00 40.00           C  
ATOM    783  CB  ARG A 105      -0.909  32.906   0.517  1.00 40.00           C  
ATOM    784  O   ARG A 105      -1.982  32.375  -2.506  1.00 40.00           O  
ATOM    785  CG  ARG A 105       0.292  32.000   0.273  1.00 40.00           C  
ATOM    786  CD  ARG A 105       0.692  31.234   1.530  1.00 40.00           C  
ATOM    787  NE  ARG A 105       1.771  30.297   1.267  1.00 40.00           N  
ATOM    788  NH1 ARG A 105       2.018  29.641   3.469  1.00 40.00           N  
ATOM    789  NH2 ARG A 105       3.348  28.719   1.844  1.00 40.00           N  
ATOM    790  CZ  ARG A 105       2.377  29.547   2.193  1.00 40.00           C  
ATOM    791  N   GLU A 106      -3.582  33.094  -1.159  1.00 44.66           N  
ATOM    792  CA  GLU A 106      -4.652  32.531  -1.974  1.00 44.66           C  
ATOM    793  C   GLU A 106      -4.684  33.156  -3.361  1.00 44.66           C  
ATOM    794  CB  GLU A 106      -6.008  32.688  -1.283  1.00 44.66           C  
ATOM    795  O   GLU A 106      -4.992  32.500  -4.348  1.00 44.66           O  
ATOM    796  CG  GLU A 106      -6.262  31.703  -0.168  1.00 44.66           C  
ATOM    797  CD  GLU A 106      -7.648  31.828   0.446  1.00 44.66           C  
ATOM    798  OE1 GLU A 106      -8.078  30.906   1.177  1.00 44.66           O  
ATOM    799  OE2 GLU A 106      -8.312  32.844   0.195  1.00 44.66           O  
ATOM    800  N   ARG A 107      -4.480  34.344  -3.516  1.00 41.06           N  
ATOM    801  CA  ARG A 107      -4.484  35.000  -4.816  1.00 41.06           C  
ATOM    802  C   ARG A 107      -3.283  34.562  -5.652  1.00 41.06           C  
ATOM    803  CB  ARG A 107      -4.480  36.531  -4.652  1.00 41.06           C  
ATOM    804  O   ARG A 107      -3.295  34.688  -6.879  1.00 41.06           O  
ATOM    805  CG  ARG A 107      -5.848  37.125  -4.340  1.00 41.06           C  
ATOM    806  CD  ARG A 107      -5.797  38.625  -4.219  1.00 41.06           C  
ATOM    807  NE  ARG A 107      -7.109  39.188  -3.930  1.00 41.06           N  
ATOM    808  NH1 ARG A 107      -6.367  41.375  -3.760  1.00 41.06           N  
ATOM    809  NH2 ARG A 107      -8.586  40.906  -3.465  1.00 41.06           N  
ATOM    810  CZ  ARG A 107      -7.352  40.500  -3.719  1.00 41.06           C  
ATOM    811  N   ALA A 108      -2.160  34.312  -5.094  1.00 35.25           N  
ATOM    812  CA  ALA A 108      -0.980  33.938  -5.863  1.00 35.25           C  
ATOM    813  C   ALA A 108      -1.083  32.469  -6.328  1.00 35.25           C  
ATOM    814  CB  ALA A 108       0.286  34.125  -5.035  1.00 35.25           C  
ATOM    815  O   ALA A 108      -0.177  31.969  -6.992  1.00 35.25           O  
ATOM    816  N   GLU A 109      -1.953  31.594  -5.758  1.00 35.16           N  
ATOM    817  CA  GLU A 109      -2.068  30.234  -6.289  1.00 35.16           C  
ATOM    818  C   GLU A 109      -2.717  30.250  -7.672  1.00 35.16           C  
ATOM    819  CB  GLU A 109      -2.871  29.359  -5.332  1.00 35.16           C  
ATOM    820  O   GLU A 109      -3.744  30.891  -7.879  1.00 35.16           O  
ATOM    821  CG  GLU A 109      -2.066  28.844  -4.148  1.00 35.16           C  
ATOM    822  CD  GLU A 109      -2.709  27.641  -3.459  1.00 35.16           C  
ATOM    823  OE1 GLU A 109      -2.049  27.016  -2.605  1.00 35.16           O  
ATOM    824  OE2 GLU A 109      -3.881  27.344  -3.775  1.00 35.16           O  
ATOM    825  N   PRO A 110      -2.039  29.797  -8.758  1.00 29.19           N  
ATOM    826  CA  PRO A 110      -2.539  29.812 -10.133  1.00 29.19           C  
ATOM    827  C   PRO A 110      -3.934  29.203 -10.258  1.00 29.19           C  
ATOM    828  CB  PRO A 110      -1.505  28.984 -10.891  1.00 29.19           C  
ATOM    829  O   PRO A 110      -4.375  28.469  -9.375  1.00 29.19           O  
ATOM    830  CG  PRO A 110      -0.694  28.312  -9.828  1.00 29.19           C  
ATOM    831  CD  PRO A 110      -1.109  28.859  -8.500  1.00 29.19           C  
ATOM    832  N   GLU A 111      -4.660  29.375 -11.375  1.00 28.75           N  
ATOM    833  CA  GLU A 111      -5.973  29.016 -11.898  1.00 28.75           C  
ATOM    834  C   GLU A 111      -6.176  27.500 -11.898  1.00 28.75           C  
ATOM    835  CB  GLU A 111      -6.148  29.562 -13.320  1.00 28.75           C  
ATOM    836  O   GLU A 111      -5.316  26.766 -12.367  1.00 28.75           O  
ATOM    837  CG  GLU A 111      -6.371  31.078 -13.367  1.00 28.75           C  
ATOM    838  CD  GLU A 111      -7.211  31.516 -14.562  1.00 28.75           C  
ATOM    839  OE1 GLU A 111      -7.684  32.688 -14.570  1.00 28.75           O  
ATOM    840  OE2 GLU A 111      -7.398  30.688 -15.484  1.00 28.75           O  
ATOM    841  N   PRO A 112      -7.004  26.922 -11.047  1.00 27.08           N  
ATOM    842  CA  PRO A 112      -7.355  25.500 -11.195  1.00 27.08           C  
ATOM    843  C   PRO A 112      -7.691  25.125 -12.641  1.00 27.08           C  
ATOM    844  CB  PRO A 112      -8.578  25.344 -10.289  1.00 27.08           C  
ATOM    845  O   PRO A 112      -8.125  25.984 -13.422  1.00 27.08           O  
ATOM    846  CG  PRO A 112      -8.945  26.750  -9.906  1.00 27.08           C  
ATOM    847  CD  PRO A 112      -7.930  27.688 -10.484  1.00 27.08           C  
ATOM    848  N   CYS A 113      -7.188  24.062 -13.180  1.00 24.05           N  
ATOM    849  CA  CYS A 113      -7.469  23.531 -14.508  1.00 24.05           C  
ATOM    850  C   CYS A 113      -8.969  23.391 -14.727  1.00 24.05           C  
ATOM    851  CB  CYS A 113      -6.785  22.172 -14.695  1.00 24.05           C  
ATOM    852  O   CYS A 113      -9.664  22.766 -13.922  1.00 24.05           O  
ATOM    853  SG  CYS A 113      -5.172  22.281 -15.500  1.00 24.05           S  
ATOM    854  N   THR A 114      -9.680  24.172 -15.484  1.00 23.61           N  
ATOM    855  CA  THR A 114     -11.062  24.250 -15.945  1.00 23.61           C  
ATOM    856  C   THR A 114     -11.453  22.984 -16.688  1.00 23.61           C  
ATOM    857  CB  THR A 114     -11.281  25.469 -16.844  1.00 23.61           C  
ATOM    858  O   THR A 114     -11.109  22.812 -17.859  1.00 23.61           O  
ATOM    859  CG2 THR A 114     -11.188  26.781 -16.062  1.00 23.61           C  
ATOM    860  OG1 THR A 114     -10.289  25.484 -17.875  1.00 23.61           O  
ATOM    861  N   CYS A 115     -11.203  21.734 -16.391  1.00 22.62           N  
ATOM    862  CA  CYS A 115     -11.883  20.922 -17.406  1.00 22.62           C  
ATOM    863  C   CYS A 115     -13.336  21.344 -17.547  1.00 22.62           C  
ATOM    864  CB  CYS A 115     -11.805  19.438 -17.047  1.00 22.62           C  
ATOM    865  O   CYS A 115     -13.766  21.766 -18.625  1.00 22.62           O  
ATOM    866  SG  CYS A 115     -10.492  18.562 -17.922  1.00 22.62           S  
ATOM    867  N   GLY A 116     -14.367  20.391 -17.453  1.00 22.80           N  
ATOM    868  CA  GLY A 116     -15.656  20.172 -18.078  1.00 22.80           C  
ATOM    869  C   GLY A 116     -16.672  21.266 -17.750  1.00 22.80           C  
ATOM    870  O   GLY A 116     -16.469  22.047 -16.812  1.00 22.80           O  
ATOM    871  N   PRO A 117     -17.922  21.406 -18.562  1.00 20.73           N  
ATOM    872  CA  PRO A 117     -18.922  22.453 -18.844  1.00 20.73           C  
ATOM    873  C   PRO A 117     -19.625  22.938 -17.578  1.00 20.73           C  
ATOM    874  CB  PRO A 117     -19.906  21.750 -19.781  1.00 20.73           C  
ATOM    875  O   PRO A 117     -20.406  23.891 -17.625  1.00 20.73           O  
ATOM    876  CG  PRO A 117     -19.547  20.297 -19.703  1.00 20.73           C  
ATOM    877  CD  PRO A 117     -18.297  20.156 -18.891  1.00 20.73           C  
ATOM    878  N   ALA A 118     -19.906  21.922 -16.672  1.00 23.09           N  
ATOM    879  CA  ALA A 118     -21.188  22.125 -16.016  1.00 23.09           C  
ATOM    880  C   ALA A 118     -21.344  23.547 -15.492  1.00 23.09           C  
ATOM    881  CB  ALA A 118     -21.375  21.125 -14.867  1.00 23.09           C  
ATOM    882  O   ALA A 118     -20.344  24.281 -15.367  1.00 23.09           O  
ATOM    883  N   GLY A 119     -22.453  23.797 -14.586  1.00 21.30           N  
ATOM    884  CA  GLY A 119     -23.344  24.875 -14.180  1.00 21.30           C  
ATOM    885  C   GLY A 119     -22.625  26.047 -13.555  1.00 21.30           C  
ATOM    886  O   GLY A 119     -21.484  25.922 -13.109  1.00 21.30           O  
ATOM    887  N   PRO A 120     -23.141  27.344 -13.891  1.00 19.95           N  
ATOM    888  CA  PRO A 120     -22.625  28.703 -13.672  1.00 19.95           C  
ATOM    889  C   PRO A 120     -22.219  28.953 -12.219  1.00 19.95           C  
ATOM    890  CB  PRO A 120     -23.812  29.578 -14.070  1.00 19.95           C  
ATOM    891  O   PRO A 120     -22.016  30.094 -11.820  1.00 19.95           O  
ATOM    892  CG  PRO A 120     -24.984  28.656 -14.078  1.00 19.95           C  
ATOM    893  CD  PRO A 120     -24.484  27.250 -14.039  1.00 19.95           C  
ATOM    894  N   VAL A 121     -22.125  27.953 -11.406  1.00 20.66           N  
ATOM    895  CA  VAL A 121     -22.219  28.500 -10.055  1.00 20.66           C  
ATOM    896  C   VAL A 121     -21.266  29.688  -9.898  1.00 20.66           C  
ATOM    897  CB  VAL A 121     -21.922  27.422  -8.992  1.00 20.66           C  
ATOM    898  O   VAL A 121     -20.047  29.531 -10.031  1.00 20.66           O  
ATOM    899  CG1 VAL A 121     -22.594  27.766  -7.668  1.00 20.66           C  
ATOM    900  CG2 VAL A 121     -22.359  26.047  -9.484  1.00 20.66           C  
ATOM    901  N   ALA A 122     -21.781  30.828 -10.516  1.00 20.56           N  
ATOM    902  CA  ALA A 122     -21.234  32.188 -10.406  1.00 20.56           C  
ATOM    903  C   ALA A 122     -20.766  32.469  -8.984  1.00 20.56           C  
ATOM    904  CB  ALA A 122     -22.281  33.188 -10.828  1.00 20.56           C  
ATOM    905  O   ALA A 122     -21.547  32.375  -8.031  1.00 20.56           O  
ATOM    906  N   ALA A 123     -19.703  32.000  -8.727  1.00 20.20           N  
ATOM    907  CA  ALA A 123     -19.047  32.500  -7.516  1.00 20.20           C  
ATOM    908  C   ALA A 123     -19.141  34.031  -7.441  1.00 20.20           C  
ATOM    909  CB  ALA A 123     -17.594  32.062  -7.469  1.00 20.20           C  
ATOM    910  O   ALA A 123     -18.688  34.719  -8.344  1.00 20.20           O  
ATOM    911  N   SER A 124     -20.109  34.562  -6.793  1.00 20.14           N  
ATOM    912  CA  SER A 124     -20.594  35.875  -6.387  1.00 20.14           C  
ATOM    913  C   SER A 124     -19.469  36.719  -5.816  1.00 20.14           C  
ATOM    914  CB  SER A 124     -21.719  35.719  -5.355  1.00 20.14           C  
ATOM    915  O   SER A 124     -19.719  37.781  -5.238  1.00 20.14           O  
ATOM    916  OG  SER A 124     -21.391  34.750  -4.383  1.00 20.14           O  
ATOM    917  N   LEU A 125     -18.266  36.219  -5.793  1.00 19.97           N  
ATOM    918  CA  LEU A 125     -17.625  37.219  -4.969  1.00 19.97           C  
ATOM    919  C   LEU A 125     -17.656  38.594  -5.656  1.00 19.97           C  
ATOM    920  CB  LEU A 125     -16.172  36.844  -4.660  1.00 19.97           C  
ATOM    921  O   LEU A 125     -17.141  38.750  -6.766  1.00 19.97           O  
ATOM    922  CG  LEU A 125     -15.984  35.781  -3.572  1.00 19.97           C  
ATOM    923  CD1 LEU A 125     -14.633  35.094  -3.742  1.00 19.97           C  
ATOM    924  CD2 LEU A 125     -16.094  36.406  -2.189  1.00 19.97           C  
ATOM    925  N   ALA A 126     -18.734  39.219  -5.582  1.00 22.67           N  
ATOM    926  CA  ALA A 126     -18.984  40.594  -6.000  1.00 22.67           C  
ATOM    927  C   ALA A 126     -17.734  41.469  -5.812  1.00 22.67           C  
ATOM    928  CB  ALA A 126     -20.156  41.188  -5.219  1.00 22.67           C  
ATOM    929  O   ALA A 126     -16.938  41.219  -4.898  1.00 22.67           O  
ATOM    930  N   PRO A 127     -17.234  41.969  -6.805  1.00 23.38           N  
ATOM    931  CA  PRO A 127     -16.172  42.969  -6.645  1.00 23.38           C  
ATOM    932  C   PRO A 127     -16.453  43.969  -5.516  1.00 23.38           C  
ATOM    933  CB  PRO A 127     -16.156  43.688  -8.000  1.00 23.38           C  
ATOM    934  O   PRO A 127     -17.578  44.469  -5.402  1.00 23.38           O  
ATOM    935  CG  PRO A 127     -17.375  43.188  -8.703  1.00 23.38           C  
ATOM    936  CD  PRO A 127     -18.031  42.156  -7.863  1.00 23.38           C  
ATOM    937  N   VAL A 128     -15.844  43.875  -4.309  1.00 23.19           N  
ATOM    938  CA  VAL A 128     -16.062  44.938  -3.336  1.00 23.19           C  
ATOM    939  C   VAL A 128     -15.930  46.281  -4.016  1.00 23.19           C  
ATOM    940  CB  VAL A 128     -15.078  44.812  -2.150  1.00 23.19           C  
ATOM    941  O   VAL A 128     -14.914  46.562  -4.645  1.00 23.19           O  
ATOM    942  CG1 VAL A 128     -15.320  45.938  -1.150  1.00 23.19           C  
ATOM    943  CG2 VAL A 128     -15.211  43.469  -1.467  1.00 23.19           C  
ATOM    944  N   SER A 129     -16.906  46.750  -4.508  1.00 23.70           N  
ATOM    945  CA  SER A 129     -16.922  48.156  -4.863  1.00 23.70           C  
ATOM    946  C   SER A 129     -16.172  49.000  -3.842  1.00 23.70           C  
ATOM    947  CB  SER A 129     -18.375  48.656  -4.977  1.00 23.70           C  
ATOM    948  O   SER A 129     -16.266  48.750  -2.639  1.00 23.70           O  
ATOM    949  OG  SER A 129     -18.844  48.531  -6.309  1.00 23.70           O  
ATOM    950  N   ALA A 130     -15.078  49.625  -4.203  1.00 23.52           N  
ATOM    951  CA  ALA A 130     -14.359  50.656  -3.465  1.00 23.52           C  
ATOM    952  C   ALA A 130     -15.328  51.625  -2.812  1.00 23.52           C  
ATOM    953  CB  ALA A 130     -13.398  51.406  -4.391  1.00 23.52           C  
ATOM    954  O   ALA A 130     -15.336  52.844  -3.139  1.00 23.52           O  
ATOM    955  N   THR A 131     -16.500  51.281  -2.479  1.00 24.70           N  
ATOM    956  CA  THR A 131     -17.094  52.406  -1.770  1.00 24.70           C  
ATOM    957  C   THR A 131     -16.359  52.656  -0.451  1.00 24.70           C  
ATOM    958  CB  THR A 131     -18.594  52.188  -1.496  1.00 24.70           C  
ATOM    959  O   THR A 131     -15.906  51.719   0.203  1.00 24.70           O  
ATOM    960  CG2 THR A 131     -19.422  52.406  -2.754  1.00 24.70           C  
ATOM    961  OG1 THR A 131     -18.781  50.844  -1.053  1.00 24.70           O  
ATOM    962  N   ALA A 132     -15.961  53.938   0.000  1.00 22.70           N  
ATOM    963  CA  ALA A 132     -15.031  54.531   0.957  1.00 22.70           C  
ATOM    964  C   ALA A 132     -15.102  53.812   2.307  1.00 22.70           C  
ATOM    965  CB  ALA A 132     -15.312  56.000   1.127  1.00 22.70           C  
ATOM    966  O   ALA A 132     -14.078  53.531   2.926  1.00 22.70           O  
ATOM    967  N   GLY A 133     -16.172  53.812   3.082  1.00 23.62           N  
ATOM    968  CA  GLY A 133     -16.344  53.688   4.520  1.00 23.62           C  
ATOM    969  C   GLY A 133     -16.328  52.250   5.004  1.00 23.62           C  
ATOM    970  O   GLY A 133     -16.844  51.938   6.086  1.00 23.62           O  
ATOM    971  N   GLU A 134     -16.094  51.219   4.250  1.00 30.31           N  
ATOM    972  CA  GLU A 134     -16.516  49.844   4.582  1.00 30.31           C  
ATOM    973  C   GLU A 134     -15.664  49.281   5.707  1.00 30.31           C  
ATOM    974  CB  GLU A 134     -16.438  48.969   3.348  1.00 30.31           C  
ATOM    975  O   GLU A 134     -14.430  49.344   5.656  1.00 30.31           O  
ATOM    976  CG  GLU A 134     -17.594  49.156   2.373  1.00 30.31           C  
ATOM    977  CD  GLU A 134     -17.516  48.219   1.170  1.00 30.31           C  
ATOM    978  OE1 GLU A 134     -18.516  48.125   0.423  1.00 30.31           O  
ATOM    979  OE2 GLU A 134     -16.469  47.594   0.972  1.00 30.31           O  
ATOM    980  N   ASP A 135     -16.250  48.625   6.859  1.00 27.41           N  
ATOM    981  CA  ASP A 135     -15.844  48.375   8.242  1.00 27.41           C  
ATOM    982  C   ASP A 135     -14.734  47.312   8.305  1.00 27.41           C  
ATOM    983  CB  ASP A 135     -17.047  47.906   9.078  1.00 27.41           C  
ATOM    984  O   ASP A 135     -14.820  46.281   7.656  1.00 27.41           O  
ATOM    985  CG  ASP A 135     -17.859  49.094   9.617  1.00 27.41           C  
ATOM    986  OD1 ASP A 135     -17.344  50.219   9.672  1.00 27.41           O  
ATOM    987  OD2 ASP A 135     -19.031  48.844   9.992  1.00 27.41           O  
ATOM    988  N   ASP A 136     -13.516  47.594   8.727  1.00 27.80           N  
ATOM    989  CA  ASP A 136     -12.219  46.969   9.000  1.00 27.80           C  
ATOM    990  C   ASP A 136     -12.391  45.625   9.703  1.00 27.80           C  
ATOM    991  CB  ASP A 136     -11.352  47.906   9.852  1.00 27.80           C  
ATOM    992  O   ASP A 136     -11.414  44.906   9.898  1.00 27.80           O  
ATOM    993  CG  ASP A 136     -10.453  48.812   9.023  1.00 27.80           C  
ATOM    994  OD1 ASP A 136     -10.258  48.531   7.816  1.00 27.80           O  
ATOM    995  OD2 ASP A 136      -9.930  49.812   9.578  1.00 27.80           O  
ATOM    996  N   ASP A 137     -13.602  45.250  10.227  1.00 29.25           N  
ATOM    997  CA  ASP A 137     -13.828  44.094  11.102  1.00 29.25           C  
ATOM    998  C   ASP A 137     -13.781  42.781  10.312  1.00 29.25           C  
ATOM    999  CB  ASP A 137     -15.180  44.219  11.812  1.00 29.25           C  
ATOM   1000  O   ASP A 137     -13.570  41.719  10.891  1.00 29.25           O  
ATOM   1001  CG  ASP A 137     -15.094  45.031  13.094  1.00 29.25           C  
ATOM   1002  OD1 ASP A 137     -13.977  45.250  13.609  1.00 29.25           O  
ATOM   1003  OD2 ASP A 137     -16.156  45.469  13.602  1.00 29.25           O  
ATOM   1004  N   ASP A 138     -14.094  42.719   9.016  1.00 31.45           N  
ATOM   1005  CA  ASP A 138     -14.250  41.469   8.281  1.00 31.45           C  
ATOM   1006  C   ASP A 138     -12.891  40.844   7.930  1.00 31.45           C  
ATOM   1007  CB  ASP A 138     -15.078  41.688   7.016  1.00 31.45           C  
ATOM   1008  O   ASP A 138     -12.758  39.625   7.812  1.00 31.45           O  
ATOM   1009  CG  ASP A 138     -16.516  41.250   7.164  1.00 31.45           C  
ATOM   1010  OD1 ASP A 138     -16.859  40.562   8.156  1.00 31.45           O  
ATOM   1011  OD2 ASP A 138     -17.344  41.562   6.281  1.00 31.45           O  
ATOM   1012  N   VAL A 139     -11.836  41.625   7.844  1.00 31.98           N  
ATOM   1013  CA  VAL A 139     -10.531  41.156   7.379  1.00 31.98           C  
ATOM   1014  C   VAL A 139      -9.789  40.500   8.531  1.00 31.98           C  
ATOM   1015  CB  VAL A 139      -9.688  42.312   6.789  1.00 31.98           C  
ATOM   1016  O   VAL A 139      -9.039  39.531   8.320  1.00 31.98           O  
ATOM   1017  CG1 VAL A 139      -8.484  41.750   6.027  1.00 31.98           C  
ATOM   1018  CG2 VAL A 139     -10.539  43.188   5.879  1.00 31.98           C  
ATOM   1019  N   VAL A 140     -10.078  40.875   9.805  1.00 33.69           N  
ATOM   1020  CA  VAL A 140      -9.461  40.281  10.992  1.00 33.69           C  
ATOM   1021  C   VAL A 140      -9.961  38.875  11.172  1.00 33.69           C  
ATOM   1022  CB  VAL A 140      -9.750  41.125  12.258  1.00 33.69           C  
ATOM   1023  O   VAL A 140      -9.172  37.969  11.469  1.00 33.69           O  
ATOM   1024  CG1 VAL A 140      -9.148  40.469  13.492  1.00 33.69           C  
ATOM   1025  CG2 VAL A 140      -9.211  42.562  12.102  1.00 33.69           C  
ATOM   1026  N   GLY A 141     -11.156  38.500  10.938  1.00 34.50           N  
ATOM   1027  CA  GLY A 141     -11.727  37.156  11.016  1.00 34.50           C  
ATOM   1028  C   GLY A 141     -11.133  36.188  10.016  1.00 34.50           C  
ATOM   1029  O   GLY A 141     -10.883  35.031  10.344  1.00 34.50           O  
ATOM   1030  N   ASP A 142     -10.750  36.688   8.805  1.00 37.53           N  
ATOM   1031  CA  ASP A 142     -10.250  35.781   7.770  1.00 37.53           C  
ATOM   1032  C   ASP A 142      -8.797  35.406   8.031  1.00 37.53           C  
ATOM   1033  CB  ASP A 142     -10.391  36.438   6.387  1.00 37.53           C  
ATOM   1034  O   ASP A 142      -8.406  34.250   7.852  1.00 37.53           O  
ATOM   1035  CG  ASP A 142     -11.695  36.062   5.695  1.00 37.53           C  
ATOM   1036  OD1 ASP A 142     -12.445  35.219   6.207  1.00 37.53           O  
ATOM   1037  OD2 ASP A 142     -11.977  36.656   4.629  1.00 37.53           O  
ATOM   1038  N   VAL A 143      -8.055  36.344   8.547  1.00 36.22           N  
ATOM   1039  CA  VAL A 143      -6.645  36.062   8.812  1.00 36.22           C  
ATOM   1040  C   VAL A 143      -6.516  35.125  10.023  1.00 36.22           C  
ATOM   1041  CB  VAL A 143      -5.844  37.375   9.047  1.00 36.22           C  
ATOM   1042  O   VAL A 143      -5.707  34.219  10.023  1.00 36.22           O  
ATOM   1043  CG1 VAL A 143      -4.402  37.031   9.445  1.00 36.22           C  
ATOM   1044  CG2 VAL A 143      -5.871  38.219   7.793  1.00 36.22           C  
ATOM   1045  N   LEU A 144      -7.227  35.406  11.062  1.00 39.31           N  
ATOM   1046  CA  LEU A 144      -7.266  34.469  12.188  1.00 39.31           C  
ATOM   1047  C   LEU A 144      -7.750  33.094  11.734  1.00 39.31           C  
ATOM   1048  CB  LEU A 144      -8.180  35.031  13.297  1.00 39.31           C  
ATOM   1049  O   LEU A 144      -7.273  32.094  12.242  1.00 39.31           O  
ATOM   1050  CG  LEU A 144      -7.520  35.938  14.328  1.00 39.31           C  
ATOM   1051  CD1 LEU A 144      -8.555  36.875  14.945  1.00 39.31           C  
ATOM   1052  CD2 LEU A 144      -6.824  35.094  15.406  1.00 39.31           C  
ATOM   1053  N   ALA A 145      -8.633  33.031  10.836  1.00 41.72           N  
ATOM   1054  CA  ALA A 145      -9.078  31.750  10.281  1.00 41.72           C  
ATOM   1055  C   ALA A 145      -7.945  31.062   9.531  1.00 41.72           C  
ATOM   1056  CB  ALA A 145     -10.281  31.953   9.367  1.00 41.72           C  
ATOM   1057  O   ALA A 145      -7.777  29.844   9.633  1.00 41.72           O  
ATOM   1058  N   LEU A 146      -7.168  31.859   8.859  1.00 42.47           N  
ATOM   1059  CA  LEU A 146      -6.051  31.281   8.125  1.00 42.47           C  
ATOM   1060  C   LEU A 146      -4.945  30.828   9.078  1.00 42.47           C  
ATOM   1061  CB  LEU A 146      -5.492  32.281   7.117  1.00 42.47           C  
ATOM   1062  O   LEU A 146      -4.324  29.797   8.859  1.00 42.47           O  
ATOM   1063  CG  LEU A 146      -6.121  32.281   5.727  1.00 42.47           C  
ATOM   1064  CD1 LEU A 146      -6.047  33.656   5.094  1.00 42.47           C  
ATOM   1065  CD2 LEU A 146      -5.438  31.250   4.836  1.00 42.47           C  
ATOM   1066  N   LEU A 147      -4.691  31.719  10.047  1.00 43.00           N  
ATOM   1067  CA  LEU A 147      -3.707  31.328  11.047  1.00 43.00           C  
ATOM   1068  C   LEU A 147      -4.223  30.172  11.906  1.00 43.00           C  
ATOM   1069  CB  LEU A 147      -3.357  32.531  11.938  1.00 43.00           C  
ATOM   1070  O   LEU A 147      -3.434  29.375  12.406  1.00 43.00           O  
ATOM   1071  CG  LEU A 147      -2.303  33.500  11.398  1.00 43.00           C  
ATOM   1072  CD1 LEU A 147      -2.555  34.906  11.922  1.00 43.00           C  
ATOM   1073  CD2 LEU A 147      -0.901  33.031  11.766  1.00 43.00           C  
ATOM   1074  N   ALA A 148      -5.520  30.312  12.039  1.00 40.69           N  
ATOM   1075  CA  ALA A 148      -6.152  29.250  12.805  1.00 40.69           C  
ATOM   1076  C   ALA A 148      -6.324  27.984  11.961  1.00 40.69           C  
ATOM   1077  CB  ALA A 148      -7.504  29.703  13.344  1.00 40.69           C  
ATOM   1078  O   ALA A 148      -6.617  26.906  12.484  1.00 40.69           O  
ATOM   1079  N   ALA A 149      -6.293  28.328  10.656  1.00 43.59           N  
ATOM   1080  CA  ALA A 149      -6.559  27.188   9.781  1.00 43.59           C  
ATOM   1081  C   ALA A 149      -5.590  26.047  10.062  1.00 43.59           C  
ATOM   1082  CB  ALA A 149      -6.473  27.609   8.320  1.00 43.59           C  
ATOM   1083  O   ALA A 149      -6.008  24.891  10.227  1.00 43.59           O  
ATOM   1084  N   PRO A 150      -4.332  26.578   9.961  1.00 41.28           N  
ATOM   1085  CA  PRO A 150      -3.482  25.422  10.297  1.00 41.28           C  
ATOM   1086  C   PRO A 150      -3.697  24.922  11.719  1.00 41.28           C  
ATOM   1087  CB  PRO A 150      -2.064  25.984  10.117  1.00 41.28           C  
ATOM   1088  O   PRO A 150      -3.279  23.812  12.062  1.00 41.28           O  
ATOM   1089  CG  PRO A 150      -2.258  27.391   9.648  1.00 41.28           C  
ATOM   1090  CD  PRO A 150      -3.727  27.688   9.656  1.00 41.28           C  
ATOM   1091  N   LEU A 151      -4.215  25.922  12.531  1.00 38.56           N  
ATOM   1092  CA  LEU A 151      -4.527  25.594  13.914  1.00 38.56           C  
ATOM   1093  C   LEU A 151      -5.840  24.828  14.008  1.00 38.56           C  
ATOM   1094  CB  LEU A 151      -4.605  26.859  14.766  1.00 38.56           C  
ATOM   1095  O   LEU A 151      -6.246  24.406  15.094  1.00 38.56           O  
ATOM   1096  CG  LEU A 151      -3.314  27.672  14.891  1.00 38.56           C  
ATOM   1097  CD1 LEU A 151      -3.627  29.094  15.320  1.00 38.56           C  
ATOM   1098  CD2 LEU A 151      -2.354  27.016  15.867  1.00 38.56           C  
ATOM   1099  N   ALA A 152      -6.629  25.156  13.008  1.00 37.22           N  
ATOM   1100  CA  ALA A 152      -7.828  24.328  13.102  1.00 37.22           C  
ATOM   1101  C   ALA A 152      -7.465  22.859  13.266  1.00 37.22           C  
ATOM   1102  CB  ALA A 152      -8.703  24.516  11.867  1.00 37.22           C  
ATOM   1103  O   ALA A 152      -6.609  22.328  12.547  1.00 37.22           O  
ATOM   1104  N   PRO A 153      -7.434  22.453  14.477  1.00 38.66           N  
ATOM   1105  CA  PRO A 153      -7.078  21.062  14.766  1.00 38.66           C  
ATOM   1106  C   PRO A 153      -7.348  20.141  13.594  1.00 38.66           C  
ATOM   1107  CB  PRO A 153      -7.973  20.719  15.961  1.00 38.66           C  
ATOM   1108  O   PRO A 153      -7.242  18.906  13.727  1.00 38.66           O  
ATOM   1109  CG  PRO A 153      -8.891  21.891  16.109  1.00 38.66           C  
ATOM   1110  CD  PRO A 153      -8.500  22.938  15.102  1.00 38.66           C  
ATOM   1111  N   GLY A 154      -8.297  20.234  12.844  1.00 41.81           N  
ATOM   1112  CA  GLY A 154      -8.672  19.000  12.180  1.00 41.81           C  
ATOM   1113  C   GLY A 154      -7.578  18.438  11.297  1.00 41.81           C  
ATOM   1114  O   GLY A 154      -6.883  19.188  10.602  1.00 41.81           O  
ATOM   1115  N   PRO A 155      -6.824  17.594  12.008  1.00 47.91           N  
ATOM   1116  CA  PRO A 155      -5.824  16.875  11.211  1.00 47.91           C  
ATOM   1117  C   PRO A 155      -6.242  16.703   9.758  1.00 47.91           C  
ATOM   1118  CB  PRO A 155      -5.727  15.523  11.914  1.00 47.91           C  
ATOM   1119  O   PRO A 155      -7.246  16.062   9.469  1.00 47.91           O  
ATOM   1120  CG  PRO A 155      -6.902  15.484  12.836  1.00 47.91           C  
ATOM   1121  CD  PRO A 155      -7.516  16.844  12.883  1.00 47.91           C  
ATOM   1122  N   ARG A 156      -6.141  17.656   8.844  1.00 59.69           N  
ATOM   1123  CA  ARG A 156      -6.508  17.453   7.445  1.00 59.69           C  
ATOM   1124  C   ARG A 156      -5.562  16.453   6.773  1.00 59.69           C  
ATOM   1125  CB  ARG A 156      -6.508  18.766   6.684  1.00 59.69           C  
ATOM   1126  O   ARG A 156      -4.367  16.422   7.078  1.00 59.69           O  
ATOM   1127  CG  ARG A 156      -7.754  19.609   6.914  1.00 59.69           C  
ATOM   1128  CD  ARG A 156      -7.738  20.891   6.070  1.00 59.69           C  
ATOM   1129  NE  ARG A 156      -8.867  21.750   6.383  1.00 59.69           N  
ATOM   1130  NH1 ARG A 156      -8.328  23.359   4.820  1.00 59.69           N  
ATOM   1131  NH2 ARG A 156     -10.188  23.625   6.145  1.00 59.69           N  
ATOM   1132  CZ  ARG A 156      -9.125  22.906   5.781  1.00 59.69           C  
ATOM   1133  N   ALA A 157      -6.164  15.344   6.367  1.00 73.50           N  
ATOM   1134  CA  ALA A 157      -5.414  14.430   5.512  1.00 73.50           C  
ATOM   1135  C   ALA A 157      -4.418  15.188   4.637  1.00 73.50           C  
ATOM   1136  CB  ALA A 157      -6.363  13.609   4.641  1.00 73.50           C  
ATOM   1137  O   ALA A 157      -4.742  16.250   4.094  1.00 73.50           O  
ATOM   1138  N   PRO A 158      -3.191  14.773   4.770  1.00 80.50           N  
ATOM   1139  CA  PRO A 158      -2.176  15.430   3.939  1.00 80.50           C  
ATOM   1140  C   PRO A 158      -2.518  15.398   2.453  1.00 80.50           C  
ATOM   1141  CB  PRO A 158      -0.911  14.609   4.227  1.00 80.50           C  
ATOM   1142  O   PRO A 158      -3.229  14.500   1.996  1.00 80.50           O  
ATOM   1143  CG  PRO A 158      -1.410  13.266   4.629  1.00 80.50           C  
ATOM   1144  CD  PRO A 158      -2.738  13.430   5.309  1.00 80.50           C  
ATOM   1145  N   ARG A 159      -2.078  16.453   1.822  1.00 87.19           N  
ATOM   1146  CA  ARG A 159      -2.242  16.500   0.373  1.00 87.19           C  
ATOM   1147  C   ARG A 159      -1.223  15.594  -0.321  1.00 87.19           C  
ATOM   1148  CB  ARG A 159      -2.109  17.938  -0.140  1.00 87.19           C  
ATOM   1149  O   ARG A 159      -0.027  15.664  -0.030  1.00 87.19           O  
ATOM   1150  CG  ARG A 159      -2.352  18.078  -1.635  1.00 87.19           C  
ATOM   1151  CD  ARG A 159      -2.234  19.531  -2.086  1.00 87.19           C  
ATOM   1152  NE  ARG A 159      -2.373  19.656  -3.535  1.00 87.19           N  
ATOM   1153  NH1 ARG A 159      -2.121  21.953  -3.568  1.00 87.19           N  
ATOM   1154  NH2 ARG A 159      -2.457  20.797  -5.523  1.00 87.19           N  
ATOM   1155  CZ  ARG A 159      -2.316  20.797  -4.203  1.00 87.19           C  
ATOM   1156  N   VAL A 160      -1.684  14.758  -1.159  1.00 92.00           N  
ATOM   1157  CA  VAL A 160      -0.808  13.961  -2.012  1.00 92.00           C  
ATOM   1158  C   VAL A 160      -0.330  14.805  -3.193  1.00 92.00           C  
ATOM   1159  CB  VAL A 160      -1.516  12.688  -2.520  1.00 92.00           C  
ATOM   1160  O   VAL A 160      -1.127  15.188  -4.055  1.00 92.00           O  
ATOM   1161  CG1 VAL A 160      -0.594  11.883  -3.438  1.00 92.00           C  
ATOM   1162  CG2 VAL A 160      -1.977  11.828  -1.341  1.00 92.00           C  
ATOM   1163  N   GLU A 161       0.959  14.914  -3.369  1.00 92.06           N  
ATOM   1164  CA  GLU A 161       1.519  15.852  -4.344  1.00 92.06           C  
ATOM   1165  C   GLU A 161       1.854  15.141  -5.652  1.00 92.06           C  
ATOM   1166  CB  GLU A 161       2.766  16.531  -3.781  1.00 92.06           C  
ATOM   1167  O   GLU A 161       1.969  15.781  -6.703  1.00 92.06           O  
ATOM   1168  CG  GLU A 161       2.480  17.469  -2.621  1.00 92.06           C  
ATOM   1169  CD  GLU A 161       3.717  18.203  -2.119  1.00 92.06           C  
ATOM   1170  OE1 GLU A 161       3.605  19.000  -1.157  1.00 92.06           O  
ATOM   1171  OE2 GLU A 161       4.805  17.969  -2.689  1.00 92.06           O  
ATOM   1172  N   ALA A 162       2.070  13.891  -5.586  1.00 95.81           N  
ATOM   1173  CA  ALA A 162       2.482  13.125  -6.758  1.00 95.81           C  
ATOM   1174  C   ALA A 162       1.823  11.750  -6.773  1.00 95.81           C  
ATOM   1175  CB  ALA A 162       4.000  12.984  -6.797  1.00 95.81           C  
ATOM   1176  O   ALA A 162       1.910  11.000  -5.797  1.00 95.81           O  
ATOM   1177  N   ALA A 163       1.187  11.492  -7.844  1.00 97.94           N  
ATOM   1178  CA  ALA A 163       0.495  10.211  -8.016  1.00 97.94           C  
ATOM   1179  C   ALA A 163       0.036  10.031  -9.461  1.00 97.94           C  
ATOM   1180  CB  ALA A 163      -0.696  10.125  -7.066  1.00 97.94           C  
ATOM   1181  O   ALA A 163      -0.292  11.000 -10.141  1.00 97.94           O  
ATOM   1182  N   PHE A 164       0.020   8.789  -9.867  1.00 97.75           N  
ATOM   1183  CA  PHE A 164      -0.539   8.492 -11.180  1.00 97.75           C  
ATOM   1184  C   PHE A 164      -1.044   7.055 -11.234  1.00 97.75           C  
ATOM   1185  CB  PHE A 164       0.506   8.727 -12.273  1.00 97.75           C  
ATOM   1186  O   PHE A 164      -0.607   6.203 -10.461  1.00 97.75           O  
ATOM   1187  CG  PHE A 164       1.570   7.660 -12.336  1.00 97.75           C  
ATOM   1188  CD1 PHE A 164       2.742   7.789 -11.602  1.00 97.75           C  
ATOM   1189  CD2 PHE A 164       1.398   6.535 -13.133  1.00 97.75           C  
ATOM   1190  CE1 PHE A 164       3.729   6.809 -11.656  1.00 97.75           C  
ATOM   1191  CE2 PHE A 164       2.379   5.551 -13.188  1.00 97.75           C  
ATOM   1192  CZ  PHE A 164       3.545   5.688 -12.453  1.00 97.75           C  
ATOM   1193  N   LEU A 165      -1.957   6.828 -12.078  1.00 97.75           N  
ATOM   1194  CA  LEU A 165      -2.449   5.520 -12.492  1.00 97.75           C  
ATOM   1195  C   LEU A 165      -2.654   5.473 -14.000  1.00 97.75           C  
ATOM   1196  CB  LEU A 165      -3.762   5.188 -11.773  1.00 97.75           C  
ATOM   1197  O   LEU A 165      -3.445   6.242 -14.555  1.00 97.75           O  
ATOM   1198  CG  LEU A 165      -4.383   3.826 -12.094  1.00 97.75           C  
ATOM   1199  CD1 LEU A 165      -5.086   3.266 -10.867  1.00 97.75           C  
ATOM   1200  CD2 LEU A 165      -5.352   3.939 -13.266  1.00 97.75           C  
ATOM   1201  N   CYS A 166      -1.967   4.578 -14.656  1.00 98.00           N  
ATOM   1202  CA  CYS A 166      -2.092   4.453 -16.109  1.00 98.00           C  
ATOM   1203  C   CYS A 166      -2.328   3.002 -16.500  1.00 98.00           C  
ATOM   1204  CB  CYS A 166      -0.837   4.984 -16.797  1.00 98.00           C  
ATOM   1205  O   CYS A 166      -2.221   2.096 -15.680  1.00 98.00           O  
ATOM   1206  SG  CYS A 166       0.655   4.035 -16.438  1.00 98.00           S  
ATOM   1207  N   ARG A 167      -2.770   2.861 -17.750  1.00 97.88           N  
ATOM   1208  CA  ARG A 167      -3.070   1.548 -18.312  1.00 97.88           C  
ATOM   1209  C   ARG A 167      -2.396   1.367 -19.672  1.00 97.88           C  
ATOM   1210  CB  ARG A 167      -4.582   1.353 -18.453  1.00 97.88           C  
ATOM   1211  O   ARG A 167      -2.152   2.342 -20.391  1.00 97.88           O  
ATOM   1212  CG  ARG A 167      -5.316   1.301 -17.125  1.00 97.88           C  
ATOM   1213  CD  ARG A 167      -6.785   0.944 -17.297  1.00 97.88           C  
ATOM   1214  NE  ARG A 167      -7.473   0.812 -16.016  1.00 97.88           N  
ATOM   1215  NH1 ARG A 167      -9.547   0.375 -16.938  1.00 97.88           N  
ATOM   1216  NH2 ARG A 167      -9.289   0.445 -14.664  1.00 97.88           N  
ATOM   1217  CZ  ARG A 167      -8.766   0.544 -15.875  1.00 97.88           C  
ATOM   1218  N   LEU A 168      -2.107   0.138 -19.906  1.00 98.00           N  
ATOM   1219  CA  LEU A 168      -1.519  -0.194 -21.203  1.00 98.00           C  
ATOM   1220  C   LEU A 168      -2.525   0.020 -22.328  1.00 98.00           C  
ATOM   1221  CB  LEU A 168      -1.026  -1.644 -21.219  1.00 98.00           C  
ATOM   1222  O   LEU A 168      -3.660  -0.455 -22.250  1.00 98.00           O  
ATOM   1223  CG  LEU A 168      -0.038  -2.018 -22.312  1.00 98.00           C  
ATOM   1224  CD1 LEU A 168       1.294  -1.309 -22.094  1.00 98.00           C  
ATOM   1225  CD2 LEU A 168       0.157  -3.529 -22.375  1.00 98.00           C  
ATOM   1226  N   ARG A 169      -2.105   0.680 -23.359  1.00 97.38           N  
ATOM   1227  CA  ARG A 169      -2.992   1.093 -24.438  1.00 97.38           C  
ATOM   1228  C   ARG A 169      -3.318  -0.082 -25.359  1.00 97.38           C  
ATOM   1229  CB  ARG A 169      -2.359   2.229 -25.250  1.00 97.38           C  
ATOM   1230  O   ARG A 169      -4.465  -0.248 -25.781  1.00 97.38           O  
ATOM   1231  CG  ARG A 169      -3.271   2.799 -26.328  1.00 97.38           C  
ATOM   1232  CD  ARG A 169      -2.715   4.090 -26.906  1.00 97.38           C  
ATOM   1233  NE  ARG A 169      -2.877   5.211 -25.984  1.00 97.38           N  
ATOM   1234  NH1 ARG A 169      -1.170   6.473 -26.891  1.00 97.38           N  
ATOM   1235  NH2 ARG A 169      -2.369   7.273 -25.109  1.00 97.38           N  
ATOM   1236  CZ  ARG A 169      -2.139   6.316 -26.000  1.00 97.38           C  
ATOM   1237  N   ARG A 170      -2.311  -0.896 -25.656  1.00 97.06           N  
ATOM   1238  CA  ARG A 170      -2.477  -2.020 -26.578  1.00 97.06           C  
ATOM   1239  C   ARG A 170      -1.791  -3.271 -26.031  1.00 97.06           C  
ATOM   1240  CB  ARG A 170      -1.923  -1.673 -27.953  1.00 97.06           C  
ATOM   1241  O   ARG A 170      -0.979  -3.191 -25.109  1.00 97.06           O  
ATOM   1242  CG  ARG A 170      -2.572  -0.456 -28.594  1.00 97.06           C  
ATOM   1243  CD  ARG A 170      -1.939  -0.114 -29.938  1.00 97.06           C  
ATOM   1244  NE  ARG A 170      -2.525   1.091 -30.516  1.00 97.06           N  
ATOM   1245  NH1 ARG A 170      -1.077   1.176 -32.312  1.00 97.06           N  
ATOM   1246  NH2 ARG A 170      -2.707   2.770 -32.062  1.00 97.06           N  
ATOM   1247  CZ  ARG A 170      -2.102   1.676 -31.641  1.00 97.06           C  
ATOM   1248  N   ASP A 171      -2.191  -4.328 -26.641  1.00 97.06           N  
ATOM   1249  CA  ASP A 171      -1.535  -5.590 -26.312  1.00 97.06           C  
ATOM   1250  C   ASP A 171      -0.048  -5.539 -26.641  1.00 97.06           C  
ATOM   1251  CB  ASP A 171      -2.205  -6.754 -27.031  1.00 97.06           C  
ATOM   1252  O   ASP A 171       0.342  -4.984 -27.672  1.00 97.06           O  
ATOM   1253  CG  ASP A 171      -3.586  -7.078 -26.500  1.00 97.06           C  
ATOM   1254  OD1 ASP A 171      -4.059  -6.383 -25.578  1.00 97.06           O  
ATOM   1255  OD2 ASP A 171      -4.207  -8.047 -27.000  1.00 97.06           O  
ATOM   1256  N   ALA A 172       0.686  -6.086 -25.750  1.00 96.81           N  
ATOM   1257  CA  ALA A 172       2.127  -6.188 -25.969  1.00 96.81           C  
ATOM   1258  C   ALA A 172       2.570  -7.648 -26.031  1.00 96.81           C  
ATOM   1259  CB  ALA A 172       2.879  -5.449 -24.859  1.00 96.81           C  
ATOM   1260  O   ALA A 172       2.365  -8.406 -25.062  1.00 96.81           O  
ATOM   1261  N   LEU A 173       3.186  -8.000 -27.125  1.00 95.88           N  
ATOM   1262  CA  LEU A 173       3.727  -9.352 -27.266  1.00 95.88           C  
ATOM   1263  C   LEU A 173       5.102  -9.453 -26.609  1.00 95.88           C  
ATOM   1264  CB  LEU A 173       3.818  -9.742 -28.734  1.00 95.88           C  
ATOM   1265  O   LEU A 173       5.977  -8.617 -26.859  1.00 95.88           O  
ATOM   1266  CG  LEU A 173       4.398 -11.125 -29.031  1.00 95.88           C  
ATOM   1267  CD1 LEU A 173       3.441 -12.219 -28.562  1.00 95.88           C  
ATOM   1268  CD2 LEU A 173       4.695 -11.273 -30.531  1.00 95.88           C  
ATOM   1269  N   VAL A 174       5.254 -10.359 -25.750  1.00 95.88           N  
ATOM   1270  CA  VAL A 174       6.531 -10.648 -25.109  1.00 95.88           C  
ATOM   1271  C   VAL A 174       7.062 -11.992 -25.594  1.00 95.88           C  
ATOM   1272  CB  VAL A 174       6.406 -10.648 -23.562  1.00 95.88           C  
ATOM   1273  O   VAL A 174       6.492 -13.047 -25.281  1.00 95.88           O  
ATOM   1274  CG1 VAL A 174       7.773 -10.844 -22.922  1.00 95.88           C  
ATOM   1275  CG2 VAL A 174       5.754  -9.352 -23.094  1.00 95.88           C  
ATOM   1276  N   GLU A 175       8.188 -11.969 -26.297  1.00 94.25           N  
ATOM   1277  CA  GLU A 175       8.781 -13.164 -26.891  1.00 94.25           C  
ATOM   1278  C   GLU A 175       9.383 -14.070 -25.812  1.00 94.25           C  
ATOM   1279  CB  GLU A 175       9.859 -12.781 -27.906  1.00 94.25           C  
ATOM   1280  O   GLU A 175       9.555 -13.656 -24.672  1.00 94.25           O  
ATOM   1281  CG  GLU A 175       9.320 -11.992 -29.094  1.00 94.25           C  
ATOM   1282  CD  GLU A 175       8.391 -12.805 -29.984  1.00 94.25           C  
ATOM   1283  OE1 GLU A 175       7.645 -12.203 -30.781  1.00 94.25           O  
ATOM   1284  OE2 GLU A 175       8.406 -14.055 -29.859  1.00 94.25           O  
ATOM   1285  N   ARG A 176       9.586 -15.281 -26.250  1.00 91.62           N  
ATOM   1286  CA  ARG A 176      10.219 -16.250 -25.359  1.00 91.62           C  
ATOM   1287  C   ARG A 176      11.625 -15.805 -24.984  1.00 91.62           C  
ATOM   1288  CB  ARG A 176      10.250 -17.641 -26.000  1.00 91.62           C  
ATOM   1289  O   ARG A 176      12.344 -15.234 -25.812  1.00 91.62           O  
ATOM   1290  CG  ARG A 176      11.047 -17.703 -27.281  1.00 91.62           C  
ATOM   1291  CD  ARG A 176      11.016 -19.094 -27.906  1.00 91.62           C  
ATOM   1292  NE  ARG A 176      11.742 -19.141 -29.172  1.00 91.62           N  
ATOM   1293  NH1 ARG A 176      13.719 -19.906 -28.250  1.00 91.62           N  
ATOM   1294  NH2 ARG A 176      13.570 -19.516 -30.500  1.00 91.62           N  
ATOM   1295  CZ  ARG A 176      13.008 -19.516 -29.297  1.00 91.62           C  
ATOM   1296  N   ARG A 177      11.961 -16.016 -23.734  1.00 93.31           N  
ATOM   1297  CA  ARG A 177      13.305 -15.734 -23.234  1.00 93.31           C  
ATOM   1298  C   ARG A 177      13.727 -14.305 -23.562  1.00 93.31           C  
ATOM   1299  CB  ARG A 177      14.312 -16.719 -23.812  1.00 93.31           C  
ATOM   1300  O   ARG A 177      14.812 -14.078 -24.094  1.00 93.31           O  
ATOM   1301  CG  ARG A 177      13.977 -18.188 -23.547  1.00 93.31           C  
ATOM   1302  CD  ARG A 177      14.188 -18.547 -22.078  1.00 93.31           C  
ATOM   1303  NE  ARG A 177      13.953 -19.969 -21.844  1.00 93.31           N  
ATOM   1304  NH1 ARG A 177      13.648 -19.734 -19.562  1.00 93.31           N  
ATOM   1305  NH2 ARG A 177      13.516 -21.812 -20.547  1.00 93.31           N  
ATOM   1306  CZ  ARG A 177      13.703 -20.500 -20.641  1.00 93.31           C  
ATOM   1307  N   ALA A 178      12.789 -13.367 -23.219  1.00 95.44           N  
ATOM   1308  CA  ALA A 178      13.016 -11.953 -23.516  1.00 95.44           C  
ATOM   1309  C   ALA A 178      12.648 -11.070 -22.328  1.00 95.44           C  
ATOM   1310  CB  ALA A 178      12.227 -11.539 -24.750  1.00 95.44           C  
ATOM   1311  O   ALA A 178      11.734 -11.398 -21.562  1.00 95.44           O  
ATOM   1312  N   LEU A 179      13.367 -10.078 -22.172  1.00 96.00           N  
ATOM   1313  CA  LEU A 179      13.070  -9.008 -21.234  1.00 96.00           C  
ATOM   1314  C   LEU A 179      12.422  -7.824 -21.938  1.00 96.00           C  
ATOM   1315  CB  LEU A 179      14.344  -8.547 -20.516  1.00 96.00           C  
ATOM   1316  O   LEU A 179      13.000  -7.270 -22.875  1.00 96.00           O  
ATOM   1317  CG  LEU A 179      14.188  -7.445 -19.469  1.00 96.00           C  
ATOM   1318  CD1 LEU A 179      13.430  -7.977 -18.250  1.00 96.00           C  
ATOM   1319  CD2 LEU A 179      15.547  -6.891 -19.062  1.00 96.00           C  
ATOM   1320  N   HIS A 180      11.266  -7.426 -21.469  1.00 96.81           N  
ATOM   1321  CA  HIS A 180      10.500  -6.395 -22.156  1.00 96.81           C  
ATOM   1322  C   HIS A 180      10.141  -5.254 -21.219  1.00 96.81           C  
ATOM   1323  CB  HIS A 180       9.227  -6.992 -22.766  1.00 96.81           C  
ATOM   1324  O   HIS A 180       9.562  -5.477 -20.141  1.00 96.81           O  
ATOM   1325  CG  HIS A 180       8.516  -6.062 -23.703  1.00 96.81           C  
ATOM   1326  CD2 HIS A 180       7.477  -5.219 -23.500  1.00 96.81           C  
ATOM   1327  ND1 HIS A 180       8.859  -5.941 -25.031  1.00 96.81           N  
ATOM   1328  CE1 HIS A 180       8.062  -5.059 -25.609  1.00 96.81           C  
ATOM   1329  NE2 HIS A 180       7.215  -4.605 -24.703  1.00 96.81           N  
ATOM   1330  N   GLU A 181      10.523  -4.055 -21.547  1.00 96.88           N  
ATOM   1331  CA  GLU A 181      10.070  -2.855 -20.844  1.00 96.88           C  
ATOM   1332  C   GLU A 181       8.719  -2.383 -21.375  1.00 96.88           C  
ATOM   1333  CB  GLU A 181      11.109  -1.735 -20.969  1.00 96.88           C  
ATOM   1334  O   GLU A 181       8.578  -2.092 -22.562  1.00 96.88           O  
ATOM   1335  CG  GLU A 181      10.797  -0.510 -20.125  1.00 96.88           C  
ATOM   1336  CD  GLU A 181      11.898   0.540 -20.172  1.00 96.88           C  
ATOM   1337  OE1 GLU A 181      11.844   1.509 -19.375  1.00 96.88           O  
ATOM   1338  OE2 GLU A 181      12.820   0.392 -21.000  1.00 96.88           O  
ATOM   1339  N   LEU A 182       7.789  -2.283 -20.594  1.00 97.50           N  
ATOM   1340  CA  LEU A 182       6.441  -1.911 -21.000  1.00 97.50           C  
ATOM   1341  C   LEU A 182       6.312  -0.398 -21.141  1.00 97.50           C  
ATOM   1342  CB  LEU A 182       5.410  -2.432 -20.000  1.00 97.50           C  
ATOM   1343  O   LEU A 182       6.910   0.354 -20.359  1.00 97.50           O  
ATOM   1344  CG  LEU A 182       5.258  -3.951 -19.906  1.00 97.50           C  
ATOM   1345  CD1 LEU A 182       4.387  -4.328 -18.719  1.00 97.50           C  
ATOM   1346  CD2 LEU A 182       4.668  -4.504 -21.203  1.00 97.50           C  
ATOM   1347  N   GLY A 183       5.488  -0.013 -22.078  1.00 96.75           N  
ATOM   1348  CA  GLY A 183       5.238   1.391 -22.359  1.00 96.75           C  
ATOM   1349  C   GLY A 183       3.934   1.624 -23.109  1.00 96.75           C  
ATOM   1350  O   GLY A 183       3.061   0.752 -23.125  1.00 96.75           O  
ATOM   1351  N   VAL A 184       3.842   2.820 -23.500  1.00 97.12           N  
ATOM   1352  CA  VAL A 184       2.670   3.254 -24.250  1.00 97.12           C  
ATOM   1353  C   VAL A 184       1.411   3.053 -23.422  1.00 97.12           C  
ATOM   1354  CB  VAL A 184       2.545   2.494 -25.594  1.00 97.12           C  
ATOM   1355  O   VAL A 184       0.589   2.184 -23.719  1.00 97.12           O  
ATOM   1356  CG1 VAL A 184       1.427   3.088 -26.453  1.00 97.12           C  
ATOM   1357  CG2 VAL A 184       3.873   2.523 -26.359  1.00 97.12           C  
ATOM   1358  N   TYR A 185       1.350   3.842 -22.516  1.00 98.00           N  
ATOM   1359  CA  TYR A 185       0.226   3.846 -21.578  1.00 98.00           C  
ATOM   1360  C   TYR A 185      -0.760   4.957 -21.922  1.00 98.00           C  
ATOM   1361  CB  TYR A 185       0.721   4.008 -20.141  1.00 98.00           C  
ATOM   1362  O   TYR A 185      -0.494   5.785 -22.797  1.00 98.00           O  
ATOM   1363  CG  TYR A 185       1.558   2.852 -19.656  1.00 98.00           C  
ATOM   1364  CD1 TYR A 185       0.964   1.737 -19.062  1.00 98.00           C  
ATOM   1365  CD2 TYR A 185       2.943   2.869 -19.781  1.00 98.00           C  
ATOM   1366  CE1 TYR A 185       1.731   0.669 -18.609  1.00 98.00           C  
ATOM   1367  CE2 TYR A 185       3.719   1.807 -19.328  1.00 98.00           C  
ATOM   1368  OH  TYR A 185       3.871  -0.341 -18.297  1.00 98.00           O  
ATOM   1369  CZ  TYR A 185       3.105   0.713 -18.750  1.00 98.00           C  
ATOM   1370  N   TYR A 186      -1.895   4.902 -21.297  1.00 97.62           N  
ATOM   1371  CA  TYR A 186      -2.863   5.992 -21.312  1.00 97.62           C  
ATOM   1372  C   TYR A 186      -3.461   6.207 -19.922  1.00 97.62           C  
ATOM   1373  CB  TYR A 186      -3.977   5.711 -22.312  1.00 97.62           C  
ATOM   1374  O   TYR A 186      -3.377   5.328 -19.062  1.00 97.62           O  
ATOM   1375  CG  TYR A 186      -4.941   4.637 -21.875  1.00 97.62           C  
ATOM   1376  CD1 TYR A 186      -4.664   3.291 -22.094  1.00 97.62           C  
ATOM   1377  CD2 TYR A 186      -6.133   4.965 -21.234  1.00 97.62           C  
ATOM   1378  CE1 TYR A 186      -5.551   2.297 -21.688  1.00 97.62           C  
ATOM   1379  CE2 TYR A 186      -7.027   3.982 -20.828  1.00 97.62           C  
ATOM   1380  OH  TYR A 186      -7.609   1.673 -20.656  1.00 97.62           O  
ATOM   1381  CZ  TYR A 186      -6.727   2.652 -21.062  1.00 97.62           C  
ATOM   1382  N   LEU A 187      -3.932   7.371 -19.734  1.00 96.62           N  
ATOM   1383  CA  LEU A 187      -4.621   7.715 -18.484  1.00 96.62           C  
ATOM   1384  C   LEU A 187      -6.117   7.453 -18.609  1.00 96.62           C  
ATOM   1385  CB  LEU A 187      -4.375   9.180 -18.125  1.00 96.62           C  
ATOM   1386  O   LEU A 187      -6.812   8.133 -19.375  1.00 96.62           O  
ATOM   1387  CG  LEU A 187      -2.928   9.562 -17.812  1.00 96.62           C  
ATOM   1388  CD1 LEU A 187      -2.783  11.086 -17.766  1.00 96.62           C  
ATOM   1389  CD2 LEU A 187      -2.486   8.938 -16.484  1.00 96.62           C  
ATOM   1390  N   PRO A 188      -6.551   6.539 -17.859  1.00 94.75           N  
ATOM   1391  CA  PRO A 188      -7.984   6.254 -17.953  1.00 94.75           C  
ATOM   1392  C   PRO A 188      -8.852   7.418 -17.469  1.00 94.75           C  
ATOM   1393  CB  PRO A 188      -8.164   5.031 -17.047  1.00 94.75           C  
ATOM   1394  O   PRO A 188      -8.508   8.086 -16.500  1.00 94.75           O  
ATOM   1395  CG  PRO A 188      -6.949   5.031 -16.172  1.00 94.75           C  
ATOM   1396  CD  PRO A 188      -5.867   5.816 -16.844  1.00 94.75           C  
ATOM   1397  N   ASP A 189      -9.875   7.691 -18.188  1.00 93.06           N  
ATOM   1398  CA  ASP A 189     -10.891   8.648 -17.766  1.00 93.06           C  
ATOM   1399  C   ASP A 189     -12.047   7.941 -17.062  1.00 93.06           C  
ATOM   1400  CB  ASP A 189     -11.422   9.430 -18.969  1.00 93.06           C  
ATOM   1401  O   ASP A 189     -13.141   7.832 -17.609  1.00 93.06           O  
ATOM   1402  CG  ASP A 189     -12.320  10.586 -18.578  1.00 93.06           C  
ATOM   1403  OD1 ASP A 189     -12.242  11.055 -17.422  1.00 93.06           O  
ATOM   1404  OD2 ASP A 189     -13.117  11.031 -19.438  1.00 93.06           O  
ATOM   1405  N   ALA A 190     -11.852   7.449 -15.945  1.00 94.12           N  
ATOM   1406  CA  ALA A 190     -12.805   6.680 -15.148  1.00 94.12           C  
ATOM   1407  C   ALA A 190     -12.750   7.094 -13.680  1.00 94.12           C  
ATOM   1408  CB  ALA A 190     -12.523   5.184 -15.281  1.00 94.12           C  
ATOM   1409  O   ALA A 190     -11.703   7.523 -13.188  1.00 94.12           O  
ATOM   1410  N   GLU A 191     -13.898   6.969 -13.102  1.00 95.00           N  
ATOM   1411  CA  GLU A 191     -13.930   7.199 -11.664  1.00 95.00           C  
ATOM   1412  C   GLU A 191     -12.969   6.262 -10.938  1.00 95.00           C  
ATOM   1413  CB  GLU A 191     -15.344   7.027 -11.117  1.00 95.00           C  
ATOM   1414  O   GLU A 191     -12.898   5.074 -11.250  1.00 95.00           O  
ATOM   1415  CG  GLU A 191     -16.328   8.086 -11.609  1.00 95.00           C  
ATOM   1416  CD  GLU A 191     -17.609   8.141 -10.797  1.00 95.00           C  
ATOM   1417  OE1 GLU A 191     -18.500   8.945 -11.125  1.00 95.00           O  
ATOM   1418  OE2 GLU A 191     -17.719   7.367  -9.812  1.00 95.00           O  
ATOM   1419  N   GLY A 192     -12.242   6.879 -10.016  1.00 95.31           N  
ATOM   1420  CA  GLY A 192     -11.289   6.078  -9.273  1.00 95.31           C  
ATOM   1421  C   GLY A 192      -9.859   6.262  -9.750  1.00 95.31           C  
ATOM   1422  O   GLY A 192      -8.914   5.914  -9.039  1.00 95.31           O  
ATOM   1423  N   ALA A 193      -9.695   6.738 -10.969  1.00 95.38           N  
ATOM   1424  CA  ALA A 193      -8.367   7.031 -11.500  1.00 95.38           C  
ATOM   1425  C   ALA A 193      -7.832   8.352 -10.953  1.00 95.38           C  
ATOM   1426  CB  ALA A 193      -8.398   7.062 -13.023  1.00 95.38           C  
ATOM   1427  O   ALA A 193      -8.578   9.125 -10.344  1.00 95.38           O  
ATOM   1428  N   PHE A 194      -6.492   8.523 -11.109  1.00 95.19           N  
ATOM   1429  CA  PHE A 194      -5.906   9.719 -10.516  1.00 95.19           C  
ATOM   1430  C   PHE A 194      -4.605  10.094 -11.211  1.00 95.19           C  
ATOM   1431  CB  PHE A 194      -5.656   9.508  -9.016  1.00 95.19           C  
ATOM   1432  O   PHE A 194      -3.955   9.242 -11.820  1.00 95.19           O  
ATOM   1433  CG  PHE A 194      -4.867   8.273  -8.695  1.00 95.19           C  
ATOM   1434  CD1 PHE A 194      -5.508   7.082  -8.375  1.00 95.19           C  
ATOM   1435  CD2 PHE A 194      -3.477   8.297  -8.727  1.00 95.19           C  
ATOM   1436  CE1 PHE A 194      -4.777   5.934  -8.086  1.00 95.19           C  
ATOM   1437  CE2 PHE A 194      -2.740   7.152  -8.430  1.00 95.19           C  
ATOM   1438  CZ  PHE A 194      -3.393   5.973  -8.109  1.00 95.19           C  
ATOM   1439  N   ARG A 195      -4.309  11.328 -11.188  1.00 95.56           N  
ATOM   1440  CA  ARG A 195      -3.049  11.914 -11.625  1.00 95.56           C  
ATOM   1441  C   ARG A 195      -2.746  13.195 -10.852  1.00 95.56           C  
ATOM   1442  CB  ARG A 195      -3.088  12.211 -13.125  1.00 95.56           C  
ATOM   1443  O   ARG A 195      -3.574  14.109 -10.797  1.00 95.56           O  
ATOM   1444  CG  ARG A 195      -1.790  12.781 -13.680  1.00 95.56           C  
ATOM   1445  CD  ARG A 195      -1.900  13.109 -15.156  1.00 95.56           C  
ATOM   1446  NE  ARG A 195      -0.675  13.711 -15.672  1.00 95.56           N  
ATOM   1447  NH1 ARG A 195      -1.441  13.930 -17.844  1.00 95.56           N  
ATOM   1448  NH2 ARG A 195       0.669  14.633 -17.297  1.00 95.56           N  
ATOM   1449  CZ  ARG A 195      -0.485  14.086 -16.938  1.00 95.56           C  
ATOM   1450  N   ARG A 196      -1.643  13.102 -10.203  1.00 94.00           N  
ATOM   1451  CA  ARG A 196      -1.162  14.266  -9.461  1.00 94.00           C  
ATOM   1452  C   ARG A 196       0.308  14.531  -9.766  1.00 94.00           C  
ATOM   1453  CB  ARG A 196      -1.360  14.062  -7.957  1.00 94.00           C  
ATOM   1454  O   ARG A 196       1.149  13.648  -9.625  1.00 94.00           O  
ATOM   1455  CG  ARG A 196      -2.816  14.086  -7.520  1.00 94.00           C  
ATOM   1456  CD  ARG A 196      -3.389  15.500  -7.531  1.00 94.00           C  
ATOM   1457  NE  ARG A 196      -4.738  15.539  -6.980  1.00 94.00           N  
ATOM   1458  NH1 ARG A 196      -4.098  16.359  -4.922  1.00 94.00           N  
ATOM   1459  NH2 ARG A 196      -6.309  15.945  -5.355  1.00 94.00           N  
ATOM   1460  CZ  ARG A 196      -5.047  15.953  -5.754  1.00 94.00           C  
ATOM   1461  N   GLY A 197       0.639  15.758 -10.188  1.00 92.75           N  
ATOM   1462  CA  GLY A 197       2.029  16.109 -10.414  1.00 92.75           C  
ATOM   1463  C   GLY A 197       2.564  15.617 -11.742  1.00 92.75           C  
ATOM   1464  O   GLY A 197       1.915  14.820 -12.422  1.00 92.75           O  
ATOM   1465  N   PRO A 198       3.703  16.094 -12.078  1.00 94.19           N  
ATOM   1466  CA  PRO A 198       4.348  15.680 -13.328  1.00 94.19           C  
ATOM   1467  C   PRO A 198       5.191  14.422 -13.164  1.00 94.19           C  
ATOM   1468  CB  PRO A 198       5.223  16.875 -13.688  1.00 94.19           C  
ATOM   1469  O   PRO A 198       5.176  13.797 -12.102  1.00 94.19           O  
ATOM   1470  CG  PRO A 198       5.699  17.422 -12.375  1.00 94.19           C  
ATOM   1471  CD  PRO A 198       4.605  17.234 -11.359  1.00 94.19           C  
ATOM   1472  N   GLY A 199       5.762  13.992 -14.320  1.00 96.56           N  
ATOM   1473  CA  GLY A 199       6.777  12.961 -14.234  1.00 96.56           C  
ATOM   1474  C   GLY A 199       6.473  11.750 -15.102  1.00 96.56           C  
ATOM   1475  O   GLY A 199       7.371  10.984 -15.453  1.00 96.56           O  
ATOM   1476  N   LEU A 200       5.254  11.500 -15.422  1.00 96.81           N  
ATOM   1477  CA  LEU A 200       4.871  10.297 -16.156  1.00 96.81           C  
ATOM   1478  C   LEU A 200       5.012  10.523 -17.656  1.00 96.81           C  
ATOM   1479  CB  LEU A 200       3.434   9.898 -15.828  1.00 96.81           C  
ATOM   1480  O   LEU A 200       4.438  11.461 -18.219  1.00 96.81           O  
ATOM   1481  CG  LEU A 200       2.891   8.664 -16.547  1.00 96.81           C  
ATOM   1482  CD1 LEU A 200       3.697   7.426 -16.156  1.00 96.81           C  
ATOM   1483  CD2 LEU A 200       1.413   8.461 -16.219  1.00 96.81           C  
ATOM   1484  N   ASN A 201       5.809   9.797 -18.250  1.00 97.50           N  
ATOM   1485  CA  ASN A 201       5.898   9.711 -19.719  1.00 97.50           C  
ATOM   1486  C   ASN A 201       5.109   8.531 -20.250  1.00 97.50           C  
ATOM   1487  CB  ASN A 201       7.363   9.625 -20.156  1.00 97.50           C  
ATOM   1488  O   ASN A 201       5.555   7.383 -20.172  1.00 97.50           O  
ATOM   1489  CG  ASN A 201       7.527   9.727 -21.656  1.00 97.50           C  
ATOM   1490  ND2 ASN A 201       8.555  10.445 -22.094  1.00 97.50           N  
ATOM   1491  OD1 ASN A 201       6.734   9.172 -22.422  1.00 97.50           O  
ATOM   1492  N   LEU A 202       4.051   8.781 -20.922  1.00 97.12           N  
ATOM   1493  CA  LEU A 202       3.115   7.750 -21.344  1.00 97.12           C  
ATOM   1494  C   LEU A 202       3.707   6.914 -22.484  1.00 97.12           C  
ATOM   1495  CB  LEU A 202       1.792   8.375 -21.797  1.00 97.12           C  
ATOM   1496  O   LEU A 202       3.359   5.742 -22.641  1.00 97.12           O  
ATOM   1497  CG  LEU A 202       0.924   8.992 -20.703  1.00 97.12           C  
ATOM   1498  CD1 LEU A 202      -0.173   9.852 -21.312  1.00 97.12           C  
ATOM   1499  CD2 LEU A 202       0.324   7.898 -19.812  1.00 97.12           C  
ATOM   1500  N   THR A 203       4.520   7.430 -23.219  1.00 97.12           N  
ATOM   1501  CA  THR A 203       5.105   6.742 -24.359  1.00 97.12           C  
ATOM   1502  C   THR A 203       6.203   5.777 -23.906  1.00 97.12           C  
ATOM   1503  CB  THR A 203       5.684   7.738 -25.391  1.00 97.12           C  
ATOM   1504  O   THR A 203       6.137   4.582 -24.188  1.00 97.12           O  
ATOM   1505  CG2 THR A 203       6.223   7.020 -26.609  1.00 97.12           C  
ATOM   1506  OG1 THR A 203       4.656   8.656 -25.781  1.00 97.12           O  
ATOM   1507  N   SER A 204       7.145   6.250 -23.094  1.00 96.81           N  
ATOM   1508  CA  SER A 204       8.227   5.395 -22.625  1.00 96.81           C  
ATOM   1509  C   SER A 204       7.770   4.520 -21.453  1.00 96.81           C  
ATOM   1510  CB  SER A 204       9.422   6.242 -22.188  1.00 96.81           C  
ATOM   1511  O   SER A 204       8.320   3.439 -21.234  1.00 96.81           O  
ATOM   1512  OG  SER A 204       9.117   6.988 -21.016  1.00 96.81           O  
ATOM   1513  N   GLY A 205       6.816   5.059 -20.719  1.00 97.50           N  
ATOM   1514  CA  GLY A 205       6.359   4.332 -19.547  1.00 97.50           C  
ATOM   1515  C   GLY A 205       7.191   4.617 -18.312  1.00 97.50           C  
ATOM   1516  O   GLY A 205       7.020   3.965 -17.281  1.00 97.50           O  
ATOM   1517  N   GLN A 206       8.055   5.578 -18.359  1.00 98.12           N  
ATOM   1518  CA  GLN A 206       8.930   5.945 -17.250  1.00 98.12           C  
ATOM   1519  C   GLN A 206       8.297   7.047 -16.406  1.00 98.12           C  
ATOM   1520  CB  GLN A 206      10.297   6.398 -17.766  1.00 98.12           C  
ATOM   1521  O   GLN A 206       7.727   7.996 -16.938  1.00 98.12           O  
ATOM   1522  CG  GLN A 206      11.070   5.309 -18.500  1.00 98.12           C  
ATOM   1523  CD  GLN A 206      12.320   5.828 -19.172  1.00 98.12           C  
ATOM   1524  NE2 GLN A 206      13.109   4.926 -19.750  1.00 98.12           N  
ATOM   1525  OE1 GLN A 206      12.586   7.035 -19.188  1.00 98.12           O  
ATOM   1526  N   TYR A 207       8.336   6.863 -15.172  1.00 98.19           N  
ATOM   1527  CA  TYR A 207       7.887   7.879 -14.219  1.00 98.19           C  
ATOM   1528  C   TYR A 207       9.070   8.500 -13.492  1.00 98.19           C  
ATOM   1529  CB  TYR A 207       6.906   7.273 -13.211  1.00 98.19           C  
ATOM   1530  O   TYR A 207       9.695   7.859 -12.648  1.00 98.19           O  
ATOM   1531  CG  TYR A 207       6.473   8.242 -12.133  1.00 98.19           C  
ATOM   1532  CD1 TYR A 207       6.875   8.062 -10.812  1.00 98.19           C  
ATOM   1533  CD2 TYR A 207       5.656   9.320 -12.438  1.00 98.19           C  
ATOM   1534  CE1 TYR A 207       6.477   8.953  -9.820  1.00 98.19           C  
ATOM   1535  CE2 TYR A 207       5.250  10.219 -11.453  1.00 98.19           C  
ATOM   1536  OH  TYR A 207       5.266  10.898  -9.164  1.00 98.19           O  
ATOM   1537  CZ  TYR A 207       5.664  10.023 -10.148  1.00 98.19           C  
ATOM   1538  N   ARG A 208       9.266   9.742 -13.734  1.00 98.31           N  
ATOM   1539  CA  ARG A 208      10.336  10.508 -13.102  1.00 98.31           C  
ATOM   1540  C   ARG A 208       9.828  11.234 -11.859  1.00 98.31           C  
ATOM   1541  CB  ARG A 208      10.938  11.508 -14.086  1.00 98.31           C  
ATOM   1542  O   ARG A 208       8.961  12.102 -11.953  1.00 98.31           O  
ATOM   1543  CG  ARG A 208      12.242  12.125 -13.609  1.00 98.31           C  
ATOM   1544  CD  ARG A 208      12.852  13.047 -14.672  1.00 98.31           C  
ATOM   1545  NE  ARG A 208      13.477  12.281 -15.750  1.00 98.31           N  
ATOM   1546  NH1 ARG A 208      15.641  12.773 -15.117  1.00 98.31           N  
ATOM   1547  NH2 ARG A 208      15.242  11.453 -16.953  1.00 98.31           N  
ATOM   1548  CZ  ARG A 208      14.789  12.172 -15.938  1.00 98.31           C  
ATOM   1549  N   ALA A 209      10.406  10.898 -10.797  1.00 97.56           N  
ATOM   1550  CA  ALA A 209       9.953  11.453  -9.523  1.00 97.56           C  
ATOM   1551  C   ALA A 209      10.164  12.961  -9.469  1.00 97.56           C  
ATOM   1552  CB  ALA A 209      10.688  10.773  -8.367  1.00 97.56           C  
ATOM   1553  O   ALA A 209      11.305  13.438  -9.531  1.00 97.56           O  
ATOM   1554  N   PRO A 210       9.109  13.695  -9.305  1.00 95.44           N  
ATOM   1555  CA  PRO A 210       9.227  15.156  -9.203  1.00 95.44           C  
ATOM   1556  C   PRO A 210       9.734  15.609  -7.836  1.00 95.44           C  
ATOM   1557  CB  PRO A 210       7.797  15.641  -9.445  1.00 95.44           C  
ATOM   1558  O   PRO A 210      10.250  16.719  -7.703  1.00 95.44           O  
ATOM   1559  CG  PRO A 210       6.926  14.508  -9.016  1.00 95.44           C  
ATOM   1560  CD  PRO A 210       7.633  13.219  -9.312  1.00 95.44           C  
ATOM   1561  N   VAL A 211       9.438  14.789  -6.816  1.00 93.00           N  
ATOM   1562  CA  VAL A 211       9.859  15.039  -5.445  1.00 93.00           C  
ATOM   1563  C   VAL A 211      10.523  13.789  -4.871  1.00 93.00           C  
ATOM   1564  CB  VAL A 211       8.680  15.477  -4.555  1.00 93.00           C  
ATOM   1565  O   VAL A 211      10.062  12.672  -5.117  1.00 93.00           O  
ATOM   1566  CG1 VAL A 211       9.148  15.773  -3.135  1.00 93.00           C  
ATOM   1567  CG2 VAL A 211       7.977  16.688  -5.156  1.00 93.00           C  
ATOM   1568  N   ALA A 212      11.648  14.055  -4.105  1.00 94.88           N  
ATOM   1569  CA  ALA A 212      12.266  12.930  -3.406  1.00 94.88           C  
ATOM   1570  C   ALA A 212      11.359  12.422  -2.281  1.00 94.88           C  
ATOM   1571  CB  ALA A 212      13.625  13.320  -2.852  1.00 94.88           C  
ATOM   1572  O   ALA A 212      10.797  13.219  -1.524  1.00 94.88           O  
ATOM   1573  N   GLY A 213      11.164  11.141  -2.217  1.00 96.69           N  
ATOM   1574  CA  GLY A 213      10.305  10.625  -1.164  1.00 96.69           C  
ATOM   1575  C   GLY A 213       9.984   9.156  -1.318  1.00 96.69           C  
ATOM   1576  O   GLY A 213      10.609   8.461  -2.123  1.00 96.69           O  
ATOM   1577  N   PHE A 214       9.109   8.711  -0.413  1.00 97.12           N  
ATOM   1578  CA  PHE A 214       8.617   7.340  -0.411  1.00 97.12           C  
ATOM   1579  C   PHE A 214       7.445   7.184  -1.375  1.00 97.12           C  
ATOM   1580  CB  PHE A 214       8.188   6.922   1.001  1.00 97.12           C  
ATOM   1581  O   PHE A 214       6.402   7.824  -1.207  1.00 97.12           O  
ATOM   1582  CG  PHE A 214       9.312   6.926   1.999  1.00 97.12           C  
ATOM   1583  CD1 PHE A 214       9.945   5.742   2.359  1.00 97.12           C  
ATOM   1584  CD2 PHE A 214       9.742   8.117   2.576  1.00 97.12           C  
ATOM   1585  CE1 PHE A 214      10.992   5.742   3.283  1.00 97.12           C  
ATOM   1586  CE2 PHE A 214      10.781   8.125   3.500  1.00 97.12           C  
ATOM   1587  CZ  PHE A 214      11.406   6.938   3.854  1.00 97.12           C  
ATOM   1588  N   TYR A 215       7.590   6.293  -2.352  1.00 97.88           N  
ATOM   1589  CA  TYR A 215       6.551   6.047  -3.344  1.00 97.88           C  
ATOM   1590  C   TYR A 215       5.996   4.633  -3.217  1.00 97.88           C  
ATOM   1591  CB  TYR A 215       7.094   6.270  -4.758  1.00 97.88           C  
ATOM   1592  O   TYR A 215       6.746   3.656  -3.287  1.00 97.88           O  
ATOM   1593  CG  TYR A 215       7.293   7.723  -5.109  1.00 97.88           C  
ATOM   1594  CD1 TYR A 215       6.352   8.414  -5.871  1.00 97.88           C  
ATOM   1595  CD2 TYR A 215       8.422   8.414  -4.684  1.00 97.88           C  
ATOM   1596  CE1 TYR A 215       6.531   9.750  -6.199  1.00 97.88           C  
ATOM   1597  CE2 TYR A 215       8.609   9.750  -5.008  1.00 97.88           C  
ATOM   1598  OH  TYR A 215       7.844  11.734  -6.086  1.00 97.88           O  
ATOM   1599  CZ  TYR A 215       7.660  10.414  -5.766  1.00 97.88           C  
ATOM   1600  N   ALA A 216       4.734   4.527  -3.039  1.00 98.25           N  
ATOM   1601  CA  ALA A 216       4.062   3.244  -3.223  1.00 98.25           C  
ATOM   1602  C   ALA A 216       3.863   2.936  -4.703  1.00 98.25           C  
ATOM   1603  CB  ALA A 216       2.723   3.234  -2.494  1.00 98.25           C  
ATOM   1604  O   ALA A 216       3.080   3.604  -5.383  1.00 98.25           O  
ATOM   1605  N   LEU A 217       4.496   1.948  -5.215  1.00 98.38           N  
ATOM   1606  CA  LEU A 217       4.445   1.560  -6.617  1.00 98.38           C  
ATOM   1607  C   LEU A 217       3.709   0.236  -6.789  1.00 98.38           C  
ATOM   1608  CB  LEU A 217       5.859   1.447  -7.195  1.00 98.38           C  
ATOM   1609  O   LEU A 217       3.795  -0.644  -5.930  1.00 98.38           O  
ATOM   1610  CG  LEU A 217       6.688   2.734  -7.219  1.00 98.38           C  
ATOM   1611  CD1 LEU A 217       8.148   2.432  -6.898  1.00 98.38           C  
ATOM   1612  CD2 LEU A 217       6.562   3.424  -8.570  1.00 98.38           C  
ATOM   1613  N   ALA A 218       3.023   0.148  -7.898  1.00 98.31           N  
ATOM   1614  CA  ALA A 218       2.289  -1.083  -8.180  1.00 98.31           C  
ATOM   1615  C   ALA A 218       2.174  -1.319  -9.680  1.00 98.31           C  
ATOM   1616  CB  ALA A 218       0.902  -1.032  -7.543  1.00 98.31           C  
ATOM   1617  O   ALA A 218       2.039  -0.371 -10.461  1.00 98.31           O  
ATOM   1618  N   ALA A 219       2.242  -2.582 -10.055  1.00 98.25           N  
ATOM   1619  CA  ALA A 219       1.998  -3.033 -11.422  1.00 98.25           C  
ATOM   1620  C   ALA A 219       1.219  -4.348 -11.438  1.00 98.25           C  
ATOM   1621  CB  ALA A 219       3.316  -3.193 -12.180  1.00 98.25           C  
ATOM   1622  O   ALA A 219       1.557  -5.285 -10.711  1.00 98.25           O  
ATOM   1623  N   THR A 220       0.199  -4.375 -12.164  1.00 98.12           N  
ATOM   1624  CA  THR A 220      -0.593  -5.578 -12.398  1.00 98.12           C  
ATOM   1625  C   THR A 220      -0.769  -5.820 -13.898  1.00 98.12           C  
ATOM   1626  CB  THR A 220      -1.975  -5.480 -11.727  1.00 98.12           C  
ATOM   1627  O   THR A 220      -1.392  -5.012 -14.594  1.00 98.12           O  
ATOM   1628  CG2 THR A 220      -2.793  -6.746 -11.969  1.00 98.12           C  
ATOM   1629  OG1 THR A 220      -1.801  -5.297 -10.320  1.00 98.12           O  
ATOM   1630  N   LEU A 221      -0.312  -6.973 -14.359  1.00 97.75           N  
ATOM   1631  CA  LEU A 221      -0.366  -7.309 -15.781  1.00 97.75           C  
ATOM   1632  C   LEU A 221      -1.344  -8.453 -16.031  1.00 97.75           C  
ATOM   1633  CB  LEU A 221       1.024  -7.688 -16.297  1.00 97.75           C  
ATOM   1634  O   LEU A 221      -1.292  -9.477 -15.352  1.00 97.75           O  
ATOM   1635  CG  LEU A 221       2.146  -6.684 -16.016  1.00 97.75           C  
ATOM   1636  CD1 LEU A 221       3.455  -7.176 -16.625  1.00 97.75           C  
ATOM   1637  CD2 LEU A 221       1.779  -5.309 -16.562  1.00 97.75           C  
ATOM   1638  N   HIS A 222      -2.188  -8.219 -17.000  1.00 95.44           N  
ATOM   1639  CA  HIS A 222      -3.004  -9.297 -17.531  1.00 95.44           C  
ATOM   1640  C   HIS A 222      -2.258 -10.055 -18.625  1.00 95.44           C  
ATOM   1641  CB  HIS A 222      -4.320  -8.750 -18.078  1.00 95.44           C  
ATOM   1642  O   HIS A 222      -1.962  -9.492 -19.688  1.00 95.44           O  
ATOM   1643  CG  HIS A 222      -5.164  -8.070 -17.047  1.00 95.44           C  
ATOM   1644  CD2 HIS A 222      -5.117  -6.820 -16.547  1.00 95.44           C  
ATOM   1645  ND1 HIS A 222      -6.207  -8.711 -16.406  1.00 95.44           N  
ATOM   1646  CE1 HIS A 222      -6.766  -7.871 -15.555  1.00 95.44           C  
ATOM   1647  NE2 HIS A 222      -6.125  -6.719 -15.617  1.00 95.44           N  
ATOM   1648  N   VAL A 223      -2.066 -11.305 -18.359  1.00 94.00           N  
ATOM   1649  CA  VAL A 223      -1.202 -12.070 -19.250  1.00 94.00           C  
ATOM   1650  C   VAL A 223      -1.986 -13.234 -19.859  1.00 94.00           C  
ATOM   1651  CB  VAL A 223       0.048 -12.602 -18.516  1.00 94.00           C  
ATOM   1652  O   VAL A 223      -2.725 -13.922 -19.156  1.00 94.00           O  
ATOM   1653  CG1 VAL A 223       0.943 -13.391 -19.469  1.00 94.00           C  
ATOM   1654  CG2 VAL A 223       0.823 -11.445 -17.875  1.00 94.00           C  
ATOM   1655  N   ALA A 224      -1.822 -13.375 -21.109  1.00 90.62           N  
ATOM   1656  CA  ALA A 224      -2.375 -14.508 -21.859  1.00 90.62           C  
ATOM   1657  C   ALA A 224      -1.266 -15.336 -22.500  1.00 90.62           C  
ATOM   1658  CB  ALA A 224      -3.346 -14.016 -22.938  1.00 90.62           C  
ATOM   1659  O   ALA A 224      -0.426 -14.812 -23.234  1.00 90.62           O  
ATOM   1660  N   LEU A 225      -1.342 -16.578 -22.125  1.00 84.50           N  
ATOM   1661  CA  LEU A 225      -0.336 -17.484 -22.688  1.00 84.50           C  
ATOM   1662  C   LEU A 225      -0.655 -17.828 -24.125  1.00 84.50           C  
ATOM   1663  CB  LEU A 225      -0.246 -18.750 -21.844  1.00 84.50           C  
ATOM   1664  O   LEU A 225      -1.824 -17.969 -24.500  1.00 84.50           O  
ATOM   1665  CG  LEU A 225       0.290 -18.594 -20.422  1.00 84.50           C  
ATOM   1666  CD1 LEU A 225       0.129 -19.891 -19.641  1.00 84.50           C  
ATOM   1667  CD2 LEU A 225       1.750 -18.156 -20.438  1.00 84.50           C  
ATOM   1668  N   GLY A 226       0.383 -17.672 -24.891  1.00 76.12           N  
ATOM   1669  CA  GLY A 226       0.227 -18.094 -26.266  1.00 76.12           C  
ATOM   1670  C   GLY A 226       0.100 -19.594 -26.422  1.00 76.12           C  
ATOM   1671  O   GLY A 226       0.035 -20.328 -25.422  1.00 76.12           O  
ATOM   1672  N   GLU A 227      -0.190 -20.031 -27.562  1.00 67.25           N  
ATOM   1673  CA  GLU A 227      -0.289 -21.453 -27.906  1.00 67.25           C  
ATOM   1674  C   GLU A 227       0.991 -22.188 -27.531  1.00 67.25           C  
ATOM   1675  CB  GLU A 227      -0.592 -21.625 -29.391  1.00 67.25           C  
ATOM   1676  O   GLU A 227       2.094 -21.688 -27.750  1.00 67.25           O  
ATOM   1677  CG  GLU A 227      -2.059 -21.438 -29.750  1.00 67.25           C  
ATOM   1678  CD  GLU A 227      -2.355 -21.688 -31.219  1.00 67.25           C  
ATOM   1679  OE1 GLU A 227      -3.541 -21.609 -31.625  1.00 67.25           O  
ATOM   1680  OE2 GLU A 227      -1.396 -21.953 -31.984  1.00 67.25           O  
ATOM   1681  N   PRO A 228       0.832 -23.172 -26.562  1.00 63.59           N  
ATOM   1682  CA  PRO A 228       2.021 -23.938 -26.188  1.00 63.59           C  
ATOM   1683  C   PRO A 228       2.893 -24.328 -27.375  1.00 63.59           C  
ATOM   1684  CB  PRO A 228       1.438 -25.188 -25.516  1.00 63.59           C  
ATOM   1685  O   PRO A 228       2.377 -24.547 -28.469  1.00 63.59           O  
ATOM   1686  CG  PRO A 228      -0.039 -25.062 -25.703  1.00 63.59           C  
ATOM   1687  CD  PRO A 228      -0.325 -23.781 -26.422  1.00 63.59           C  
ATOM   1688  N   PRO A 229       4.207 -23.906 -27.203  1.00 59.53           N  
ATOM   1689  CA  PRO A 229       5.105 -24.281 -28.312  1.00 59.53           C  
ATOM   1690  C   PRO A 229       5.047 -25.766 -28.641  1.00 59.53           C  
ATOM   1691  CB  PRO A 229       6.488 -23.891 -27.781  1.00 59.53           C  
ATOM   1692  O   PRO A 229       4.539 -26.562 -27.844  1.00 59.53           O  
ATOM   1693  CG  PRO A 229       6.273 -23.594 -26.328  1.00 59.53           C  
ATOM   1694  CD  PRO A 229       4.801 -23.641 -26.047  1.00 59.53           C  
ATOM   1695  N   ARG A 230       5.309 -26.016 -29.812  1.00 58.72           N  
ATOM   1696  CA  ARG A 230       5.426 -27.375 -30.344  1.00 58.72           C  
ATOM   1697  C   ARG A 230       6.219 -28.266 -29.391  1.00 58.72           C  
ATOM   1698  CB  ARG A 230       6.082 -27.359 -31.719  1.00 58.72           C  
ATOM   1699  O   ARG A 230       6.004 -29.484 -29.359  1.00 58.72           O  
ATOM   1700  CG  ARG A 230       5.156 -26.891 -32.844  1.00 58.72           C  
ATOM   1701  CD  ARG A 230       5.816 -27.031 -34.219  1.00 58.72           C  
ATOM   1702  NE  ARG A 230       4.930 -26.578 -35.281  1.00 58.72           N  
ATOM   1703  NH1 ARG A 230       6.492 -26.828 -36.969  1.00 58.72           N  
ATOM   1704  NH2 ARG A 230       4.387 -26.078 -37.438  1.00 58.72           N  
ATOM   1705  CZ  ARG A 230       5.273 -26.500 -36.562  1.00 58.72           C  
ATOM   1706  N   ARG A 231       7.188 -27.609 -28.672  1.00 58.97           N  
ATOM   1707  CA  ARG A 231       8.156 -28.438 -27.969  1.00 58.97           C  
ATOM   1708  C   ARG A 231       7.609 -28.891 -26.625  1.00 58.97           C  
ATOM   1709  CB  ARG A 231       9.477 -27.703 -27.781  1.00 58.97           C  
ATOM   1710  O   ARG A 231       8.352 -29.438 -25.797  1.00 58.97           O  
ATOM   1711  CG  ARG A 231      10.367 -27.703 -29.016  1.00 58.97           C  
ATOM   1712  CD  ARG A 231      11.711 -27.047 -28.750  1.00 58.97           C  
ATOM   1713  NE  ARG A 231      12.555 -27.016 -29.938  1.00 58.97           N  
ATOM   1714  NH1 ARG A 231      14.203 -25.703 -29.000  1.00 58.97           N  
ATOM   1715  NH2 ARG A 231      14.398 -26.422 -31.172  1.00 58.97           N  
ATOM   1716  CZ  ARG A 231      13.719 -26.375 -30.031  1.00 58.97           C  
ATOM   1717  N   GLY A 232       6.348 -28.812 -26.312  1.00 59.97           N  
ATOM   1718  CA  GLY A 232       5.762 -29.453 -25.156  1.00 59.97           C  
ATOM   1719  C   GLY A 232       5.312 -28.469 -24.094  1.00 59.97           C  
ATOM   1720  O   GLY A 232       5.430 -27.250 -24.266  1.00 59.97           O  
ATOM   1721  N   PRO A 233       4.707 -29.094 -23.094  1.00 65.31           N  
ATOM   1722  CA  PRO A 233       4.164 -28.328 -21.969  1.00 65.31           C  
ATOM   1723  C   PRO A 233       5.242 -27.594 -21.188  1.00 65.31           C  
ATOM   1724  CB  PRO A 233       3.514 -29.422 -21.094  1.00 65.31           C  
ATOM   1725  O   PRO A 233       6.426 -27.922 -21.281  1.00 65.31           O  
ATOM   1726  CG  PRO A 233       4.148 -30.688 -21.547  1.00 65.31           C  
ATOM   1727  CD  PRO A 233       4.719 -30.484 -22.922  1.00 65.31           C  
ATOM   1728  N   PRO A 234       4.891 -26.516 -20.562  1.00 65.38           N  
ATOM   1729  CA  PRO A 234       5.852 -25.750 -19.750  1.00 65.38           C  
ATOM   1730  C   PRO A 234       6.590 -26.641 -18.750  1.00 65.38           C  
ATOM   1731  CB  PRO A 234       4.969 -24.734 -19.031  1.00 65.38           C  
ATOM   1732  O   PRO A 234       6.008 -27.578 -18.188  1.00 65.38           O  
ATOM   1733  CG  PRO A 234       3.650 -24.797 -19.734  1.00 65.38           C  
ATOM   1734  CD  PRO A 234       3.605 -26.078 -20.531  1.00 65.38           C  
ATOM   1735  N   ARG A 235       7.930 -26.344 -18.672  1.00 75.69           N  
ATOM   1736  CA  ARG A 235       8.820 -27.016 -17.719  1.00 75.69           C  
ATOM   1737  C   ARG A 235       8.789 -26.344 -16.359  1.00 75.69           C  
ATOM   1738  CB  ARG A 235      10.250 -27.047 -18.266  1.00 75.69           C  
ATOM   1739  O   ARG A 235       8.398 -25.172 -16.250  1.00 75.69           O  
ATOM   1740  CG  ARG A 235      10.391 -27.750 -19.609  1.00 75.69           C  
ATOM   1741  CD  ARG A 235      11.836 -27.781 -20.078  1.00 75.69           C  
ATOM   1742  NE  ARG A 235      12.289 -26.453 -20.500  1.00 75.69           N  
ATOM   1743  NH1 ARG A 235      14.414 -27.141 -21.094  1.00 75.69           N  
ATOM   1744  NH2 ARG A 235      13.812 -24.953 -21.328  1.00 75.69           N  
ATOM   1745  CZ  ARG A 235      13.500 -26.188 -20.984  1.00 75.69           C  
ATOM   1746  N   PRO A 236       9.078 -26.984 -15.383  1.00 74.44           N  
ATOM   1747  CA  PRO A 236       9.117 -26.438 -14.023  1.00 74.44           C  
ATOM   1748  C   PRO A 236      10.023 -25.219 -13.914  1.00 74.44           C  
ATOM   1749  CB  PRO A 236       9.664 -27.609 -13.195  1.00 74.44           C  
ATOM   1750  O   PRO A 236       9.812 -24.375 -13.039  1.00 74.44           O  
ATOM   1751  CG  PRO A 236       9.305 -28.828 -13.961  1.00 74.44           C  
ATOM   1752  CD  PRO A 236       9.297 -28.500 -15.422  1.00 74.44           C  
ATOM   1753  N   ARG A 237      10.938 -25.094 -14.852  1.00 79.06           N  
ATOM   1754  CA  ARG A 237      11.867 -23.969 -14.789  1.00 79.06           C  
ATOM   1755  C   ARG A 237      11.273 -22.734 -15.445  1.00 79.06           C  
ATOM   1756  CB  ARG A 237      13.195 -24.344 -15.461  1.00 79.06           C  
ATOM   1757  O   ARG A 237      11.805 -21.625 -15.281  1.00 79.06           O  
ATOM   1758  CG  ARG A 237      13.062 -24.656 -16.938  1.00 79.06           C  
ATOM   1759  CD  ARG A 237      14.398 -25.062 -17.547  1.00 79.06           C  
ATOM   1760  NE  ARG A 237      14.281 -25.328 -18.984  1.00 79.06           N  
ATOM   1761  NH1 ARG A 237      16.562 -25.500 -19.344  1.00 79.06           N  
ATOM   1762  NH2 ARG A 237      15.086 -25.750 -21.094  1.00 79.06           N  
ATOM   1763  CZ  ARG A 237      15.312 -25.516 -19.812  1.00 79.06           C  
ATOM   1764  N   ASP A 238      10.281 -22.891 -16.234  1.00 85.44           N  
ATOM   1765  CA  ASP A 238       9.656 -21.766 -16.938  1.00 85.44           C  
ATOM   1766  C   ASP A 238       8.945 -20.844 -15.945  1.00 85.44           C  
ATOM   1767  CB  ASP A 238       8.672 -22.266 -17.984  1.00 85.44           C  
ATOM   1768  O   ASP A 238       8.109 -21.281 -15.164  1.00 85.44           O  
ATOM   1769  CG  ASP A 238       9.352 -22.875 -19.203  1.00 85.44           C  
ATOM   1770  OD1 ASP A 238      10.586 -22.719 -19.344  1.00 85.44           O  
ATOM   1771  OD2 ASP A 238       8.656 -23.516 -20.016  1.00 85.44           O  
ATOM   1772  N   HIS A 239       9.312 -19.578 -16.000  1.00 89.69           N  
ATOM   1773  CA  HIS A 239       8.719 -18.609 -15.078  1.00 89.69           C  
ATOM   1774  C   HIS A 239       8.672 -17.219 -15.688  1.00 89.69           C  
ATOM   1775  CB  HIS A 239       9.492 -18.578 -13.758  1.00 89.69           C  
ATOM   1776  O   HIS A 239       9.352 -16.938 -16.688  1.00 89.69           O  
ATOM   1777  CG  HIS A 239      10.922 -18.141 -13.914  1.00 89.69           C  
ATOM   1778  CD2 HIS A 239      11.492 -16.922 -13.789  1.00 89.69           C  
ATOM   1779  ND1 HIS A 239      11.930 -19.016 -14.242  1.00 89.69           N  
ATOM   1780  CE1 HIS A 239      13.070 -18.359 -14.312  1.00 89.69           C  
ATOM   1781  NE2 HIS A 239      12.836 -17.078 -14.039  1.00 89.69           N  
ATOM   1782  N   LEU A 240       7.801 -16.453 -15.164  1.00 92.00           N  
ATOM   1783  CA  LEU A 240       7.672 -15.031 -15.469  1.00 92.00           C  
ATOM   1784  C   LEU A 240       8.148 -14.180 -14.297  1.00 92.00           C  
ATOM   1785  CB  LEU A 240       6.223 -14.688 -15.812  1.00 92.00           C  
ATOM   1786  O   LEU A 240       7.871 -14.500 -13.141  1.00 92.00           O  
ATOM   1787  CG  LEU A 240       5.660 -15.320 -17.094  1.00 92.00           C  
ATOM   1788  CD1 LEU A 240       4.199 -14.922 -17.281  1.00 92.00           C  
ATOM   1789  CD2 LEU A 240       6.488 -14.906 -18.297  1.00 92.00           C  
ATOM   1790  N   ARG A 241       8.898 -13.164 -14.672  1.00 94.88           N  
ATOM   1791  CA  ARG A 241       9.367 -12.211 -13.664  1.00 94.88           C  
ATOM   1792  C   ARG A 241       8.898 -10.797 -13.984  1.00 94.88           C  
ATOM   1793  CB  ARG A 241      10.898 -12.250 -13.562  1.00 94.88           C  
ATOM   1794  O   ARG A 241       9.281 -10.227 -15.008  1.00 94.88           O  
ATOM   1795  CG  ARG A 241      11.453 -11.469 -12.383  1.00 94.88           C  
ATOM   1796  CD  ARG A 241      12.969 -11.578 -12.297  1.00 94.88           C  
ATOM   1797  NE  ARG A 241      13.383 -12.852 -11.719  1.00 94.88           N  
ATOM   1798  NH1 ARG A 241      15.648 -12.469 -11.969  1.00 94.88           N  
ATOM   1799  NH2 ARG A 241      14.914 -14.422 -11.031  1.00 94.88           N  
ATOM   1800  CZ  ARG A 241      14.648 -13.242 -11.570  1.00 94.88           C  
ATOM   1801  N   LEU A 242       8.039 -10.250 -13.102  1.00 97.62           N  
ATOM   1802  CA  LEU A 242       7.590  -8.859 -13.172  1.00 97.62           C  
ATOM   1803  C   LEU A 242       8.422  -7.973 -12.258  1.00 97.62           C  
ATOM   1804  CB  LEU A 242       6.105  -8.758 -12.797  1.00 97.62           C  
ATOM   1805  O   LEU A 242       8.578  -8.273 -11.070  1.00 97.62           O  
ATOM   1806  CG  LEU A 242       5.520  -7.352 -12.727  1.00 97.62           C  
ATOM   1807  CD1 LEU A 242       5.656  -6.652 -14.078  1.00 97.62           C  
ATOM   1808  CD2 LEU A 242       4.062  -7.398 -12.289  1.00 97.62           C  
ATOM   1809  N   LEU A 243       8.906  -6.797 -12.859  1.00 98.06           N  
ATOM   1810  CA  LEU A 243       9.828  -5.945 -12.117  1.00 98.06           C  
ATOM   1811  C   LEU A 243       9.453  -4.473 -12.273  1.00 98.06           C  
ATOM   1812  CB  LEU A 243      11.266  -6.172 -12.586  1.00 98.06           C  
ATOM   1813  O   LEU A 243       9.023  -4.047 -13.344  1.00 98.06           O  
ATOM   1814  CG  LEU A 243      11.820  -7.586 -12.414  1.00 98.06           C  
ATOM   1815  CD1 LEU A 243      12.016  -8.250 -13.773  1.00 98.06           C  
ATOM   1816  CD2 LEU A 243      13.133  -7.551 -11.633  1.00 98.06           C  
ATOM   1817  N   ILE A 244       9.586  -3.752 -11.234  1.00 98.12           N  
ATOM   1818  CA  ILE A 244       9.648  -2.295 -11.242  1.00 98.12           C  
ATOM   1819  C   ILE A 244      11.055  -1.839 -10.859  1.00 98.12           C  
ATOM   1820  CB  ILE A 244       8.602  -1.673 -10.289  1.00 98.12           C  
ATOM   1821  O   ILE A 244      11.500  -2.070  -9.734  1.00 98.12           O  
ATOM   1822  CG1 ILE A 244       7.191  -2.131 -10.672  1.00 98.12           C  
ATOM   1823  CG2 ILE A 244       8.711  -0.145 -10.297  1.00 98.12           C  
ATOM   1824  CD1 ILE A 244       6.109  -1.666  -9.711  1.00 98.12           C  
ATOM   1825  N   CYS A 245      11.664  -1.102 -11.742  1.00 97.69           N  
ATOM   1826  CA  CYS A 245      13.086  -0.798 -11.586  1.00 97.69           C  
ATOM   1827  C   CYS A 245      13.320   0.707 -11.531  1.00 97.69           C  
ATOM   1828  CB  CYS A 245      13.898  -1.412 -12.727  1.00 97.69           C  
ATOM   1829  O   CYS A 245      12.578   1.475 -12.156  1.00 97.69           O  
ATOM   1830  SG  CYS A 245      13.711  -3.203 -12.867  1.00 97.69           S  
ATOM   1831  N   ILE A 246      14.336   0.990 -10.852  1.00 97.75           N  
ATOM   1832  CA  ILE A 246      14.820   2.365 -10.812  1.00 97.75           C  
ATOM   1833  C   ILE A 246      15.898   2.561 -11.867  1.00 97.75           C  
ATOM   1834  CB  ILE A 246      15.359   2.734  -9.414  1.00 97.75           C  
ATOM   1835  O   ILE A 246      16.891   1.828 -11.898  1.00 97.75           O  
ATOM   1836  CG1 ILE A 246      14.266   2.562  -8.352  1.00 97.75           C  
ATOM   1837  CG2 ILE A 246      15.906   4.164  -9.406  1.00 97.75           C  
ATOM   1838  CD1 ILE A 246      14.773   2.678  -6.922  1.00 97.75           C  
ATOM   1839  N   GLN A 247      15.703   3.471 -12.703  1.00 96.94           N  
ATOM   1840  CA  GLN A 247      16.672   3.799 -13.742  1.00 96.94           C  
ATOM   1841  C   GLN A 247      16.969   2.586 -14.617  1.00 96.94           C  
ATOM   1842  CB  GLN A 247      17.969   4.332 -13.133  1.00 96.94           C  
ATOM   1843  O   GLN A 247      18.109   2.379 -15.039  1.00 96.94           O  
ATOM   1844  CG  GLN A 247      17.812   5.688 -12.453  1.00 96.94           C  
ATOM   1845  CD  GLN A 247      19.141   6.395 -12.250  1.00 96.94           C  
ATOM   1846  NE2 GLN A 247      19.359   6.895 -11.039  1.00 96.94           N  
ATOM   1847  OE1 GLN A 247      19.953   6.492 -13.172  1.00 96.94           O  
ATOM   1848  N   SER A 248      16.016   1.734 -14.695  1.00 94.44           N  
ATOM   1849  CA  SER A 248      16.109   0.532 -15.516  1.00 94.44           C  
ATOM   1850  C   SER A 248      17.234  -0.378 -15.039  1.00 94.44           C  
ATOM   1851  CB  SER A 248      16.328   0.900 -16.984  1.00 94.44           C  
ATOM   1852  O   SER A 248      17.812  -1.134 -15.820  1.00 94.44           O  
ATOM   1853  OG  SER A 248      15.281   1.717 -17.453  1.00 94.44           O  
ATOM   1854  N   ARG A 249      17.578  -0.250 -13.789  1.00 94.44           N  
ATOM   1855  CA  ARG A 249      18.656  -1.044 -13.203  1.00 94.44           C  
ATOM   1856  C   ARG A 249      18.141  -1.902 -12.055  1.00 94.44           C  
ATOM   1857  CB  ARG A 249      19.797  -0.139 -12.711  1.00 94.44           C  
ATOM   1858  O   ARG A 249      18.453  -1.642 -10.891  1.00 94.44           O  
ATOM   1859  CG  ARG A 249      20.469   0.656 -13.820  1.00 94.44           C  
ATOM   1860  CD  ARG A 249      21.641   1.464 -13.289  1.00 94.44           C  
ATOM   1861  NE  ARG A 249      22.312   2.197 -14.359  1.00 94.44           N  
ATOM   1862  NH1 ARG A 249      24.047   2.965 -13.031  1.00 94.44           N  
ATOM   1863  NH2 ARG A 249      23.969   3.525 -15.250  1.00 94.44           N  
ATOM   1864  CZ  ARG A 249      23.438   2.895 -14.211  1.00 94.44           C  
ATOM   1865  N   CYS A 250      17.594  -2.932 -12.375  1.00 91.88           N  
ATOM   1866  CA  CYS A 250      16.891  -3.791 -11.422  1.00 91.88           C  
ATOM   1867  C   CYS A 250      17.875  -4.582 -10.578  1.00 91.88           C  
ATOM   1868  CB  CYS A 250      15.953  -4.750 -12.156  1.00 91.88           C  
ATOM   1869  O   CYS A 250      17.547  -5.000  -9.461  1.00 91.88           O  
ATOM   1870  SG  CYS A 250      14.625  -3.922 -13.062  1.00 91.88           S  
ATOM   1871  N   GLN A 251      19.062  -4.793 -11.039  1.00 89.81           N  
ATOM   1872  CA  GLN A 251      20.047  -5.574 -10.297  1.00 89.81           C  
ATOM   1873  C   GLN A 251      20.859  -4.684  -9.352  1.00 89.81           C  
ATOM   1874  CB  GLN A 251      21.000  -6.305 -11.250  1.00 89.81           C  
ATOM   1875  O   GLN A 251      21.141  -5.078  -8.219  1.00 89.81           O  
ATOM   1876  CG  GLN A 251      20.328  -7.434 -12.031  1.00 89.81           C  
ATOM   1877  CD  GLN A 251      21.297  -8.188 -12.914  1.00 89.81           C  
ATOM   1878  NE2 GLN A 251      20.828  -9.258 -13.539  1.00 89.81           N  
ATOM   1879  OE1 GLN A 251      22.469  -7.816 -13.031  1.00 89.81           O  
ATOM   1880  N   ARG A 252      21.016  -3.441  -9.680  1.00 92.06           N  
ATOM   1881  CA  ARG A 252      21.859  -2.525  -8.914  1.00 92.06           C  
ATOM   1882  C   ARG A 252      21.047  -1.775  -7.867  1.00 92.06           C  
ATOM   1883  CB  ARG A 252      22.562  -1.530  -9.844  1.00 92.06           C  
ATOM   1884  O   ARG A 252      21.500  -1.582  -6.738  1.00 92.06           O  
ATOM   1885  CG  ARG A 252      23.516  -0.596  -9.133  1.00 92.06           C  
ATOM   1886  CD  ARG A 252      24.281   0.289 -10.117  1.00 92.06           C  
ATOM   1887  NE  ARG A 252      25.172   1.216  -9.438  1.00 92.06           N  
ATOM   1888  NH1 ARG A 252      26.203   1.968 -11.359  1.00 92.06           N  
ATOM   1889  NH2 ARG A 252      26.828   2.799  -9.320  1.00 92.06           N  
ATOM   1890  CZ  ARG A 252      26.062   1.992 -10.039  1.00 92.06           C  
ATOM   1891  N   ASN A 253      19.984  -1.407  -8.281  1.00 95.31           N  
ATOM   1892  CA  ASN A 253      19.125  -0.635  -7.391  1.00 95.31           C  
ATOM   1893  C   ASN A 253      18.078  -1.520  -6.719  1.00 95.31           C  
ATOM   1894  CB  ASN A 253      18.453   0.502  -8.156  1.00 95.31           C  
ATOM   1895  O   ASN A 253      17.859  -2.658  -7.137  1.00 95.31           O  
ATOM   1896  CG  ASN A 253      19.438   1.490  -8.734  1.00 95.31           C  
ATOM   1897  ND2 ASN A 253      19.047   2.180  -9.797  1.00 95.31           N  
ATOM   1898  OD1 ASN A 253      20.562   1.633  -8.234  1.00 95.31           O  
ATOM   1899  N   ALA A 254      17.578  -0.986  -5.582  1.00 95.12           N  
ATOM   1900  CA  ALA A 254      16.406  -1.658  -5.027  1.00 95.12           C  
ATOM   1901  C   ALA A 254      15.273  -1.729  -6.059  1.00 95.12           C  
ATOM   1902  CB  ALA A 254      15.922  -0.941  -3.770  1.00 95.12           C  
ATOM   1903  O   ALA A 254      15.102  -0.810  -6.859  1.00 95.12           O  
ATOM   1904  N   SER A 255      14.609  -2.854  -6.105  1.00 96.44           N  
ATOM   1905  CA  SER A 255      13.539  -3.084  -7.066  1.00 96.44           C  
ATOM   1906  C   SER A 255      12.406  -3.895  -6.441  1.00 96.44           C  
ATOM   1907  CB  SER A 255      14.070  -3.807  -8.305  1.00 96.44           C  
ATOM   1908  O   SER A 255      12.555  -4.441  -5.348  1.00 96.44           O  
ATOM   1909  OG  SER A 255      14.523  -5.105  -7.969  1.00 96.44           O  
ATOM   1910  N   LEU A 256      11.281  -3.814  -7.012  1.00 97.00           N  
ATOM   1911  CA  LEU A 256      10.156  -4.684  -6.680  1.00 97.00           C  
ATOM   1912  C   LEU A 256      10.055  -5.836  -7.676  1.00 97.00           C  
ATOM   1913  CB  LEU A 256       8.852  -3.887  -6.664  1.00 97.00           C  
ATOM   1914  O   LEU A 256      10.172  -5.629  -8.883  1.00 97.00           O  
ATOM   1915  CG  LEU A 256       8.820  -2.656  -5.758  1.00 97.00           C  
ATOM   1916  CD1 LEU A 256       7.504  -1.903  -5.934  1.00 97.00           C  
ATOM   1917  CD2 LEU A 256       9.016  -3.057  -4.301  1.00 97.00           C  
ATOM   1918  N   GLU A 257       9.820  -7.031  -7.156  1.00 95.62           N  
ATOM   1919  CA  GLU A 257       9.875  -8.203  -8.023  1.00 95.62           C  
ATOM   1920  C   GLU A 257       8.812  -9.227  -7.637  1.00 95.62           C  
ATOM   1921  CB  GLU A 257      11.266  -8.836  -7.992  1.00 95.62           C  
ATOM   1922  O   GLU A 257       8.570  -9.453  -6.449  1.00 95.62           O  
ATOM   1923  CG  GLU A 257      11.398 -10.062  -8.883  1.00 95.62           C  
ATOM   1924  CD  GLU A 257      12.797 -10.664  -8.867  1.00 95.62           C  
ATOM   1925  OE1 GLU A 257      13.391 -10.844  -9.953  1.00 95.62           O  
ATOM   1926  OE2 GLU A 257      13.305 -10.953  -7.762  1.00 95.62           O  
ATOM   1927  N   ALA A 258       8.180  -9.852  -8.594  1.00 95.19           N  
ATOM   1928  CA  ALA A 258       7.297 -11.016  -8.469  1.00 95.19           C  
ATOM   1929  C   ALA A 258       7.648 -12.078  -9.500  1.00 95.19           C  
ATOM   1930  CB  ALA A 258       5.840 -10.586  -8.625  1.00 95.19           C  
ATOM   1931  O   ALA A 258       7.703 -11.805 -10.703  1.00 95.19           O  
ATOM   1932  N   ILE A 259       7.840 -13.312  -9.062  1.00 92.19           N  
ATOM   1933  CA  ILE A 259       8.156 -14.445  -9.938  1.00 92.19           C  
ATOM   1934  C   ILE A 259       7.016 -15.461  -9.891  1.00 92.19           C  
ATOM   1935  CB  ILE A 259       9.484 -15.117  -9.539  1.00 92.19           C  
ATOM   1936  O   ILE A 259       6.605 -15.898  -8.812  1.00 92.19           O  
ATOM   1937  CG1 ILE A 259      10.633 -14.094  -9.594  1.00 92.19           C  
ATOM   1938  CG2 ILE A 259       9.781 -16.312 -10.438  1.00 92.19           C  
ATOM   1939  CD1 ILE A 259      11.961 -14.633  -9.078  1.00 92.19           C  
ATOM   1940  N   MET A 260       6.578 -15.859 -11.086  1.00 89.75           N  
ATOM   1941  CA  MET A 260       5.484 -16.828 -11.195  1.00 89.75           C  
ATOM   1942  C   MET A 260       5.883 -18.000 -12.086  1.00 89.75           C  
ATOM   1943  CB  MET A 260       4.227 -16.156 -11.750  1.00 89.75           C  
ATOM   1944  O   MET A 260       6.379 -17.797 -13.195  1.00 89.75           O  
ATOM   1945  CG  MET A 260       2.969 -16.984 -11.609  1.00 89.75           C  
ATOM   1946  SD  MET A 260       1.464 -16.109 -12.172  1.00 89.75           S  
ATOM   1947  CE  MET A 260       2.211 -14.867 -13.273  1.00 89.75           C  
ATOM   1948  N   GLY A 261       5.609 -19.062 -11.539  1.00 83.69           N  
ATOM   1949  CA  GLY A 261       5.809 -20.250 -12.352  1.00 83.69           C  
ATOM   1950  C   GLY A 261       4.691 -20.484 -13.352  1.00 83.69           C  
ATOM   1951  O   GLY A 261       3.520 -20.250 -13.047  1.00 83.69           O  
ATOM   1952  N   LEU A 262       5.039 -21.000 -14.555  1.00 78.75           N  
ATOM   1953  CA  LEU A 262       4.074 -21.141 -15.641  1.00 78.75           C  
ATOM   1954  C   LEU A 262       3.629 -22.594 -15.789  1.00 78.75           C  
ATOM   1955  CB  LEU A 262       4.668 -20.641 -16.953  1.00 78.75           C  
ATOM   1956  O   LEU A 262       2.885 -22.922 -16.719  1.00 78.75           O  
ATOM   1957  CG  LEU A 262       4.883 -19.125 -17.078  1.00 78.75           C  
ATOM   1958  CD1 LEU A 262       5.551 -18.797 -18.406  1.00 78.75           C  
ATOM   1959  CD2 LEU A 262       3.557 -18.391 -16.938  1.00 78.75           C  
ATOM   1960  N   GLU A 263       4.191 -23.578 -15.141  1.00 66.88           N  
ATOM   1961  CA  GLU A 263       3.840 -24.984 -15.336  1.00 66.88           C  
ATOM   1962  C   GLU A 263       2.326 -25.172 -15.336  1.00 66.88           C  
ATOM   1963  CB  GLU A 263       4.484 -25.859 -14.258  1.00 66.88           C  
ATOM   1964  O   GLU A 263       1.791 -25.922 -16.156  1.00 66.88           O  
ATOM   1965  CG  GLU A 263       4.621 -27.312 -14.648  1.00 66.88           C  
ATOM   1966  CD  GLU A 263       5.367 -28.141 -13.617  1.00 66.88           C  
ATOM   1967  OE1 GLU A 263       5.559 -29.359 -13.836  1.00 66.88           O  
ATOM   1968  OE2 GLU A 263       5.766 -27.578 -12.578  1.00 66.88           O  
ATOM   1969  N   SER A 264       1.501 -24.562 -14.430  1.00 59.44           N  
ATOM   1970  CA  SER A 264       0.064 -24.812 -14.375  1.00 59.44           C  
ATOM   1971  C   SER A 264      -0.727 -23.516 -14.570  1.00 59.44           C  
ATOM   1972  CB  SER A 264      -0.318 -25.453 -13.047  1.00 59.44           C  
ATOM   1973  O   SER A 264      -1.757 -23.312 -13.930  1.00 59.44           O  
ATOM   1974  OG  SER A 264      -0.313 -24.484 -12.000  1.00 59.44           O  
ATOM   1975  N   SER A 265      -0.129 -22.812 -15.539  1.00 58.00           N  
ATOM   1976  CA  SER A 265      -0.812 -21.531 -15.633  1.00 58.00           C  
ATOM   1977  C   SER A 265      -1.967 -21.594 -16.625  1.00 58.00           C  
ATOM   1978  CB  SER A 265       0.169 -20.438 -16.047  1.00 58.00           C  
ATOM   1979  O   SER A 265      -1.927 -22.359 -17.594  1.00 58.00           O  
ATOM   1980  OG  SER A 265       1.450 -20.969 -16.312  1.00 58.00           O  
ATOM   1981  N   SER A 266      -3.098 -21.203 -16.156  1.00 62.59           N  
ATOM   1982  CA  SER A 266      -4.289 -20.984 -16.969  1.00 62.59           C  
ATOM   1983  C   SER A 266      -3.990 -20.078 -18.172  1.00 62.59           C  
ATOM   1984  CB  SER A 266      -5.406 -20.359 -16.125  1.00 62.59           C  
ATOM   1985  O   SER A 266      -2.889 -19.547 -18.281  1.00 62.59           O  
ATOM   1986  OG  SER A 266      -5.062 -19.047 -15.727  1.00 62.59           O  
ATOM   1987  N   GLU A 267      -4.855 -20.094 -19.094  1.00 73.12           N  
ATOM   1988  CA  GLU A 267      -4.773 -19.281 -20.312  1.00 73.12           C  
ATOM   1989  C   GLU A 267      -4.703 -17.781 -19.969  1.00 73.12           C  
ATOM   1990  CB  GLU A 267      -5.965 -19.547 -21.219  1.00 73.12           C  
ATOM   1991  O   GLU A 267      -3.988 -17.031 -20.625  1.00 73.12           O  
ATOM   1992  CG  GLU A 267      -5.891 -20.891 -21.953  1.00 73.12           C  
ATOM   1993  CD  GLU A 267      -7.027 -21.094 -22.938  1.00 73.12           C  
ATOM   1994  OE1 GLU A 267      -7.059 -22.156 -23.609  1.00 73.12           O  
ATOM   1995  OE2 GLU A 267      -7.898 -20.203 -23.031  1.00 73.12           O  
ATOM   1996  N   LEU A 268      -5.375 -17.391 -18.859  1.00 79.31           N  
ATOM   1997  CA  LEU A 268      -5.414 -15.984 -18.469  1.00 79.31           C  
ATOM   1998  C   LEU A 268      -5.160 -15.836 -16.969  1.00 79.31           C  
ATOM   1999  CB  LEU A 268      -6.762 -15.359 -18.828  1.00 79.31           C  
ATOM   2000  O   LEU A 268      -5.836 -16.469 -16.156  1.00 79.31           O  
ATOM   2001  CG  LEU A 268      -6.902 -13.852 -18.578  1.00 79.31           C  
ATOM   2002  CD1 LEU A 268      -6.137 -13.070 -19.641  1.00 79.31           C  
ATOM   2003  CD2 LEU A 268      -8.367 -13.453 -18.562  1.00 79.31           C  
ATOM   2004  N   PHE A 269      -4.242 -14.984 -16.625  1.00 87.06           N  
ATOM   2005  CA  PHE A 269      -3.934 -14.719 -15.234  1.00 87.06           C  
ATOM   2006  C   PHE A 269      -3.281 -13.352 -15.070  1.00 87.06           C  
ATOM   2007  CB  PHE A 269      -3.018 -15.812 -14.664  1.00 87.06           C  
ATOM   2008  O   PHE A 269      -2.938 -12.703 -16.062  1.00 87.06           O  
ATOM   2009  CG  PHE A 269      -1.702 -15.930 -15.391  1.00 87.06           C  
ATOM   2010  CD1 PHE A 269      -1.578 -16.766 -16.500  1.00 87.06           C  
ATOM   2011  CD2 PHE A 269      -0.590 -15.227 -14.961  1.00 87.06           C  
ATOM   2012  CE1 PHE A 269      -0.363 -16.875 -17.172  1.00 87.06           C  
ATOM   2013  CE2 PHE A 269       0.628 -15.336 -15.625  1.00 87.06           C  
ATOM   2014  CZ  PHE A 269       0.739 -16.156 -16.734  1.00 87.06           C  
ATOM   2015  N   THR A 270      -3.268 -12.953 -13.898  1.00 94.25           N  
ATOM   2016  CA  THR A 270      -2.566 -11.711 -13.602  1.00 94.25           C  
ATOM   2017  C   THR A 270      -1.290 -11.984 -12.812  1.00 94.25           C  
ATOM   2018  CB  THR A 270      -3.465 -10.742 -12.812  1.00 94.25           C  
ATOM   2019  O   THR A 270      -1.242 -12.914 -12.008  1.00 94.25           O  
ATOM   2020  CG2 THR A 270      -4.691 -10.344 -13.625  1.00 94.25           C  
ATOM   2021  OG1 THR A 270      -3.891 -11.375 -11.602  1.00 94.25           O  
ATOM   2022  N   ILE A 271      -0.228 -11.289 -13.109  1.00 94.06           N  
ATOM   2023  CA  ILE A 271       0.969 -11.180 -12.289  1.00 94.06           C  
ATOM   2024  C   ILE A 271       1.084  -9.766 -11.727  1.00 94.06           C  
ATOM   2025  CB  ILE A 271       2.240 -11.547 -13.078  1.00 94.06           C  
ATOM   2026  O   ILE A 271       0.979  -8.789 -12.469  1.00 94.06           O  
ATOM   2027  CG1 ILE A 271       3.467 -11.539 -12.164  1.00 94.06           C  
ATOM   2028  CG2 ILE A 271       2.434 -10.594 -14.258  1.00 94.06           C  
ATOM   2029  CD1 ILE A 271       4.715 -12.148 -12.789  1.00 94.06           C  
ATOM   2030  N   SER A 272       1.267  -9.633 -10.438  1.00 96.88           N  
ATOM   2031  CA  SER A 272       1.241  -8.328  -9.789  1.00 96.88           C  
ATOM   2032  C   SER A 272       2.426  -8.164  -8.844  1.00 96.88           C  
ATOM   2033  CB  SER A 272      -0.066  -8.141  -9.016  1.00 96.88           C  
ATOM   2034  O   SER A 272       2.938  -9.141  -8.297  1.00 96.88           O  
ATOM   2035  OG  SER A 272      -1.182  -8.250  -9.883  1.00 96.88           O  
ATOM   2036  N   VAL A 273       2.855  -6.898  -8.711  1.00 97.00           N  
ATOM   2037  CA  VAL A 273       3.891  -6.516  -7.758  1.00 97.00           C  
ATOM   2038  C   VAL A 273       3.562  -5.145  -7.164  1.00 97.00           C  
ATOM   2039  CB  VAL A 273       5.289  -6.488  -8.414  1.00 97.00           C  
ATOM   2040  O   VAL A 273       3.055  -4.266  -7.863  1.00 97.00           O  
ATOM   2041  CG1 VAL A 273       5.363  -5.395  -9.484  1.00 97.00           C  
ATOM   2042  CG2 VAL A 273       6.371  -6.281  -7.359  1.00 97.00           C  
ATOM   2043  N   ASN A 274       3.732  -5.004  -5.922  1.00 96.06           N  
ATOM   2044  CA  ASN A 274       3.551  -3.721  -5.250  1.00 96.06           C  
ATOM   2045  C   ASN A 274       4.512  -3.564  -4.074  1.00 96.06           C  
ATOM   2046  CB  ASN A 274       2.104  -3.561  -4.781  1.00 96.06           C  
ATOM   2047  O   ASN A 274       5.039  -4.555  -3.561  1.00 96.06           O  
ATOM   2048  CG  ASN A 274       1.688  -4.637  -3.795  1.00 96.06           C  
ATOM   2049  ND2 ASN A 274       0.648  -5.387  -4.141  1.00 96.06           N  
ATOM   2050  OD1 ASN A 274       2.293  -4.789  -2.732  1.00 96.06           O  
ATOM   2051  N   GLY A 275       4.812  -2.340  -3.732  1.00 96.50           N  
ATOM   2052  CA  GLY A 275       5.727  -2.021  -2.648  1.00 96.50           C  
ATOM   2053  C   GLY A 275       6.133  -0.559  -2.621  1.00 96.50           C  
ATOM   2054  O   GLY A 275       5.570   0.260  -3.352  1.00 96.50           O  
ATOM   2055  N   VAL A 276       7.020  -0.325  -1.686  1.00 97.94           N  
ATOM   2056  CA  VAL A 276       7.480   1.048  -1.514  1.00 97.94           C  
ATOM   2057  C   VAL A 276       8.961   1.143  -1.877  1.00 97.94           C  
ATOM   2058  CB  VAL A 276       7.254   1.547  -0.069  1.00 97.94           C  
ATOM   2059  O   VAL A 276       9.758   0.276  -1.503  1.00 97.94           O  
ATOM   2060  CG1 VAL A 276       7.789   2.969   0.101  1.00 97.94           C  
ATOM   2061  CG2 VAL A 276       5.770   1.483   0.290  1.00 97.94           C  
ATOM   2062  N   LEU A 277       9.289   2.150  -2.619  1.00 97.69           N  
ATOM   2063  CA  LEU A 277      10.664   2.529  -2.920  1.00 97.69           C  
ATOM   2064  C   LEU A 277      10.898   4.004  -2.605  1.00 97.69           C  
ATOM   2065  CB  LEU A 277      10.984   2.250  -4.391  1.00 97.69           C  
ATOM   2066  O   LEU A 277       9.969   4.805  -2.627  1.00 97.69           O  
ATOM   2067  CG  LEU A 277      10.945   0.785  -4.828  1.00 97.69           C  
ATOM   2068  CD1 LEU A 277      11.117   0.677  -6.340  1.00 97.69           C  
ATOM   2069  CD2 LEU A 277      12.023  -0.018  -4.102  1.00 97.69           C  
ATOM   2070  N   TYR A 278      12.078   4.297  -2.246  1.00 97.31           N  
ATOM   2071  CA  TYR A 278      12.484   5.691  -2.084  1.00 97.31           C  
ATOM   2072  C   TYR A 278      13.125   6.223  -3.363  1.00 97.31           C  
ATOM   2073  CB  TYR A 278      13.461   5.832  -0.916  1.00 97.31           C  
ATOM   2074  O   TYR A 278      14.164   5.727  -3.801  1.00 97.31           O  
ATOM   2075  CG  TYR A 278      13.789   7.262  -0.562  1.00 97.31           C  
ATOM   2076  CD1 TYR A 278      14.875   7.914  -1.137  1.00 97.31           C  
ATOM   2077  CD2 TYR A 278      13.000   7.965   0.346  1.00 97.31           C  
ATOM   2078  CE1 TYR A 278      15.180   9.234  -0.812  1.00 97.31           C  
ATOM   2079  CE2 TYR A 278      13.297   9.281   0.678  1.00 97.31           C  
ATOM   2080  OH  TYR A 278      14.672  11.211   0.418  1.00 97.31           O  
ATOM   2081  CZ  TYR A 278      14.383   9.906   0.094  1.00 97.31           C  
ATOM   2082  N   LEU A 279      12.547   7.223  -3.871  1.00 97.56           N  
ATOM   2083  CA  LEU A 279      13.031   7.809  -5.113  1.00 97.56           C  
ATOM   2084  C   LEU A 279      13.594   9.203  -4.871  1.00 97.56           C  
ATOM   2085  CB  LEU A 279      11.914   7.867  -6.156  1.00 97.56           C  
ATOM   2086  O   LEU A 279      12.961  10.023  -4.195  1.00 97.56           O  
ATOM   2087  CG  LEU A 279      11.234   6.539  -6.496  1.00 97.56           C  
ATOM   2088  CD1 LEU A 279      10.109   6.758  -7.508  1.00 97.56           C  
ATOM   2089  CD2 LEU A 279      12.250   5.535  -7.027  1.00 97.56           C  
ATOM   2090  N   GLN A 280      14.727   9.398  -5.391  1.00 96.12           N  
ATOM   2091  CA  GLN A 280      15.281  10.750  -5.438  1.00 96.12           C  
ATOM   2092  C   GLN A 280      14.648  11.562  -6.566  1.00 96.12           C  
ATOM   2093  CB  GLN A 280      16.797  10.703  -5.609  1.00 96.12           C  
ATOM   2094  O   GLN A 280      14.148  11.000  -7.539  1.00 96.12           O  
ATOM   2095  CG  GLN A 280      17.516   9.938  -4.508  1.00 96.12           C  
ATOM   2096  CD  GLN A 280      17.438  10.633  -3.160  1.00 96.12           C  
ATOM   2097  NE2 GLN A 280      17.594   9.867  -2.086  1.00 96.12           N  
ATOM   2098  OE1 GLN A 280      17.234  11.852  -3.086  1.00 96.12           O  
ATOM   2099  N   MET A 281      14.672  12.875  -6.332  1.00 95.38           N  
ATOM   2100  CA  MET A 281      14.172  13.734  -7.395  1.00 95.38           C  
ATOM   2101  C   MET A 281      14.922  13.484  -8.703  1.00 95.38           C  
ATOM   2102  CB  MET A 281      14.297  15.211  -6.996  1.00 95.38           C  
ATOM   2103  O   MET A 281      16.156  13.438  -8.719  1.00 95.38           O  
ATOM   2104  CG  MET A 281      13.641  16.172  -7.980  1.00 95.38           C  
ATOM   2105  SD  MET A 281      13.719  17.906  -7.418  1.00 95.38           S  
ATOM   2106  CE  MET A 281      15.453  18.297  -7.805  1.00 95.38           C  
ATOM   2107  N   GLY A 282      14.172  13.164  -9.766  1.00 96.38           N  
ATOM   2108  CA  GLY A 282      14.781  12.953 -11.070  1.00 96.38           C  
ATOM   2109  C   GLY A 282      14.961  11.484 -11.414  1.00 96.38           C  
ATOM   2110  O   GLY A 282      15.109  11.133 -12.586  1.00 96.38           O  
ATOM   2111  N   GLN A 283      14.992  10.609 -10.445  1.00 97.69           N  
ATOM   2112  CA  GLN A 283      15.039   9.180 -10.719  1.00 97.69           C  
ATOM   2113  C   GLN A 283      13.727   8.695 -11.336  1.00 97.69           C  
ATOM   2114  CB  GLN A 283      15.344   8.398  -9.445  1.00 97.69           C  
ATOM   2115  O   GLN A 283      12.656   9.203 -11.008  1.00 97.69           O  
ATOM   2116  CG  GLN A 283      16.766   8.570  -8.938  1.00 97.69           C  
ATOM   2117  CD  GLN A 283      17.094   7.664  -7.766  1.00 97.69           C  
ATOM   2118  NE2 GLN A 283      18.297   7.125  -7.750  1.00 97.69           N  
ATOM   2119  OE1 GLN A 283      16.250   7.445  -6.879  1.00 97.69           O  
ATOM   2120  N   TRP A 284      13.812   7.727 -12.172  1.00 97.94           N  
ATOM   2121  CA  TRP A 284      12.594   7.223 -12.797  1.00 97.94           C  
ATOM   2122  C   TRP A 284      12.422   5.730 -12.539  1.00 97.94           C  
ATOM   2123  CB  TRP A 284      12.609   7.496 -14.305  1.00 97.94           C  
ATOM   2124  O   TRP A 284      13.398   5.027 -12.266  1.00 97.94           O  
ATOM   2125  CG  TRP A 284      13.578   6.641 -15.070  1.00 97.94           C  
ATOM   2126  CD1 TRP A 284      13.320   5.434 -15.656  1.00 97.94           C  
ATOM   2127  CD2 TRP A 284      14.953   6.930 -15.320  1.00 97.94           C  
ATOM   2128  CE2 TRP A 284      15.477   5.855 -16.062  1.00 97.94           C  
ATOM   2129  CE3 TRP A 284      15.797   8.000 -14.984  1.00 97.94           C  
ATOM   2130  NE1 TRP A 284      14.461   4.957 -16.266  1.00 97.94           N  
ATOM   2131  CH2 TRP A 284      17.609   6.871 -16.141  1.00 97.94           C  
ATOM   2132  CZ2 TRP A 284      16.812   5.812 -16.484  1.00 97.94           C  
ATOM   2133  CZ3 TRP A 284      17.125   7.957 -15.398  1.00 97.94           C  
ATOM   2134  N   THR A 285      11.227   5.348 -12.555  1.00 98.56           N  
ATOM   2135  CA  THR A 285      10.852   3.943 -12.445  1.00 98.56           C  
ATOM   2136  C   THR A 285      10.086   3.486 -13.680  1.00 98.56           C  
ATOM   2137  CB  THR A 285      10.000   3.691 -11.188  1.00 98.56           C  
ATOM   2138  O   THR A 285       9.430   4.293 -14.344  1.00 98.56           O  
ATOM   2139  CG2 THR A 285      10.781   4.023  -9.922  1.00 98.56           C  
ATOM   2140  OG1 THR A 285       8.828   4.512 -11.242  1.00 98.56           O  
ATOM   2141  N   SER A 286      10.227   2.242 -14.000  1.00 98.38           N  
ATOM   2142  CA  SER A 286       9.531   1.626 -15.125  1.00 98.38           C  
ATOM   2143  C   SER A 286       9.258   0.148 -14.867  1.00 98.38           C  
ATOM   2144  CB  SER A 286      10.352   1.785 -16.406  1.00 98.38           C  
ATOM   2145  O   SER A 286       9.805  -0.431 -13.922  1.00 98.38           O  
ATOM   2146  OG  SER A 286      11.609   1.152 -16.281  1.00 98.38           O  
ATOM   2147  N   VAL A 287       8.398  -0.419 -15.695  1.00 98.50           N  
ATOM   2148  CA  VAL A 287       7.941  -1.790 -15.500  1.00 98.50           C  
ATOM   2149  C   VAL A 287       8.594  -2.705 -16.531  1.00 98.50           C  
ATOM   2150  CB  VAL A 287       6.402  -1.893 -15.594  1.00 98.50           C  
ATOM   2151  O   VAL A 287       8.562  -2.414 -17.734  1.00 98.50           O  
ATOM   2152  CG1 VAL A 287       5.945  -3.342 -15.438  1.00 98.50           C  
ATOM   2153  CG2 VAL A 287       5.742  -1.002 -14.547  1.00 98.50           C  
ATOM   2154  N   PHE A 288       9.094  -3.840 -16.078  1.00 98.12           N  
ATOM   2155  CA  PHE A 288       9.711  -4.848 -16.938  1.00 98.12           C  
ATOM   2156  C   PHE A 288       9.031  -6.199 -16.750  1.00 98.12           C  
ATOM   2157  CB  PHE A 288      11.211  -4.973 -16.641  1.00 98.12           C  
ATOM   2158  O   PHE A 288       8.648  -6.562 -15.633  1.00 98.12           O  
ATOM   2159  CG  PHE A 288      12.031  -3.826 -17.156  1.00 98.12           C  
ATOM   2160  CD1 PHE A 288      12.750  -3.957 -18.344  1.00 98.12           C  
ATOM   2161  CD2 PHE A 288      12.078  -2.617 -16.484  1.00 98.12           C  
ATOM   2162  CE1 PHE A 288      13.516  -2.898 -18.828  1.00 98.12           C  
ATOM   2163  CE2 PHE A 288      12.836  -1.555 -16.969  1.00 98.12           C  
ATOM   2164  CZ  PHE A 288      13.555  -1.698 -18.141  1.00 98.12           C  
ATOM   2165  N   LEU A 289       8.906  -6.883 -17.766  1.00 97.81           N  
ATOM   2166  CA  LEU A 289       8.492  -8.281 -17.734  1.00 97.81           C  
ATOM   2167  C   LEU A 289       9.547  -9.180 -18.375  1.00 97.81           C  
ATOM   2168  CB  LEU A 289       7.152  -8.453 -18.453  1.00 97.81           C  
ATOM   2169  O   LEU A 289       9.891  -9.008 -19.547  1.00 97.81           O  
ATOM   2170  CG  LEU A 289       6.527  -9.852 -18.391  1.00 97.81           C  
ATOM   2171  CD1 LEU A 289       6.199 -10.219 -16.953  1.00 97.81           C  
ATOM   2172  CD2 LEU A 289       5.281  -9.922 -19.266  1.00 97.81           C  
ATOM   2173  N   ASP A 290      10.094 -10.109 -17.625  1.00 96.69           N  
ATOM   2174  CA  ASP A 290      11.062 -11.102 -18.062  1.00 96.69           C  
ATOM   2175  C   ASP A 290      10.391 -12.453 -18.312  1.00 96.69           C  
ATOM   2176  CB  ASP A 290      12.188 -11.250 -17.031  1.00 96.69           C  
ATOM   2177  O   ASP A 290       9.961 -13.117 -17.359  1.00 96.69           O  
ATOM   2178  CG  ASP A 290      13.250 -12.258 -17.453  1.00 96.69           C  
ATOM   2179  OD1 ASP A 290      13.352 -12.562 -18.672  1.00 96.69           O  
ATOM   2180  OD2 ASP A 290      13.977 -12.750 -16.578  1.00 96.69           O  
ATOM   2181  N   ASN A 291      10.336 -12.828 -19.516  1.00 94.69           N  
ATOM   2182  CA  ASN A 291       9.789 -14.125 -19.891  1.00 94.69           C  
ATOM   2183  C   ASN A 291      10.883 -15.180 -20.031  1.00 94.69           C  
ATOM   2184  CB  ASN A 291       8.977 -14.016 -21.188  1.00 94.69           C  
ATOM   2185  O   ASN A 291      11.484 -15.312 -21.109  1.00 94.69           O  
ATOM   2186  CG  ASN A 291       8.336 -15.328 -21.594  1.00 94.69           C  
ATOM   2187  ND2 ASN A 291       7.797 -15.375 -22.797  1.00 94.69           N  
ATOM   2188  OD1 ASN A 291       8.320 -16.281 -20.812  1.00 94.69           O  
ATOM   2189  N   ALA A 292      11.031 -15.984 -19.016  1.00 91.19           N  
ATOM   2190  CA  ALA A 292      12.055 -17.031 -19.031  1.00 91.19           C  
ATOM   2191  C   ALA A 292      11.461 -18.375 -19.438  1.00 91.19           C  
ATOM   2192  CB  ALA A 292      12.719 -17.141 -17.656  1.00 91.19           C  
ATOM   2193  O   ALA A 292      11.977 -19.422 -19.047  1.00 91.19           O  
ATOM   2194  N   SER A 293      10.375 -18.328 -20.125  1.00 88.12           N  
ATOM   2195  CA  SER A 293       9.742 -19.562 -20.594  1.00 88.12           C  
ATOM   2196  C   SER A 293      10.000 -19.781 -22.078  1.00 88.12           C  
ATOM   2197  CB  SER A 293       8.234 -19.516 -20.328  1.00 88.12           C  
ATOM   2198  O   SER A 293      10.570 -18.922 -22.750  1.00 88.12           O  
ATOM   2199  OG  SER A 293       7.578 -18.719 -21.312  1.00 88.12           O  
ATOM   2200  N   GLY A 294       9.641 -20.969 -22.531  1.00 85.94           N  
ATOM   2201  CA  GLY A 294       9.836 -21.328 -23.922  1.00 85.94           C  
ATOM   2202  C   GLY A 294       8.688 -20.875 -24.812  1.00 85.94           C  
ATOM   2203  O   GLY A 294       8.711 -21.109 -26.031  1.00 85.94           O  
ATOM   2204  N   CYS A 295       7.691 -20.203 -24.281  1.00 86.06           N  
ATOM   2205  CA  CYS A 295       6.527 -19.766 -25.047  1.00 86.06           C  
ATOM   2206  C   CYS A 295       6.379 -18.250 -25.016  1.00 86.06           C  
ATOM   2207  CB  CYS A 295       5.258 -20.438 -24.516  1.00 86.06           C  
ATOM   2208  O   CYS A 295       6.746 -17.609 -24.031  1.00 86.06           O  
ATOM   2209  SG  CYS A 295       5.281 -22.234 -24.594  1.00 86.06           S  
ATOM   2210  N   SER A 296       5.875 -17.734 -26.172  1.00 91.75           N  
ATOM   2211  CA  SER A 296       5.543 -16.312 -26.188  1.00 91.75           C  
ATOM   2212  C   SER A 296       4.227 -16.047 -25.469  1.00 91.75           C  
ATOM   2213  CB  SER A 296       5.465 -15.797 -27.625  1.00 91.75           C  
ATOM   2214  O   SER A 296       3.406 -16.953 -25.297  1.00 91.75           O  
ATOM   2215  OG  SER A 296       4.410 -16.438 -28.328  1.00 91.75           O  
ATOM   2216  N   LEU A 297       4.133 -14.859 -24.953  1.00 93.12           N  
ATOM   2217  CA  LEU A 297       2.906 -14.477 -24.266  1.00 93.12           C  
ATOM   2218  C   LEU A 297       2.510 -13.047 -24.609  1.00 93.12           C  
ATOM   2219  CB  LEU A 297       3.078 -14.609 -22.750  1.00 93.12           C  
ATOM   2220  O   LEU A 297       3.283 -12.320 -25.234  1.00 93.12           O  
ATOM   2221  CG  LEU A 297       4.258 -13.859 -22.125  1.00 93.12           C  
ATOM   2222  CD1 LEU A 297       3.879 -12.406 -21.859  1.00 93.12           C  
ATOM   2223  CD2 LEU A 297       4.715 -14.539 -20.844  1.00 93.12           C  
ATOM   2224  N   THR A 298       1.285 -12.719 -24.312  1.00 95.62           N  
ATOM   2225  CA  THR A 298       0.745 -11.391 -24.594  1.00 95.62           C  
ATOM   2226  C   THR A 298       0.312 -10.695 -23.297  1.00 95.62           C  
ATOM   2227  CB  THR A 298      -0.448 -11.469 -25.562  1.00 95.62           C  
ATOM   2228  O   THR A 298      -0.401 -11.289 -22.484  1.00 95.62           O  
ATOM   2229  CG2 THR A 298      -0.971 -10.078 -25.906  1.00 95.62           C  
ATOM   2230  OG1 THR A 298      -0.034 -12.125 -26.766  1.00 95.62           O  
ATOM   2231  N   VAL A 299       0.875  -9.523 -23.078  1.00 97.38           N  
ATOM   2232  CA  VAL A 299       0.362  -8.641 -22.031  1.00 97.38           C  
ATOM   2233  C   VAL A 299      -0.810  -7.824 -22.578  1.00 97.38           C  
ATOM   2234  CB  VAL A 299       1.462  -7.695 -21.500  1.00 97.38           C  
ATOM   2235  O   VAL A 299      -0.649  -7.051 -23.531  1.00 97.38           O  
ATOM   2236  CG1 VAL A 299       0.919  -6.820 -20.375  1.00 97.38           C  
ATOM   2237  CG2 VAL A 299       2.668  -8.500 -21.031  1.00 97.38           C  
ATOM   2238  N   ARG A 300      -1.877  -7.926 -21.984  1.00 96.44           N  
ATOM   2239  CA  ARG A 300      -3.117  -7.379 -22.531  1.00 96.44           C  
ATOM   2240  C   ARG A 300      -3.236  -5.887 -22.219  1.00 96.44           C  
ATOM   2241  CB  ARG A 300      -4.324  -8.125 -21.969  1.00 96.44           C  
ATOM   2242  O   ARG A 300      -2.719  -5.410 -21.219  1.00 96.44           O  
ATOM   2243  CG  ARG A 300      -4.395  -9.586 -22.391  1.00 96.44           C  
ATOM   2244  CD  ARG A 300      -4.867  -9.742 -23.828  1.00 96.44           C  
ATOM   2245  NE  ARG A 300      -5.086 -11.141 -24.172  1.00 96.44           N  
ATOM   2246  NH1 ARG A 300      -6.637 -10.703 -25.828  1.00 96.44           N  
ATOM   2247  NH2 ARG A 300      -6.047 -12.867 -25.344  1.00 96.44           N  
ATOM   2248  CZ  ARG A 300      -5.922 -11.562 -25.109  1.00 96.44           C  
ATOM   2249  N   SER A 301      -3.992  -5.270 -23.125  1.00 96.62           N  
ATOM   2250  CA  SER A 301      -4.375  -3.887 -22.844  1.00 96.62           C  
ATOM   2251  C   SER A 301      -5.164  -3.785 -21.547  1.00 96.62           C  
ATOM   2252  CB  SER A 301      -5.199  -3.314 -24.000  1.00 96.62           C  
ATOM   2253  O   SER A 301      -5.816  -4.746 -21.141  1.00 96.62           O  
ATOM   2254  OG  SER A 301      -6.441  -3.984 -24.109  1.00 96.62           O  
ATOM   2255  N   GLY A 302      -4.949  -2.662 -20.875  1.00 94.81           N  
ATOM   2256  CA  GLY A 302      -5.652  -2.494 -19.609  1.00 94.81           C  
ATOM   2257  C   GLY A 302      -4.797  -2.834 -18.406  1.00 94.81           C  
ATOM   2258  O   GLY A 302      -5.195  -2.582 -17.266  1.00 94.81           O  
ATOM   2259  N   SER A 303      -3.611  -3.457 -18.656  1.00 96.94           N  
ATOM   2260  CA  SER A 303      -2.652  -3.656 -17.578  1.00 96.94           C  
ATOM   2261  C   SER A 303      -2.283  -2.332 -16.922  1.00 96.94           C  
ATOM   2262  CB  SER A 303      -1.391  -4.344 -18.094  1.00 96.94           C  
ATOM   2263  O   SER A 303      -2.348  -1.276 -17.547  1.00 96.94           O  
ATOM   2264  OG  SER A 303      -1.683  -5.656 -18.547  1.00 96.94           O  
ATOM   2265  N   HIS A 304      -1.910  -2.443 -15.648  1.00 95.88           N  
ATOM   2266  CA  HIS A 304      -1.855  -1.249 -14.812  1.00 95.88           C  
ATOM   2267  C   HIS A 304      -0.434  -0.977 -14.336  1.00 95.88           C  
ATOM   2268  CB  HIS A 304      -2.797  -1.390 -13.617  1.00 95.88           C  
ATOM   2269  O   HIS A 304       0.348  -1.910 -14.141  1.00 95.88           O  
ATOM   2270  CG  HIS A 304      -4.203  -1.737 -13.992  1.00 95.88           C  
ATOM   2271  CD2 HIS A 304      -4.836  -2.932 -14.055  1.00 95.88           C  
ATOM   2272  ND1 HIS A 304      -5.125  -0.788 -14.367  1.00 95.88           N  
ATOM   2273  CE1 HIS A 304      -6.273  -1.385 -14.648  1.00 95.88           C  
ATOM   2274  NE2 HIS A 304      -6.125  -2.686 -14.469  1.00 95.88           N  
ATOM   2275  N   PHE A 305      -0.064   0.362 -14.203  1.00 98.38           N  
ATOM   2276  CA  PHE A 305       1.119   0.882 -13.531  1.00 98.38           C  
ATOM   2277  C   PHE A 305       0.781   2.141 -12.734  1.00 98.38           C  
ATOM   2278  CB  PHE A 305       2.230   1.182 -14.539  1.00 98.38           C  
ATOM   2279  O   PHE A 305       0.184   3.076 -13.273  1.00 98.38           O  
ATOM   2280  CG  PHE A 305       3.451   1.816 -13.930  1.00 98.38           C  
ATOM   2281  CD1 PHE A 305       4.141   2.818 -14.602  1.00 98.38           C  
ATOM   2282  CD2 PHE A 305       3.908   1.413 -12.680  1.00 98.38           C  
ATOM   2283  CE1 PHE A 305       5.270   3.408 -14.039  1.00 98.38           C  
ATOM   2284  CE2 PHE A 305       5.039   1.998 -12.117  1.00 98.38           C  
ATOM   2285  CZ  PHE A 305       5.715   2.994 -12.797  1.00 98.38           C  
ATOM   2286  N   SER A 306       1.113   2.176 -11.414  1.00 98.44           N  
ATOM   2287  CA  SER A 306       0.732   3.309 -10.578  1.00 98.44           C  
ATOM   2288  C   SER A 306       1.819   3.633  -9.562  1.00 98.44           C  
ATOM   2289  CB  SER A 306      -0.586   3.023  -9.859  1.00 98.44           C  
ATOM   2290  O   SER A 306       2.684   2.799  -9.281  1.00 98.44           O  
ATOM   2291  OG  SER A 306      -0.416   2.010  -8.883  1.00 98.44           O  
ATOM   2292  N   ALA A 307       1.739   4.891  -9.078  1.00 98.44           N  
ATOM   2293  CA  ALA A 307       2.607   5.379  -8.008  1.00 98.44           C  
ATOM   2294  C   ALA A 307       1.913   6.465  -7.188  1.00 98.44           C  
ATOM   2295  CB  ALA A 307       3.918   5.910  -8.586  1.00 98.44           C  
ATOM   2296  O   ALA A 307       1.160   7.277  -7.734  1.00 98.44           O  
ATOM   2297  N   VAL A 308       2.117   6.484  -5.910  1.00 98.00           N  
ATOM   2298  CA  VAL A 308       1.600   7.492  -4.996  1.00 98.00           C  
ATOM   2299  C   VAL A 308       2.686   7.895  -4.000  1.00 98.00           C  
ATOM   2300  CB  VAL A 308       0.349   6.988  -4.242  1.00 98.00           C  
ATOM   2301  O   VAL A 308       3.266   7.043  -3.326  1.00 98.00           O  
ATOM   2302  CG1 VAL A 308      -0.164   8.055  -3.271  1.00 98.00           C  
ATOM   2303  CG2 VAL A 308      -0.745   6.590  -5.230  1.00 98.00           C  
ATOM   2304  N   LEU A 309       2.934   9.156  -3.936  1.00 97.19           N  
ATOM   2305  CA  LEU A 309       3.861   9.672  -2.936  1.00 97.19           C  
ATOM   2306  C   LEU A 309       3.250   9.602  -1.540  1.00 97.19           C  
ATOM   2307  CB  LEU A 309       4.250  11.117  -3.264  1.00 97.19           C  
ATOM   2308  O   LEU A 309       2.246  10.266  -1.263  1.00 97.19           O  
ATOM   2309  CG  LEU A 309       5.164  11.820  -2.256  1.00 97.19           C  
ATOM   2310  CD1 LEU A 309       6.539  11.156  -2.242  1.00 97.19           C  
ATOM   2311  CD2 LEU A 309       5.281  13.305  -2.582  1.00 97.19           C  
ATOM   2312  N   LEU A 310       3.887   8.914  -0.682  1.00 95.75           N  
ATOM   2313  CA  LEU A 310       3.404   8.742   0.684  1.00 95.75           C  
ATOM   2314  C   LEU A 310       3.920   9.859   1.585  1.00 95.75           C  
ATOM   2315  CB  LEU A 310       3.836   7.383   1.240  1.00 95.75           C  
ATOM   2316  O   LEU A 310       3.215  10.312   2.490  1.00 95.75           O  
ATOM   2317  CG  LEU A 310       3.311   6.152   0.501  1.00 95.75           C  
ATOM   2318  CD1 LEU A 310       3.922   4.883   1.087  1.00 95.75           C  
ATOM   2319  CD2 LEU A 310       1.788   6.098   0.567  1.00 95.75           C  
ATOM   2320  N   GLY A 311       5.039  10.258   1.288  1.00 92.38           N  
ATOM   2321  CA  GLY A 311       5.715  11.266   2.088  1.00 92.38           C  
ATOM   2322  C   GLY A 311       7.180  11.430   1.733  1.00 92.38           C  
ATOM   2323  O   GLY A 311       7.691  10.734   0.852  1.00 92.38           O  
ATOM   2324  N   VAL A 312       7.758  12.406   2.461  1.00 91.38           N  
ATOM   2325  CA  VAL A 312       9.156  12.703   2.170  1.00 91.38           C  
ATOM   2326  C   VAL A 312      10.047  12.164   3.291  1.00 91.38           C  
ATOM   2327  CB  VAL A 312       9.391  14.219   1.985  1.00 91.38           C  
ATOM   2328  O   VAL A 312       9.570  11.945   4.410  1.00 91.38           O  
ATOM   2329  CG1 VAL A 312       8.586  14.750   0.800  1.00 91.38           C  
ATOM   2330  CG2 VAL A 312       9.031  14.977   3.262  1.00 91.38           C  
TER    2331      VAL A 312                                                      
ATOM   2332  N   GLU B   1     -80.188 -14.148  -8.336  1.00 22.02           N  
ATOM   2333  CA  GLU B   1     -80.312 -12.875  -9.047  1.00 22.02           C  
ATOM   2334  C   GLU B   1     -79.312 -11.852  -8.500  1.00 22.02           C  
ATOM   2335  CB  GLU B   1     -81.750 -12.336  -8.961  1.00 22.02           C  
ATOM   2336  O   GLU B   1     -79.375 -11.492  -7.320  1.00 22.02           O  
ATOM   2337  CG  GLU B   1     -82.625 -12.750 -10.133  1.00 22.02           C  
ATOM   2338  CD  GLU B   1     -84.000 -12.141 -10.078  1.00 22.02           C  
ATOM   2339  OE1 GLU B   1     -84.688 -12.133 -11.117  1.00 22.02           O  
ATOM   2340  OE2 GLU B   1     -84.375 -11.656  -8.992  1.00 22.02           O  
ATOM   2341  N   PRO B   2     -77.938 -11.523  -9.125  1.00 23.86           N  
ATOM   2342  CA  PRO B   2     -76.500 -11.531  -8.711  1.00 23.86           C  
ATOM   2343  C   PRO B   2     -76.062 -10.164  -8.227  1.00 23.86           C  
ATOM   2344  CB  PRO B   2     -75.750 -11.938  -9.992  1.00 23.86           C  
ATOM   2345  O   PRO B   2     -76.562  -9.133  -8.617  1.00 23.86           O  
ATOM   2346  CG  PRO B   2     -76.750 -11.680 -11.094  1.00 23.86           C  
ATOM   2347  CD  PRO B   2     -78.125 -11.469 -10.492  1.00 23.86           C  
ATOM   2348  N   PRO B   3     -75.250 -10.055  -7.117  1.00 22.38           N  
ATOM   2349  CA  PRO B   3     -75.000  -9.031  -6.086  1.00 22.38           C  
ATOM   2350  C   PRO B   3     -74.188  -7.867  -6.582  1.00 22.38           C  
ATOM   2351  CB  PRO B   3     -74.312  -9.805  -4.980  1.00 22.38           C  
ATOM   2352  O   PRO B   3     -73.062  -8.070  -7.031  1.00 22.38           O  
ATOM   2353  CG  PRO B   3     -73.812 -11.055  -5.641  1.00 22.38           C  
ATOM   2354  CD  PRO B   3     -74.500 -11.180  -6.980  1.00 22.38           C  
ATOM   2355  N   PRO B   4     -74.812  -6.727  -7.176  1.00 20.22           N  
ATOM   2356  CA  PRO B   4     -74.375  -5.691  -8.102  1.00 20.22           C  
ATOM   2357  C   PRO B   4     -73.188  -4.891  -7.535  1.00 20.22           C  
ATOM   2358  CB  PRO B   4     -75.562  -4.801  -8.281  1.00 20.22           C  
ATOM   2359  O   PRO B   4     -73.000  -4.809  -6.316  1.00 20.22           O  
ATOM   2360  CG  PRO B   4     -76.500  -5.172  -7.164  1.00 20.22           C  
ATOM   2361  CD  PRO B   4     -76.000  -6.430  -6.523  1.00 20.22           C  
ATOM   2362  N   GLY B   5     -72.000  -4.598  -8.367  1.00 19.67           N  
ATOM   2363  CA  GLY B   5     -70.625  -4.277  -8.469  1.00 19.67           C  
ATOM   2364  C   GLY B   5     -70.250  -2.867  -8.016  1.00 19.67           C  
ATOM   2365  O   GLY B   5     -70.812  -1.896  -8.547  1.00 19.67           O  
ATOM   2366  N   ASN B   6     -69.938  -2.609  -6.684  1.00 17.28           N  
ATOM   2367  CA  ASN B   6     -70.062  -1.489  -5.758  1.00 17.28           C  
ATOM   2368  C   ASN B   6     -69.188  -0.289  -6.211  1.00 17.28           C  
ATOM   2369  CB  ASN B   6     -69.625  -1.911  -4.344  1.00 17.28           C  
ATOM   2370  O   ASN B   6     -68.000  -0.331  -6.188  1.00 17.28           O  
ATOM   2371  CG  ASN B   6     -70.812  -2.256  -3.467  1.00 17.28           C  
ATOM   2372  ND2 ASN B   6     -70.562  -2.896  -2.334  1.00 17.28           N  
ATOM   2373  OD1 ASN B   6     -71.938  -1.952  -3.807  1.00 17.28           O  
ATOM   2374  N   GLU B   7     -69.562   0.371  -7.352  1.00 17.86           N  
ATOM   2375  CA  GLU B   7     -68.812   1.296  -8.219  1.00 17.86           C  
ATOM   2376  C   GLU B   7     -68.438   2.584  -7.484  1.00 17.86           C  
ATOM   2377  CB  GLU B   7     -69.625   1.612  -9.469  1.00 17.86           C  
ATOM   2378  O   GLU B   7     -69.312   3.371  -7.141  1.00 17.86           O  
ATOM   2379  CG  GLU B   7     -69.438   0.614 -10.602  1.00 17.86           C  
ATOM   2380  CD  GLU B   7     -70.250   0.976 -11.859  1.00 17.86           C  
ATOM   2381  OE1 GLU B   7     -70.062   0.307 -12.898  1.00 17.86           O  
ATOM   2382  OE2 GLU B   7     -71.000   1.937 -11.797  1.00 17.86           O  
ATOM   2383  N   LEU B   8     -67.500   2.455  -6.438  1.00 19.02           N  
ATOM   2384  CA  LEU B   8     -67.375   3.516  -5.449  1.00 19.02           C  
ATOM   2385  C   LEU B   8     -67.125   4.855  -6.121  1.00 19.02           C  
ATOM   2386  CB  LEU B   8     -66.250   3.184  -4.469  1.00 19.02           C  
ATOM   2387  O   LEU B   8     -66.375   4.918  -7.121  1.00 19.02           O  
ATOM   2388  CG  LEU B   8     -66.625   2.236  -3.320  1.00 19.02           C  
ATOM   2389  CD1 LEU B   8     -65.312   1.558  -2.787  1.00 19.02           C  
ATOM   2390  CD2 LEU B   8     -67.312   2.992  -2.207  1.00 19.02           C  
ATOM   2391  N   PRO B   9     -67.750   5.883  -5.574  1.00 17.02           N  
ATOM   2392  CA  PRO B   9     -68.125   7.188  -6.141  1.00 17.02           C  
ATOM   2393  C   PRO B   9     -66.938   8.062  -6.402  1.00 17.02           C  
ATOM   2394  CB  PRO B   9     -69.000   7.805  -5.066  1.00 17.02           C  
ATOM   2395  O   PRO B   9     -65.875   7.934  -5.719  1.00 17.02           O  
ATOM   2396  CG  PRO B   9     -68.875   6.898  -3.887  1.00 17.02           C  
ATOM   2397  CD  PRO B   9     -68.000   5.750  -4.266  1.00 17.02           C  
ATOM   2398  N   ARG B  10     -66.875   8.703  -7.578  1.00 18.23           N  
ATOM   2399  CA  ARG B  10     -66.000   9.484  -8.438  1.00 18.23           C  
ATOM   2400  C   ARG B  10     -65.625  10.812  -7.777  1.00 18.23           C  
ATOM   2401  CB  ARG B  10     -66.688   9.734  -9.797  1.00 18.23           C  
ATOM   2402  O   ARG B  10     -66.500  11.727  -7.723  1.00 18.23           O  
ATOM   2403  CG  ARG B  10     -66.375   8.648 -10.820  1.00 18.23           C  
ATOM   2404  CD  ARG B  10     -67.000   8.969 -12.164  1.00 18.23           C  
ATOM   2405  NE  ARG B  10     -66.688   7.949 -13.164  1.00 18.23           N  
ATOM   2406  NH1 ARG B  10     -67.812   9.008 -14.891  1.00 18.23           N  
ATOM   2407  NH2 ARG B  10     -66.750   7.008 -15.258  1.00 18.23           N  
ATOM   2408  CZ  ARG B  10     -67.125   7.988 -14.438  1.00 18.23           C  
ATOM   2409  N   GLY B  11     -65.125  10.727  -6.469  1.00 17.75           N  
ATOM   2410  CA  GLY B  11     -65.062  11.938  -5.664  1.00 17.75           C  
ATOM   2411  C   GLY B  11     -64.562  13.141  -6.410  1.00 17.75           C  
ATOM   2412  O   GLY B  11     -63.938  13.000  -7.465  1.00 17.75           O  
ATOM   2413  N   PRO B  12     -64.812  14.336  -5.828  1.00 17.89           N  
ATOM   2414  CA  PRO B  12     -65.000  15.719  -6.262  1.00 17.89           C  
ATOM   2415  C   PRO B  12     -63.781  16.328  -6.910  1.00 17.89           C  
ATOM   2416  CB  PRO B  12     -65.375  16.438  -4.965  1.00 17.89           C  
ATOM   2417  O   PRO B  12     -62.656  15.914  -6.613  1.00 17.89           O  
ATOM   2418  CG  PRO B  12     -65.000  15.484  -3.877  1.00 17.89           C  
ATOM   2419  CD  PRO B  12     -64.625  14.180  -4.508  1.00 17.89           C  
ATOM   2420  N   GLY B  13     -64.000  17.094  -7.926  1.00 18.34           N  
ATOM   2421  CA  GLY B  13     -63.375  17.656  -9.094  1.00 18.34           C  
ATOM   2422  C   GLY B  13     -62.188  18.531  -8.742  1.00 18.34           C  
ATOM   2423  O   GLY B  13     -61.938  18.797  -7.562  1.00 18.34           O  
ATOM   2424  N   GLU B  14     -61.844  19.422  -9.742  1.00 17.84           N  
ATOM   2425  CA  GLU B  14     -60.719  20.016 -10.461  1.00 17.84           C  
ATOM   2426  C   GLU B  14     -60.281  21.328  -9.812  1.00 17.84           C  
ATOM   2427  CB  GLU B  14     -61.094  20.250 -11.930  1.00 17.84           C  
ATOM   2428  O   GLU B  14     -60.594  22.406 -10.312  1.00 17.84           O  
ATOM   2429  CG  GLU B  14     -60.719  19.109 -12.852  1.00 17.84           C  
ATOM   2430  CD  GLU B  14     -61.250  19.266 -14.266  1.00 17.84           C  
ATOM   2431  OE1 GLU B  14     -60.875  18.453 -15.148  1.00 17.84           O  
ATOM   2432  OE2 GLU B  14     -62.000  20.219 -14.500  1.00 17.84           O  
ATOM   2433  N   SER B  15     -60.562  21.531  -8.453  1.00 17.88           N  
ATOM   2434  CA  SER B  15     -60.562  22.938  -8.070  1.00 17.88           C  
ATOM   2435  C   SER B  15     -59.312  23.641  -8.547  1.00 17.88           C  
ATOM   2436  CB  SER B  15     -60.688  23.078  -6.551  1.00 17.88           C  
ATOM   2437  O   SER B  15     -58.188  23.219  -8.203  1.00 17.88           O  
ATOM   2438  OG  SER B  15     -62.031  22.812  -6.133  1.00 17.88           O  
ATOM   2439  N   ARG B  16     -59.406  24.312  -9.672  1.00 17.95           N  
ATOM   2440  CA  ARG B  16     -58.438  24.984 -10.531  1.00 17.95           C  
ATOM   2441  C   ARG B  16     -57.719  26.109  -9.773  1.00 17.95           C  
ATOM   2442  CB  ARG B  16     -59.125  25.547 -11.781  1.00 17.95           C  
ATOM   2443  O   ARG B  16     -58.062  27.281  -9.953  1.00 17.95           O  
ATOM   2444  CG  ARG B  16     -59.156  24.562 -12.953  1.00 17.95           C  
ATOM   2445  CD  ARG B  16     -59.781  25.188 -14.188  1.00 17.95           C  
ATOM   2446  NE  ARG B  16     -59.812  24.250 -15.312  1.00 17.95           N  
ATOM   2447  NH1 ARG B  16     -60.969  25.656 -16.719  1.00 17.95           N  
ATOM   2448  NH2 ARG B  16     -60.312  23.578 -17.438  1.00 17.95           N  
ATOM   2449  CZ  ARG B  16     -60.375  24.500 -16.484  1.00 17.95           C  
ATOM   2450  N   ALA B  17     -57.688  26.078  -8.430  1.00 18.28           N  
ATOM   2451  CA  ALA B  17     -57.406  27.391  -7.859  1.00 18.28           C  
ATOM   2452  C   ALA B  17     -56.219  28.062  -8.562  1.00 18.28           C  
ATOM   2453  CB  ALA B  17     -57.125  27.281  -6.363  1.00 18.28           C  
ATOM   2454  O   ALA B  17     -55.219  27.406  -8.859  1.00 18.28           O  
ATOM   2455  N   GLY B  18     -56.562  29.156  -9.266  1.00 19.03           N  
ATOM   2456  CA  GLY B  18     -55.812  30.031 -10.156  1.00 19.03           C  
ATOM   2457  C   GLY B  18     -54.469  30.438  -9.594  1.00 19.03           C  
ATOM   2458  O   GLY B  18     -54.188  30.219  -8.414  1.00 19.03           O  
ATOM   2459  N   PRO B  19     -53.688  31.156 -10.539  1.00 18.38           N  
ATOM   2460  CA  PRO B  19     -52.250  31.375 -10.711  1.00 18.38           C  
ATOM   2461  C   PRO B  19     -51.688  32.312  -9.656  1.00 18.38           C  
ATOM   2462  CB  PRO B  19     -52.156  31.984 -12.109  1.00 18.38           C  
ATOM   2463  O   PRO B  19     -52.125  33.469  -9.547  1.00 18.38           O  
ATOM   2464  CG  PRO B  19     -53.562  32.406 -12.453  1.00 18.38           C  
ATOM   2465  CD  PRO B  19     -54.500  31.828 -11.422  1.00 18.38           C  
ATOM   2466  N   ALA B  20     -51.656  32.000  -8.359  1.00 18.98           N  
ATOM   2467  CA  ALA B  20     -51.219  33.000  -7.387  1.00 18.98           C  
ATOM   2468  C   ALA B  20     -50.062  33.812  -7.918  1.00 18.98           C  
ATOM   2469  CB  ALA B  20     -50.844  32.344  -6.062  1.00 18.98           C  
ATOM   2470  O   ALA B  20     -49.062  33.250  -8.375  1.00 18.98           O  
ATOM   2471  N   ALA B  21     -50.438  34.969  -8.469  1.00 19.70           N  
ATOM   2472  CA  ALA B  21     -49.500  35.938  -9.070  1.00 19.70           C  
ATOM   2473  C   ALA B  21     -48.250  36.094  -8.219  1.00 19.70           C  
ATOM   2474  CB  ALA B  21     -50.188  37.281  -9.266  1.00 19.70           C  
ATOM   2475  O   ALA B  21     -48.312  35.969  -6.988  1.00 19.70           O  
ATOM   2476  N   ARG B  22     -47.125  35.906  -8.945  1.00 18.94           N  
ATOM   2477  CA  ARG B  22     -45.688  35.875  -8.570  1.00 18.94           C  
ATOM   2478  C   ARG B  22     -45.312  37.094  -7.750  1.00 18.94           C  
ATOM   2479  CB  ARG B  22     -44.812  35.750  -9.812  1.00 18.94           C  
ATOM   2480  O   ARG B  22     -45.406  38.219  -8.227  1.00 18.94           O  
ATOM   2481  CG  ARG B  22     -44.812  34.375 -10.445  1.00 18.94           C  
ATOM   2482  CD  ARG B  22     -43.844  34.281 -11.625  1.00 18.94           C  
ATOM   2483  NE  ARG B  22     -43.969  33.031 -12.328  1.00 18.94           N  
ATOM   2484  NH1 ARG B  22     -42.125  33.344 -13.672  1.00 18.94           N  
ATOM   2485  NH2 ARG B  22     -43.344  31.422 -13.867  1.00 18.94           N  
ATOM   2486  CZ  ARG B  22     -43.156  32.594 -13.289  1.00 18.94           C  
ATOM   2487  N   PRO B  23     -45.844  37.250  -6.457  1.00 20.05           N  
ATOM   2488  CA  PRO B  23     -45.500  38.562  -5.855  1.00 20.05           C  
ATOM   2489  C   PRO B  23     -44.094  39.031  -6.223  1.00 20.05           C  
ATOM   2490  CB  PRO B  23     -45.594  38.281  -4.352  1.00 20.05           C  
ATOM   2491  O   PRO B  23     -43.156  38.219  -6.359  1.00 20.05           O  
ATOM   2492  CG  PRO B  23     -45.719  36.781  -4.246  1.00 20.05           C  
ATOM   2493  CD  PRO B  23     -45.812  36.219  -5.629  1.00 20.05           C  
ATOM   2494  N   PRO B  24     -44.062  40.188  -6.898  1.00 20.50           N  
ATOM   2495  CA  PRO B  24     -42.781  40.656  -7.426  1.00 20.50           C  
ATOM   2496  C   PRO B  24     -41.625  40.531  -6.414  1.00 20.50           C  
ATOM   2497  CB  PRO B  24     -43.031  42.125  -7.766  1.00 20.50           C  
ATOM   2498  O   PRO B  24     -41.875  40.531  -5.203  1.00 20.50           O  
ATOM   2499  CG  PRO B  24     -44.312  42.469  -7.051  1.00 20.50           C  
ATOM   2500  CD  PRO B  24     -44.938  41.188  -6.555  1.00 20.50           C  
ATOM   2501  N   GLU B  25     -40.594  39.844  -6.844  1.00 20.59           N  
ATOM   2502  CA  GLU B  25     -39.344  39.594  -6.113  1.00 20.59           C  
ATOM   2503  C   GLU B  25     -38.844  40.844  -5.426  1.00 20.59           C  
ATOM   2504  CB  GLU B  25     -38.281  39.031  -7.055  1.00 20.59           C  
ATOM   2505  O   GLU B  25     -38.719  41.906  -6.055  1.00 20.59           O  
ATOM   2506  CG  GLU B  25     -38.094  37.531  -6.961  1.00 20.59           C  
ATOM   2507  CD  GLU B  25     -36.938  37.000  -7.828  1.00 20.59           C  
ATOM   2508  OE1 GLU B  25     -36.594  35.812  -7.699  1.00 20.59           O  
ATOM   2509  OE2 GLU B  25     -36.438  37.781  -8.641  1.00 20.59           O  
ATOM   2510  N   PRO B  26     -39.219  41.062  -4.133  1.00 20.59           N  
ATOM   2511  CA  PRO B  26     -38.719  42.250  -3.432  1.00 20.59           C  
ATOM   2512  C   PRO B  26     -37.312  42.625  -3.840  1.00 20.59           C  
ATOM   2513  CB  PRO B  26     -38.781  41.844  -1.959  1.00 20.59           C  
ATOM   2514  O   PRO B  26     -36.469  41.750  -3.994  1.00 20.59           O  
ATOM   2515  CG  PRO B  26     -39.062  40.375  -1.981  1.00 20.59           C  
ATOM   2516  CD  PRO B  26     -39.281  39.938  -3.406  1.00 20.59           C  
ATOM   2517  N   THR B  27     -37.219  43.625  -4.742  1.00 21.81           N  
ATOM   2518  CA  THR B  27     -35.906  44.125  -5.148  1.00 21.81           C  
ATOM   2519  C   THR B  27     -35.000  44.281  -3.943  1.00 21.81           C  
ATOM   2520  CB  THR B  27     -36.062  45.500  -5.848  1.00 21.81           C  
ATOM   2521  O   THR B  27     -35.344  44.875  -2.934  1.00 21.81           O  
ATOM   2522  CG2 THR B  27     -35.219  45.562  -7.113  1.00 21.81           C  
ATOM   2523  OG1 THR B  27     -37.438  45.719  -6.199  1.00 21.81           O  
ATOM   2524  N   ALA B  28     -34.156  43.250  -3.764  1.00 21.48           N  
ATOM   2525  CA  ALA B  28     -33.156  43.188  -2.701  1.00 21.48           C  
ATOM   2526  C   ALA B  28     -32.500  44.531  -2.494  1.00 21.48           C  
ATOM   2527  CB  ALA B  28     -32.094  42.125  -3.023  1.00 21.48           C  
ATOM   2528  O   ALA B  28     -32.000  45.156  -3.447  1.00 21.48           O  
ATOM   2529  N   GLU B  29     -33.156  45.469  -1.740  1.00 22.20           N  
ATOM   2530  CA  GLU B  29     -32.562  46.719  -1.318  1.00 22.20           C  
ATOM   2531  C   GLU B  29     -31.062  46.562  -1.101  1.00 22.20           C  
ATOM   2532  CB  GLU B  29     -33.219  47.250  -0.040  1.00 22.20           C  
ATOM   2533  O   GLU B  29     -30.609  45.656  -0.423  1.00 22.20           O  
ATOM   2534  CG  GLU B  29     -34.375  48.188  -0.292  1.00 22.20           C  
ATOM   2535  CD  GLU B  29     -35.031  48.719   0.986  1.00 22.20           C  
ATOM   2536  OE1 GLU B  29     -35.875  49.625   0.912  1.00 22.20           O  
ATOM   2537  OE2 GLU B  29     -34.656  48.219   2.072  1.00 22.20           O  
ATOM   2538  N   ARG B  30     -30.344  47.062  -2.066  1.00 21.78           N  
ATOM   2539  CA  ARG B  30     -28.891  47.094  -2.104  1.00 21.78           C  
ATOM   2540  C   ARG B  30     -28.312  47.531  -0.762  1.00 21.78           C  
ATOM   2541  CB  ARG B  30     -28.391  48.000  -3.215  1.00 21.78           C  
ATOM   2542  O   ARG B  30     -28.562  48.656  -0.311  1.00 21.78           O  
ATOM   2543  CG  ARG B  30     -28.297  47.344  -4.578  1.00 21.78           C  
ATOM   2544  CD  ARG B  30     -27.812  48.312  -5.648  1.00 21.78           C  
ATOM   2545  NE  ARG B  30     -27.734  47.656  -6.957  1.00 21.78           N  
ATOM   2546  NH1 ARG B  30     -27.422  49.625  -8.133  1.00 21.78           N  
ATOM   2547  NH2 ARG B  30     -27.500  47.625  -9.242  1.00 21.78           N  
ATOM   2548  CZ  ARG B  30     -27.547  48.312  -8.109  1.00 21.78           C  
ATOM   2549  N   ALA B  31     -28.344  46.625   0.230  1.00 23.72           N  
ATOM   2550  CA  ALA B  31     -27.719  46.938   1.517  1.00 23.72           C  
ATOM   2551  C   ALA B  31     -26.406  47.688   1.329  1.00 23.72           C  
ATOM   2552  CB  ALA B  31     -27.469  45.625   2.289  1.00 23.72           C  
ATOM   2553  O   ALA B  31     -25.500  47.250   0.638  1.00 23.72           O  
ATOM   2554  N   HIS B  32     -26.625  48.969   1.156  1.00 23.27           N  
ATOM   2555  CA  HIS B  32     -25.500  49.875   1.026  1.00 23.27           C  
ATOM   2556  C   HIS B  32     -24.359  49.500   1.976  1.00 23.27           C  
ATOM   2557  CB  HIS B  32     -25.938  51.312   1.292  1.00 23.27           C  
ATOM   2558  O   HIS B  32     -24.578  49.344   3.180  1.00 23.27           O  
ATOM   2559  CG  HIS B  32     -26.703  51.938   0.163  1.00 23.27           C  
ATOM   2560  CD2 HIS B  32     -28.047  52.094  -0.016  1.00 23.27           C  
ATOM   2561  ND1 HIS B  32     -26.109  52.469  -0.958  1.00 23.27           N  
ATOM   2562  CE1 HIS B  32     -27.031  52.906  -1.780  1.00 23.27           C  
ATOM   2563  NE2 HIS B  32     -28.219  52.719  -1.231  1.00 23.27           N  
ATOM   2564  N   SER B  33     -23.531  48.656   1.491  1.00 25.14           N  
ATOM   2565  CA  SER B  33     -22.359  48.188   2.219  1.00 25.14           C  
ATOM   2566  C   SER B  33     -21.609  49.312   2.891  1.00 25.14           C  
ATOM   2567  CB  SER B  33     -21.422  47.406   1.279  1.00 25.14           C  
ATOM   2568  O   SER B  33     -21.188  50.281   2.227  1.00 25.14           O  
ATOM   2569  OG  SER B  33     -20.750  48.312   0.403  1.00 25.14           O  
ATOM   2570  N   VAL B  34     -22.094  49.781   3.998  1.00 26.61           N  
ATOM   2571  CA  VAL B  34     -21.438  50.812   4.801  1.00 26.61           C  
ATOM   2572  C   VAL B  34     -19.922  50.594   4.793  1.00 26.61           C  
ATOM   2573  CB  VAL B  34     -21.969  50.812   6.250  1.00 26.61           C  
ATOM   2574  O   VAL B  34     -19.453  49.500   5.113  1.00 26.61           O  
ATOM   2575  CG1 VAL B  34     -21.297  51.938   7.066  1.00 26.61           C  
ATOM   2576  CG2 VAL B  34     -23.484  51.000   6.266  1.00 26.61           C  
ATOM   2577  N   ASP B  35     -19.281  51.312   3.994  1.00 29.08           N  
ATOM   2578  CA  ASP B  35     -17.844  51.312   3.787  1.00 29.08           C  
ATOM   2579  C   ASP B  35     -17.094  51.188   5.113  1.00 29.08           C  
ATOM   2580  CB  ASP B  35     -17.391  52.594   3.061  1.00 29.08           C  
ATOM   2581  O   ASP B  35     -17.375  51.906   6.062  1.00 29.08           O  
ATOM   2582  CG  ASP B  35     -15.938  52.562   2.650  1.00 29.08           C  
ATOM   2583  OD1 ASP B  35     -15.242  51.562   2.947  1.00 29.08           O  
ATOM   2584  OD2 ASP B  35     -15.477  53.531   2.027  1.00 29.08           O  
ATOM   2585  N   PRO B  36     -16.547  50.000   5.414  1.00 26.70           N  
ATOM   2586  CA  PRO B  36     -15.891  49.719   6.691  1.00 26.70           C  
ATOM   2587  C   PRO B  36     -15.023  50.875   7.176  1.00 26.70           C  
ATOM   2588  CB  PRO B  36     -15.031  48.500   6.387  1.00 26.70           C  
ATOM   2589  O   PRO B  36     -14.875  51.094   8.383  1.00 26.70           O  
ATOM   2590  CG  PRO B  36     -15.406  48.094   4.992  1.00 26.70           C  
ATOM   2591  CD  PRO B  36     -16.188  49.219   4.375  1.00 26.70           C  
ATOM   2592  N   ARG B  37     -14.547  51.750   6.258  1.00 30.86           N  
ATOM   2593  CA  ARG B  37     -13.695  52.844   6.723  1.00 30.86           C  
ATOM   2594  C   ARG B  37     -14.516  53.875   7.461  1.00 30.86           C  
ATOM   2595  CB  ARG B  37     -12.953  53.469   5.547  1.00 30.86           C  
ATOM   2596  O   ARG B  37     -14.102  54.375   8.516  1.00 30.86           O  
ATOM   2597  CG  ARG B  37     -11.602  54.062   5.914  1.00 30.86           C  
ATOM   2598  CD  ARG B  37     -10.898  54.656   4.707  1.00 30.86           C  
ATOM   2599  NE  ARG B  37      -9.508  55.000   5.008  1.00 30.86           N  
ATOM   2600  NH1 ARG B  37      -9.242  56.375   3.178  1.00 30.86           N  
ATOM   2601  NH2 ARG B  37      -7.508  56.062   4.641  1.00 30.86           N  
ATOM   2602  CZ  ARG B  37      -8.758  55.812   4.273  1.00 30.86           C  
ATOM   2603  N   ASP B  38     -15.648  54.312   7.039  1.00 32.47           N  
ATOM   2604  CA  ASP B  38     -16.406  55.375   7.672  1.00 32.47           C  
ATOM   2605  C   ASP B  38     -16.969  54.938   9.023  1.00 32.47           C  
ATOM   2606  CB  ASP B  38     -17.531  55.844   6.762  1.00 32.47           C  
ATOM   2607  O   ASP B  38     -17.062  55.750   9.953  1.00 32.47           O  
ATOM   2608  CG  ASP B  38     -17.047  56.750   5.641  1.00 32.47           C  
ATOM   2609  OD1 ASP B  38     -15.891  57.219   5.680  1.00 32.47           O  
ATOM   2610  OD2 ASP B  38     -17.844  57.031   4.719  1.00 32.47           O  
ATOM   2611  N   ALA B  39     -17.297  53.625   9.094  1.00 31.70           N  
ATOM   2612  CA  ALA B  39     -17.844  53.156  10.367  1.00 31.70           C  
ATOM   2613  C   ALA B  39     -16.781  53.156  11.453  1.00 31.70           C  
ATOM   2614  CB  ALA B  39     -18.438  51.750  10.195  1.00 31.70           C  
ATOM   2615  O   ALA B  39     -17.062  53.438  12.617  1.00 31.70           O  
ATOM   2616  N   TRP B  40     -15.492  52.875  11.078  1.00 31.05           N  
ATOM   2617  CA  TRP B  40     -14.414  52.938  12.062  1.00 31.05           C  
ATOM   2618  C   TRP B  40     -14.148  54.375  12.492  1.00 31.05           C  
ATOM   2619  CB  TRP B  40     -13.141  52.312  11.492  1.00 31.05           C  
ATOM   2620  O   TRP B  40     -13.945  54.625  13.680  1.00 31.05           O  
ATOM   2621  CG  TRP B  40     -11.961  52.406  12.414  1.00 31.05           C  
ATOM   2622  CD1 TRP B  40     -10.828  53.156  12.234  1.00 31.05           C  
ATOM   2623  CD2 TRP B  40     -11.789  51.719  13.656  1.00 31.05           C  
ATOM   2624  CE2 TRP B  40     -10.531  52.094  14.172  1.00 31.05           C  
ATOM   2625  CE3 TRP B  40     -12.578  50.812  14.383  1.00 31.05           C  
ATOM   2626  NE1 TRP B  40      -9.969  52.969  13.289  1.00 31.05           N  
ATOM   2627  CH2 TRP B  40     -10.836  50.719  16.078  1.00 31.05           C  
ATOM   2628  CZ2 TRP B  40     -10.047  51.594  15.391  1.00 31.05           C  
ATOM   2629  CZ3 TRP B  40     -12.086  50.312  15.586  1.00 31.05           C  
ATOM   2630  N   MET B  41     -14.164  55.312  11.672  1.00 32.47           N  
ATOM   2631  CA  MET B  41     -13.953  56.719  12.078  1.00 32.47           C  
ATOM   2632  C   MET B  41     -15.070  57.188  13.000  1.00 32.47           C  
ATOM   2633  CB  MET B  41     -13.859  57.625  10.852  1.00 32.47           C  
ATOM   2634  O   MET B  41     -14.820  57.938  13.938  1.00 32.47           O  
ATOM   2635  CG  MET B  41     -12.469  57.719  10.250  1.00 32.47           C  
ATOM   2636  SD  MET B  41     -11.555  59.188  10.805  1.00 32.47           S  
ATOM   2637  CE  MET B  41     -12.430  60.469   9.867  1.00 32.47           C  
ATOM   2638  N   LEU B  42     -16.281  56.781  12.742  1.00 32.75           N  
ATOM   2639  CA  LEU B  42     -17.359  57.188  13.641  1.00 32.75           C  
ATOM   2640  C   LEU B  42     -17.188  56.562  15.016  1.00 32.75           C  
ATOM   2641  CB  LEU B  42     -18.719  56.781  13.062  1.00 32.75           C  
ATOM   2642  O   LEU B  42     -17.516  57.156  16.031  1.00 32.75           O  
ATOM   2643  CG  LEU B  42     -19.469  57.875  12.297  1.00 32.75           C  
ATOM   2644  CD1 LEU B  42     -20.328  57.250  11.195  1.00 32.75           C  
ATOM   2645  CD2 LEU B  42     -20.328  58.719  13.242  1.00 32.75           C  
ATOM   2646  N   PHE B  43     -16.672  55.281  14.992  1.00 31.05           N  
ATOM   2647  CA  PHE B  43     -16.469  54.656  16.297  1.00 31.05           C  
ATOM   2648  C   PHE B  43     -15.344  55.375  17.062  1.00 31.05           C  
ATOM   2649  CB  PHE B  43     -16.141  53.188  16.141  1.00 31.05           C  
ATOM   2650  O   PHE B  43     -15.461  55.594  18.266  1.00 31.05           O  
ATOM   2651  CG  PHE B  43     -15.953  52.469  17.438  1.00 31.05           C  
ATOM   2652  CD1 PHE B  43     -14.680  52.188  17.922  1.00 31.05           C  
ATOM   2653  CD2 PHE B  43     -17.047  52.062  18.188  1.00 31.05           C  
ATOM   2654  CE1 PHE B  43     -14.508  51.500  19.125  1.00 31.05           C  
ATOM   2655  CE2 PHE B  43     -16.891  51.375  19.391  1.00 31.05           C  
ATOM   2656  CZ  PHE B  43     -15.609  51.094  19.859  1.00 31.05           C  
ATOM   2657  N   VAL B  44     -14.266  55.719  16.406  1.00 31.39           N  
ATOM   2658  CA  VAL B  44     -13.227  56.469  17.109  1.00 31.39           C  
ATOM   2659  C   VAL B  44     -13.773  57.812  17.547  1.00 31.39           C  
ATOM   2660  CB  VAL B  44     -11.977  56.656  16.234  1.00 31.39           C  
ATOM   2661  O   VAL B  44     -13.484  58.281  18.656  1.00 31.39           O  
ATOM   2662  CG1 VAL B  44     -10.969  57.594  16.922  1.00 31.39           C  
ATOM   2663  CG2 VAL B  44     -11.336  55.312  15.906  1.00 31.39           C  
ATOM   2664  N   ARG B  45     -14.570  58.375  16.703  1.00 30.41           N  
ATOM   2665  CA  ARG B  45     -15.078  59.688  17.109  1.00 30.41           C  
ATOM   2666  C   ARG B  45     -16.047  59.562  18.281  1.00 30.41           C  
ATOM   2667  CB  ARG B  45     -15.758  60.375  15.938  1.00 30.41           C  
ATOM   2668  O   ARG B  45     -16.172  60.469  19.094  1.00 30.41           O  
ATOM   2669  CG  ARG B  45     -14.875  61.406  15.234  1.00 30.41           C  
ATOM   2670  CD  ARG B  45     -15.617  62.094  14.102  1.00 30.41           C  
ATOM   2671  NE  ARG B  45     -14.750  63.031  13.391  1.00 30.41           N  
ATOM   2672  NH1 ARG B  45     -16.188  63.344  11.602  1.00 30.41           N  
ATOM   2673  NH2 ARG B  45     -14.180  64.438  11.656  1.00 30.41           N  
ATOM   2674  CZ  ARG B  45     -15.039  63.594  12.219  1.00 30.41           C  
ATOM   2675  N   GLN B  46     -16.922  58.531  18.203  1.00 29.17           N  
ATOM   2676  CA  GLN B  46     -17.969  58.469  19.219  1.00 29.17           C  
ATOM   2677  C   GLN B  46     -17.391  58.094  20.594  1.00 29.17           C  
ATOM   2678  CB  GLN B  46     -19.047  57.469  18.828  1.00 29.17           C  
ATOM   2679  O   GLN B  46     -18.078  58.188  21.609  1.00 29.17           O  
ATOM   2680  CG  GLN B  46     -20.250  58.094  18.141  1.00 29.17           C  
ATOM   2681  CD  GLN B  46     -21.281  57.062  17.688  1.00 29.17           C  
ATOM   2682  NE2 GLN B  46     -22.391  57.562  17.141  1.00 29.17           N  
ATOM   2683  OE1 GLN B  46     -21.078  55.875  17.828  1.00 29.17           O  
ATOM   2684  N   SER B  47     -16.250  57.375  20.578  1.00 28.58           N  
ATOM   2685  CA  SER B  47     -15.773  57.031  21.922  1.00 28.58           C  
ATOM   2686  C   SER B  47     -15.375  58.312  22.688  1.00 28.58           C  
ATOM   2687  CB  SER B  47     -14.586  56.094  21.844  1.00 28.58           C  
ATOM   2688  O   SER B  47     -14.875  58.219  23.797  1.00 28.58           O  
ATOM   2689  OG  SER B  47     -13.375  56.812  21.688  1.00 28.58           O  
ATOM   2690  N   ASP B  48     -15.094  59.375  21.953  1.00 28.11           N  
ATOM   2691  CA  ASP B  48     -14.766  60.594  22.688  1.00 28.11           C  
ATOM   2692  C   ASP B  48     -15.992  61.125  23.422  1.00 28.11           C  
ATOM   2693  CB  ASP B  48     -14.211  61.656  21.750  1.00 28.11           C  
ATOM   2694  O   ASP B  48     -15.883  62.062  24.203  1.00 28.11           O  
ATOM   2695  CG  ASP B  48     -12.805  62.094  22.125  1.00 28.11           C  
ATOM   2696  OD1 ASP B  48     -12.273  61.625  23.156  1.00 28.11           O  
ATOM   2697  OD2 ASP B  48     -12.227  62.906  21.375  1.00 28.11           O  
ATOM   2698  N   LYS B  49     -17.125  60.750  22.875  1.00 27.56           N  
ATOM   2699  CA  LYS B  49     -18.234  61.562  23.375  1.00 27.56           C  
ATOM   2700  C   LYS B  49     -18.594  61.188  24.812  1.00 27.56           C  
ATOM   2701  CB  LYS B  49     -19.469  61.375  22.469  1.00 27.56           C  
ATOM   2702  O   LYS B  49     -19.531  61.719  25.391  1.00 27.56           O  
ATOM   2703  CG  LYS B  49     -19.500  62.344  21.297  1.00 27.56           C  
ATOM   2704  CD  LYS B  49     -20.781  62.188  20.484  1.00 27.56           C  
ATOM   2705  CE  LYS B  49     -20.828  63.156  19.312  1.00 27.56           C  
ATOM   2706  NZ  LYS B  49     -22.031  62.938  18.453  1.00 27.56           N  
ATOM   2707  N   GLY B  50     -18.188  59.969  25.266  1.00 24.44           N  
ATOM   2708  CA  GLY B  50     -18.984  59.594  26.438  1.00 24.44           C  
ATOM   2709  C   GLY B  50     -18.719  60.500  27.641  1.00 24.44           C  
ATOM   2710  O   GLY B  50     -19.438  60.406  28.625  1.00 24.44           O  
ATOM   2711  N   VAL B  51     -17.453  60.875  27.906  1.00 23.52           N  
ATOM   2712  CA  VAL B  51     -17.312  61.125  29.344  1.00 23.52           C  
ATOM   2713  C   VAL B  51     -18.047  62.406  29.734  1.00 23.52           C  
ATOM   2714  CB  VAL B  51     -15.828  61.188  29.750  1.00 23.52           C  
ATOM   2715  O   VAL B  51     -18.000  62.812  30.891  1.00 23.52           O  
ATOM   2716  CG1 VAL B  51     -15.695  61.406  31.266  1.00 23.52           C  
ATOM   2717  CG2 VAL B  51     -15.078  59.938  29.312  1.00 23.52           C  
ATOM   2718  N   ASN B  52     -18.406  63.188  28.781  1.00 22.56           N  
ATOM   2719  CA  ASN B  52     -18.531  64.562  29.328  1.00 22.56           C  
ATOM   2720  C   ASN B  52     -19.719  64.688  30.281  1.00 22.56           C  
ATOM   2721  CB  ASN B  52     -18.656  65.562  28.188  1.00 22.56           C  
ATOM   2722  O   ASN B  52     -20.094  65.750  30.688  1.00 22.56           O  
ATOM   2723  CG  ASN B  52     -17.328  65.938  27.578  1.00 22.56           C  
ATOM   2724  ND2 ASN B  52     -17.359  66.562  26.422  1.00 22.56           N  
ATOM   2725  OD1 ASN B  52     -16.266  65.625  28.141  1.00 22.56           O  
ATOM   2726  N   GLY B  53     -20.594  63.688  30.312  1.00 22.75           N  
ATOM   2727  CA  GLY B  53     -21.859  64.312  30.641  1.00 22.75           C  
ATOM   2728  C   GLY B  53     -21.938  64.750  32.094  1.00 22.75           C  
ATOM   2729  O   GLY B  53     -23.016  65.000  32.625  1.00 22.75           O  
ATOM   2730  N   LYS B  54     -20.875  64.562  32.969  1.00 21.55           N  
ATOM   2731  CA  LYS B  54     -21.344  64.688  34.344  1.00 21.55           C  
ATOM   2732  C   LYS B  54     -21.766  66.125  34.625  1.00 21.55           C  
ATOM   2733  CB  LYS B  54     -20.281  64.250  35.344  1.00 21.55           C  
ATOM   2734  O   LYS B  54     -20.984  67.062  34.438  1.00 21.55           O  
ATOM   2735  CG  LYS B  54     -20.422  62.812  35.812  1.00 21.55           C  
ATOM   2736  CD  LYS B  54     -19.375  62.469  36.875  1.00 21.55           C  
ATOM   2737  CE  LYS B  54     -19.516  61.031  37.344  1.00 21.55           C  
ATOM   2738  NZ  LYS B  54     -18.453  60.656  38.312  1.00 21.55           N  
ATOM   2739  N   LYS B  55     -22.906  66.500  34.438  1.00 22.84           N  
ATOM   2740  CA  LYS B  55     -23.531  67.812  34.719  1.00 22.84           C  
ATOM   2741  C   LYS B  55     -23.234  68.250  36.156  1.00 22.84           C  
ATOM   2742  CB  LYS B  55     -25.047  67.750  34.500  1.00 22.84           C  
ATOM   2743  O   LYS B  55     -23.688  67.625  37.094  1.00 22.84           O  
ATOM   2744  CG  LYS B  55     -25.500  68.312  33.156  1.00 22.84           C  
ATOM   2745  CD  LYS B  55     -27.016  68.250  33.000  1.00 22.84           C  
ATOM   2746  CE  LYS B  55     -27.469  68.750  31.656  1.00 22.84           C  
ATOM   2747  NZ  LYS B  55     -28.953  68.750  31.531  1.00 22.84           N  
ATOM   2748  N   ARG B  56     -21.984  68.688  36.469  1.00 21.91           N  
ATOM   2749  CA  ARG B  56     -21.594  69.188  37.812  1.00 21.91           C  
ATOM   2750  C   ARG B  56     -22.609  70.188  38.344  1.00 21.91           C  
ATOM   2751  CB  ARG B  56     -20.203  69.812  37.781  1.00 21.91           C  
ATOM   2752  O   ARG B  56     -23.094  71.000  37.594  1.00 21.91           O  
ATOM   2753  CG  ARG B  56     -19.078  68.812  38.094  1.00 21.91           C  
ATOM   2754  CD  ARG B  56     -17.719  69.500  38.094  1.00 21.91           C  
ATOM   2755  NE  ARG B  56     -16.656  68.562  38.438  1.00 21.91           N  
ATOM   2756  NH1 ARG B  56     -14.961  70.125  38.281  1.00 21.91           N  
ATOM   2757  NH2 ARG B  56     -14.477  67.938  38.875  1.00 21.91           N  
ATOM   2758  CZ  ARG B  56     -15.367  68.875  38.531  1.00 21.91           C  
ATOM   2759  N   SER B  57     -23.188  69.938  39.438  1.00 21.66           N  
ATOM   2760  CA  SER B  57     -24.156  70.625  40.250  1.00 21.66           C  
ATOM   2761  C   SER B  57     -23.656  72.062  40.594  1.00 21.66           C  
ATOM   2762  CB  SER B  57     -24.469  69.875  41.531  1.00 21.66           C  
ATOM   2763  O   SER B  57     -22.469  72.250  40.844  1.00 21.66           O  
ATOM   2764  OG  SER B  57     -23.297  69.750  42.312  1.00 21.66           O  
ATOM   2765  N   ARG B  58     -24.125  73.125  40.062  1.00 23.19           N  
ATOM   2766  CA  ARG B  58     -23.859  74.562  40.125  1.00 23.19           C  
ATOM   2767  C   ARG B  58     -23.828  75.062  41.594  1.00 23.19           C  
ATOM   2768  CB  ARG B  58     -24.906  75.312  39.344  1.00 23.19           C  
ATOM   2769  O   ARG B  58     -24.859  75.312  42.188  1.00 23.19           O  
ATOM   2770  CG  ARG B  58     -24.562  75.562  37.875  1.00 23.19           C  
ATOM   2771  CD  ARG B  58     -25.625  76.375  37.156  1.00 23.19           C  
ATOM   2772  NE  ARG B  58     -25.250  76.625  35.781  1.00 23.19           N  
ATOM   2773  NH1 ARG B  58     -27.250  77.625  35.219  1.00 23.19           N  
ATOM   2774  NH2 ARG B  58     -25.609  77.375  33.656  1.00 23.19           N  
ATOM   2775  CZ  ARG B  58     -26.031  77.188  34.875  1.00 23.19           C  
ATOM   2776  N   GLY B  59     -23.219  74.250  42.625  1.00 21.34           N  
ATOM   2777  CA  GLY B  59     -23.453  74.875  43.938  1.00 21.34           C  
ATOM   2778  C   GLY B  59     -23.000  76.312  44.000  1.00 21.34           C  
ATOM   2779  O   GLY B  59     -22.188  76.750  43.188  1.00 21.34           O  
ATOM   2780  N   LYS B  60     -23.688  77.250  44.719  1.00 23.52           N  
ATOM   2781  CA  LYS B  60     -23.734  78.688  44.906  1.00 23.52           C  
ATOM   2782  C   LYS B  60     -22.438  79.188  45.531  1.00 23.52           C  
ATOM   2783  CB  LYS B  60     -24.922  79.062  45.812  1.00 23.52           C  
ATOM   2784  O   LYS B  60     -22.125  78.875  46.688  1.00 23.52           O  
ATOM   2785  CG  LYS B  60     -26.203  79.375  45.031  1.00 23.52           C  
ATOM   2786  CD  LYS B  60     -27.312  79.812  45.969  1.00 23.52           C  
ATOM   2787  CE  LYS B  60     -28.594  80.125  45.219  1.00 23.52           C  
ATOM   2788  NZ  LYS B  60     -29.703  80.562  46.125  1.00 23.52           N  
ATOM   2789  N   ALA B  61     -21.266  79.188  44.812  1.00 23.56           N  
ATOM   2790  CA  ALA B  61     -19.969  79.500  45.375  1.00 23.56           C  
ATOM   2791  C   ALA B  61     -19.984  80.875  46.031  1.00 23.56           C  
ATOM   2792  CB  ALA B  61     -18.891  79.438  44.281  1.00 23.56           C  
ATOM   2793  O   ALA B  61     -20.516  81.875  45.438  1.00 23.56           O  
ATOM   2794  N   LYS B  62     -19.906  81.000  47.312  1.00 24.45           N  
ATOM   2795  CA  LYS B  62     -19.797  82.188  48.188  1.00 24.45           C  
ATOM   2796  C   LYS B  62     -18.703  83.125  47.688  1.00 24.45           C  
ATOM   2797  CB  LYS B  62     -19.531  81.750  49.625  1.00 24.45           C  
ATOM   2798  O   LYS B  62     -17.625  82.688  47.281  1.00 24.45           O  
ATOM   2799  CG  LYS B  62     -20.797  81.562  50.469  1.00 24.45           C  
ATOM   2800  CD  LYS B  62     -20.453  81.312  51.906  1.00 24.45           C  
ATOM   2801  CE  LYS B  62     -21.719  81.062  52.750  1.00 24.45           C  
ATOM   2802  NZ  LYS B  62     -21.391  80.812  54.188  1.00 24.45           N  
ATOM   2803  N   LYS B  63     -19.000  84.312  47.312  1.00 25.00           N  
ATOM   2804  CA  LYS B  63     -18.250  85.438  46.719  1.00 25.00           C  
ATOM   2805  C   LYS B  63     -17.031  85.750  47.562  1.00 25.00           C  
ATOM   2806  CB  LYS B  63     -19.156  86.625  46.562  1.00 25.00           C  
ATOM   2807  O   LYS B  63     -17.172  86.438  48.594  1.00 25.00           O  
ATOM   2808  CG  LYS B  63     -19.609  86.875  45.125  1.00 25.00           C  
ATOM   2809  CD  LYS B  63     -20.484  88.125  45.031  1.00 25.00           C  
ATOM   2810  CE  LYS B  63     -20.938  88.375  43.594  1.00 25.00           C  
ATOM   2811  NZ  LYS B  63     -21.859  89.562  43.500  1.00 25.00           N  
ATOM   2812  N   LEU B  64     -16.141  84.750  48.031  1.00 23.55           N  
ATOM   2813  CA  LEU B  64     -15.047  85.188  48.875  1.00 23.55           C  
ATOM   2814  C   LEU B  64     -14.266  86.312  48.219  1.00 23.55           C  
ATOM   2815  CB  LEU B  64     -14.102  84.062  49.188  1.00 23.55           C  
ATOM   2816  O   LEU B  64     -13.953  86.250  47.031  1.00 23.55           O  
ATOM   2817  CG  LEU B  64     -14.383  83.250  50.500  1.00 23.55           C  
ATOM   2818  CD1 LEU B  64     -14.484  81.750  50.188  1.00 23.55           C  
ATOM   2819  CD2 LEU B  64     -13.305  83.562  51.531  1.00 23.55           C  
ATOM   2820  N   LYS B  65     -14.320  87.562  48.750  1.00 25.64           N  
ATOM   2821  CA  LYS B  65     -13.688  88.812  48.375  1.00 25.64           C  
ATOM   2822  C   LYS B  65     -12.180  88.625  48.250  1.00 25.64           C  
ATOM   2823  CB  LYS B  65     -14.000  89.875  49.438  1.00 25.64           C  
ATOM   2824  O   LYS B  65     -11.453  88.625  49.250  1.00 25.64           O  
ATOM   2825  CG  LYS B  65     -15.305  90.625  49.188  1.00 25.64           C  
ATOM   2826  CD  LYS B  65     -15.516  91.750  50.188  1.00 25.64           C  
ATOM   2827  CE  LYS B  65     -16.812  92.500  49.938  1.00 25.64           C  
ATOM   2828  NZ  LYS B  65     -17.016  93.625  50.938  1.00 25.64           N  
ATOM   2829  N   PHE B  66     -11.641  87.562  47.531  1.00 26.58           N  
ATOM   2830  CA  PHE B  66     -10.219  87.250  47.531  1.00 26.58           C  
ATOM   2831  C   PHE B  66      -9.391  88.438  47.094  1.00 26.58           C  
ATOM   2832  CB  PHE B  66      -9.922  86.062  46.625  1.00 26.58           C  
ATOM   2833  O   PHE B  66      -9.812  89.250  46.250  1.00 26.58           O  
ATOM   2834  CG  PHE B  66     -10.211  84.750  47.250  1.00 26.58           C  
ATOM   2835  CD1 PHE B  66      -9.258  84.062  48.031  1.00 26.58           C  
ATOM   2836  CD2 PHE B  66     -11.445  84.125  47.094  1.00 26.58           C  
ATOM   2837  CE1 PHE B  66      -9.523  82.812  48.625  1.00 26.58           C  
ATOM   2838  CE2 PHE B  66     -11.727  82.875  47.656  1.00 26.58           C  
ATOM   2839  CZ  PHE B  66     -10.766  82.250  48.438  1.00 26.58           C  
ATOM   2840  N   GLY B  67      -8.445  89.000  47.938  1.00 30.41           N  
ATOM   2841  CA  GLY B  67      -7.406  89.938  47.688  1.00 30.41           C  
ATOM   2842  C   GLY B  67      -6.703  89.812  46.375  1.00 30.41           C  
ATOM   2843  O   GLY B  67      -6.750  88.750  45.750  1.00 30.41           O  
ATOM   2844  N   LEU B  68      -6.605  90.812  45.625  1.00 31.08           N  
ATOM   2845  CA  LEU B  68      -6.121  90.875  44.250  1.00 31.08           C  
ATOM   2846  C   LEU B  68      -4.812  90.062  44.125  1.00 31.08           C  
ATOM   2847  CB  LEU B  68      -5.914  92.312  43.812  1.00 31.08           C  
ATOM   2848  O   LEU B  68      -3.797  90.500  44.688  1.00 31.08           O  
ATOM   2849  CG  LEU B  68      -7.168  93.062  43.344  1.00 31.08           C  
ATOM   2850  CD1 LEU B  68      -6.980  94.562  43.531  1.00 31.08           C  
ATOM   2851  CD2 LEU B  68      -7.488  92.750  41.875  1.00 31.08           C  
ATOM   2852  N   PRO B  69      -4.793  88.625  44.250  1.00 32.62           N  
ATOM   2853  CA  PRO B  69      -3.500  87.938  44.156  1.00 32.62           C  
ATOM   2854  C   PRO B  69      -2.643  88.438  43.000  1.00 32.62           C  
ATOM   2855  CB  PRO B  69      -3.889  86.500  43.938  1.00 32.62           C  
ATOM   2856  O   PRO B  69      -3.168  89.000  42.062  1.00 32.62           O  
ATOM   2857  CG  PRO B  69      -5.352  86.500  43.625  1.00 32.62           C  
ATOM   2858  CD  PRO B  69      -5.828  87.938  43.750  1.00 32.62           C  
ATOM   2859  N   GLY B  70      -1.386  88.812  43.219  1.00 35.16           N  
ATOM   2860  CA  GLY B  70      -0.510  89.188  42.125  1.00 35.16           C  
ATOM   2861  C   GLY B  70      -0.654  88.312  40.875  1.00 35.16           C  
ATOM   2862  O   GLY B  70      -1.322  87.250  40.938  1.00 35.16           O  
ATOM   2863  N   PRO B  71      -0.518  88.875  39.656  1.00 36.47           N  
ATOM   2864  CA  PRO B  71      -0.765  88.125  38.438  1.00 36.47           C  
ATOM   2865  C   PRO B  71      -0.167  86.688  38.500  1.00 36.47           C  
ATOM   2866  CB  PRO B  71      -0.090  88.938  37.344  1.00 36.47           C  
ATOM   2867  O   PRO B  71       0.850  86.500  39.156  1.00 36.47           O  
ATOM   2868  CG  PRO B  71       0.813  89.875  38.094  1.00 36.47           C  
ATOM   2869  CD  PRO B  71       0.417  89.875  39.531  1.00 36.47           C  
ATOM   2870  N   PRO B  72      -1.073  85.625  38.562  1.00 37.59           N  
ATOM   2871  CA  PRO B  72      -0.542  84.250  38.625  1.00 37.59           C  
ATOM   2872  C   PRO B  72       0.651  84.062  37.688  1.00 37.59           C  
ATOM   2873  CB  PRO B  72      -1.730  83.375  38.156  1.00 37.59           C  
ATOM   2874  O   PRO B  72       0.796  84.812  36.688  1.00 37.59           O  
ATOM   2875  CG  PRO B  72      -2.721  84.375  37.625  1.00 37.59           C  
ATOM   2876  CD  PRO B  72      -2.244  85.750  37.938  1.00 37.59           C  
ATOM   2877  N   GLY B  73       1.760  83.625  38.125  1.00 43.00           N  
ATOM   2878  CA  GLY B  73       2.895  83.312  37.250  1.00 43.00           C  
ATOM   2879  C   GLY B  73       2.523  82.500  36.031  1.00 43.00           C  
ATOM   2880  O   GLY B  73       1.393  82.062  35.906  1.00 43.00           O  
ATOM   2881  N   PRO B  74       3.182  82.625  34.875  1.00 44.94           N  
ATOM   2882  CA  PRO B  74       2.883  81.875  33.656  1.00 44.94           C  
ATOM   2883  C   PRO B  74       2.672  80.375  33.906  1.00 44.94           C  
ATOM   2884  CB  PRO B  74       4.121  82.125  32.781  1.00 44.94           C  
ATOM   2885  O   PRO B  74       3.150  79.875  34.906  1.00 44.94           O  
ATOM   2886  CG  PRO B  74       5.180  82.562  33.719  1.00 44.94           C  
ATOM   2887  CD  PRO B  74       4.512  83.062  35.000  1.00 44.94           C  
ATOM   2888  N   PRO B  75       1.579  79.812  33.344  1.00 42.31           N  
ATOM   2889  CA  PRO B  75       1.334  78.375  33.531  1.00 42.31           C  
ATOM   2890  C   PRO B  75       2.607  77.500  33.438  1.00 42.31           C  
ATOM   2891  CB  PRO B  75       0.355  78.000  32.406  1.00 42.31           C  
ATOM   2892  O   PRO B  75       3.561  77.938  32.750  1.00 42.31           O  
ATOM   2893  CG  PRO B  75       0.136  79.312  31.688  1.00 42.31           C  
ATOM   2894  CD  PRO B  75       1.037  80.375  32.281  1.00 42.31           C  
ATOM   2895  N   GLY B  76       2.818  76.500  34.219  1.00 48.22           N  
ATOM   2896  CA  GLY B  76       3.977  75.625  34.188  1.00 48.22           C  
ATOM   2897  C   GLY B  76       4.086  74.875  32.875  1.00 48.22           C  
ATOM   2898  O   GLY B  76       3.160  74.875  32.062  1.00 48.22           O  
ATOM   2899  N   PRO B  77       5.203  74.375  32.406  1.00 47.81           N  
ATOM   2900  CA  PRO B  77       5.414  73.688  31.141  1.00 47.81           C  
ATOM   2901  C   PRO B  77       4.535  72.438  31.016  1.00 47.81           C  
ATOM   2902  CB  PRO B  77       6.895  73.312  31.203  1.00 47.81           C  
ATOM   2903  O   PRO B  77       4.008  71.938  32.031  1.00 47.81           O  
ATOM   2904  CG  PRO B  77       7.258  73.375  32.656  1.00 47.81           C  
ATOM   2905  CD  PRO B  77       6.238  74.250  33.344  1.00 47.81           C  
ATOM   2906  N   GLN B  78       4.074  72.000  29.859  1.00 44.72           N  
ATOM   2907  CA  GLN B  78       3.262  70.812  29.547  1.00 44.72           C  
ATOM   2908  C   GLN B  78       3.857  69.562  30.172  1.00 44.72           C  
ATOM   2909  CB  GLN B  78       3.129  70.625  28.031  1.00 44.72           C  
ATOM   2910  O   GLN B  78       5.078  69.438  30.234  1.00 44.72           O  
ATOM   2911  CG  GLN B  78       2.008  69.688  27.609  1.00 44.72           C  
ATOM   2912  CD  GLN B  78       1.814  69.625  26.109  1.00 44.72           C  
ATOM   2913  NE2 GLN B  78       0.724  69.000  25.672  1.00 44.72           N  
ATOM   2914  OE1 GLN B  78       2.639  70.125  25.344  1.00 44.72           O  
ATOM   2915  N   GLY B  79       3.051  68.625  30.766  1.00 48.56           N  
ATOM   2916  CA  GLY B  79       3.516  67.375  31.359  1.00 48.56           C  
ATOM   2917  C   GLY B  79       4.082  66.438  30.344  1.00 48.56           C  
ATOM   2918  O   GLY B  79       3.916  66.625  29.125  1.00 48.56           O  
ATOM   2919  N   PRO B  80       4.941  65.500  30.672  1.00 46.22           N  
ATOM   2920  CA  PRO B  80       5.570  64.500  29.766  1.00 46.22           C  
ATOM   2921  C   PRO B  80       4.555  63.594  29.078  1.00 46.22           C  
ATOM   2922  CB  PRO B  80       6.484  63.719  30.703  1.00 46.22           C  
ATOM   2923  O   PRO B  80       3.432  63.438  29.578  1.00 46.22           O  
ATOM   2924  CG  PRO B  80       5.957  63.969  32.062  1.00 46.22           C  
ATOM   2925  CD  PRO B  80       5.113  65.188  32.031  1.00 46.22           C  
ATOM   2926  N   PRO B  81       4.812  63.125  27.859  1.00 43.56           N  
ATOM   2927  CA  PRO B  81       3.896  62.250  27.125  1.00 43.56           C  
ATOM   2928  C   PRO B  81       3.572  60.969  27.875  1.00 43.56           C  
ATOM   2929  CB  PRO B  81       4.660  61.969  25.828  1.00 43.56           C  
ATOM   2930  O   PRO B  81       4.316  60.562  28.781  1.00 43.56           O  
ATOM   2931  CG  PRO B  81       6.016  62.562  26.047  1.00 43.56           C  
ATOM   2932  CD  PRO B  81       6.027  63.250  27.375  1.00 43.56           C  
ATOM   2933  N   GLY B  82       2.408  60.281  27.625  1.00 44.22           N  
ATOM   2934  CA  GLY B  82       1.946  59.062  28.266  1.00 44.22           C  
ATOM   2935  C   GLY B  82       2.850  57.844  28.016  1.00 44.22           C  
ATOM   2936  O   GLY B  82       3.695  57.906  27.125  1.00 44.22           O  
ATOM   2937  N   PRO B  83       2.793  56.781  28.812  1.00 41.44           N  
ATOM   2938  CA  PRO B  83       3.709  55.656  28.766  1.00 41.44           C  
ATOM   2939  C   PRO B  83       3.650  54.906  27.438  1.00 41.44           C  
ATOM   2940  CB  PRO B  83       3.223  54.750  29.906  1.00 41.44           C  
ATOM   2941  O   PRO B  83       2.580  54.812  26.828  1.00 41.44           O  
ATOM   2942  CG  PRO B  83       1.908  55.344  30.312  1.00 41.44           C  
ATOM   2943  CD  PRO B  83       1.728  56.656  29.609  1.00 41.44           C  
ATOM   2944  N   ILE B  84       4.629  54.656  26.672  1.00 43.81           N  
ATOM   2945  CA  ILE B  84       4.824  53.875  25.453  1.00 43.81           C  
ATOM   2946  C   ILE B  84       4.770  52.406  25.781  1.00 43.81           C  
ATOM   2947  CB  ILE B  84       6.168  54.250  24.766  1.00 43.81           C  
ATOM   2948  O   ILE B  84       5.520  51.906  26.625  1.00 43.81           O  
ATOM   2949  CG1 ILE B  84       6.227  55.750  24.453  1.00 43.81           C  
ATOM   2950  CG2 ILE B  84       6.359  53.406  23.500  1.00 43.81           C  
ATOM   2951  CD1 ILE B  84       7.602  56.219  24.016  1.00 43.81           C  
ATOM   2952  N   ILE B  85       3.594  51.688  25.516  1.00 43.44           N  
ATOM   2953  CA  ILE B  85       3.604  50.250  25.688  1.00 43.44           C  
ATOM   2954  C   ILE B  85       4.719  49.625  24.828  1.00 43.44           C  
ATOM   2955  CB  ILE B  85       2.240  49.625  25.297  1.00 43.44           C  
ATOM   2956  O   ILE B  85       4.684  49.719  23.594  1.00 43.44           O  
ATOM   2957  CG1 ILE B  85       1.114  50.250  26.109  1.00 43.44           C  
ATOM   2958  CG2 ILE B  85       2.262  48.094  25.500  1.00 43.44           C  
ATOM   2959  CD1 ILE B  85      -0.284  49.844  25.672  1.00 43.44           C  
ATOM   2960  N   PRO B  86       5.664  49.094  25.359  1.00 44.25           N  
ATOM   2961  CA  PRO B  86       6.734  48.469  24.594  1.00 44.25           C  
ATOM   2962  C   PRO B  86       6.250  47.281  23.781  1.00 44.25           C  
ATOM   2963  CB  PRO B  86       7.734  48.031  25.672  1.00 44.25           C  
ATOM   2964  O   PRO B  86       5.344  46.562  24.219  1.00 44.25           O  
ATOM   2965  CG  PRO B  86       6.977  48.125  26.953  1.00 44.25           C  
ATOM   2966  CD  PRO B  86       5.703  48.875  26.703  1.00 44.25           C  
ATOM   2967  N   PRO B  87       6.586  47.219  22.547  1.00 45.38           N  
ATOM   2968  CA  PRO B  87       6.230  46.094  21.703  1.00 45.38           C  
ATOM   2969  C   PRO B  87       6.418  44.750  22.391  1.00 45.38           C  
ATOM   2970  CB  PRO B  87       7.184  46.250  20.516  1.00 45.38           C  
ATOM   2971  O   PRO B  87       5.652  43.812  22.156  1.00 45.38           O  
ATOM   2972  CG  PRO B  87       7.816  47.562  20.688  1.00 45.38           C  
ATOM   2973  CD  PRO B  87       7.547  48.062  22.078  1.00 45.38           C  
ATOM   2974  N   GLU B  88       7.340  44.625  23.266  1.00 48.12           N  
ATOM   2975  CA  GLU B  88       7.590  43.406  24.000  1.00 48.12           C  
ATOM   2976  C   GLU B  88       6.387  43.031  24.859  1.00 48.12           C  
ATOM   2977  CB  GLU B  88       8.836  43.562  24.891  1.00 48.12           C  
ATOM   2978  O   GLU B  88       6.109  41.844  25.062  1.00 48.12           O  
ATOM   2979  CG  GLU B  88      10.109  43.844  24.094  1.00 48.12           C  
ATOM   2980  CD  GLU B  88      10.266  45.281  23.688  1.00 48.12           C  
ATOM   2981  OE1 GLU B  88      11.141  45.594  22.859  1.00 48.12           O  
ATOM   2982  OE2 GLU B  88       9.500  46.125  24.203  1.00 48.12           O  
ATOM   2983  N   ALA B  89       5.730  44.062  25.312  1.00 50.09           N  
ATOM   2984  CA  ALA B  89       4.539  43.781  26.109  1.00 50.09           C  
ATOM   2985  C   ALA B  89       3.410  43.219  25.250  1.00 50.09           C  
ATOM   2986  CB  ALA B  89       4.082  45.062  26.812  1.00 50.09           C  
ATOM   2987  O   ALA B  89       2.695  42.312  25.688  1.00 50.09           O  
ATOM   2988  N   LEU B  90       3.381  43.812  24.172  1.00 46.94           N  
ATOM   2989  CA  LEU B  90       2.361  43.312  23.250  1.00 46.94           C  
ATOM   2990  C   LEU B  90       2.676  41.875  22.797  1.00 46.94           C  
ATOM   2991  CB  LEU B  90       2.254  44.219  22.031  1.00 46.94           C  
ATOM   2992  O   LEU B  90       1.772  41.031  22.688  1.00 46.94           O  
ATOM   2993  CG  LEU B  90       0.937  44.969  21.859  1.00 46.94           C  
ATOM   2994  CD1 LEU B  90       1.160  46.469  22.047  1.00 46.94           C  
ATOM   2995  CD2 LEU B  90       0.318  44.688  20.500  1.00 46.94           C  
ATOM   2996  N   LEU B  91       3.908  41.688  22.578  1.00 49.09           N  
ATOM   2997  CA  LEU B  91       4.332  40.312  22.234  1.00 49.09           C  
ATOM   2998  C   LEU B  91       4.039  39.344  23.375  1.00 49.09           C  
ATOM   2999  CB  LEU B  91       5.824  40.281  21.891  1.00 49.09           C  
ATOM   3000  O   LEU B  91       3.574  38.250  23.141  1.00 49.09           O  
ATOM   3001  CG  LEU B  91       6.188  40.094  20.422  1.00 49.09           C  
ATOM   3002  CD1 LEU B  91       7.297  41.062  20.016  1.00 49.09           C  
ATOM   3003  CD2 LEU B  91       6.598  38.656  20.156  1.00 49.09           C  
ATOM   3004  N   LYS B  92       4.250  39.781  24.469  1.00 51.62           N  
ATOM   3005  CA  LYS B  92       3.939  38.969  25.641  1.00 51.62           C  
ATOM   3006  C   LYS B  92       2.436  38.719  25.750  1.00 51.62           C  
ATOM   3007  CB  LYS B  92       4.461  39.625  26.906  1.00 51.62           C  
ATOM   3008  O   LYS B  92       2.002  37.594  26.047  1.00 51.62           O  
ATOM   3009  CG  LYS B  92       5.164  38.688  27.859  1.00 51.62           C  
ATOM   3010  CD  LYS B  92       5.688  39.406  29.094  1.00 51.62           C  
ATOM   3011  CE  LYS B  92       6.395  38.438  30.047  1.00 51.62           C  
ATOM   3012  NZ  LYS B  92       6.906  39.156  31.266  1.00 51.62           N  
ATOM   3013  N   GLU B  93       1.753  39.812  25.453  1.00 49.75           N  
ATOM   3014  CA  GLU B  93       0.300  39.656  25.484  1.00 49.75           C  
ATOM   3015  C   GLU B  93      -0.189  38.719  24.375  1.00 49.75           C  
ATOM   3016  CB  GLU B  93      -0.378  41.031  25.359  1.00 49.75           C  
ATOM   3017  O   GLU B  93      -1.083  37.906  24.594  1.00 49.75           O  
ATOM   3018  CG  GLU B  93      -1.687  41.125  26.125  1.00 49.75           C  
ATOM   3019  CD  GLU B  93      -1.918  42.531  26.719  1.00 49.75           C  
ATOM   3020  OE1 GLU B  93      -2.945  42.719  27.406  1.00 49.75           O  
ATOM   3021  OE2 GLU B  93      -1.066  43.406  26.484  1.00 49.75           O  
ATOM   3022  N   PHE B  94       0.408  38.844  23.312  1.00 51.16           N  
ATOM   3023  CA  PHE B  94       0.090  37.938  22.188  1.00 51.16           C  
ATOM   3024  C   PHE B  94       0.423  36.500  22.531  1.00 51.16           C  
ATOM   3025  CB  PHE B  94       0.847  38.375  20.938  1.00 51.16           C  
ATOM   3026  O   PHE B  94      -0.354  35.594  22.234  1.00 51.16           O  
ATOM   3027  CG  PHE B  94       0.324  37.750  19.672  1.00 51.16           C  
ATOM   3028  CD1 PHE B  94       1.008  36.719  19.062  1.00 51.16           C  
ATOM   3029  CD2 PHE B  94      -0.852  38.219  19.094  1.00 51.16           C  
ATOM   3030  CE1 PHE B  94       0.526  36.125  17.891  1.00 51.16           C  
ATOM   3031  CE2 PHE B  94      -1.339  37.625  17.922  1.00 51.16           C  
ATOM   3032  CZ  PHE B  94      -0.647  36.594  17.312  1.00 51.16           C  
ATOM   3033  N   GLN B  95       1.454  36.375  23.125  1.00 49.00           N  
ATOM   3034  CA  GLN B  95       1.865  35.062  23.578  1.00 49.00           C  
ATOM   3035  C   GLN B  95       0.887  34.500  24.609  1.00 49.00           C  
ATOM   3036  CB  GLN B  95       3.277  35.094  24.172  1.00 49.00           C  
ATOM   3037  O   GLN B  95       0.529  33.312  24.547  1.00 49.00           O  
ATOM   3038  CG  GLN B  95       4.379  35.062  23.109  1.00 49.00           C  
ATOM   3039  CD  GLN B  95       5.766  35.156  23.719  1.00 49.00           C  
ATOM   3040  NE2 GLN B  95       6.785  35.156  22.859  1.00 49.00           N  
ATOM   3041  OE1 GLN B  95       5.922  35.281  24.938  1.00 49.00           O  
ATOM   3042  N   LEU B  96       0.378  35.344  25.297  1.00 50.06           N  
ATOM   3043  CA  LEU B  96      -0.587  34.969  26.312  1.00 50.06           C  
ATOM   3044  C   LEU B  96      -1.930  34.594  25.688  1.00 50.06           C  
ATOM   3045  CB  LEU B  96      -0.771  36.062  27.344  1.00 50.06           C  
ATOM   3046  O   LEU B  96      -2.578  33.625  26.094  1.00 50.06           O  
ATOM   3047  CG  LEU B  96       0.135  36.031  28.578  1.00 50.06           C  
ATOM   3048  CD1 LEU B  96       0.324  37.406  29.172  1.00 50.06           C  
ATOM   3049  CD2 LEU B  96      -0.443  35.062  29.625  1.00 50.06           C  
ATOM   3050  N   LEU B  97      -2.252  35.312  24.734  1.00 48.22           N  
ATOM   3051  CA  LEU B  97      -3.500  35.031  24.031  1.00 48.22           C  
ATOM   3052  C   LEU B  97      -3.424  33.719  23.266  1.00 48.22           C  
ATOM   3053  CB  LEU B  97      -3.822  36.188  23.062  1.00 48.22           C  
ATOM   3054  O   LEU B  97      -4.383  32.938  23.250  1.00 48.22           O  
ATOM   3055  CG  LEU B  97      -4.805  37.250  23.562  1.00 48.22           C  
ATOM   3056  CD1 LEU B  97      -4.410  38.625  23.047  1.00 48.22           C  
ATOM   3057  CD2 LEU B  97      -6.227  36.906  23.141  1.00 48.22           C  
ATOM   3058  N   LEU B  98      -2.332  33.562  22.703  1.00 49.50           N  
ATOM   3059  CA  LEU B  98      -2.115  32.312  21.984  1.00 49.50           C  
ATOM   3060  C   LEU B  98      -2.121  31.109  22.953  1.00 49.50           C  
ATOM   3061  CB  LEU B  98      -0.790  32.344  21.219  1.00 49.50           C  
ATOM   3062  O   LEU B  98      -2.688  30.062  22.641  1.00 49.50           O  
ATOM   3063  CG  LEU B  98      -0.872  32.750  19.750  1.00 49.50           C  
ATOM   3064  CD1 LEU B  98       0.371  33.531  19.344  1.00 49.50           C  
ATOM   3065  CD2 LEU B  98      -1.041  31.500  18.859  1.00 49.50           C  
ATOM   3066  N   LYS B  99      -1.647  31.328  24.172  1.00 47.84           N  
ATOM   3067  CA  LYS B  99      -1.643  30.312  25.219  1.00 47.84           C  
ATOM   3068  C   LYS B  99      -3.062  29.984  25.672  1.00 47.84           C  
ATOM   3069  CB  LYS B  99      -0.806  30.781  26.406  1.00 47.84           C  
ATOM   3070  O   LYS B  99      -3.400  28.812  25.875  1.00 47.84           O  
ATOM   3071  CG  LYS B  99       0.276  29.797  26.828  1.00 47.84           C  
ATOM   3072  CD  LYS B  99       1.063  30.312  28.031  1.00 47.84           C  
ATOM   3073  CE  LYS B  99       2.150  29.328  28.453  1.00 47.84           C  
ATOM   3074  NZ  LYS B  99       2.924  29.828  29.625  1.00 47.84           N  
ATOM   3075  N   GLY B 100      -3.850  30.938  25.781  1.00 46.09           N  
ATOM   3076  CA  GLY B 100      -5.246  30.734  26.141  1.00 46.09           C  
ATOM   3077  C   GLY B 100      -6.031  29.984  25.078  1.00 46.09           C  
ATOM   3078  O   GLY B 100      -6.863  29.141  25.406  1.00 46.09           O  
ATOM   3079  N   ALA B 101      -5.789  30.172  23.891  1.00 45.66           N  
ATOM   3080  CA  ALA B 101      -6.508  29.531  22.797  1.00 45.66           C  
ATOM   3081  C   ALA B 101      -6.148  28.047  22.688  1.00 45.66           C  
ATOM   3082  CB  ALA B 101      -6.211  30.234  21.469  1.00 45.66           C  
ATOM   3083  O   ALA B 101      -7.012  27.203  22.453  1.00 45.66           O  
ATOM   3084  N   VAL B 102      -4.969  27.688  22.922  1.00 46.91           N  
ATOM   3085  CA  VAL B 102      -4.496  26.312  22.906  1.00 46.91           C  
ATOM   3086  C   VAL B 102      -5.129  25.531  24.047  1.00 46.91           C  
ATOM   3087  CB  VAL B 102      -2.955  26.234  23.000  1.00 46.91           C  
ATOM   3088  O   VAL B 102      -5.590  24.406  23.875  1.00 46.91           O  
ATOM   3089  CG1 VAL B 102      -2.494  24.797  23.172  1.00 46.91           C  
ATOM   3090  CG2 VAL B 102      -2.316  26.859  21.750  1.00 46.91           C  
ATOM   3091  N   ARG B 103      -5.191  26.031  25.109  1.00 44.44           N  
ATOM   3092  CA  ARG B 103      -5.797  25.375  26.281  1.00 44.44           C  
ATOM   3093  C   ARG B 103      -7.285  25.141  26.047  1.00 44.44           C  
ATOM   3094  CB  ARG B 103      -5.590  26.219  27.531  1.00 44.44           C  
ATOM   3095  O   ARG B 103      -7.816  24.094  26.438  1.00 44.44           O  
ATOM   3096  CG  ARG B 103      -4.633  25.594  28.547  1.00 44.44           C  
ATOM   3097  CD  ARG B 103      -4.480  26.469  29.781  1.00 44.44           C  
ATOM   3098  NE  ARG B 103      -3.592  25.844  30.766  1.00 44.44           N  
ATOM   3099  NH1 ARG B 103      -3.684  27.609  32.250  1.00 44.44           N  
ATOM   3100  NH2 ARG B 103      -2.422  25.750  32.750  1.00 44.44           N  
ATOM   3101  CZ  ARG B 103      -3.234  26.406  31.922  1.00 44.44           C  
ATOM   3102  N   GLN B 104      -7.938  25.938  25.453  1.00 44.53           N  
ATOM   3103  CA  GLN B 104      -9.359  25.734  25.188  1.00 44.53           C  
ATOM   3104  C   GLN B 104      -9.578  24.594  24.203  1.00 44.53           C  
ATOM   3105  CB  GLN B 104      -9.977  27.031  24.641  1.00 44.53           C  
ATOM   3106  O   GLN B 104     -10.547  23.844  24.328  1.00 44.53           O  
ATOM   3107  CG  GLN B 104     -11.328  27.375  25.266  1.00 44.53           C  
ATOM   3108  CD  GLN B 104     -11.898  28.672  24.734  1.00 44.53           C  
ATOM   3109  NE2 GLN B 104     -13.141  28.969  25.109  1.00 44.53           N  
ATOM   3110  OE1 GLN B 104     -11.234  29.406  24.000  1.00 44.53           O  
ATOM   3111  N   ARG B 105      -8.734  24.484  23.281  1.00 39.31           N  
ATOM   3112  CA  ARG B 105      -8.875  23.391  22.312  1.00 39.31           C  
ATOM   3113  C   ARG B 105      -8.562  22.047  22.969  1.00 39.31           C  
ATOM   3114  CB  ARG B 105      -7.953  23.625  21.109  1.00 39.31           C  
ATOM   3115  O   ARG B 105      -9.219  21.047  22.672  1.00 39.31           O  
ATOM   3116  CG  ARG B 105      -8.523  23.125  19.797  1.00 39.31           C  
ATOM   3117  CD  ARG B 105      -7.613  23.469  18.625  1.00 39.31           C  
ATOM   3118  NE  ARG B 105      -8.117  22.906  17.375  1.00 39.31           N  
ATOM   3119  NH1 ARG B 105      -6.484  23.859  16.047  1.00 39.31           N  
ATOM   3120  NH2 ARG B 105      -8.109  22.547  15.109  1.00 39.31           N  
ATOM   3121  CZ  ARG B 105      -7.566  23.109  16.172  1.00 39.31           C  
ATOM   3122  N   GLU B 106      -7.531  21.938  23.750  1.00 43.47           N  
ATOM   3123  CA  GLU B 106      -7.227  20.703  24.469  1.00 43.47           C  
ATOM   3124  C   GLU B 106      -8.398  20.281  25.359  1.00 43.47           C  
ATOM   3125  CB  GLU B 106      -5.965  20.875  25.328  1.00 43.47           C  
ATOM   3126  O   GLU B 106      -8.656  19.094  25.531  1.00 43.47           O  
ATOM   3127  CG  GLU B 106      -4.672  20.812  24.531  1.00 43.47           C  
ATOM   3128  CD  GLU B 106      -3.426  20.891  25.391  1.00 43.47           C  
ATOM   3129  OE1 GLU B 106      -2.320  20.562  24.891  1.00 43.47           O  
ATOM   3130  OE2 GLU B 106      -3.557  21.266  26.578  1.00 43.47           O  
ATOM   3131  N   ARG B 107      -9.062  21.078  25.969  1.00 40.38           N  
ATOM   3132  CA  ARG B 107     -10.219  20.734  26.797  1.00 40.38           C  
ATOM   3133  C   ARG B 107     -11.359  20.203  25.938  1.00 40.38           C  
ATOM   3134  CB  ARG B 107     -10.688  21.953  27.594  1.00 40.38           C  
ATOM   3135  O   ARG B 107     -12.234  19.500  26.438  1.00 40.38           O  
ATOM   3136  CG  ARG B 107      -9.867  22.219  28.859  1.00 40.38           C  
ATOM   3137  CD  ARG B 107     -10.398  23.406  29.625  1.00 40.38           C  
ATOM   3138  NE  ARG B 107      -9.609  23.656  30.828  1.00 40.38           N  
ATOM   3139  NH1 ARG B 107     -10.758  25.562  31.438  1.00 40.38           N  
ATOM   3140  NH2 ARG B 107      -9.023  24.812  32.719  1.00 40.38           N  
ATOM   3141  CZ  ARG B 107      -9.797  24.672  31.672  1.00 40.38           C  
ATOM   3142  N   ALA B 108     -11.539  20.609  24.766  1.00 34.97           N  
ATOM   3143  CA  ALA B 108     -12.633  20.141  23.922  1.00 34.97           C  
ATOM   3144  C   ALA B 108     -12.312  18.781  23.297  1.00 34.97           C  
ATOM   3145  CB  ALA B 108     -12.930  21.156  22.812  1.00 34.97           C  
ATOM   3146  O   ALA B 108     -13.117  18.219  22.547  1.00 34.97           O  
ATOM   3147  N   GLU B 109     -11.055  18.266  23.281  1.00 35.16           N  
ATOM   3148  CA  GLU B 109     -10.789  16.938  22.750  1.00 35.16           C  
ATOM   3149  C   GLU B 109     -11.344  15.852  23.672  1.00 35.16           C  
ATOM   3150  CB  GLU B 109      -9.289  16.734  22.531  1.00 35.16           C  
ATOM   3151  O   GLU B 109     -11.086  15.867  24.875  1.00 35.16           O  
ATOM   3152  CG  GLU B 109      -8.766  17.359  21.250  1.00 35.16           C  
ATOM   3153  CD  GLU B 109      -7.441  16.766  20.797  1.00 35.16           C  
ATOM   3154  OE1 GLU B 109      -6.996  17.078  19.656  1.00 35.16           O  
ATOM   3155  OE2 GLU B 109      -6.844  15.992  21.562  1.00 35.16           O  
ATOM   3156  N   PRO B 110     -12.359  15.000  23.297  1.00 29.36           N  
ATOM   3157  CA  PRO B 110     -13.008  13.984  24.125  1.00 29.36           C  
ATOM   3158  C   PRO B 110     -12.016  13.016  24.750  1.00 29.36           C  
ATOM   3159  CB  PRO B 110     -13.922  13.250  23.125  1.00 29.36           C  
ATOM   3160  O   PRO B 110     -10.875  12.898  24.281  1.00 29.36           O  
ATOM   3161  CG  PRO B 110     -13.477  13.727  21.781  1.00 29.36           C  
ATOM   3162  CD  PRO B 110     -12.477  14.828  21.969  1.00 29.36           C  
ATOM   3163  N   GLU B 111     -12.336  12.234  25.781  1.00 28.59           N  
ATOM   3164  CA  GLU B 111     -11.734  11.250  26.688  1.00 28.59           C  
ATOM   3165  C   GLU B 111     -11.188  10.062  25.906  1.00 28.59           C  
ATOM   3166  CB  GLU B 111     -12.758  10.781  27.719  1.00 28.59           C  
ATOM   3167  O   GLU B 111     -11.852   9.547  25.000  1.00 28.59           O  
ATOM   3168  CG  GLU B 111     -13.047  11.805  28.812  1.00 28.59           C  
ATOM   3169  CD  GLU B 111     -13.477  11.180  30.125  1.00 28.59           C  
ATOM   3170  OE1 GLU B 111     -13.492  11.891  31.156  1.00 28.59           O  
ATOM   3171  OE2 GLU B 111     -13.789   9.969  30.125  1.00 28.59           O  
ATOM   3172  N   PRO B 112      -9.938   9.758  25.953  1.00 27.72           N  
ATOM   3173  CA  PRO B 112      -9.406   8.500  25.422  1.00 27.72           C  
ATOM   3174  C   PRO B 112     -10.164   7.281  25.953  1.00 27.72           C  
ATOM   3175  CB  PRO B 112      -7.957   8.492  25.906  1.00 27.72           C  
ATOM   3176  O   PRO B 112     -10.750   7.336  27.031  1.00 27.72           O  
ATOM   3177  CG  PRO B 112      -7.871   9.641  26.859  1.00 27.72           C  
ATOM   3178  CD  PRO B 112      -9.188  10.359  26.859  1.00 27.72           C  
ATOM   3179  N   CYS B 113     -10.617   6.305  25.188  1.00 25.58           N  
ATOM   3180  CA  CYS B 113     -11.320   5.074  25.516  1.00 25.58           C  
ATOM   3181  C   CYS B 113     -10.547   4.266  26.562  1.00 25.58           C  
ATOM   3182  CB  CYS B 113     -11.547   4.230  24.266  1.00 25.58           C  
ATOM   3183  O   CYS B 113      -9.438   3.807  26.281  1.00 25.58           O  
ATOM   3184  SG  CYS B 113     -13.141   4.527  23.469  1.00 25.58           S  
ATOM   3185  N   THR B 114     -10.594   4.457  27.875  1.00 23.92           N  
ATOM   3186  CA  THR B 114     -10.047   3.709  29.000  1.00 23.92           C  
ATOM   3187  C   THR B 114     -10.602   2.287  29.031  1.00 23.92           C  
ATOM   3188  CB  THR B 114     -10.352   4.406  30.344  1.00 23.92           C  
ATOM   3189  O   THR B 114     -11.797   2.086  29.234  1.00 23.92           O  
ATOM   3190  CG2 THR B 114      -9.555   5.699  30.484  1.00 23.92           C  
ATOM   3191  OG1 THR B 114     -11.750   4.715  30.406  1.00 23.92           O  
ATOM   3192  N   CYS B 115     -10.383   1.322  28.266  1.00 24.39           N  
ATOM   3193  CA  CYS B 115     -10.836   0.017  28.734  1.00 24.39           C  
ATOM   3194  C   CYS B 115     -10.383  -0.243  30.172  1.00 24.39           C  
ATOM   3195  CB  CYS B 115     -10.320  -1.090  27.812  1.00 24.39           C  
ATOM   3196  O   CYS B 115     -11.156  -0.728  30.984  1.00 24.39           O  
ATOM   3197  SG  CYS B 115     -11.508  -1.600  26.547  1.00 24.39           S  
ATOM   3198  N   GLY B 116      -9.133  -0.741  30.453  1.00 23.31           N  
ATOM   3199  CA  GLY B 116      -8.742  -1.494  31.641  1.00 23.31           C  
ATOM   3200  C   GLY B 116      -8.992  -0.741  32.938  1.00 23.31           C  
ATOM   3201  O   GLY B 116      -9.188   0.476  32.906  1.00 23.31           O  
ATOM   3202  N   PRO B 117      -9.391  -1.479  34.219  1.00 22.47           N  
ATOM   3203  CA  PRO B 117      -9.781  -1.019  35.531  1.00 22.47           C  
ATOM   3204  C   PRO B 117      -8.828   0.026  36.125  1.00 22.47           C  
ATOM   3205  CB  PRO B 117      -9.758  -2.301  36.375  1.00 22.47           C  
ATOM   3206  O   PRO B 117      -8.852   0.293  37.312  1.00 22.47           O  
ATOM   3207  CG  PRO B 117      -9.055  -3.301  35.531  1.00 22.47           C  
ATOM   3208  CD  PRO B 117      -8.828  -2.695  34.156  1.00 22.47           C  
ATOM   3209  N   ALA B 118      -8.055   0.571  35.281  1.00 22.12           N  
ATOM   3210  CA  ALA B 118      -6.953   1.260  35.938  1.00 22.12           C  
ATOM   3211  C   ALA B 118      -7.453   2.057  37.156  1.00 22.12           C  
ATOM   3212  CB  ALA B 118      -6.227   2.180  34.969  1.00 22.12           C  
ATOM   3213  O   ALA B 118      -8.602   2.506  37.188  1.00 22.12           O  
ATOM   3214  N   GLY B 119      -6.660   2.014  38.281  1.00 20.70           N  
ATOM   3215  CA  GLY B 119      -6.496   2.635  39.594  1.00 20.70           C  
ATOM   3216  C   GLY B 119      -6.891   4.102  39.625  1.00 20.70           C  
ATOM   3217  O   GLY B 119      -6.977   4.738  38.562  1.00 20.70           O  
ATOM   3218  N   PRO B 120      -7.465   4.531  40.812  1.00 19.88           N  
ATOM   3219  CA  PRO B 120      -8.156   5.789  41.125  1.00 19.88           C  
ATOM   3220  C   PRO B 120      -7.355   7.020  40.719  1.00 19.88           C  
ATOM   3221  CB  PRO B 120      -8.312   5.734  42.656  1.00 19.88           C  
ATOM   3222  O   PRO B 120      -7.691   8.141  41.094  1.00 19.88           O  
ATOM   3223  CG  PRO B 120      -7.352   4.676  43.094  1.00 19.88           C  
ATOM   3224  CD  PRO B 120      -6.898   3.902  41.906  1.00 19.88           C  
ATOM   3225  N   VAL B 121      -6.402   6.895  39.906  1.00 20.28           N  
ATOM   3226  CA  VAL B 121      -5.527   8.055  40.062  1.00 20.28           C  
ATOM   3227  C   VAL B 121      -6.352   9.336  40.000  1.00 20.28           C  
ATOM   3228  CB  VAL B 121      -4.441   8.070  38.938  1.00 20.28           C  
ATOM   3229  O   VAL B 121      -7.109   9.555  39.062  1.00 20.28           O  
ATOM   3230  CG1 VAL B 121      -3.211   8.852  39.406  1.00 20.28           C  
ATOM   3231  CG2 VAL B 121      -4.059   6.648  38.562  1.00 20.28           C  
ATOM   3232  N   ALA B 122      -6.668   9.719  41.250  1.00 19.73           N  
ATOM   3233  CA  ALA B 122      -7.273  10.961  41.750  1.00 19.73           C  
ATOM   3234  C   ALA B 122      -6.785  12.164  40.938  1.00 19.73           C  
ATOM   3235  CB  ALA B 122      -6.973  11.148  43.219  1.00 19.73           C  
ATOM   3236  O   ALA B 122      -5.582  12.430  40.875  1.00 19.73           O  
ATOM   3237  N   ALA B 123      -7.246  12.227  39.875  1.00 19.66           N  
ATOM   3238  CA  ALA B 123      -7.062  13.500  39.188  1.00 19.66           C  
ATOM   3239  C   ALA B 123      -7.434  14.680  40.062  1.00 19.66           C  
ATOM   3240  CB  ALA B 123      -7.891  13.531  37.906  1.00 19.66           C  
ATOM   3241  O   ALA B 123      -8.602  14.852  40.438  1.00 19.66           O  
ATOM   3242  N   SER B 124      -6.574  14.953  40.969  1.00 19.31           N  
ATOM   3243  CA  SER B 124      -6.566  16.047  41.938  1.00 19.31           C  
ATOM   3244  C   SER B 124      -6.844  17.391  41.281  1.00 19.31           C  
ATOM   3245  CB  SER B 124      -5.223  16.094  42.688  1.00 19.31           C  
ATOM   3246  O   SER B 124      -6.742  18.438  41.906  1.00 19.31           O  
ATOM   3247  OG  SER B 124      -4.160  15.766  41.812  1.00 19.31           O  
ATOM   3248  N   LEU B 125      -6.984  17.406  40.000  1.00 19.16           N  
ATOM   3249  CA  LEU B 125      -6.832  18.828  39.781  1.00 19.16           C  
ATOM   3250  C   LEU B 125      -7.910  19.625  40.500  1.00 19.16           C  
ATOM   3251  CB  LEU B 125      -6.891  19.141  38.281  1.00 19.16           C  
ATOM   3252  O   LEU B 125      -9.102  19.391  40.312  1.00 19.16           O  
ATOM   3253  CG  LEU B 125      -5.613  18.859  37.469  1.00 19.16           C  
ATOM   3254  CD1 LEU B 125      -5.941  18.672  36.000  1.00 19.16           C  
ATOM   3255  CD2 LEU B 125      -4.605  19.984  37.656  1.00 19.16           C  
ATOM   3256  N   ALA B 126      -7.629  19.953  41.656  1.00 22.11           N  
ATOM   3257  CA  ALA B 126      -8.328  20.828  42.594  1.00 22.11           C  
ATOM   3258  C   ALA B 126      -8.984  22.000  41.844  1.00 22.11           C  
ATOM   3259  CB  ALA B 126      -7.359  21.344  43.656  1.00 22.11           C  
ATOM   3260  O   ALA B 126      -8.516  22.422  40.812  1.00 22.11           O  
ATOM   3261  N   PRO B 127     -10.195  22.141  42.000  1.00 22.59           N  
ATOM   3262  CA  PRO B 127     -10.898  23.312  41.469  1.00 22.59           C  
ATOM   3263  C   PRO B 127     -10.133  24.609  41.719  1.00 22.59           C  
ATOM   3264  CB  PRO B 127     -12.219  23.312  42.250  1.00 22.59           C  
ATOM   3265  O   PRO B 127      -9.680  24.875  42.812  1.00 22.59           O  
ATOM   3266  CG  PRO B 127     -12.031  22.297  43.312  1.00 22.59           C  
ATOM   3267  CD  PRO B 127     -10.703  21.625  43.125  1.00 22.59           C  
ATOM   3268  N   VAL B 128      -9.336  25.125  40.781  1.00 22.56           N  
ATOM   3269  CA  VAL B 128      -8.688  26.391  41.125  1.00 22.56           C  
ATOM   3270  C   VAL B 128      -9.711  27.344  41.719  1.00 22.56           C  
ATOM   3271  CB  VAL B 128      -8.023  27.031  39.875  1.00 22.56           C  
ATOM   3272  O   VAL B 128     -10.750  27.609  41.125  1.00 22.56           O  
ATOM   3273  CG1 VAL B 128      -7.371  28.359  40.250  1.00 22.56           C  
ATOM   3274  CG2 VAL B 128      -7.000  26.078  39.250  1.00 22.56           C  
ATOM   3275  N   SER B 129      -9.812  27.359  42.875  1.00 22.67           N  
ATOM   3276  CA  SER B 129     -10.477  28.406  43.625  1.00 22.67           C  
ATOM   3277  C   SER B 129     -10.172  29.781  43.031  1.00 22.67           C  
ATOM   3278  CB  SER B 129     -10.047  28.375  45.094  1.00 22.67           C  
ATOM   3279  O   SER B 129      -9.031  30.062  42.656  1.00 22.67           O  
ATOM   3280  OG  SER B 129     -10.914  27.547  45.875  1.00 22.67           O  
ATOM   3281  N   ALA B 130     -11.148  30.484  42.469  1.00 22.55           N  
ATOM   3282  CA  ALA B 130     -11.180  31.891  42.094  1.00 22.55           C  
ATOM   3283  C   ALA B 130     -10.516  32.781  43.156  1.00 22.55           C  
ATOM   3284  CB  ALA B 130     -12.625  32.344  41.844  1.00 22.55           C  
ATOM   3285  O   ALA B 130     -11.195  33.500  43.875  1.00 22.55           O  
ATOM   3286  N   THR B 131      -9.539  32.312  43.781  1.00 23.80           N  
ATOM   3287  CA  THR B 131      -8.977  33.438  44.531  1.00 23.80           C  
ATOM   3288  C   THR B 131      -8.328  34.438  43.562  1.00 23.80           C  
ATOM   3289  CB  THR B 131      -7.941  32.969  45.562  1.00 23.80           C  
ATOM   3290  O   THR B 131      -7.723  34.062  42.562  1.00 23.80           O  
ATOM   3291  CG2 THR B 131      -8.625  32.375  46.781  1.00 23.80           C  
ATOM   3292  OG1 THR B 131      -7.105  31.969  44.969  1.00 23.80           O  
ATOM   3293  N   ALA B 132      -8.570  35.844  43.625  1.00 22.00           N  
ATOM   3294  CA  ALA B 132      -8.422  37.000  42.781  1.00 22.00           C  
ATOM   3295  C   ALA B 132      -7.035  37.062  42.156  1.00 22.00           C  
ATOM   3296  CB  ALA B 132      -8.672  38.281  43.594  1.00 22.00           C  
ATOM   3297  O   ALA B 132      -6.895  37.438  40.969  1.00 22.00           O  
ATOM   3298  N   GLY B 133      -5.910  37.000  42.812  1.00 22.91           N  
ATOM   3299  CA  GLY B 133      -4.609  37.594  42.562  1.00 22.91           C  
ATOM   3300  C   GLY B 133      -3.752  36.750  41.625  1.00 22.91           C  
ATOM   3301  O   GLY B 133      -2.531  36.906  41.594  1.00 22.91           O  
ATOM   3302  N   GLU B 134      -4.148  35.625  41.094  1.00 28.84           N  
ATOM   3303  CA  GLU B 134      -3.184  34.625  40.625  1.00 28.84           C  
ATOM   3304  C   GLU B 134      -2.508  35.062  39.344  1.00 28.84           C  
ATOM   3305  CB  GLU B 134      -3.865  33.281  40.438  1.00 28.84           C  
ATOM   3306  O   GLU B 134      -3.178  35.469  38.375  1.00 28.84           O  
ATOM   3307  CG  GLU B 134      -4.090  32.500  41.750  1.00 28.84           C  
ATOM   3308  CD  GLU B 134      -4.738  31.156  41.562  1.00 28.84           C  
ATOM   3309  OE1 GLU B 134      -4.758  30.344  42.500  1.00 28.84           O  
ATOM   3310  OE2 GLU B 134      -5.230  30.891  40.438  1.00 28.84           O  
ATOM   3311  N   ASP B 135      -1.068  34.875  39.062  1.00 26.81           N  
ATOM   3312  CA  ASP B 135      -0.015  35.500  38.250  1.00 26.81           C  
ATOM   3313  C   ASP B 135      -0.149  35.125  36.781  1.00 26.81           C  
ATOM   3314  CB  ASP B 135       1.364  35.094  38.781  1.00 26.81           C  
ATOM   3315  O   ASP B 135      -0.265  33.938  36.469  1.00 26.81           O  
ATOM   3316  CG  ASP B 135       1.847  35.969  39.938  1.00 26.81           C  
ATOM   3317  OD1 ASP B 135       1.319  37.094  40.094  1.00 26.81           O  
ATOM   3318  OD2 ASP B 135       2.764  35.562  40.656  1.00 26.81           O  
ATOM   3319  N   ASP B 136      -0.465  36.062  35.812  1.00 28.67           N  
ATOM   3320  CA  ASP B 136      -0.696  36.188  34.375  1.00 28.67           C  
ATOM   3321  C   ASP B 136       0.356  35.406  33.594  1.00 28.67           C  
ATOM   3322  CB  ASP B 136      -0.698  37.656  33.969  1.00 28.67           C  
ATOM   3323  O   ASP B 136       0.375  35.438  32.375  1.00 28.67           O  
ATOM   3324  CG  ASP B 136      -2.088  38.250  33.938  1.00 28.67           C  
ATOM   3325  OD1 ASP B 136      -3.086  37.500  34.000  1.00 28.67           O  
ATOM   3326  OD2 ASP B 136      -2.186  39.500  33.875  1.00 28.67           O  
ATOM   3327  N   ASP B 137       1.450  34.875  34.094  1.00 29.31           N  
ATOM   3328  CA  ASP B 137       2.635  34.375  33.406  1.00 29.31           C  
ATOM   3329  C   ASP B 137       2.387  32.969  32.844  1.00 29.31           C  
ATOM   3330  CB  ASP B 137       3.836  34.344  34.344  1.00 29.31           C  
ATOM   3331  O   ASP B 137       2.986  32.562  31.844  1.00 29.31           O  
ATOM   3332  CG  ASP B 137       4.574  35.656  34.406  1.00 29.31           C  
ATOM   3333  OD1 ASP B 137       4.371  36.500  33.500  1.00 29.31           O  
ATOM   3334  OD2 ASP B 137       5.367  35.875  35.344  1.00 29.31           O  
ATOM   3335  N   ASP B 138       1.530  32.094  33.375  1.00 31.34           N  
ATOM   3336  CA  ASP B 138       1.434  30.688  32.969  1.00 31.34           C  
ATOM   3337  C   ASP B 138       0.636  30.531  31.688  1.00 31.34           C  
ATOM   3338  CB  ASP B 138       0.791  29.859  34.094  1.00 31.34           C  
ATOM   3339  O   ASP B 138       0.893  29.625  30.906  1.00 31.34           O  
ATOM   3340  CG  ASP B 138       1.805  29.078  34.906  1.00 31.34           C  
ATOM   3341  OD1 ASP B 138       2.980  28.984  34.500  1.00 31.34           O  
ATOM   3342  OD2 ASP B 138       1.422  28.547  35.969  1.00 31.34           O  
ATOM   3343  N   VAL B 139      -0.244  31.406  31.328  1.00 31.22           N  
ATOM   3344  CA  VAL B 139      -1.171  31.250  30.219  1.00 31.22           C  
ATOM   3345  C   VAL B 139      -0.481  31.641  28.906  1.00 31.22           C  
ATOM   3346  CB  VAL B 139      -2.447  32.094  30.422  1.00 31.22           C  
ATOM   3347  O   VAL B 139      -0.805  31.109  27.844  1.00 31.22           O  
ATOM   3348  CG1 VAL B 139      -3.539  31.672  29.438  1.00 31.22           C  
ATOM   3349  CG2 VAL B 139      -2.945  31.969  31.859  1.00 31.22           C  
ATOM   3350  N   VAL B 140       0.570  32.531  28.984  1.00 33.84           N  
ATOM   3351  CA  VAL B 140       1.350  32.938  27.812  1.00 33.84           C  
ATOM   3352  C   VAL B 140       2.197  31.750  27.328  1.00 33.84           C  
ATOM   3353  CB  VAL B 140       2.252  34.156  28.109  1.00 33.84           C  
ATOM   3354  O   VAL B 140       2.303  31.500  26.125  1.00 33.84           O  
ATOM   3355  CG1 VAL B 140       3.102  34.500  26.891  1.00 33.84           C  
ATOM   3356  CG2 VAL B 140       1.404  35.344  28.547  1.00 33.84           C  
ATOM   3357  N   GLY B 141       2.717  30.875  28.172  1.00 33.56           N  
ATOM   3358  CA  GLY B 141       3.508  29.703  27.828  1.00 33.56           C  
ATOM   3359  C   GLY B 141       2.717  28.641  27.078  1.00 33.56           C  
ATOM   3360  O   GLY B 141       3.221  28.031  26.141  1.00 33.56           O  
ATOM   3361  N   ASP B 142       1.413  28.484  27.422  1.00 37.09           N  
ATOM   3362  CA  ASP B 142       0.627  27.406  26.812  1.00 37.09           C  
ATOM   3363  C   ASP B 142       0.175  27.781  25.406  1.00 37.09           C  
ATOM   3364  CB  ASP B 142      -0.586  27.078  27.688  1.00 37.09           C  
ATOM   3365  O   ASP B 142       0.198  26.953  24.500  1.00 37.09           O  
ATOM   3366  CG  ASP B 142      -0.318  25.953  28.672  1.00 37.09           C  
ATOM   3367  OD1 ASP B 142       0.754  25.312  28.594  1.00 37.09           O  
ATOM   3368  OD2 ASP B 142      -1.187  25.703  29.531  1.00 37.09           O  
ATOM   3369  N   VAL B 143      -0.183  29.031  25.172  1.00 36.31           N  
ATOM   3370  CA  VAL B 143      -0.629  29.469  23.859  1.00 36.31           C  
ATOM   3371  C   VAL B 143       0.549  29.469  22.875  1.00 36.31           C  
ATOM   3372  CB  VAL B 143      -1.269  30.875  23.906  1.00 36.31           C  
ATOM   3373  O   VAL B 143       0.411  29.047  21.734  1.00 36.31           O  
ATOM   3374  CG1 VAL B 143      -1.604  31.375  22.500  1.00 36.31           C  
ATOM   3375  CG2 VAL B 143      -2.520  30.859  24.781  1.00 36.31           C  
ATOM   3376  N   LEU B 144       1.659  29.969  23.281  1.00 39.44           N  
ATOM   3377  CA  LEU B 144       2.857  29.891  22.453  1.00 39.44           C  
ATOM   3378  C   LEU B 144       3.205  28.422  22.172  1.00 39.44           C  
ATOM   3379  CB  LEU B 144       4.039  30.578  23.141  1.00 39.44           C  
ATOM   3380  O   LEU B 144       3.674  28.109  21.078  1.00 39.44           O  
ATOM   3381  CG  LEU B 144       4.188  32.062  22.891  1.00 39.44           C  
ATOM   3382  CD1 LEU B 144       4.953  32.719  24.031  1.00 39.44           C  
ATOM   3383  CD2 LEU B 144       4.887  32.344  21.562  1.00 39.44           C  
ATOM   3384  N   ALA B 145       2.953  27.578  23.047  1.00 41.22           N  
ATOM   3385  CA  ALA B 145       3.170  26.141  22.812  1.00 41.22           C  
ATOM   3386  C   ALA B 145       2.211  25.609  21.750  1.00 41.22           C  
ATOM   3387  CB  ALA B 145       3.008  25.359  24.109  1.00 41.22           C  
ATOM   3388  O   ALA B 145       2.605  24.828  20.891  1.00 41.22           O  
ATOM   3389  N   LEU B 146       1.019  26.109  21.781  1.00 42.28           N  
ATOM   3390  CA  LEU B 146       0.044  25.656  20.797  1.00 42.28           C  
ATOM   3391  C   LEU B 146       0.350  26.234  19.422  1.00 42.28           C  
ATOM   3392  CB  LEU B 146      -1.373  26.047  21.219  1.00 42.28           C  
ATOM   3393  O   LEU B 146       0.206  25.562  18.391  1.00 42.28           O  
ATOM   3394  CG  LEU B 146      -2.125  25.016  22.078  1.00 42.28           C  
ATOM   3395  CD1 LEU B 146      -3.109  25.734  23.000  1.00 42.28           C  
ATOM   3396  CD2 LEU B 146      -2.850  24.016  21.188  1.00 42.28           C  
ATOM   3397  N   LEU B 147       0.662  27.500  19.469  1.00 43.09           N  
ATOM   3398  CA  LEU B 147       1.054  28.125  18.203  1.00 43.09           C  
ATOM   3399  C   LEU B 147       2.375  27.547  17.703  1.00 43.09           C  
ATOM   3400  CB  LEU B 147       1.172  29.641  18.359  1.00 43.09           C  
ATOM   3401  O   LEU B 147       2.621  27.500  16.500  1.00 43.09           O  
ATOM   3402  CG  LEU B 147      -0.129  30.438  18.250  1.00 43.09           C  
ATOM   3403  CD1 LEU B 147      -0.047  31.703  19.094  1.00 43.09           C  
ATOM   3404  CD2 LEU B 147      -0.426  30.781  16.797  1.00 43.09           C  
ATOM   3405  N   ALA B 148       3.094  27.250  18.750  1.00 40.50           N  
ATOM   3406  CA  ALA B 148       4.379  26.641  18.422  1.00 40.50           C  
ATOM   3407  C   ALA B 148       4.215  25.172  18.062  1.00 40.50           C  
ATOM   3408  CB  ALA B 148       5.352  26.797  19.594  1.00 40.50           C  
ATOM   3409  O   ALA B 148       5.129  24.547  17.516  1.00 40.50           O  
ATOM   3410  N   ALA B 149       3.051  24.703  18.594  1.00 43.44           N  
ATOM   3411  CA  ALA B 149       2.875  23.281  18.391  1.00 43.44           C  
ATOM   3412  C   ALA B 149       2.977  22.922  16.906  1.00 43.44           C  
ATOM   3413  CB  ALA B 149       1.532  22.812  18.953  1.00 43.44           C  
ATOM   3414  O   ALA B 149       3.701  22.000  16.531  1.00 43.44           O  
ATOM   3415  N   PRO B 150       2.059  23.703  16.250  1.00 41.38           N  
ATOM   3416  CA  PRO B 150       2.258  23.328  14.852  1.00 41.38           C  
ATOM   3417  C   PRO B 150       3.658  23.656  14.344  1.00 41.38           C  
ATOM   3418  CB  PRO B 150       1.198  24.141  14.117  1.00 41.38           C  
ATOM   3419  O   PRO B 150       4.070  23.172  13.289  1.00 41.38           O  
ATOM   3420  CG  PRO B 150       0.454  24.859  15.195  1.00 41.38           C  
ATOM   3421  CD  PRO B 150       1.125  24.578  16.500  1.00 41.38           C  
ATOM   3422  N   LEU B 151       4.223  24.641  15.109  1.00 38.78           N  
ATOM   3423  CA  LEU B 151       5.582  25.062  14.781  1.00 38.78           C  
ATOM   3424  C   LEU B 151       6.605  24.062  15.305  1.00 38.78           C  
ATOM   3425  CB  LEU B 151       5.863  26.453  15.359  1.00 38.78           C  
ATOM   3426  O   LEU B 151       7.805  24.219  15.070  1.00 38.78           O  
ATOM   3427  CG  LEU B 151       5.000  27.594  14.836  1.00 38.78           C  
ATOM   3428  CD1 LEU B 151       5.035  28.766  15.805  1.00 38.78           C  
ATOM   3429  CD2 LEU B 151       5.465  28.016  13.445  1.00 38.78           C  
ATOM   3430  N   ALA B 152       6.098  23.438  16.359  1.00 37.38           N  
ATOM   3431  CA  ALA B 152       7.074  22.422  16.766  1.00 37.38           C  
ATOM   3432  C   ALA B 152       7.496  21.562  15.586  1.00 37.38           C  
ATOM   3433  CB  ALA B 152       6.512  21.547  17.891  1.00 37.38           C  
ATOM   3434  O   ALA B 152       6.645  21.078  14.828  1.00 37.38           O  
ATOM   3435  N   PRO B 153       8.562  21.969  15.008  1.00 38.50           N  
ATOM   3436  CA  PRO B 153       9.055  21.219  13.844  1.00 38.50           C  
ATOM   3437  C   PRO B 153       8.625  19.766  13.844  1.00 38.50           C  
ATOM   3438  CB  PRO B 153      10.578  21.344  13.969  1.00 38.50           C  
ATOM   3439  O   PRO B 153       9.117  18.969  13.039  1.00 38.50           O  
ATOM   3440  CG  PRO B 153      10.805  21.969  15.305  1.00 38.50           C  
ATOM   3441  CD  PRO B 153       9.469  22.297  15.906  1.00 38.50           C  
ATOM   3442  N   GLY B 154       8.461  19.094  14.867  1.00 41.91           N  
ATOM   3443  CA  GLY B 154       8.555  17.656  14.633  1.00 41.91           C  
ATOM   3444  C   GLY B 154       7.492  17.141  13.680  1.00 41.91           C  
ATOM   3445  O   GLY B 154       6.355  17.609  13.695  1.00 41.91           O  
ATOM   3446  N   PRO B 155       8.008  17.078  12.477  1.00 47.62           N  
ATOM   3447  CA  PRO B 155       7.121  16.453  11.492  1.00 47.62           C  
ATOM   3448  C   PRO B 155       6.199  15.406  12.117  1.00 47.62           C  
ATOM   3449  CB  PRO B 155       8.094  15.805  10.508  1.00 47.62           C  
ATOM   3450  O   PRO B 155       6.676  14.391  12.648  1.00 47.62           O  
ATOM   3451  CG  PRO B 155       9.422  15.844  11.188  1.00 47.62           C  
ATOM   3452  CD  PRO B 155       9.305  16.719  12.406  1.00 47.62           C  
ATOM   3453  N   ARG B 156       5.102  15.695  12.781  1.00 59.81           N  
ATOM   3454  CA  ARG B 156       4.227  14.664  13.328  1.00 59.81           C  
ATOM   3455  C   ARG B 156       3.520  13.898  12.211  1.00 59.81           C  
ATOM   3456  CB  ARG B 156       3.195  15.273  14.281  1.00 59.81           C  
ATOM   3457  O   ARG B 156       3.172  14.477  11.180  1.00 59.81           O  
ATOM   3458  CG  ARG B 156       3.742  15.586  15.664  1.00 59.81           C  
ATOM   3459  CD  ARG B 156       2.656  16.109  16.594  1.00 59.81           C  
ATOM   3460  NE  ARG B 156       3.203  16.516  17.875  1.00 59.81           N  
ATOM   3461  NH1 ARG B 156       1.161  17.094  18.797  1.00 59.81           N  
ATOM   3462  NH2 ARG B 156       3.082  17.328  20.031  1.00 59.81           N  
ATOM   3463  CZ  ARG B 156       2.480  16.984  18.906  1.00 59.81           C  
ATOM   3464  N   ALA B 157       3.855  12.594  12.180  1.00 73.62           N  
ATOM   3465  CA  ALA B 157       3.078  11.711  11.305  1.00 73.62           C  
ATOM   3466  C   ALA B 157       1.636  12.195  11.188  1.00 73.62           C  
ATOM   3467  CB  ALA B 157       3.115  10.281  11.820  1.00 73.62           C  
ATOM   3468  O   ALA B 157       1.025  12.594  12.188  1.00 73.62           O  
ATOM   3469  N   PRO B 158       1.250  12.391   9.961  1.00 80.25           N  
ATOM   3470  CA  PRO B 158      -0.134  12.828   9.758  1.00 80.25           C  
ATOM   3471  C   PRO B 158      -1.150  11.883  10.398  1.00 80.25           C  
ATOM   3472  CB  PRO B 158      -0.278  12.836   8.234  1.00 80.25           C  
ATOM   3473  O   PRO B 158      -0.872  10.695  10.570  1.00 80.25           O  
ATOM   3474  CG  PRO B 158       0.726  11.836   7.754  1.00 80.25           C  
ATOM   3475  CD  PRO B 158       1.884  11.820   8.711  1.00 80.25           C  
ATOM   3476  N   ARG B 159      -2.223  12.508  10.805  1.00 86.94           N  
ATOM   3477  CA  ARG B 159      -3.322  11.711  11.328  1.00 86.94           C  
ATOM   3478  C   ARG B 159      -4.105  11.047  10.203  1.00 86.94           C  
ATOM   3479  CB  ARG B 159      -4.258  12.570  12.180  1.00 86.94           C  
ATOM   3480  O   ARG B 159      -4.492  11.703   9.234  1.00 86.94           O  
ATOM   3481  CG  ARG B 159      -5.391  11.797  12.836  1.00 86.94           C  
ATOM   3482  CD  ARG B 159      -6.273  12.695  13.688  1.00 86.94           C  
ATOM   3483  NE  ARG B 159      -7.414  11.969  14.234  1.00 86.94           N  
ATOM   3484  NH1 ARG B 159      -8.281  13.773  15.383  1.00 86.94           N  
ATOM   3485  NH2 ARG B 159      -9.336  11.742  15.469  1.00 86.94           N  
ATOM   3486  CZ  ARG B 159      -8.344  12.492  15.023  1.00 86.94           C  
ATOM   3487  N   VAL B 160      -4.273   9.789  10.305  1.00 91.62           N  
ATOM   3488  CA  VAL B 160      -5.148   9.062   9.383  1.00 91.62           C  
ATOM   3489  C   VAL B 160      -6.605   9.250   9.797  1.00 91.62           C  
ATOM   3490  CB  VAL B 160      -4.797   7.559   9.344  1.00 91.62           C  
ATOM   3491  O   VAL B 160      -7.020   8.789  10.859  1.00 91.62           O  
ATOM   3492  CG1 VAL B 160      -5.746   6.809   8.406  1.00 91.62           C  
ATOM   3493  CG2 VAL B 160      -3.346   7.359   8.906  1.00 91.62           C  
ATOM   3494  N   GLU B 161      -7.422   9.719   8.891  1.00 91.62           N  
ATOM   3495  CA  GLU B 161      -8.781  10.109   9.242  1.00 91.62           C  
ATOM   3496  C   GLU B 161      -9.781   9.008   8.906  1.00 91.62           C  
ATOM   3497  CB  GLU B 161      -9.172  11.406   8.516  1.00 91.62           C  
ATOM   3498  O   GLU B 161     -10.891   8.977   9.453  1.00 91.62           O  
ATOM   3499  CG  GLU B 161      -8.391  12.625   8.977  1.00 91.62           C  
ATOM   3500  CD  GLU B 161      -8.828  13.914   8.297  1.00 91.62           C  
ATOM   3501  OE1 GLU B 161      -8.242  14.984   8.578  1.00 91.62           O  
ATOM   3502  OE2 GLU B 161      -9.766  13.852   7.469  1.00 91.62           O  
ATOM   3503  N   ALA B 162      -9.438   8.180   8.016  1.00 95.69           N  
ATOM   3504  CA  ALA B 162     -10.344   7.125   7.566  1.00 95.69           C  
ATOM   3505  C   ALA B 162      -9.586   5.828   7.297  1.00 95.69           C  
ATOM   3506  CB  ALA B 162     -11.086   7.574   6.312  1.00 95.69           C  
ATOM   3507  O   ALA B 162      -8.609   5.816   6.547  1.00 95.69           O  
ATOM   3508  N   ALA B 163     -10.062   4.824   7.926  1.00 97.94           N  
ATOM   3509  CA  ALA B 163      -9.445   3.506   7.785  1.00 97.94           C  
ATOM   3510  C   ALA B 163     -10.320   2.424   8.414  1.00 97.94           C  
ATOM   3511  CB  ALA B 163      -8.055   3.496   8.422  1.00 97.94           C  
ATOM   3512  O   ALA B 163     -11.023   2.678   9.391  1.00 97.94           O  
ATOM   3513  N   PHE B 164     -10.242   1.264   7.812  1.00 97.56           N  
ATOM   3514  CA  PHE B 164     -10.922   0.125   8.414  1.00 97.56           C  
ATOM   3515  C   PHE B 164     -10.258  -1.184   8.008  1.00 97.56           C  
ATOM   3516  CB  PHE B 164     -12.406   0.109   8.016  1.00 97.56           C  
ATOM   3517  O   PHE B 164      -9.578  -1.245   6.980  1.00 97.56           O  
ATOM   3518  CG  PHE B 164     -12.648  -0.336   6.598  1.00 97.56           C  
ATOM   3519  CD1 PHE B 164     -12.680   0.588   5.562  1.00 97.56           C  
ATOM   3520  CD2 PHE B 164     -12.836  -1.680   6.305  1.00 97.56           C  
ATOM   3521  CE1 PHE B 164     -12.906   0.179   4.250  1.00 97.56           C  
ATOM   3522  CE2 PHE B 164     -13.062  -2.096   4.992  1.00 97.56           C  
ATOM   3523  CZ  PHE B 164     -13.094  -1.165   3.969  1.00 97.56           C  
ATOM   3524  N   LEU B 165     -10.406  -2.150   8.805  1.00 97.44           N  
ATOM   3525  CA  LEU B 165     -10.078  -3.549   8.547  1.00 97.44           C  
ATOM   3526  C   LEU B 165     -11.172  -4.469   9.070  1.00 97.44           C  
ATOM   3527  CB  LEU B 165      -8.742  -3.910   9.195  1.00 97.44           C  
ATOM   3528  O   LEU B 165     -11.469  -4.480  10.266  1.00 97.44           O  
ATOM   3529  CG  LEU B 165      -8.250  -5.344   8.977  1.00 97.44           C  
ATOM   3530  CD1 LEU B 165      -6.723  -5.371   8.891  1.00 97.44           C  
ATOM   3531  CD2 LEU B 165      -8.750  -6.254  10.086  1.00 97.44           C  
ATOM   3532  N   CYS B 166     -11.766  -5.230   8.203  1.00 97.88           N  
ATOM   3533  CA  CYS B 166     -12.828  -6.145   8.602  1.00 97.88           C  
ATOM   3534  C   CYS B 166     -12.570  -7.547   8.062  1.00 97.88           C  
ATOM   3535  CB  CYS B 166     -14.180  -5.645   8.102  1.00 97.88           C  
ATOM   3536  O   CYS B 166     -11.664  -7.750   7.246  1.00 97.88           O  
ATOM   3537  SG  CYS B 166     -14.328  -5.605   6.305  1.00 97.88           S  
ATOM   3538  N   ARG B 167     -13.312  -8.492   8.648  1.00 97.69           N  
ATOM   3539  CA  ARG B 167     -13.195  -9.898   8.273  1.00 97.69           C  
ATOM   3540  C   ARG B 167     -14.570 -10.508   7.996  1.00 97.69           C  
ATOM   3541  CB  ARG B 167     -12.484 -10.688   9.375  1.00 97.69           C  
ATOM   3542  O   ARG B 167     -15.578 -10.055   8.547  1.00 97.69           O  
ATOM   3543  CG  ARG B 167     -11.031 -10.305   9.570  1.00 97.69           C  
ATOM   3544  CD  ARG B 167     -10.328 -11.219  10.570  1.00 97.69           C  
ATOM   3545  NE  ARG B 167      -8.914 -10.898  10.688  1.00 97.69           N  
ATOM   3546  NH1 ARG B 167      -8.484 -12.477  12.328  1.00 97.69           N  
ATOM   3547  NH2 ARG B 167      -6.797 -11.133  11.547  1.00 97.69           N  
ATOM   3548  CZ  ARG B 167      -8.070 -11.508  11.523  1.00 97.69           C  
ATOM   3549  N   LEU B 168     -14.516 -11.445   7.125  1.00 97.81           N  
ATOM   3550  CA  LEU B 168     -15.742 -12.172   6.809  1.00 97.81           C  
ATOM   3551  C   LEU B 168     -16.219 -12.992   8.008  1.00 97.81           C  
ATOM   3552  CB  LEU B 168     -15.539 -13.086   5.598  1.00 97.81           C  
ATOM   3553  O   LEU B 168     -15.438 -13.734   8.594  1.00 97.81           O  
ATOM   3554  CG  LEU B 168     -16.797 -13.586   4.902  1.00 97.81           C  
ATOM   3555  CD1 LEU B 168     -17.531 -12.430   4.215  1.00 97.81           C  
ATOM   3556  CD2 LEU B 168     -16.469 -14.680   3.898  1.00 97.81           C  
ATOM   3557  N   ARG B 169     -17.453 -12.867   8.305  1.00 97.19           N  
ATOM   3558  CA  ARG B 169     -18.016 -13.469   9.508  1.00 97.19           C  
ATOM   3559  C   ARG B 169     -18.219 -14.969   9.328  1.00 97.19           C  
ATOM   3560  CB  ARG B 169     -19.344 -12.805   9.875  1.00 97.19           C  
ATOM   3561  O   ARG B 169     -17.922 -15.750  10.234  1.00 97.19           O  
ATOM   3562  CG  ARG B 169     -19.938 -13.297  11.188  1.00 97.19           C  
ATOM   3563  CD  ARG B 169     -21.094 -12.414  11.648  1.00 97.19           C  
ATOM   3564  NE  ARG B 169     -20.625 -11.141  12.180  1.00 97.19           N  
ATOM   3565  NH1 ARG B 169     -22.656 -10.070  12.000  1.00 97.19           N  
ATOM   3566  NH2 ARG B 169     -20.844  -8.953  12.828  1.00 97.19           N  
ATOM   3567  CZ  ARG B 169     -21.375 -10.062  12.336  1.00 97.19           C  
ATOM   3568  N   ARG B 170     -18.703 -15.383   8.156  1.00 96.94           N  
ATOM   3569  CA  ARG B 170     -19.000 -16.781   7.883  1.00 96.94           C  
ATOM   3570  C   ARG B 170     -18.516 -17.188   6.496  1.00 96.94           C  
ATOM   3571  CB  ARG B 170     -20.500 -17.047   8.008  1.00 96.94           C  
ATOM   3572  O   ARG B 170     -18.203 -16.328   5.668  1.00 96.94           O  
ATOM   3573  CG  ARG B 170     -21.078 -16.719   9.383  1.00 96.94           C  
ATOM   3574  CD  ARG B 170     -22.578 -16.938   9.430  1.00 96.94           C  
ATOM   3575  NE  ARG B 170     -23.141 -16.562  10.727  1.00 96.94           N  
ATOM   3576  NH1 ARG B 170     -25.344 -16.938  10.125  1.00 96.94           N  
ATOM   3577  NH2 ARG B 170     -24.828 -16.203  12.234  1.00 96.94           N  
ATOM   3578  CZ  ARG B 170     -24.438 -16.562  11.023  1.00 96.94           C  
ATOM   3579  N   ASP B 171     -18.484 -18.453   6.383  1.00 96.94           N  
ATOM   3580  CA  ASP B 171     -18.141 -18.969   5.066  1.00 96.94           C  
ATOM   3581  C   ASP B 171     -19.172 -18.562   4.020  1.00 96.94           C  
ATOM   3582  CB  ASP B 171     -18.016 -20.500   5.109  1.00 96.94           C  
ATOM   3583  O   ASP B 171     -20.375 -18.531   4.301  1.00 96.94           O  
ATOM   3584  CG  ASP B 171     -16.781 -20.984   5.855  1.00 96.94           C  
ATOM   3585  OD1 ASP B 171     -16.016 -20.141   6.375  1.00 96.94           O  
ATOM   3586  OD2 ASP B 171     -16.578 -22.203   5.926  1.00 96.94           O  
ATOM   3587  N   ALA B 172     -18.641 -18.234   2.904  1.00 96.69           N  
ATOM   3588  CA  ALA B 172     -19.500 -17.875   1.774  1.00 96.69           C  
ATOM   3589  C   ALA B 172     -19.297 -18.844   0.611  1.00 96.69           C  
ATOM   3590  CB  ALA B 172     -19.219 -16.438   1.325  1.00 96.69           C  
ATOM   3591  O   ALA B 172     -18.188 -18.984   0.096  1.00 96.69           O  
ATOM   3592  N   LEU B 173     -20.375 -19.453   0.212  1.00 95.81           N  
ATOM   3593  CA  LEU B 173     -20.328 -20.344  -0.944  1.00 95.81           C  
ATOM   3594  C   LEU B 173     -20.453 -19.562  -2.242  1.00 95.81           C  
ATOM   3595  CB  LEU B 173     -21.438 -21.406  -0.857  1.00 95.81           C  
ATOM   3596  O   LEU B 173     -21.359 -18.734  -2.379  1.00 95.81           O  
ATOM   3597  CG  LEU B 173     -21.516 -22.391  -2.020  1.00 95.81           C  
ATOM   3598  CD1 LEU B 173     -20.312 -23.328  -2.012  1.00 95.81           C  
ATOM   3599  CD2 LEU B 173     -22.828 -23.188  -1.949  1.00 95.81           C  
ATOM   3600  N   VAL B 174     -19.547 -19.734  -3.098  1.00 95.75           N  
ATOM   3601  CA  VAL B 174     -19.578 -19.125  -4.422  1.00 95.75           C  
ATOM   3602  C   VAL B 174     -19.812 -20.203  -5.480  1.00 95.75           C  
ATOM   3603  CB  VAL B 174     -18.281 -18.359  -4.727  1.00 95.75           C  
ATOM   3604  O   VAL B 174     -18.938 -21.047  -5.715  1.00 95.75           O  
ATOM   3605  CG1 VAL B 174     -18.375 -17.641  -6.066  1.00 95.75           C  
ATOM   3606  CG2 VAL B 174     -17.969 -17.359  -3.604  1.00 95.75           C  
ATOM   3607  N   GLU B 175     -20.953 -20.125  -6.152  1.00 94.25           N  
ATOM   3608  CA  GLU B 175     -21.344 -21.125  -7.145  1.00 94.25           C  
ATOM   3609  C   GLU B 175     -20.500 -21.016  -8.406  1.00 94.25           C  
ATOM   3610  CB  GLU B 175     -22.828 -20.984  -7.496  1.00 94.25           C  
ATOM   3611  O   GLU B 175     -19.797 -20.016  -8.609  1.00 94.25           O  
ATOM   3612  CG  GLU B 175     -23.766 -21.219  -6.320  1.00 94.25           C  
ATOM   3613  CD  GLU B 175     -23.750 -22.656  -5.824  1.00 94.25           C  
ATOM   3614  OE1 GLU B 175     -24.219 -22.906  -4.688  1.00 94.25           O  
ATOM   3615  OE2 GLU B 175     -23.281 -23.531  -6.578  1.00 94.25           O  
ATOM   3616  N   ARG B 176     -20.562 -22.094  -9.148  1.00 91.69           N  
ATOM   3617  CA  ARG B 176     -19.859 -22.109 -10.422  1.00 91.69           C  
ATOM   3618  C   ARG B 176     -20.406 -21.047 -11.367  1.00 91.69           C  
ATOM   3619  CB  ARG B 176     -19.938 -23.484 -11.078  1.00 91.69           C  
ATOM   3620  O   ARG B 176     -21.609 -20.781 -11.383  1.00 91.69           O  
ATOM   3621  CG  ARG B 176     -21.359 -23.922 -11.398  1.00 91.69           C  
ATOM   3622  CD  ARG B 176     -21.391 -25.312 -12.016  1.00 91.69           C  
ATOM   3623  NE  ARG B 176     -22.766 -25.750 -12.266  1.00 91.69           N  
ATOM   3624  NH1 ARG B 176     -22.797 -25.078 -14.477  1.00 91.69           N  
ATOM   3625  NH2 ARG B 176     -24.641 -26.078 -13.547  1.00 91.69           N  
ATOM   3626  CZ  ARG B 176     -23.406 -25.641 -13.430  1.00 91.69           C  
ATOM   3627  N   ARG B 177     -19.484 -20.406 -12.070  1.00 93.38           N  
ATOM   3628  CA  ARG B 177     -19.844 -19.422 -13.086  1.00 93.38           C  
ATOM   3629  C   ARG B 177     -20.781 -18.359 -12.508  1.00 93.38           C  
ATOM   3630  CB  ARG B 177     -20.516 -20.109 -14.281  1.00 93.38           C  
ATOM   3631  O   ARG B 177     -21.812 -18.047 -13.094  1.00 93.38           O  
ATOM   3632  CG  ARG B 177     -19.656 -21.188 -14.922  1.00 93.38           C  
ATOM   3633  CD  ARG B 177     -18.484 -20.609 -15.688  1.00 93.38           C  
ATOM   3634  NE  ARG B 177     -17.719 -21.641 -16.375  1.00 93.38           N  
ATOM   3635  NH1 ARG B 177     -15.828 -20.359 -16.672  1.00 93.38           N  
ATOM   3636  NH2 ARG B 177     -15.883 -22.516 -17.438  1.00 93.38           N  
ATOM   3637  CZ  ARG B 177     -16.484 -21.500 -16.828  1.00 93.38           C  
ATOM   3638  N   ALA B 178     -20.344 -17.797 -11.320  1.00 95.44           N  
ATOM   3639  CA  ALA B 178     -21.141 -16.812 -10.617  1.00 95.44           C  
ATOM   3640  C   ALA B 178     -20.281 -15.648 -10.133  1.00 95.44           C  
ATOM   3641  CB  ALA B 178     -21.875 -17.453  -9.445  1.00 95.44           C  
ATOM   3642  O   ALA B 178     -19.109 -15.828  -9.805  1.00 95.44           O  
ATOM   3643  N   LEU B 179     -20.828 -14.539 -10.172  1.00 96.12           N  
ATOM   3644  CA  LEU B 179     -20.266 -13.336  -9.570  1.00 96.12           C  
ATOM   3645  C   LEU B 179     -20.891 -13.062  -8.203  1.00 96.12           C  
ATOM   3646  CB  LEU B 179     -20.469 -12.125 -10.492  1.00 96.12           C  
ATOM   3647  O   LEU B 179     -22.109 -12.914  -8.102  1.00 96.12           O  
ATOM   3648  CG  LEU B 179     -19.891 -10.797 -10.008  1.00 96.12           C  
ATOM   3649  CD1 LEU B 179     -18.375 -10.836 -10.039  1.00 96.12           C  
ATOM   3650  CD2 LEU B 179     -20.422  -9.648 -10.852  1.00 96.12           C  
ATOM   3651  N   HIS B 180     -20.062 -12.961  -7.207  1.00 96.88           N  
ATOM   3652  CA  HIS B 180     -20.547 -12.836  -5.844  1.00 96.88           C  
ATOM   3653  C   HIS B 180     -19.984 -11.602  -5.156  1.00 96.88           C  
ATOM   3654  CB  HIS B 180     -20.219 -14.086  -5.035  1.00 96.88           C  
ATOM   3655  O   HIS B 180     -18.766 -11.422  -5.105  1.00 96.88           O  
ATOM   3656  CG  HIS B 180     -20.906 -14.156  -3.711  1.00 96.88           C  
ATOM   3657  CD2 HIS B 180     -20.484 -13.805  -2.471  1.00 96.88           C  
ATOM   3658  ND1 HIS B 180     -22.188 -14.633  -3.566  1.00 96.88           N  
ATOM   3659  CE1 HIS B 180     -22.531 -14.578  -2.291  1.00 96.88           C  
ATOM   3660  NE2 HIS B 180     -21.516 -14.078  -1.604  1.00 96.88           N  
ATOM   3661  N   GLU B 181     -20.828 -10.719  -4.680  1.00 96.81           N  
ATOM   3662  CA  GLU B 181     -20.422  -9.609  -3.824  1.00 96.81           C  
ATOM   3663  C   GLU B 181     -20.312 -10.039  -2.365  1.00 96.81           C  
ATOM   3664  CB  GLU B 181     -21.391  -8.438  -3.957  1.00 96.81           C  
ATOM   3665  O   GLU B 181     -21.297 -10.500  -1.779  1.00 96.81           O  
ATOM   3666  CG  GLU B 181     -20.953  -7.172  -3.234  1.00 96.81           C  
ATOM   3667  CD  GLU B 181     -21.859  -5.984  -3.482  1.00 96.81           C  
ATOM   3668  OE1 GLU B 181     -21.500  -4.852  -3.088  1.00 96.81           O  
ATOM   3669  OE2 GLU B 181     -22.938  -6.188  -4.074  1.00 96.81           O  
ATOM   3670  N   LEU B 182     -19.250  -9.914  -1.792  1.00 97.44           N  
ATOM   3671  CA  LEU B 182     -19.016 -10.367  -0.423  1.00 97.44           C  
ATOM   3672  C   LEU B 182     -19.547  -9.344   0.580  1.00 97.44           C  
ATOM   3673  CB  LEU B 182     -17.531 -10.617  -0.181  1.00 97.44           C  
ATOM   3674  O   LEU B 182     -19.469  -8.133   0.343  1.00 97.44           O  
ATOM   3675  CG  LEU B 182     -16.906 -11.773  -0.953  1.00 97.44           C  
ATOM   3676  CD1 LEU B 182     -15.383 -11.758  -0.793  1.00 97.44           C  
ATOM   3677  CD2 LEU B 182     -17.484 -13.102  -0.480  1.00 97.44           C  
ATOM   3678  N   GLY B 183     -20.016  -9.859   1.684  1.00 96.69           N  
ATOM   3679  CA  GLY B 183     -20.562  -9.047   2.758  1.00 96.69           C  
ATOM   3680  C   GLY B 183     -20.594  -9.758   4.098  1.00 96.69           C  
ATOM   3681  O   GLY B 183     -19.891 -10.758   4.281  1.00 96.69           O  
ATOM   3682  N   VAL B 184     -21.234  -9.109   4.934  1.00 97.06           N  
ATOM   3683  CA  VAL B 184     -21.391  -9.625   6.289  1.00 97.06           C  
ATOM   3684  C   VAL B 184     -20.016  -9.805   6.941  1.00 97.06           C  
ATOM   3685  CB  VAL B 184     -22.156 -10.961   6.297  1.00 97.06           C  
ATOM   3686  O   VAL B 184     -19.578 -10.930   7.164  1.00 97.06           O  
ATOM   3687  CG1 VAL B 184     -22.484 -11.398   7.730  1.00 97.06           C  
ATOM   3688  CG2 VAL B 184     -23.453 -10.844   5.477  1.00 97.06           C  
ATOM   3689  N   TYR B 185     -19.516  -8.742   7.230  1.00 97.88           N  
ATOM   3690  CA  TYR B 185     -18.203  -8.664   7.867  1.00 97.88           C  
ATOM   3691  C   TYR B 185     -18.344  -8.383   9.359  1.00 97.88           C  
ATOM   3692  CB  TYR B 185     -17.344  -7.590   7.203  1.00 97.88           C  
ATOM   3693  O   TYR B 185     -19.438  -8.125   9.852  1.00 97.88           O  
ATOM   3694  CG  TYR B 185     -16.984  -7.891   5.766  1.00 97.88           C  
ATOM   3695  CD1 TYR B 185     -15.859  -8.641   5.445  1.00 97.88           C  
ATOM   3696  CD2 TYR B 185     -17.781  -7.422   4.727  1.00 97.88           C  
ATOM   3697  CE1 TYR B 185     -15.539  -8.922   4.125  1.00 97.88           C  
ATOM   3698  CE2 TYR B 185     -17.469  -7.695   3.400  1.00 97.88           C  
ATOM   3699  OH  TYR B 185     -16.031  -8.711   1.798  1.00 97.88           O  
ATOM   3700  CZ  TYR B 185     -16.344  -8.445   3.109  1.00 97.88           C  
ATOM   3701  N   TYR B 186     -17.250  -8.500  10.016  1.00 97.44           N  
ATOM   3702  CA  TYR B 186     -17.125  -8.047  11.398  1.00 97.44           C  
ATOM   3703  C   TYR B 186     -15.773  -7.371  11.633  1.00 97.44           C  
ATOM   3704  CB  TYR B 186     -17.297  -9.219  12.367  1.00 97.44           C  
ATOM   3705  O   TYR B 186     -14.844  -7.547  10.844  1.00 97.44           O  
ATOM   3706  CG  TYR B 186     -16.109 -10.164  12.398  1.00 97.44           C  
ATOM   3707  CD1 TYR B 186     -15.992 -11.188  11.461  1.00 97.44           C  
ATOM   3708  CD2 TYR B 186     -15.125 -10.031  13.359  1.00 97.44           C  
ATOM   3709  CE1 TYR B 186     -14.906 -12.055  11.484  1.00 97.44           C  
ATOM   3710  CE2 TYR B 186     -14.031 -10.891  13.391  1.00 97.44           C  
ATOM   3711  OH  TYR B 186     -12.859 -12.766  12.484  1.00 97.44           O  
ATOM   3712  CZ  TYR B 186     -13.938 -11.906  12.453  1.00 97.44           C  
ATOM   3713  N   LEU B 187     -15.773  -6.562  12.633  1.00 96.31           N  
ATOM   3714  CA  LEU B 187     -14.539  -5.902  13.047  1.00 96.31           C  
ATOM   3715  C   LEU B 187     -13.805  -6.730  14.094  1.00 96.31           C  
ATOM   3716  CB  LEU B 187     -14.844  -4.508  13.602  1.00 96.31           C  
ATOM   3717  O   LEU B 187     -14.289  -6.883  15.219  1.00 96.31           O  
ATOM   3718  CG  LEU B 187     -15.430  -3.500  12.609  1.00 96.31           C  
ATOM   3719  CD1 LEU B 187     -15.945  -2.271  13.352  1.00 96.31           C  
ATOM   3720  CD2 LEU B 187     -14.391  -3.102  11.570  1.00 96.31           C  
ATOM   3721  N   PRO B 188     -12.688  -7.199  13.703  1.00 94.38           N  
ATOM   3722  CA  PRO B 188     -11.961  -8.008  14.688  1.00 94.38           C  
ATOM   3723  C   PRO B 188     -11.516  -7.199  15.898  1.00 94.38           C  
ATOM   3724  CB  PRO B 188     -10.750  -8.516  13.891  1.00 94.38           C  
ATOM   3725  O   PRO B 188     -11.117  -6.039  15.766  1.00 94.38           O  
ATOM   3726  CG  PRO B 188     -10.648  -7.590  12.727  1.00 94.38           C  
ATOM   3727  CD  PRO B 188     -11.984  -6.949  12.500  1.00 94.38           C  
ATOM   3728  N   ASP B 189     -11.680  -7.754  17.047  1.00 92.38           N  
ATOM   3729  CA  ASP B 189     -11.141  -7.191  18.281  1.00 92.38           C  
ATOM   3730  C   ASP B 189      -9.758  -7.773  18.594  1.00 92.38           C  
ATOM   3731  CB  ASP B 189     -12.094  -7.445  19.438  1.00 92.38           C  
ATOM   3732  O   ASP B 189      -9.609  -8.555  19.531  1.00 92.38           O  
ATOM   3733  CG  ASP B 189     -11.703  -6.695  20.703  1.00 92.38           C  
ATOM   3734  OD1 ASP B 189     -10.961  -5.695  20.609  1.00 92.38           O  
ATOM   3735  OD2 ASP B 189     -12.133  -7.117  21.797  1.00 92.38           O  
ATOM   3736  N   ALA B 190      -8.812  -7.484  17.859  1.00 93.38           N  
ATOM   3737  CA  ALA B 190      -7.449  -8.000  17.969  1.00 93.38           C  
ATOM   3738  C   ALA B 190      -6.422  -6.883  17.781  1.00 93.38           C  
ATOM   3739  CB  ALA B 190      -7.219  -9.102  16.938  1.00 93.38           C  
ATOM   3740  O   ALA B 190      -6.680  -5.902  17.078  1.00 93.38           O  
ATOM   3741  N   GLU B 191      -5.336  -7.086  18.484  1.00 94.56           N  
ATOM   3742  CA  GLU B 191      -4.238  -6.148  18.266  1.00 94.56           C  
ATOM   3743  C   GLU B 191      -3.826  -6.109  16.797  1.00 94.56           C  
ATOM   3744  CB  GLU B 191      -3.035  -6.527  19.141  1.00 94.56           C  
ATOM   3745  O   GLU B 191      -3.734  -7.148  16.141  1.00 94.56           O  
ATOM   3746  CG  GLU B 191      -3.279  -6.348  20.641  1.00 94.56           C  
ATOM   3747  CD  GLU B 191      -1.998  -6.332  21.453  1.00 94.56           C  
ATOM   3748  OE1 GLU B 191      -2.074  -6.227  22.703  1.00 94.56           O  
ATOM   3749  OE2 GLU B 191      -0.908  -6.426  20.844  1.00 94.56           O  
ATOM   3750  N   GLY B 192      -3.654  -4.895  16.359  1.00 93.94           N  
ATOM   3751  CA  GLY B 192      -3.273  -4.746  14.969  1.00 93.94           C  
ATOM   3752  C   GLY B 192      -4.426  -4.320  14.078  1.00 93.94           C  
ATOM   3753  O   GLY B 192      -4.211  -3.846  12.961  1.00 93.94           O  
ATOM   3754  N   ALA B 193      -5.645  -4.562  14.531  1.00 94.06           N  
ATOM   3755  CA  ALA B 193      -6.828  -4.129  13.797  1.00 94.06           C  
ATOM   3756  C   ALA B 193      -7.078  -2.635  13.992  1.00 94.06           C  
ATOM   3757  CB  ALA B 193      -8.047  -4.934  14.227  1.00 94.06           C  
ATOM   3758  O   ALA B 193      -6.457  -2.006  14.852  1.00 94.06           O  
ATOM   3759  N   PHE B 194      -7.910  -2.070  13.078  1.00 94.50           N  
ATOM   3760  CA  PHE B 194      -8.102  -0.628  13.156  1.00 94.50           C  
ATOM   3761  C   PHE B 194      -9.430  -0.225  12.531  1.00 94.50           C  
ATOM   3762  CB  PHE B 194      -6.949   0.108  12.469  1.00 94.50           C  
ATOM   3763  O   PHE B 194      -9.969  -0.948  11.688  1.00 94.50           O  
ATOM   3764  CG  PHE B 194      -6.684  -0.360  11.062  1.00 94.50           C  
ATOM   3765  CD1 PHE B 194      -5.723  -1.333  10.812  1.00 94.50           C  
ATOM   3766  CD2 PHE B 194      -7.391   0.174  10.000  1.00 94.50           C  
ATOM   3767  CE1 PHE B 194      -5.473  -1.769   9.516  1.00 94.50           C  
ATOM   3768  CE2 PHE B 194      -7.148  -0.256   8.695  1.00 94.50           C  
ATOM   3769  CZ  PHE B 194      -6.188  -1.227   8.453  1.00 94.50           C  
ATOM   3770  N   ARG B 195      -9.945   0.838  12.977  1.00 95.06           N  
ATOM   3771  CA  ARG B 195     -11.117   1.528  12.438  1.00 95.06           C  
ATOM   3772  C   ARG B 195     -11.047   3.023  12.727  1.00 95.06           C  
ATOM   3773  CB  ARG B 195     -12.398   0.938  13.016  1.00 95.06           C  
ATOM   3774  O   ARG B 195     -10.883   3.430  13.883  1.00 95.06           O  
ATOM   3775  CG  ARG B 195     -13.672   1.568  12.469  1.00 95.06           C  
ATOM   3776  CD  ARG B 195     -14.914   0.977  13.109  1.00 95.06           C  
ATOM   3777  NE  ARG B 195     -16.125   1.635  12.633  1.00 95.06           N  
ATOM   3778  NH1 ARG B 195     -17.578   0.337  13.891  1.00 95.06           N  
ATOM   3779  NH2 ARG B 195     -18.406   1.979  12.523  1.00 95.06           N  
ATOM   3780  CZ  ARG B 195     -17.359   1.315  13.016  1.00 95.06           C  
ATOM   3781  N   ARG B 196     -11.062   3.730  11.664  1.00 93.75           N  
ATOM   3782  CA  ARG B 196     -11.078   5.188  11.766  1.00 93.75           C  
ATOM   3783  C   ARG B 196     -12.141   5.785  10.852  1.00 93.75           C  
ATOM   3784  CB  ARG B 196      -9.703   5.766  11.422  1.00 93.75           C  
ATOM   3785  O   ARG B 196     -12.164   5.500   9.656  1.00 93.75           O  
ATOM   3786  CG  ARG B 196      -8.633   5.465  12.461  1.00 93.75           C  
ATOM   3787  CD  ARG B 196      -8.805   6.309  13.711  1.00 93.75           C  
ATOM   3788  NE  ARG B 196      -7.695   6.121  14.648  1.00 93.75           N  
ATOM   3789  NH1 ARG B 196      -6.719   8.172  14.227  1.00 93.75           N  
ATOM   3790  NH2 ARG B 196      -5.773   6.738  15.742  1.00 93.75           N  
ATOM   3791  CZ  ARG B 196      -6.730   7.012  14.867  1.00 93.75           C  
ATOM   3792  N   GLY B 197     -13.031   6.602  11.391  1.00 92.12           N  
ATOM   3793  CA  GLY B 197     -14.023   7.277  10.578  1.00 92.12           C  
ATOM   3794  C   GLY B 197     -15.203   6.391  10.219  1.00 92.12           C  
ATOM   3795  O   GLY B 197     -15.172   5.180  10.445  1.00 92.12           O  
ATOM   3796  N   PRO B 198     -16.188   7.000   9.688  1.00 93.88           N  
ATOM   3797  CA  PRO B 198     -17.391   6.262   9.273  1.00 93.88           C  
ATOM   3798  C   PRO B 198     -17.281   5.715   7.852  1.00 93.88           C  
ATOM   3799  CB  PRO B 198     -18.500   7.309   9.375  1.00 93.88           C  
ATOM   3800  O   PRO B 198     -16.219   5.812   7.223  1.00 93.88           O  
ATOM   3801  CG  PRO B 198     -17.859   8.594   8.969  1.00 93.88           C  
ATOM   3802  CD  PRO B 198     -16.422   8.578   9.445  1.00 93.88           C  
ATOM   3803  N   GLY B 199     -18.375   4.980   7.461  1.00 96.50           N  
ATOM   3804  CA  GLY B 199     -18.484   4.625   6.055  1.00 96.50           C  
ATOM   3805  C   GLY B 199     -18.641   3.135   5.824  1.00 96.50           C  
ATOM   3806  O   GLY B 199     -19.125   2.711   4.777  1.00 96.50           O  
ATOM   3807  N   LEU B 200     -18.203   2.311   6.703  1.00 96.81           N  
ATOM   3808  CA  LEU B 200     -18.219   0.865   6.508  1.00 96.81           C  
ATOM   3809  C   LEU B 200     -19.578   0.286   6.914  1.00 96.81           C  
ATOM   3810  CB  LEU B 200     -17.109   0.196   7.309  1.00 96.81           C  
ATOM   3811  O   LEU B 200     -20.031   0.488   8.047  1.00 96.81           O  
ATOM   3812  CG  LEU B 200     -17.016  -1.328   7.215  1.00 96.81           C  
ATOM   3813  CD1 LEU B 200     -16.719  -1.753   5.781  1.00 96.81           C  
ATOM   3814  CD2 LEU B 200     -15.953  -1.866   8.164  1.00 96.81           C  
ATOM   3815  N   ASN B 201     -20.219  -0.269   6.043  1.00 97.44           N  
ATOM   3816  CA  ASN B 201     -21.406  -1.071   6.305  1.00 97.44           C  
ATOM   3817  C   ASN B 201     -21.078  -2.559   6.383  1.00 97.44           C  
ATOM   3818  CB  ASN B 201     -22.469  -0.823   5.230  1.00 97.44           C  
ATOM   3819  O   ASN B 201     -20.859  -3.207   5.359  1.00 97.44           O  
ATOM   3820  CG  ASN B 201     -23.797  -1.488   5.555  1.00 97.44           C  
ATOM   3821  ND2 ASN B 201     -24.891  -0.794   5.273  1.00 97.44           N  
ATOM   3822  OD1 ASN B 201     -23.828  -2.615   6.055  1.00 97.44           O  
ATOM   3823  N   LEU B 202     -21.172  -3.131   7.523  1.00 97.06           N  
ATOM   3824  CA  LEU B 202     -20.719  -4.496   7.773  1.00 97.06           C  
ATOM   3825  C   LEU B 202     -21.656  -5.508   7.129  1.00 97.06           C  
ATOM   3826  CB  LEU B 202     -20.609  -4.762   9.273  1.00 97.06           C  
ATOM   3827  O   LEU B 202     -21.234  -6.609   6.773  1.00 97.06           O  
ATOM   3828  CG  LEU B 202     -19.484  -4.035  10.023  1.00 97.06           C  
ATOM   3829  CD1 LEU B 202     -19.703  -4.125  11.523  1.00 97.06           C  
ATOM   3830  CD2 LEU B 202     -18.141  -4.613   9.633  1.00 97.06           C  
ATOM   3831  N   THR B 203     -22.812  -5.207   6.965  1.00 97.06           N  
ATOM   3832  CA  THR B 203     -23.812  -6.117   6.410  1.00 97.06           C  
ATOM   3833  C   THR B 203     -23.688  -6.191   4.891  1.00 97.06           C  
ATOM   3834  CB  THR B 203     -25.234  -5.691   6.797  1.00 97.06           C  
ATOM   3835  O   THR B 203     -23.500  -7.270   4.328  1.00 97.06           O  
ATOM   3836  CG2 THR B 203     -26.266  -6.691   6.285  1.00 97.06           C  
ATOM   3837  OG1 THR B 203     -25.344  -5.609   8.227  1.00 97.06           O  
ATOM   3838  N   SER B 204     -23.656  -5.051   4.234  1.00 96.75           N  
ATOM   3839  CA  SER B 204     -23.547  -5.031   2.781  1.00 96.75           C  
ATOM   3840  C   SER B 204     -22.094  -5.246   2.334  1.00 96.75           C  
ATOM   3841  CB  SER B 204     -24.062  -3.707   2.223  1.00 96.75           C  
ATOM   3842  O   SER B 204     -21.859  -5.730   1.228  1.00 96.75           O  
ATOM   3843  OG  SER B 204     -23.203  -2.637   2.584  1.00 96.75           O  
ATOM   3844  N   GLY B 205     -21.203  -4.809   3.184  1.00 97.50           N  
ATOM   3845  CA  GLY B 205     -19.797  -4.902   2.814  1.00 97.50           C  
ATOM   3846  C   GLY B 205     -19.312  -3.709   2.014  1.00 97.50           C  
ATOM   3847  O   GLY B 205     -18.188  -3.713   1.507  1.00 97.50           O  
ATOM   3848  N   GLN B 206     -20.109  -2.680   1.929  1.00 98.12           N  
ATOM   3849  CA  GLN B 206     -19.766  -1.477   1.176  1.00 98.12           C  
ATOM   3850  C   GLN B 206     -19.109  -0.430   2.074  1.00 98.12           C  
ATOM   3851  CB  GLN B 206     -21.016  -0.892   0.507  1.00 98.12           C  
ATOM   3852  O   GLN B 206     -19.547  -0.210   3.203  1.00 98.12           O  
ATOM   3853  CG  GLN B 206     -21.641  -1.810  -0.532  1.00 98.12           C  
ATOM   3854  CD  GLN B 206     -22.984  -1.304  -1.027  1.00 98.12           C  
ATOM   3855  NE2 GLN B 206     -23.547  -1.999  -2.004  1.00 98.12           N  
ATOM   3856  OE1 GLN B 206     -23.500  -0.297  -0.535  1.00 98.12           O  
ATOM   3857  N   TYR B 207     -18.078   0.108   1.604  1.00 98.19           N  
ATOM   3858  CA  TYR B 207     -17.406   1.209   2.291  1.00 98.19           C  
ATOM   3859  C   TYR B 207     -17.609   2.520   1.538  1.00 98.19           C  
ATOM   3860  CB  TYR B 207     -15.922   0.917   2.449  1.00 98.19           C  
ATOM   3861  O   TYR B 207     -17.031   2.719   0.466  1.00 98.19           O  
ATOM   3862  CG  TYR B 207     -15.141   2.053   3.068  1.00 98.19           C  
ATOM   3863  CD1 TYR B 207     -14.219   2.781   2.318  1.00 98.19           C  
ATOM   3864  CD2 TYR B 207     -15.328   2.400   4.402  1.00 98.19           C  
ATOM   3865  CE1 TYR B 207     -13.500   3.828   2.885  1.00 98.19           C  
ATOM   3866  CE2 TYR B 207     -14.609   3.445   4.980  1.00 98.19           C  
ATOM   3867  OH  TYR B 207     -12.992   5.188   4.777  1.00 98.19           O  
ATOM   3868  CZ  TYR B 207     -13.703   4.152   4.215  1.00 98.19           C  
ATOM   3869  N   ARG B 208     -18.297   3.408   2.160  1.00 98.25           N  
ATOM   3870  CA  ARG B 208     -18.562   4.730   1.599  1.00 98.25           C  
ATOM   3871  C   ARG B 208     -17.531   5.746   2.088  1.00 98.25           C  
ATOM   3872  CB  ARG B 208     -19.969   5.195   1.959  1.00 98.25           C  
ATOM   3873  O   ARG B 208     -17.453   6.020   3.287  1.00 98.25           O  
ATOM   3874  CG  ARG B 208     -20.438   6.410   1.171  1.00 98.25           C  
ATOM   3875  CD  ARG B 208     -21.891   6.766   1.490  1.00 98.25           C  
ATOM   3876  NE  ARG B 208     -22.828   5.863   0.828  1.00 98.25           N  
ATOM   3877  NH1 ARG B 208     -23.781   7.500  -0.494  1.00 98.25           N  
ATOM   3878  NH2 ARG B 208     -24.516   5.328  -0.636  1.00 98.25           N  
ATOM   3879  CZ  ARG B 208     -23.703   6.234  -0.099  1.00 98.25           C  
ATOM   3880  N   ALA B 209     -16.859   6.281   1.179  1.00 97.56           N  
ATOM   3881  CA  ALA B 209     -15.773   7.203   1.515  1.00 97.56           C  
ATOM   3882  C   ALA B 209     -16.312   8.453   2.197  1.00 97.56           C  
ATOM   3883  CB  ALA B 209     -14.992   7.582   0.261  1.00 97.56           C  
ATOM   3884  O   ALA B 209     -17.094   9.211   1.599  1.00 97.56           O  
ATOM   3885  N   PRO B 210     -15.875   8.703   3.396  1.00 95.44           N  
ATOM   3886  CA  PRO B 210     -16.312   9.906   4.109  1.00 95.44           C  
ATOM   3887  C   PRO B 210     -15.617  11.172   3.619  1.00 95.44           C  
ATOM   3888  CB  PRO B 210     -15.953   9.609   5.562  1.00 95.44           C  
ATOM   3889  O   PRO B 210     -16.125  12.273   3.818  1.00 95.44           O  
ATOM   3890  CG  PRO B 210     -14.805   8.648   5.484  1.00 95.44           C  
ATOM   3891  CD  PRO B 210     -15.000   7.777   4.273  1.00 95.44           C  
ATOM   3892  N   VAL B 211     -14.391  10.969   3.113  1.00 93.19           N  
ATOM   3893  CA  VAL B 211     -13.578  12.055   2.568  1.00 93.19           C  
ATOM   3894  C   VAL B 211     -13.047  11.656   1.189  1.00 93.19           C  
ATOM   3895  CB  VAL B 211     -12.398  12.406   3.506  1.00 93.19           C  
ATOM   3896  O   VAL B 211     -12.664  10.508   0.970  1.00 93.19           O  
ATOM   3897  CG1 VAL B 211     -11.586  13.570   2.936  1.00 93.19           C  
ATOM   3898  CG2 VAL B 211     -12.922  12.750   4.902  1.00 93.19           C  
ATOM   3899  N   ALA B 212     -13.086  12.703   0.282  1.00 95.19           N  
ATOM   3900  CA  ALA B 212     -12.477  12.453  -1.020  1.00 95.19           C  
ATOM   3901  C   ALA B 212     -10.953  12.328  -0.898  1.00 95.19           C  
ATOM   3902  CB  ALA B 212     -12.836  13.562  -2.004  1.00 95.19           C  
ATOM   3903  O   ALA B 212     -10.320  13.125  -0.207  1.00 95.19           O  
ATOM   3904  N   GLY B 213     -10.422  11.344  -1.496  1.00 96.88           N  
ATOM   3905  CA  GLY B 213      -8.977  11.188  -1.396  1.00 96.88           C  
ATOM   3906  C   GLY B 213      -8.477   9.867  -1.953  1.00 96.88           C  
ATOM   3907  O   GLY B 213      -9.219   9.148  -2.615  1.00 96.88           O  
ATOM   3908  N   PHE B 214      -7.164   9.680  -1.756  1.00 97.44           N  
ATOM   3909  CA  PHE B 214      -6.480   8.453  -2.158  1.00 97.44           C  
ATOM   3910  C   PHE B 214      -6.621   7.379  -1.086  1.00 97.44           C  
ATOM   3911  CB  PHE B 214      -5.000   8.727  -2.438  1.00 97.44           C  
ATOM   3912  O   PHE B 214      -6.160   7.562   0.044  1.00 97.44           O  
ATOM   3913  CG  PHE B 214      -4.762   9.688  -3.574  1.00 97.44           C  
ATOM   3914  CD1 PHE B 214      -4.410   9.219  -4.832  1.00 97.44           C  
ATOM   3915  CD2 PHE B 214      -4.895  11.055  -3.385  1.00 97.44           C  
ATOM   3916  CE1 PHE B 214      -4.191  10.102  -5.891  1.00 97.44           C  
ATOM   3917  CE2 PHE B 214      -4.676  11.945  -4.434  1.00 97.44           C  
ATOM   3918  CZ  PHE B 214      -4.324  11.461  -5.684  1.00 97.44           C  
ATOM   3919  N   TYR B 215      -7.195   6.238  -1.460  1.00 98.06           N  
ATOM   3920  CA  TYR B 215      -7.395   5.129  -0.533  1.00 98.06           C  
ATOM   3921  C   TYR B 215      -6.566   3.918  -0.945  1.00 98.06           C  
ATOM   3922  CB  TYR B 215      -8.875   4.746  -0.461  1.00 98.06           C  
ATOM   3923  O   TYR B 215      -6.688   3.430  -2.070  1.00 98.06           O  
ATOM   3924  CG  TYR B 215      -9.719   5.730   0.312  1.00 98.06           C  
ATOM   3925  CD1 TYR B 215     -10.078   5.484   1.636  1.00 98.06           C  
ATOM   3926  CD2 TYR B 215     -10.164   6.910  -0.281  1.00 98.06           C  
ATOM   3927  CE1 TYR B 215     -10.852   6.391   2.352  1.00 98.06           C  
ATOM   3928  CE2 TYR B 215     -10.945   7.820   0.425  1.00 98.06           C  
ATOM   3929  OH  TYR B 215     -12.055   8.453   2.441  1.00 98.06           O  
ATOM   3930  CZ  TYR B 215     -11.281   7.551   1.738  1.00 98.06           C  
ATOM   3931  N   ALA B 216      -5.754   3.459  -0.063  1.00 98.31           N  
ATOM   3932  CA  ALA B 216      -5.160   2.135  -0.227  1.00 98.31           C  
ATOM   3933  C   ALA B 216      -6.156   1.038   0.139  1.00 98.31           C  
ATOM   3934  CB  ALA B 216      -3.896   2.010   0.623  1.00 98.31           C  
ATOM   3935  O   ALA B 216      -6.520   0.886   1.308  1.00 98.31           O  
ATOM   3936  N   LEU B 217      -6.570   0.255  -0.779  1.00 98.44           N  
ATOM   3937  CA  LEU B 217      -7.555  -0.808  -0.599  1.00 98.44           C  
ATOM   3938  C   LEU B 217      -6.902  -2.180  -0.734  1.00 98.44           C  
ATOM   3939  CB  LEU B 217      -8.688  -0.667  -1.616  1.00 98.44           C  
ATOM   3940  O   LEU B 217      -5.973  -2.354  -1.525  1.00 98.44           O  
ATOM   3941  CG  LEU B 217      -9.531   0.607  -1.522  1.00 98.44           C  
ATOM   3942  CD1 LEU B 217      -9.922   1.085  -2.916  1.00 98.44           C  
ATOM   3943  CD2 LEU B 217     -10.766   0.370  -0.662  1.00 98.44           C  
ATOM   3944  N   ALA B 218      -7.410  -3.096   0.023  1.00 98.31           N  
ATOM   3945  CA  ALA B 218      -6.879  -4.453  -0.031  1.00 98.31           C  
ATOM   3946  C   ALA B 218      -7.953  -5.480   0.312  1.00 98.31           C  
ATOM   3947  CB  ALA B 218      -5.688  -4.598   0.916  1.00 98.31           C  
ATOM   3948  O   ALA B 218      -8.812  -5.227   1.159  1.00 98.31           O  
ATOM   3949  N   ALA B 219      -7.895  -6.609  -0.350  1.00 98.25           N  
ATOM   3950  CA  ALA B 219      -8.727  -7.777  -0.065  1.00 98.25           C  
ATOM   3951  C   ALA B 219      -7.930  -9.070  -0.203  1.00 98.25           C  
ATOM   3952  CB  ALA B 219      -9.945  -7.801  -0.991  1.00 98.25           C  
ATOM   3953  O   ALA B 219      -7.215  -9.258  -1.188  1.00 98.25           O  
ATOM   3954  N   THR B 220      -7.992  -9.859   0.746  1.00 98.06           N  
ATOM   3955  CA  THR B 220      -7.406 -11.195   0.738  1.00 98.06           C  
ATOM   3956  C   THR B 220      -8.445 -12.242   1.122  1.00 98.06           C  
ATOM   3957  CB  THR B 220      -6.207 -11.281   1.698  1.00 98.06           C  
ATOM   3958  O   THR B 220      -8.953 -12.242   2.246  1.00 98.06           O  
ATOM   3959  CG2 THR B 220      -5.586 -12.680   1.677  1.00 98.06           C  
ATOM   3960  OG1 THR B 220      -5.215 -10.328   1.305  1.00 98.06           O  
ATOM   3961  N   LEU B 221      -8.672 -13.195   0.232  1.00 97.62           N  
ATOM   3962  CA  LEU B 221      -9.680 -14.227   0.447  1.00 97.62           C  
ATOM   3963  C   LEU B 221      -9.031 -15.594   0.622  1.00 97.62           C  
ATOM   3964  CB  LEU B 221     -10.672 -14.266  -0.724  1.00 97.62           C  
ATOM   3965  O   LEU B 221      -8.188 -15.992  -0.182  1.00 97.62           O  
ATOM   3966  CG  LEU B 221     -11.328 -12.938  -1.098  1.00 97.62           C  
ATOM   3967  CD1 LEU B 221     -12.312 -13.133  -2.244  1.00 97.62           C  
ATOM   3968  CD2 LEU B 221     -12.023 -12.320   0.113  1.00 97.62           C  
ATOM   3969  N   HIS B 222      -9.469 -16.250   1.646  1.00 95.06           N  
ATOM   3970  CA  HIS B 222      -9.156 -17.656   1.808  1.00 95.06           C  
ATOM   3971  C   HIS B 222     -10.164 -18.547   1.075  1.00 95.06           C  
ATOM   3972  CB  HIS B 222      -9.117 -18.031   3.291  1.00 95.06           C  
ATOM   3973  O   HIS B 222     -11.344 -18.578   1.437  1.00 95.06           O  
ATOM   3974  CG  HIS B 222      -8.078 -17.297   4.066  1.00 95.06           C  
ATOM   3975  CD2 HIS B 222      -8.078 -16.047   4.602  1.00 95.06           C  
ATOM   3976  ND1 HIS B 222      -6.844 -17.844   4.371  1.00 95.06           N  
ATOM   3977  CE1 HIS B 222      -6.137 -16.953   5.059  1.00 95.06           C  
ATOM   3978  NE2 HIS B 222      -6.863 -15.867   5.211  1.00 95.06           N  
ATOM   3979  N   VAL B 223      -9.648 -19.266   0.161  1.00 93.62           N  
ATOM   3980  CA  VAL B 223     -10.547 -20.000  -0.718  1.00 93.62           C  
ATOM   3981  C   VAL B 223     -10.273 -21.500  -0.612  1.00 93.62           C  
ATOM   3982  CB  VAL B 223     -10.414 -19.531  -2.186  1.00 93.62           C  
ATOM   3983  O   VAL B 223      -9.117 -21.922  -0.621  1.00 93.62           O  
ATOM   3984  CG1 VAL B 223     -11.383 -20.297  -3.086  1.00 93.62           C  
ATOM   3985  CG2 VAL B 223     -10.656 -18.031  -2.295  1.00 93.62           C  
ATOM   3986  N   ALA B 224     -11.320 -22.219  -0.486  1.00 90.19           N  
ATOM   3987  CA  ALA B 224     -11.281 -23.672  -0.508  1.00 90.19           C  
ATOM   3988  C   ALA B 224     -12.078 -24.219  -1.688  1.00 90.19           C  
ATOM   3989  CB  ALA B 224     -11.820 -24.234   0.804  1.00 90.19           C  
ATOM   3990  O   ALA B 224     -13.258 -23.906  -1.852  1.00 90.19           O  
ATOM   3991  N   LEU B 225     -11.352 -25.000  -2.420  1.00 84.25           N  
ATOM   3992  CA  LEU B 225     -12.016 -25.594  -3.576  1.00 84.25           C  
ATOM   3993  C   LEU B 225     -12.906 -26.750  -3.154  1.00 84.25           C  
ATOM   3994  CB  LEU B 225     -10.977 -26.078  -4.594  1.00 84.25           C  
ATOM   3995  O   LEU B 225     -12.562 -27.500  -2.232  1.00 84.25           O  
ATOM   3996  CG  LEU B 225     -10.148 -24.984  -5.289  1.00 84.25           C  
ATOM   3997  CD1 LEU B 225      -9.031 -25.609  -6.113  1.00 84.25           C  
ATOM   3998  CD2 LEU B 225     -11.047 -24.109  -6.164  1.00 84.25           C  
ATOM   3999  N   GLY B 226     -14.062 -26.641  -3.678  1.00 75.88           N  
ATOM   4000  CA  GLY B 226     -14.961 -27.766  -3.441  1.00 75.88           C  
ATOM   4001  C   GLY B 226     -14.539 -29.031  -4.168  1.00 75.88           C  
ATOM   4002  O   GLY B 226     -13.477 -29.078  -4.785  1.00 75.88           O  
ATOM   4003  N   GLU B 227     -15.180 -30.078  -3.891  1.00 67.19           N  
ATOM   4004  CA  GLU B 227     -14.945 -31.375  -4.543  1.00 67.19           C  
ATOM   4005  C   GLU B 227     -15.062 -31.250  -6.062  1.00 67.19           C  
ATOM   4006  CB  GLU B 227     -15.930 -32.406  -4.023  1.00 67.19           C  
ATOM   4007  O   GLU B 227     -15.961 -30.562  -6.566  1.00 67.19           O  
ATOM   4008  CG  GLU B 227     -15.539 -33.000  -2.678  1.00 67.19           C  
ATOM   4009  CD  GLU B 227     -16.469 -34.125  -2.217  1.00 67.19           C  
ATOM   4010  OE1 GLU B 227     -16.219 -34.719  -1.151  1.00 67.19           O  
ATOM   4011  OE2 GLU B 227     -17.469 -34.375  -2.926  1.00 67.19           O  
ATOM   4012  N   PRO B 228     -13.875 -31.531  -6.766  1.00 63.66           N  
ATOM   4013  CA  PRO B 228     -13.938 -31.453  -8.227  1.00 63.66           C  
ATOM   4014  C   PRO B 228     -15.219 -32.062  -8.797  1.00 63.66           C  
ATOM   4015  CB  PRO B 228     -12.711 -32.250  -8.672  1.00 63.66           C  
ATOM   4016  O   PRO B 228     -15.750 -33.031  -8.242  1.00 63.66           O  
ATOM   4017  CG  PRO B 228     -12.133 -32.812  -7.410  1.00 63.66           C  
ATOM   4018  CD  PRO B 228     -12.969 -32.344  -6.254  1.00 63.66           C  
ATOM   4019  N   PRO B 229     -15.898 -31.172  -9.617  1.00 60.06           N  
ATOM   4020  CA  PRO B 229     -17.109 -31.719 -10.234  1.00 60.06           C  
ATOM   4021  C   PRO B 229     -16.859 -33.031 -10.961  1.00 60.06           C  
ATOM   4022  CB  PRO B 229     -17.516 -30.625 -11.219  1.00 60.06           C  
ATOM   4023  O   PRO B 229     -15.719 -33.406 -11.227  1.00 60.06           O  
ATOM   4024  CG  PRO B 229     -16.359 -29.688 -11.258  1.00 60.06           C  
ATOM   4025  CD  PRO B 229     -15.359 -30.125 -10.227  1.00 60.06           C  
ATOM   4026  N   ARG B 230     -17.875 -33.750 -11.016  1.00 58.97           N  
ATOM   4027  CA  ARG B 230     -17.906 -35.031 -11.742  1.00 58.97           C  
ATOM   4028  C   ARG B 230     -17.266 -34.906 -13.117  1.00 58.97           C  
ATOM   4029  CB  ARG B 230     -19.359 -35.531 -11.883  1.00 58.97           C  
ATOM   4030  O   ARG B 230     -16.734 -35.875 -13.656  1.00 58.97           O  
ATOM   4031  CG  ARG B 230     -19.938 -36.125 -10.609  1.00 58.97           C  
ATOM   4032  CD  ARG B 230     -21.312 -36.719 -10.844  1.00 58.97           C  
ATOM   4033  NE  ARG B 230     -21.859 -37.281  -9.617  1.00 58.97           N  
ATOM   4034  NH1 ARG B 230     -23.922 -37.812 -10.539  1.00 58.97           N  
ATOM   4035  NH2 ARG B 230     -23.484 -38.281  -8.344  1.00 58.97           N  
ATOM   4036  CZ  ARG B 230     -23.094 -37.781  -9.500  1.00 58.97           C  
ATOM   4037  N   ARG B 231     -17.391 -33.656 -13.680  1.00 59.41           N  
ATOM   4038  CA  ARG B 231     -17.047 -33.531 -15.102  1.00 59.41           C  
ATOM   4039  C   ARG B 231     -15.547 -33.344 -15.289  1.00 59.41           C  
ATOM   4040  CB  ARG B 231     -17.812 -32.406 -15.750  1.00 59.41           C  
ATOM   4041  O   ARG B 231     -15.094 -33.031 -16.391  1.00 59.41           O  
ATOM   4042  CG  ARG B 231     -19.250 -32.750 -16.109  1.00 59.41           C  
ATOM   4043  CD  ARG B 231     -19.922 -31.594 -16.859  1.00 59.41           C  
ATOM   4044  NE  ARG B 231     -21.312 -31.922 -17.188  1.00 59.41           N  
ATOM   4045  NH1 ARG B 231     -21.828 -29.812 -17.984  1.00 59.41           N  
ATOM   4046  NH2 ARG B 231     -23.422 -31.469 -17.984  1.00 59.41           N  
ATOM   4047  CZ  ARG B 231     -22.188 -31.062 -17.719  1.00 59.41           C  
ATOM   4048  N   GLY B 232     -14.664 -33.562 -14.359  1.00 60.03           N  
ATOM   4049  CA  GLY B 232     -13.227 -33.656 -14.586  1.00 60.03           C  
ATOM   4050  C   GLY B 232     -12.469 -32.500 -13.945  1.00 60.03           C  
ATOM   4051  O   GLY B 232     -13.062 -31.641 -13.289  1.00 60.03           O  
ATOM   4052  N   PRO B 233     -11.180 -32.656 -14.086  1.00 64.81           N  
ATOM   4053  CA  PRO B 233     -10.234 -31.703 -13.523  1.00 64.81           C  
ATOM   4054  C   PRO B 233     -10.383 -30.312 -14.133  1.00 64.81           C  
ATOM   4055  CB  PRO B 233      -8.867 -32.281 -13.859  1.00 64.81           C  
ATOM   4056  O   PRO B 233     -10.953 -30.156 -15.219  1.00 64.81           O  
ATOM   4057  CG  PRO B 233      -9.133 -33.250 -14.969  1.00 64.81           C  
ATOM   4058  CD  PRO B 233     -10.594 -33.625 -14.953  1.00 64.81           C  
ATOM   4059  N   PRO B 234     -10.047 -29.297 -13.406  1.00 64.25           N  
ATOM   4060  CA  PRO B 234     -10.117 -27.938 -13.922  1.00 64.25           C  
ATOM   4061  C   PRO B 234      -9.391 -27.766 -15.258  1.00 64.25           C  
ATOM   4062  CB  PRO B 234      -9.438 -27.109 -12.828  1.00 64.25           C  
ATOM   4063  O   PRO B 234      -8.352 -28.406 -15.477  1.00 64.25           O  
ATOM   4064  CG  PRO B 234      -9.336 -28.031 -11.656  1.00 64.25           C  
ATOM   4065  CD  PRO B 234      -9.547 -29.438 -12.141  1.00 64.25           C  
ATOM   4066  N   ARG B 235     -10.109 -27.016 -16.156  1.00 75.75           N  
ATOM   4067  CA  ARG B 235      -9.578 -26.688 -17.469  1.00 75.75           C  
ATOM   4068  C   ARG B 235      -8.688 -25.453 -17.422  1.00 75.75           C  
ATOM   4069  CB  ARG B 235     -10.719 -26.469 -18.469  1.00 75.75           C  
ATOM   4070  O   ARG B 235      -8.789 -24.656 -16.484  1.00 75.75           O  
ATOM   4071  CG  ARG B 235     -11.641 -27.656 -18.625  1.00 75.75           C  
ATOM   4072  CD  ARG B 235     -12.734 -27.406 -19.656  1.00 75.75           C  
ATOM   4073  NE  ARG B 235     -13.750 -26.484 -19.141  1.00 75.75           N  
ATOM   4074  NH1 ARG B 235     -15.070 -26.562 -21.047  1.00 75.75           N  
ATOM   4075  NH2 ARG B 235     -15.695 -25.266 -19.250  1.00 75.75           N  
ATOM   4076  CZ  ARG B 235     -14.836 -26.109 -19.812  1.00 75.75           C  
ATOM   4077  N   PRO B 236      -7.832 -25.297 -18.234  1.00 75.12           N  
ATOM   4078  CA  PRO B 236      -6.941 -24.141 -18.297  1.00 75.12           C  
ATOM   4079  C   PRO B 236      -7.699 -22.812 -18.344  1.00 75.12           C  
ATOM   4080  CB  PRO B 236      -6.164 -24.359 -19.609  1.00 75.12           C  
ATOM   4081  O   PRO B 236      -7.168 -21.781 -17.922  1.00 75.12           O  
ATOM   4082  CG  PRO B 236      -6.207 -25.844 -19.828  1.00 75.12           C  
ATOM   4083  CD  PRO B 236      -7.492 -26.375 -19.250  1.00 75.12           C  
ATOM   4084  N   ARG B 237      -8.930 -22.891 -18.766  1.00 78.62           N  
ATOM   4085  CA  ARG B 237      -9.719 -21.672 -18.875  1.00 78.62           C  
ATOM   4086  C   ARG B 237     -10.352 -21.297 -17.531  1.00 78.62           C  
ATOM   4087  CB  ARG B 237     -10.805 -21.812 -19.938  1.00 78.62           C  
ATOM   4088  O   ARG B 237     -10.836 -20.188 -17.359  1.00 78.62           O  
ATOM   4089  CG  ARG B 237     -11.812 -22.906 -19.641  1.00 78.62           C  
ATOM   4090  CD  ARG B 237     -12.844 -23.047 -20.750  1.00 78.62           C  
ATOM   4091  NE  ARG B 237     -13.844 -24.062 -20.453  1.00 78.62           N  
ATOM   4092  NH1 ARG B 237     -15.234 -23.531 -22.219  1.00 78.62           N  
ATOM   4093  NH2 ARG B 237     -15.797 -25.219 -20.781  1.00 78.62           N  
ATOM   4094  CZ  ARG B 237     -14.953 -24.266 -21.156  1.00 78.62           C  
ATOM   4095  N   ASP B 238     -10.445 -22.234 -16.625  1.00 85.75           N  
ATOM   4096  CA  ASP B 238     -11.047 -22.000 -15.320  1.00 85.75           C  
ATOM   4097  C   ASP B 238     -10.195 -21.047 -14.484  1.00 85.75           C  
ATOM   4098  CB  ASP B 238     -11.242 -23.328 -14.570  1.00 85.75           C  
ATOM   4099  O   ASP B 238      -9.000 -21.281 -14.297  1.00 85.75           O  
ATOM   4100  CG  ASP B 238     -12.359 -24.172 -15.148  1.00 85.75           C  
ATOM   4101  OD1 ASP B 238     -13.148 -23.672 -15.977  1.00 85.75           O  
ATOM   4102  OD2 ASP B 238     -12.461 -25.359 -14.773  1.00 85.75           O  
ATOM   4103  N   HIS B 239     -10.828 -19.953 -14.031  1.00 90.06           N  
ATOM   4104  CA  HIS B 239     -10.086 -18.953 -13.258  1.00 90.06           C  
ATOM   4105  C   HIS B 239     -11.000 -18.234 -12.266  1.00 90.06           C  
ATOM   4106  CB  HIS B 239      -9.422 -17.938 -14.188  1.00 90.06           C  
ATOM   4107  O   HIS B 239     -12.227 -18.297 -12.383  1.00 90.06           O  
ATOM   4108  CG  HIS B 239     -10.391 -17.156 -15.008  1.00 90.06           C  
ATOM   4109  CD2 HIS B 239     -10.961 -15.938 -14.789  1.00 90.06           C  
ATOM   4110  ND1 HIS B 239     -10.891 -17.609 -16.203  1.00 90.06           N  
ATOM   4111  CE1 HIS B 239     -11.727 -16.703 -16.703  1.00 90.06           C  
ATOM   4112  NE2 HIS B 239     -11.781 -15.680 -15.859  1.00 90.06           N  
ATOM   4113  N   LEU B 240     -10.375 -17.719 -11.297  1.00 92.31           N  
ATOM   4114  CA  LEU B 240     -11.008 -16.859 -10.305  1.00 92.31           C  
ATOM   4115  C   LEU B 240     -10.570 -15.398 -10.492  1.00 92.31           C  
ATOM   4116  CB  LEU B 240     -10.664 -17.328  -8.883  1.00 92.31           C  
ATOM   4117  O   LEU B 240      -9.398 -15.133 -10.766  1.00 92.31           O  
ATOM   4118  CG  LEU B 240     -11.195 -18.688  -8.477  1.00 92.31           C  
ATOM   4119  CD1 LEU B 240     -10.734 -19.047  -7.066  1.00 92.31           C  
ATOM   4120  CD2 LEU B 240     -12.719 -18.719  -8.570  1.00 92.31           C  
ATOM   4121  N   ARG B 241     -11.570 -14.562 -10.398  1.00 95.00           N  
ATOM   4122  CA  ARG B 241     -11.297 -13.125 -10.484  1.00 95.00           C  
ATOM   4123  C   ARG B 241     -11.773 -12.406  -9.227  1.00 95.00           C  
ATOM   4124  CB  ARG B 241     -11.977 -12.523 -11.719  1.00 95.00           C  
ATOM   4125  O   ARG B 241     -12.969 -12.375  -8.930  1.00 95.00           O  
ATOM   4126  CG  ARG B 241     -11.547 -11.094 -12.016  1.00 95.00           C  
ATOM   4127  CD  ARG B 241     -12.219 -10.555 -13.273  1.00 95.00           C  
ATOM   4128  NE  ARG B 241     -11.586 -11.070 -14.484  1.00 95.00           N  
ATOM   4129  NH1 ARG B 241     -13.047 -10.031 -15.938  1.00 95.00           N  
ATOM   4130  NH2 ARG B 241     -11.344 -11.336 -16.750  1.00 95.00           N  
ATOM   4131  CZ  ARG B 241     -11.992 -10.812 -15.727  1.00 95.00           C  
ATOM   4132  N   LEU B 242     -10.812 -11.836  -8.477  1.00 97.69           N  
ATOM   4133  CA  LEU B 242     -11.086 -11.000  -7.312  1.00 97.69           C  
ATOM   4134  C   LEU B 242     -11.047  -9.516  -7.691  1.00 97.69           C  
ATOM   4135  CB  LEU B 242     -10.078 -11.273  -6.199  1.00 97.69           C  
ATOM   4136  O   LEU B 242     -10.078  -9.055  -8.297  1.00 97.69           O  
ATOM   4137  CG  LEU B 242     -10.172 -10.391  -4.953  1.00 97.69           C  
ATOM   4138  CD1 LEU B 242     -11.555 -10.539  -4.312  1.00 97.69           C  
ATOM   4139  CD2 LEU B 242      -9.078 -10.750  -3.957  1.00 97.69           C  
ATOM   4140  N   LEU B 243     -12.148  -8.781  -7.230  1.00 98.06           N  
ATOM   4141  CA  LEU B 243     -12.281  -7.395  -7.656  1.00 98.06           C  
ATOM   4142  C   LEU B 243     -12.688  -6.508  -6.484  1.00 98.06           C  
ATOM   4143  CB  LEU B 243     -13.312  -7.277  -8.781  1.00 98.06           C  
ATOM   4144  O   LEU B 243     -13.477  -6.918  -5.633  1.00 98.06           O  
ATOM   4145  CG  LEU B 243     -13.000  -8.047 -10.070  1.00 98.06           C  
ATOM   4146  CD1 LEU B 243     -13.977  -9.195 -10.250  1.00 98.06           C  
ATOM   4147  CD2 LEU B 243     -13.031  -7.105 -11.273  1.00 98.06           C  
ATOM   4148  N   ILE B 244     -12.148  -5.355  -6.453  1.00 98.25           N  
ATOM   4149  CA  ILE B 244     -12.656  -4.234  -5.668  1.00 98.25           C  
ATOM   4150  C   ILE B 244     -13.195  -3.154  -6.602  1.00 98.25           C  
ATOM   4151  CB  ILE B 244     -11.570  -3.650  -4.742  1.00 98.25           C  
ATOM   4152  O   ILE B 244     -12.445  -2.561  -7.375  1.00 98.25           O  
ATOM   4153  CG1 ILE B 244     -11.023  -4.734  -3.807  1.00 98.25           C  
ATOM   4154  CG2 ILE B 244     -12.117  -2.463  -3.945  1.00 98.25           C  
ATOM   4155  CD1 ILE B 244      -9.859  -4.277  -2.943  1.00 98.25           C  
ATOM   4156  N   CYS B 245     -14.453  -2.834  -6.426  1.00 97.81           N  
ATOM   4157  CA  CYS B 245     -15.125  -1.985  -7.398  1.00 97.81           C  
ATOM   4158  C   CYS B 245     -15.688  -0.733  -6.734  1.00 97.81           C  
ATOM   4159  CB  CYS B 245     -16.250  -2.754  -8.086  1.00 97.81           C  
ATOM   4160  O   CYS B 245     -16.062  -0.762  -5.559  1.00 97.81           O  
ATOM   4161  SG  CYS B 245     -15.703  -4.254  -8.930  1.00 97.81           S  
ATOM   4162  N   ILE B 246     -15.727   0.233  -7.531  1.00 98.00           N  
ATOM   4163  CA  ILE B 246     -16.375   1.475  -7.129  1.00 98.00           C  
ATOM   4164  C   ILE B 246     -17.828   1.465  -7.590  1.00 98.00           C  
ATOM   4165  CB  ILE B 246     -15.641   2.709  -7.699  1.00 98.00           C  
ATOM   4166  O   ILE B 246     -18.109   1.271  -8.773  1.00 98.00           O  
ATOM   4167  CG1 ILE B 246     -14.188   2.734  -7.219  1.00 98.00           C  
ATOM   4168  CG2 ILE B 246     -16.375   3.998  -7.312  1.00 98.00           C  
ATOM   4169  CD1 ILE B 246     -13.328   3.777  -7.914  1.00 98.00           C  
ATOM   4170  N   GLN B 247     -18.703   1.640  -6.719  1.00 97.06           N  
ATOM   4171  CA  GLN B 247     -20.125   1.696  -7.012  1.00 97.06           C  
ATOM   4172  C   GLN B 247     -20.594   0.421  -7.707  1.00 97.06           C  
ATOM   4173  CB  GLN B 247     -20.453   2.916  -7.875  1.00 97.06           C  
ATOM   4174  O   GLN B 247     -21.438   0.473  -8.609  1.00 97.06           O  
ATOM   4175  CG  GLN B 247     -20.266   4.246  -7.160  1.00 97.06           C  
ATOM   4176  CD  GLN B 247     -21.000   5.387  -7.832  1.00 97.06           C  
ATOM   4177  NE2 GLN B 247     -20.312   6.512  -8.008  1.00 97.06           N  
ATOM   4178  OE1 GLN B 247     -22.172   5.258  -8.195  1.00 97.06           O  
ATOM   4179  N   SER B 248     -19.906  -0.629  -7.441  1.00 94.75           N  
ATOM   4180  CA  SER B 248     -20.234  -1.942  -7.988  1.00 94.75           C  
ATOM   4181  C   SER B 248     -20.125  -1.951  -9.508  1.00 94.75           C  
ATOM   4182  CB  SER B 248     -21.641  -2.361  -7.566  1.00 94.75           C  
ATOM   4183  O   SER B 248     -20.797  -2.729 -10.180  1.00 94.75           O  
ATOM   4184  OG  SER B 248     -21.750  -2.387  -6.156  1.00 94.75           O  
ATOM   4185  N   ARG B 249     -19.344  -1.034 -10.023  1.00 94.94           N  
ATOM   4186  CA  ARG B 249     -19.156  -0.917 -11.469  1.00 94.94           C  
ATOM   4187  C   ARG B 249     -17.688  -1.151 -11.852  1.00 94.94           C  
ATOM   4188  CB  ARG B 249     -19.609   0.458 -11.961  1.00 94.94           C  
ATOM   4189  O   ARG B 249     -16.984  -0.218 -12.242  1.00 94.94           O  
ATOM   4190  CG  ARG B 249     -21.094   0.728 -11.750  1.00 94.94           C  
ATOM   4191  CD  ARG B 249     -21.500   2.064 -12.344  1.00 94.94           C  
ATOM   4192  NE  ARG B 249     -22.938   2.303 -12.172  1.00 94.94           N  
ATOM   4193  NH1 ARG B 249     -22.969   4.234 -13.445  1.00 94.94           N  
ATOM   4194  NH2 ARG B 249     -24.906   3.449 -12.484  1.00 94.94           N  
ATOM   4195  CZ  ARG B 249     -23.609   3.328 -12.703  1.00 94.94           C  
ATOM   4196  N   CYS B 250     -17.344  -2.309 -11.938  1.00 92.62           N  
ATOM   4197  CA  CYS B 250     -15.961  -2.719 -12.125  1.00 92.62           C  
ATOM   4198  C   CYS B 250     -15.516  -2.494 -13.562  1.00 92.62           C  
ATOM   4199  CB  CYS B 250     -15.781  -4.188 -11.750  1.00 92.62           C  
ATOM   4200  O   CYS B 250     -14.320  -2.346 -13.836  1.00 92.62           O  
ATOM   4201  SG  CYS B 250     -16.109  -4.543 -10.008  1.00 92.62           S  
ATOM   4202  N   GLN B 251     -16.406  -2.436 -14.484  1.00 90.31           N  
ATOM   4203  CA  GLN B 251     -16.062  -2.260 -15.891  1.00 90.31           C  
ATOM   4204  C   GLN B 251     -15.969  -0.779 -16.250  1.00 90.31           C  
ATOM   4205  CB  GLN B 251     -17.062  -2.967 -16.797  1.00 90.31           C  
ATOM   4206  O   GLN B 251     -15.078  -0.368 -17.000  1.00 90.31           O  
ATOM   4207  CG  GLN B 251     -17.000  -4.484 -16.719  1.00 90.31           C  
ATOM   4208  CD  GLN B 251     -17.953  -5.160 -17.688  1.00 90.31           C  
ATOM   4209  NE2 GLN B 251     -17.891  -6.488 -17.750  1.00 90.31           N  
ATOM   4210  OE1 GLN B 251     -18.766  -4.500 -18.344  1.00 90.31           O  
ATOM   4211  N   ARG B 252     -16.750   0.024 -15.602  1.00 92.69           N  
ATOM   4212  CA  ARG B 252     -16.844   1.442 -15.930  1.00 92.69           C  
ATOM   4213  C   ARG B 252     -15.828   2.258 -15.141  1.00 92.69           C  
ATOM   4214  CB  ARG B 252     -18.266   1.962 -15.664  1.00 92.69           C  
ATOM   4215  O   ARG B 252     -15.203   3.168 -15.688  1.00 92.69           O  
ATOM   4216  CG  ARG B 252     -18.469   3.414 -16.062  1.00 92.69           C  
ATOM   4217  CD  ARG B 252     -19.922   3.842 -15.891  1.00 92.69           C  
ATOM   4218  NE  ARG B 252     -20.109   5.246 -16.250  1.00 92.69           N  
ATOM   4219  NH1 ARG B 252     -22.406   5.199 -16.031  1.00 92.69           N  
ATOM   4220  NH2 ARG B 252     -21.359   7.137 -16.641  1.00 92.69           N  
ATOM   4221  CZ  ARG B 252     -21.297   5.855 -16.312  1.00 92.69           C  
ATOM   4222  N   ASN B 253     -15.719   1.906 -14.008  1.00 95.31           N  
ATOM   4223  CA  ASN B 253     -14.820   2.637 -13.125  1.00 95.31           C  
ATOM   4224  C   ASN B 253     -13.469   1.934 -12.992  1.00 95.31           C  
ATOM   4225  CB  ASN B 253     -15.453   2.828 -11.742  1.00 95.31           C  
ATOM   4226  O   ASN B 253     -13.336   0.766 -13.359  1.00 95.31           O  
ATOM   4227  CG  ASN B 253     -16.734   3.639 -11.797  1.00 95.31           C  
ATOM   4228  ND2 ASN B 253     -17.594   3.443 -10.812  1.00 95.31           N  
ATOM   4229  OD1 ASN B 253     -16.938   4.438 -12.719  1.00 95.31           O  
ATOM   4230  N   ALA B 254     -12.484   2.773 -12.562  1.00 95.56           N  
ATOM   4231  CA  ALA B 254     -11.234   2.117 -12.180  1.00 95.56           C  
ATOM   4232  C   ALA B 254     -11.477   1.088 -11.078  1.00 95.56           C  
ATOM   4233  CB  ALA B 254     -10.211   3.150 -11.727  1.00 95.56           C  
ATOM   4234  O   ALA B 254     -12.320   1.291 -10.203  1.00 95.56           O  
ATOM   4235  N   SER B 255     -10.820  -0.040 -11.188  1.00 96.94           N  
ATOM   4236  CA  SER B 255     -10.984  -1.131 -10.234  1.00 96.94           C  
ATOM   4237  C   SER B 255      -9.656  -1.838  -9.977  1.00 96.94           C  
ATOM   4238  CB  SER B 255     -12.016  -2.139 -10.742  1.00 96.94           C  
ATOM   4239  O   SER B 255      -8.680  -1.612 -10.688  1.00 96.94           O  
ATOM   4240  OG  SER B 255     -11.562  -2.771 -11.930  1.00 96.94           O  
ATOM   4241  N   LEU B 256      -9.586  -2.504  -8.906  1.00 97.38           N  
ATOM   4242  CA  LEU B 256      -8.477  -3.408  -8.609  1.00 97.38           C  
ATOM   4243  C   LEU B 256      -8.859  -4.852  -8.930  1.00 97.38           C  
ATOM   4244  CB  LEU B 256      -8.070  -3.291  -7.141  1.00 97.38           C  
ATOM   4245  O   LEU B 256      -9.953  -5.301  -8.594  1.00 97.38           O  
ATOM   4246  CG  LEU B 256      -7.719  -1.887  -6.645  1.00 97.38           C  
ATOM   4247  CD1 LEU B 256      -7.449  -1.907  -5.145  1.00 97.38           C  
ATOM   4248  CD2 LEU B 256      -6.520  -1.333  -7.402  1.00 97.38           C  
ATOM   4249  N   GLU B 257      -7.941  -5.559  -9.555  1.00 96.06           N  
ATOM   4250  CA  GLU B 257      -8.297  -6.891 -10.039  1.00 96.06           C  
ATOM   4251  C   GLU B 257      -7.121  -7.855  -9.898  1.00 96.06           C  
ATOM   4252  CB  GLU B 257      -8.758  -6.828 -11.492  1.00 96.06           C  
ATOM   4253  O   GLU B 257      -5.973  -7.484 -10.148  1.00 96.06           O  
ATOM   4254  CG  GLU B 257      -9.156  -8.180 -12.070  1.00 96.06           C  
ATOM   4255  CD  GLU B 257      -9.656  -8.094 -13.508  1.00 96.06           C  
ATOM   4256  OE1 GLU B 257     -10.742  -8.641 -13.805  1.00 96.06           O  
ATOM   4257  OE2 GLU B 257      -8.953  -7.480 -14.336  1.00 96.06           O  
ATOM   4258  N   ALA B 258      -7.367  -9.070  -9.531  1.00 95.50           N  
ATOM   4259  CA  ALA B 258      -6.457 -10.211  -9.539  1.00 95.50           C  
ATOM   4260  C   ALA B 258      -7.121 -11.438 -10.148  1.00 95.50           C  
ATOM   4261  CB  ALA B 258      -5.980 -10.523  -8.117  1.00 95.50           C  
ATOM   4262  O   ALA B 258      -8.203 -11.852  -9.719  1.00 95.50           O  
ATOM   4263  N   ILE B 259      -6.488 -12.062 -11.102  1.00 92.50           N  
ATOM   4264  CA  ILE B 259      -6.988 -13.266 -11.766  1.00 92.50           C  
ATOM   4265  C   ILE B 259      -6.059 -14.438 -11.477  1.00 92.50           C  
ATOM   4266  CB  ILE B 259      -7.125 -13.055 -13.289  1.00 92.50           C  
ATOM   4267  O   ILE B 259      -4.844 -14.344 -11.688  1.00 92.50           O  
ATOM   4268  CG1 ILE B 259      -8.070 -11.875 -13.586  1.00 92.50           C  
ATOM   4269  CG2 ILE B 259      -7.613 -14.336 -13.969  1.00 92.50           C  
ATOM   4270  CD1 ILE B 259      -8.148 -11.508 -15.062  1.00 92.50           C  
ATOM   4271  N   MET B 260      -6.668 -15.547 -11.070  1.00 89.88           N  
ATOM   4272  CA  MET B 260      -5.898 -16.750 -10.742  1.00 89.88           C  
ATOM   4273  C   MET B 260      -6.438 -17.953 -11.492  1.00 89.88           C  
ATOM   4274  CB  MET B 260      -5.926 -17.000  -9.234  1.00 89.88           C  
ATOM   4275  O   MET B 260      -7.645 -18.219 -11.477  1.00 89.88           O  
ATOM   4276  CG  MET B 260      -4.910 -18.031  -8.773  1.00 89.88           C  
ATOM   4277  SD  MET B 260      -4.891 -18.234  -6.949  1.00 89.88           S  
ATOM   4278  CE  MET B 260      -6.531 -17.578  -6.535  1.00 89.88           C  
ATOM   4279  N   GLY B 261      -5.527 -18.578 -12.023  1.00 83.56           N  
ATOM   4280  CA  GLY B 261      -5.898 -19.844 -12.648  1.00 83.56           C  
ATOM   4281  C   GLY B 261      -6.062 -20.984 -11.656  1.00 83.56           C  
ATOM   4282  O   GLY B 261      -5.305 -21.078 -10.688  1.00 83.56           O  
ATOM   4283  N   LEU B 262      -7.039 -21.891 -11.922  1.00 78.62           N  
ATOM   4284  CA  LEU B 262      -7.375 -22.938 -10.969  1.00 78.62           C  
ATOM   4285  C   LEU B 262      -6.801 -24.281 -11.422  1.00 78.62           C  
ATOM   4286  CB  LEU B 262      -8.891 -23.047 -10.805  1.00 78.62           C  
ATOM   4287  O   LEU B 262      -7.055 -25.312 -10.789  1.00 78.62           O  
ATOM   4288  CG  LEU B 262      -9.586 -21.891 -10.086  1.00 78.62           C  
ATOM   4289  CD1 LEU B 262     -11.094 -22.109 -10.062  1.00 78.62           C  
ATOM   4290  CD2 LEU B 262      -9.039 -21.750  -8.664  1.00 78.62           C  
ATOM   4291  N   GLU B 263      -6.254 -24.500 -12.625  1.00 67.00           N  
ATOM   4292  CA  GLU B 263      -5.785 -25.797 -13.125  1.00 67.00           C  
ATOM   4293  C   GLU B 263      -4.930 -26.516 -12.086  1.00 67.00           C  
ATOM   4294  CB  GLU B 263      -4.992 -25.609 -14.422  1.00 67.00           C  
ATOM   4295  O   GLU B 263      -5.035 -27.719 -11.914  1.00 67.00           O  
ATOM   4296  CG  GLU B 263      -4.926 -26.875 -15.281  1.00 67.00           C  
ATOM   4297  CD  GLU B 263      -4.230 -26.641 -16.609  1.00 67.00           C  
ATOM   4298  OE1 GLU B 263      -4.133 -27.609 -17.406  1.00 67.00           O  
ATOM   4299  OE2 GLU B 263      -3.783 -25.500 -16.859  1.00 67.00           O  
ATOM   4300  N   SER B 264      -4.098 -25.922 -11.164  1.00 58.78           N  
ATOM   4301  CA  SER B 264      -3.238 -26.609 -10.203  1.00 58.78           C  
ATOM   4302  C   SER B 264      -3.395 -26.016  -8.805  1.00 58.78           C  
ATOM   4303  CB  SER B 264      -1.775 -26.516 -10.641  1.00 58.78           C  
ATOM   4304  O   SER B 264      -2.418 -25.891  -8.070  1.00 58.78           O  
ATOM   4305  OG  SER B 264      -1.271 -25.203 -10.461  1.00 58.78           O  
ATOM   4306  N   SER B 265      -4.664 -25.766  -8.641  1.00 57.75           N  
ATOM   4307  CA  SER B 265      -4.801 -25.094  -7.348  1.00 57.75           C  
ATOM   4308  C   SER B 265      -5.008 -26.109  -6.227  1.00 57.75           C  
ATOM   4309  CB  SER B 265      -5.969 -24.109  -7.379  1.00 57.75           C  
ATOM   4310  O   SER B 265      -5.551 -27.188  -6.449  1.00 57.75           O  
ATOM   4311  OG  SER B 265      -6.523 -24.016  -8.680  1.00 57.75           O  
ATOM   4312  N   SER B 266      -4.172 -25.984  -5.250  1.00 62.62           N  
ATOM   4313  CA  SER B 266      -4.297 -26.703  -3.984  1.00 62.62           C  
ATOM   4314  C   SER B 266      -5.695 -26.547  -3.396  1.00 62.62           C  
ATOM   4315  CB  SER B 266      -3.252 -26.203  -2.982  1.00 62.62           C  
ATOM   4316  O   SER B 266      -6.508 -25.781  -3.918  1.00 62.62           O  
ATOM   4317  OG  SER B 266      -3.500 -24.859  -2.629  1.00 62.62           O  
ATOM   4318  N   GLU B 267      -6.023 -27.375  -2.490  1.00 72.06           N  
ATOM   4319  CA  GLU B 267      -7.297 -27.359  -1.776  1.00 72.06           C  
ATOM   4320  C   GLU B 267      -7.527 -26.031  -1.070  1.00 72.06           C  
ATOM   4321  CB  GLU B 267      -7.352 -28.516  -0.764  1.00 72.06           C  
ATOM   4322  O   GLU B 267      -8.656 -25.531  -1.020  1.00 72.06           O  
ATOM   4323  CG  GLU B 267      -7.555 -29.875  -1.396  1.00 72.06           C  
ATOM   4324  CD  GLU B 267      -7.715 -31.000  -0.374  1.00 72.06           C  
ATOM   4325  OE1 GLU B 267      -7.926 -32.156  -0.777  1.00 72.06           O  
ATOM   4326  OE2 GLU B 267      -7.633 -30.703   0.838  1.00 72.06           O  
ATOM   4327  N   LEU B 268      -6.434 -25.391  -0.612  1.00 78.31           N  
ATOM   4328  CA  LEU B 268      -6.543 -24.125   0.114  1.00 78.31           C  
ATOM   4329  C   LEU B 268      -5.512 -23.125  -0.382  1.00 78.31           C  
ATOM   4330  CB  LEU B 268      -6.371 -24.359   1.617  1.00 78.31           C  
ATOM   4331  O   LEU B 268      -4.316 -23.422  -0.424  1.00 78.31           O  
ATOM   4332  CG  LEU B 268      -6.586 -23.141   2.518  1.00 78.31           C  
ATOM   4333  CD1 LEU B 268      -8.070 -22.812   2.625  1.00 78.31           C  
ATOM   4334  CD2 LEU B 268      -5.984 -23.391   3.898  1.00 78.31           C  
ATOM   4335  N   PHE B 269      -5.973 -21.953  -0.708  1.00 86.38           N  
ATOM   4336  CA  PHE B 269      -5.086 -20.875  -1.156  1.00 86.38           C  
ATOM   4337  C   PHE B 269      -5.723 -19.516  -0.923  1.00 86.38           C  
ATOM   4338  CB  PHE B 269      -4.742 -21.047  -2.639  1.00 86.38           C  
ATOM   4339  O   PHE B 269      -6.898 -19.422  -0.562  1.00 86.38           O  
ATOM   4340  CG  PHE B 269      -5.941 -21.031  -3.547  1.00 86.38           C  
ATOM   4341  CD1 PHE B 269      -6.633 -22.203  -3.828  1.00 86.38           C  
ATOM   4342  CD2 PHE B 269      -6.379 -19.844  -4.117  1.00 86.38           C  
ATOM   4343  CE1 PHE B 269      -7.746 -22.188  -4.668  1.00 86.38           C  
ATOM   4344  CE2 PHE B 269      -7.488 -19.828  -4.957  1.00 86.38           C  
ATOM   4345  CZ  PHE B 269      -8.172 -21.000  -5.234  1.00 86.38           C  
ATOM   4346  N   THR B 270      -4.918 -18.578  -1.001  1.00 93.75           N  
ATOM   4347  CA  THR B 270      -5.426 -17.219  -0.915  1.00 93.75           C  
ATOM   4348  C   THR B 270      -5.340 -16.516  -2.271  1.00 93.75           C  
ATOM   4349  CB  THR B 270      -4.652 -16.391   0.135  1.00 93.75           C  
ATOM   4350  O   THR B 270      -4.418 -16.781  -3.049  1.00 93.75           O  
ATOM   4351  CG2 THR B 270      -4.824 -16.984   1.530  1.00 93.75           C  
ATOM   4352  OG1 THR B 270      -3.262 -16.391  -0.202  1.00 93.75           O  
ATOM   4353  N   ILE B 271      -6.348 -15.758  -2.619  1.00 93.88           N  
ATOM   4354  CA  ILE B 271      -6.316 -14.781  -3.703  1.00 93.88           C  
ATOM   4355  C   ILE B 271      -6.379 -13.367  -3.129  1.00 93.88           C  
ATOM   4356  CB  ILE B 271      -7.477 -15.008  -4.699  1.00 93.88           C  
ATOM   4357  O   ILE B 271      -7.238 -13.062  -2.299  1.00 93.88           O  
ATOM   4358  CG1 ILE B 271      -7.359 -14.039  -5.883  1.00 93.88           C  
ATOM   4359  CG2 ILE B 271      -8.828 -14.844  -3.996  1.00 93.88           C  
ATOM   4360  CD1 ILE B 271      -8.289 -14.367  -7.047  1.00 93.88           C  
ATOM   4361  N   SER B 272      -5.469 -12.508  -3.531  1.00 96.75           N  
ATOM   4362  CA  SER B 272      -5.348 -11.180  -2.938  1.00 96.75           C  
ATOM   4363  C   SER B 272      -5.234 -10.102  -4.012  1.00 96.75           C  
ATOM   4364  CB  SER B 272      -4.137 -11.109  -2.008  1.00 96.75           C  
ATOM   4365  O   SER B 272      -4.742 -10.359  -5.109  1.00 96.75           O  
ATOM   4366  OG  SER B 272      -4.242 -12.078  -0.976  1.00 96.75           O  
ATOM   4367  N   VAL B 273      -5.750  -8.922  -3.643  1.00 97.06           N  
ATOM   4368  CA  VAL B 273      -5.625  -7.730  -4.477  1.00 97.06           C  
ATOM   4369  C   VAL B 273      -5.422  -6.504  -3.596  1.00 97.06           C  
ATOM   4370  CB  VAL B 273      -6.863  -7.539  -5.383  1.00 97.06           C  
ATOM   4371  O   VAL B 273      -6.008  -6.402  -2.516  1.00 97.06           O  
ATOM   4372  CG1 VAL B 273      -8.109  -7.250  -4.543  1.00 97.06           C  
ATOM   4373  CG2 VAL B 273      -6.621  -6.418  -6.387  1.00 97.06           C  
ATOM   4374  N   ASN B 274      -4.574  -5.648  -3.973  1.00 96.19           N  
ATOM   4375  CA  ASN B 274      -4.355  -4.387  -3.277  1.00 96.19           C  
ATOM   4376  C   ASN B 274      -3.943  -3.279  -4.242  1.00 96.19           C  
ATOM   4377  CB  ASN B 274      -3.301  -4.555  -2.182  1.00 96.19           C  
ATOM   4378  O   ASN B 274      -3.482  -3.557  -5.352  1.00 96.19           O  
ATOM   4379  CG  ASN B 274      -1.958  -5.000  -2.725  1.00 96.19           C  
ATOM   4380  ND2 ASN B 274      -1.466  -6.133  -2.236  1.00 96.19           N  
ATOM   4381  OD1 ASN B 274      -1.366  -4.332  -3.578  1.00 96.19           O  
ATOM   4382  N   GLY B 275      -4.172  -2.082  -3.867  1.00 96.88           N  
ATOM   4383  CA  GLY B 275      -3.863  -0.917  -4.680  1.00 96.88           C  
ATOM   4384  C   GLY B 275      -4.500   0.358  -4.164  1.00 96.88           C  
ATOM   4385  O   GLY B 275      -5.066   0.375  -3.068  1.00 96.88           O  
ATOM   4386  N   VAL B 276      -4.273   1.366  -4.969  1.00 98.12           N  
ATOM   4387  CA  VAL B 276      -4.801   2.672  -4.586  1.00 98.12           C  
ATOM   4388  C   VAL B 276      -5.863   3.113  -5.590  1.00 98.12           C  
ATOM   4389  CB  VAL B 276      -3.680   3.732  -4.500  1.00 98.12           C  
ATOM   4390  O   VAL B 276      -5.684   2.963  -6.801  1.00 98.12           O  
ATOM   4391  CG1 VAL B 276      -4.258   5.098  -4.133  1.00 98.12           C  
ATOM   4392  CG2 VAL B 276      -2.621   3.307  -3.482  1.00 98.12           C  
ATOM   4393  N   LEU B 277      -6.941   3.600  -5.078  1.00 98.00           N  
ATOM   4394  CA  LEU B 277      -7.996   4.246  -5.852  1.00 98.00           C  
ATOM   4395  C   LEU B 277      -8.328   5.617  -5.273  1.00 98.00           C  
ATOM   4396  CB  LEU B 277      -9.250   3.373  -5.883  1.00 98.00           C  
ATOM   4397  O   LEU B 277      -8.133   5.855  -4.082  1.00 98.00           O  
ATOM   4398  CG  LEU B 277      -9.117   2.016  -6.574  1.00 98.00           C  
ATOM   4399  CD1 LEU B 277     -10.383   1.193  -6.383  1.00 98.00           C  
ATOM   4400  CD2 LEU B 277      -8.812   2.197  -8.055  1.00 98.00           C  
ATOM   4401  N   TYR B 278      -8.727   6.473  -6.113  1.00 97.81           N  
ATOM   4402  CA  TYR B 278      -9.234   7.766  -5.672  1.00 97.81           C  
ATOM   4403  C   TYR B 278     -10.758   7.734  -5.531  1.00 97.81           C  
ATOM   4404  CB  TYR B 278      -8.828   8.867  -6.656  1.00 97.81           C  
ATOM   4405  O   TYR B 278     -11.469   7.520  -6.512  1.00 97.81           O  
ATOM   4406  CG  TYR B 278      -9.156  10.258  -6.176  1.00 97.81           C  
ATOM   4407  CD1 TYR B 278     -10.375  10.859  -6.496  1.00 97.81           C  
ATOM   4408  CD2 TYR B 278      -8.258  10.984  -5.402  1.00 97.81           C  
ATOM   4409  CE1 TYR B 278     -10.680  12.148  -6.059  1.00 97.81           C  
ATOM   4410  CE2 TYR B 278      -8.547  12.266  -4.957  1.00 97.81           C  
ATOM   4411  OH  TYR B 278     -10.062  14.109  -4.855  1.00 97.81           O  
ATOM   4412  CZ  TYR B 278      -9.766  12.836  -5.289  1.00 97.81           C  
ATOM   4413  N   LEU B 279     -11.180   7.992  -4.387  1.00 97.88           N  
ATOM   4414  CA  LEU B 279     -12.609   7.957  -4.105  1.00 97.88           C  
ATOM   4415  C   LEU B 279     -13.141   9.359  -3.805  1.00 97.88           C  
ATOM   4416  CB  LEU B 279     -12.906   7.023  -2.930  1.00 97.88           C  
ATOM   4417  O   LEU B 279     -12.539  10.094  -3.021  1.00 97.88           O  
ATOM   4418  CG  LEU B 279     -12.414   5.582  -3.070  1.00 97.88           C  
ATOM   4419  CD1 LEU B 279     -12.734   4.785  -1.811  1.00 97.88           C  
ATOM   4420  CD2 LEU B 279     -13.031   4.922  -4.301  1.00 97.88           C  
ATOM   4421  N   GLN B 280     -14.211   9.656  -4.449  1.00 96.38           N  
ATOM   4422  CA  GLN B 280     -14.953  10.859  -4.098  1.00 96.38           C  
ATOM   4423  C   GLN B 280     -15.805  10.641  -2.850  1.00 96.38           C  
ATOM   4424  CB  GLN B 280     -15.836  11.305  -5.262  1.00 96.38           C  
ATOM   4425  O   GLN B 280     -16.141   9.500  -2.516  1.00 96.38           O  
ATOM   4426  CG  GLN B 280     -15.070  11.594  -6.543  1.00 96.38           C  
ATOM   4427  CD  GLN B 280     -14.164  12.812  -6.426  1.00 96.38           C  
ATOM   4428  NE2 GLN B 280     -13.141  12.867  -7.270  1.00 96.38           N  
ATOM   4429  OE1 GLN B 280     -14.391  13.688  -5.586  1.00 96.38           O  
ATOM   4430  N   MET B 281     -16.031  11.750  -2.213  1.00 95.69           N  
ATOM   4431  CA  MET B 281     -16.922  11.656  -1.049  1.00 95.69           C  
ATOM   4432  C   MET B 281     -18.266  11.047  -1.433  1.00 95.69           C  
ATOM   4433  CB  MET B 281     -17.125  13.031  -0.415  1.00 95.69           C  
ATOM   4434  O   MET B 281     -18.875  11.453  -2.420  1.00 95.69           O  
ATOM   4435  CG  MET B 281     -17.891  12.992   0.897  1.00 95.69           C  
ATOM   4436  SD  MET B 281     -18.031  14.641   1.679  1.00 95.69           S  
ATOM   4437  CE  MET B 281     -19.359  15.359   0.672  1.00 95.69           C  
ATOM   4438  N   GLY B 282     -18.641   9.961  -0.751  1.00 96.38           N  
ATOM   4439  CA  GLY B 282     -19.922   9.344  -1.004  1.00 96.38           C  
ATOM   4440  C   GLY B 282     -19.828   8.117  -1.892  1.00 96.38           C  
ATOM   4441  O   GLY B 282     -20.734   7.281  -1.909  1.00 96.38           O  
ATOM   4442  N   GLN B 283     -18.797   8.016  -2.652  1.00 97.50           N  
ATOM   4443  CA  GLN B 283     -18.594   6.805  -3.434  1.00 97.50           C  
ATOM   4444  C   GLN B 283     -18.266   5.617  -2.529  1.00 97.50           C  
ATOM   4445  CB  GLN B 283     -17.469   7.004  -4.449  1.00 97.50           C  
ATOM   4446  O   GLN B 283     -17.625   5.777  -1.485  1.00 97.50           O  
ATOM   4447  CG  GLN B 283     -17.828   7.945  -5.594  1.00 97.50           C  
ATOM   4448  CD  GLN B 283     -16.766   8.000  -6.668  1.00 97.50           C  
ATOM   4449  NE2 GLN B 283     -17.188   8.031  -7.926  1.00 97.50           N  
ATOM   4450  OE1 GLN B 283     -15.562   8.016  -6.371  1.00 97.50           O  
ATOM   4451  N   TRP B 284     -18.672   4.406  -2.939  1.00 98.00           N  
ATOM   4452  CA  TRP B 284     -18.406   3.234  -2.115  1.00 98.00           C  
ATOM   4453  C   TRP B 284     -17.625   2.184  -2.902  1.00 98.00           C  
ATOM   4454  CB  TRP B 284     -19.703   2.635  -1.586  1.00 98.00           C  
ATOM   4455  O   TRP B 284     -17.672   2.164  -4.133  1.00 98.00           O  
ATOM   4456  CG  TRP B 284     -20.531   1.936  -2.631  1.00 98.00           C  
ATOM   4457  CD1 TRP B 284     -20.484   0.609  -2.959  1.00 98.00           C  
ATOM   4458  CD2 TRP B 284     -21.500   2.531  -3.490  1.00 98.00           C  
ATOM   4459  CE2 TRP B 284     -22.016   1.504  -4.312  1.00 98.00           C  
ATOM   4460  CE3 TRP B 284     -22.000   3.834  -3.643  1.00 98.00           C  
ATOM   4461  NE1 TRP B 284     -21.375   0.343  -3.971  1.00 98.00           N  
ATOM   4462  CH2 TRP B 284     -23.469   3.025  -5.406  1.00 98.00           C  
ATOM   4463  CZ2 TRP B 284     -23.000   1.741  -5.277  1.00 98.00           C  
ATOM   4464  CZ3 TRP B 284     -22.984   4.066  -4.602  1.00 98.00           C  
ATOM   4465  N   THR B 285     -16.922   1.449  -2.195  1.00 98.56           N  
ATOM   4466  CA  THR B 285     -16.203   0.305  -2.732  1.00 98.56           C  
ATOM   4467  C   THR B 285     -16.672  -0.991  -2.076  1.00 98.56           C  
ATOM   4468  CB  THR B 285     -14.680   0.465  -2.537  1.00 98.56           C  
ATOM   4469  O   THR B 285     -17.125  -0.982  -0.931  1.00 98.56           O  
ATOM   4470  CG2 THR B 285     -14.156   1.682  -3.289  1.00 98.56           C  
ATOM   4471  OG1 THR B 285     -14.398   0.622  -1.140  1.00 98.56           O  
ATOM   4472  N   SER B 286     -16.594  -2.049  -2.801  1.00 98.38           N  
ATOM   4473  CA  SER B 286     -16.953  -3.379  -2.326  1.00 98.38           C  
ATOM   4474  C   SER B 286     -16.141  -4.461  -3.027  1.00 98.38           C  
ATOM   4475  CB  SER B 286     -18.453  -3.635  -2.539  1.00 98.38           C  
ATOM   4476  O   SER B 286     -15.469  -4.191  -4.023  1.00 98.38           O  
ATOM   4477  OG  SER B 286     -18.781  -3.562  -3.916  1.00 98.38           O  
ATOM   4478  N   VAL B 287     -16.203  -5.656  -2.469  1.00 98.50           N  
ATOM   4479  CA  VAL B 287     -15.383  -6.762  -2.943  1.00 98.50           C  
ATOM   4480  C   VAL B 287     -16.250  -7.762  -3.705  1.00 98.50           C  
ATOM   4481  CB  VAL B 287     -14.656  -7.469  -1.780  1.00 98.50           C  
ATOM   4482  O   VAL B 287     -17.297  -8.195  -3.205  1.00 98.50           O  
ATOM   4483  CG1 VAL B 287     -13.836  -8.656  -2.295  1.00 98.50           C  
ATOM   4484  CG2 VAL B 287     -13.758  -6.484  -1.037  1.00 98.50           C  
ATOM   4485  N   PHE B 288     -15.781  -8.195  -4.855  1.00 98.12           N  
ATOM   4486  CA  PHE B 288     -16.453  -9.180  -5.688  1.00 98.12           C  
ATOM   4487  C   PHE B 288     -15.531 -10.359  -5.977  1.00 98.12           C  
ATOM   4488  CB  PHE B 288     -16.922  -8.547  -7.000  1.00 98.12           C  
ATOM   4489  O   PHE B 288     -14.328 -10.180  -6.180  1.00 98.12           O  
ATOM   4490  CG  PHE B 288     -18.125  -7.652  -6.848  1.00 98.12           C  
ATOM   4491  CD1 PHE B 288     -19.391  -8.102  -7.184  1.00 98.12           C  
ATOM   4492  CD2 PHE B 288     -17.984  -6.359  -6.367  1.00 98.12           C  
ATOM   4493  CE1 PHE B 288     -20.500  -7.277  -7.043  1.00 98.12           C  
ATOM   4494  CE2 PHE B 288     -19.078  -5.523  -6.227  1.00 98.12           C  
ATOM   4495  CZ  PHE B 288     -20.344  -5.984  -6.566  1.00 98.12           C  
ATOM   4496  N   LEU B 289     -16.078 -11.461  -6.023  1.00 97.88           N  
ATOM   4497  CA  LEU B 289     -15.398 -12.656  -6.508  1.00 97.88           C  
ATOM   4498  C   LEU B 289     -16.156 -13.273  -7.680  1.00 97.88           C  
ATOM   4499  CB  LEU B 289     -15.250 -13.680  -5.379  1.00 97.88           C  
ATOM   4500  O   LEU B 289     -17.328 -13.641  -7.547  1.00 97.88           O  
ATOM   4501  CG  LEU B 289     -14.445 -14.938  -5.711  1.00 97.88           C  
ATOM   4502  CD1 LEU B 289     -13.008 -14.570  -6.039  1.00 97.88           C  
ATOM   4503  CD2 LEU B 289     -14.508 -15.930  -4.551  1.00 97.88           C  
ATOM   4504  N   ASP B 290     -15.516 -13.375  -8.828  1.00 96.81           N  
ATOM   4505  CA  ASP B 290     -16.047 -14.000 -10.031  1.00 96.81           C  
ATOM   4506  C   ASP B 290     -15.469 -15.406 -10.219  1.00 96.81           C  
ATOM   4507  CB  ASP B 290     -15.734 -13.141 -11.258  1.00 96.81           C  
ATOM   4508  O   ASP B 290     -14.281 -15.562 -10.508  1.00 96.81           O  
ATOM   4509  CG  ASP B 290     -16.297 -13.727 -12.547  1.00 96.81           C  
ATOM   4510  OD1 ASP B 290     -17.219 -14.562 -12.492  1.00 96.81           O  
ATOM   4511  OD2 ASP B 290     -15.797 -13.344 -13.633  1.00 96.81           O  
ATOM   4512  N   ASN B 291     -16.312 -16.359 -10.086  1.00 94.88           N  
ATOM   4513  CA  ASN B 291     -15.922 -17.750 -10.297  1.00 94.88           C  
ATOM   4514  C   ASN B 291     -16.250 -18.219 -11.711  1.00 94.88           C  
ATOM   4515  CB  ASN B 291     -16.594 -18.656  -9.266  1.00 94.88           C  
ATOM   4516  O   ASN B 291     -17.359 -18.672 -11.969  1.00 94.88           O  
ATOM   4517  CG  ASN B 291     -16.172 -20.109  -9.398  1.00 94.88           C  
ATOM   4518  ND2 ASN B 291     -16.859 -21.000  -8.703  1.00 94.88           N  
ATOM   4519  OD1 ASN B 291     -15.234 -20.422 -10.133  1.00 94.88           O  
ATOM   4520  N   ALA B 292     -15.250 -18.203 -12.539  1.00 91.00           N  
ATOM   4521  CA  ALA B 292     -15.438 -18.625 -13.922  1.00 91.00           C  
ATOM   4522  C   ALA B 292     -15.047 -20.078 -14.125  1.00 91.00           C  
ATOM   4523  CB  ALA B 292     -14.633 -17.719 -14.859  1.00 91.00           C  
ATOM   4524  O   ALA B 292     -14.656 -20.484 -15.227  1.00 91.00           O  
ATOM   4525  N   SER B 293     -15.062 -20.828 -13.094  1.00 88.19           N  
ATOM   4526  CA  SER B 293     -14.727 -22.250 -13.172  1.00 88.19           C  
ATOM   4527  C   SER B 293     -15.984 -23.109 -13.117  1.00 88.19           C  
ATOM   4528  CB  SER B 293     -13.773 -22.641 -12.047  1.00 88.19           C  
ATOM   4529  O   SER B 293     -17.078 -22.609 -12.891  1.00 88.19           O  
ATOM   4530  OG  SER B 293     -14.484 -22.797 -10.828  1.00 88.19           O  
ATOM   4531  N   GLY B 294     -15.797 -24.391 -13.391  1.00 85.94           N  
ATOM   4532  CA  GLY B 294     -16.906 -25.328 -13.383  1.00 85.94           C  
ATOM   4533  C   GLY B 294     -17.188 -25.906 -12.008  1.00 85.94           C  
ATOM   4534  O   GLY B 294     -18.109 -26.703 -11.844  1.00 85.94           O  
ATOM   4535  N   CYS B 295     -16.469 -25.469 -10.984  1.00 86.00           N  
ATOM   4536  CA  CYS B 295     -16.641 -26.000  -9.633  1.00 86.00           C  
ATOM   4537  C   CYS B 295     -17.016 -24.891  -8.664  1.00 86.00           C  
ATOM   4538  CB  CYS B 295     -15.359 -26.688  -9.164  1.00 86.00           C  
ATOM   4539  O   CYS B 295     -16.609 -23.734  -8.836  1.00 86.00           O  
ATOM   4540  SG  CYS B 295     -14.867 -28.094 -10.188  1.00 86.00           S  
ATOM   4541  N   SER B 296     -17.859 -25.297  -7.664  1.00 91.62           N  
ATOM   4542  CA  SER B 296     -18.156 -24.359  -6.594  1.00 91.62           C  
ATOM   4543  C   SER B 296     -17.000 -24.266  -5.598  1.00 91.62           C  
ATOM   4544  CB  SER B 296     -19.438 -24.766  -5.867  1.00 91.62           C  
ATOM   4545  O   SER B 296     -16.188 -25.188  -5.508  1.00 91.62           O  
ATOM   4546  OG  SER B 296     -19.281 -26.016  -5.227  1.00 91.62           O  
ATOM   4547  N   LEU B 297     -16.922 -23.125  -4.996  1.00 93.12           N  
ATOM   4548  CA  LEU B 297     -15.875 -22.938  -3.998  1.00 93.12           C  
ATOM   4549  C   LEU B 297     -16.406 -22.188  -2.781  1.00 93.12           C  
ATOM   4550  CB  LEU B 297     -14.695 -22.172  -4.598  1.00 93.12           C  
ATOM   4551  O   LEU B 297     -17.531 -21.688  -2.807  1.00 93.12           O  
ATOM   4552  CG  LEU B 297     -15.023 -20.812  -5.246  1.00 93.12           C  
ATOM   4553  CD1 LEU B 297     -15.078 -19.719  -4.188  1.00 93.12           C  
ATOM   4554  CD2 LEU B 297     -14.000 -20.484  -6.324  1.00 93.12           C  
ATOM   4555  N   THR B 298     -15.664 -22.250  -1.729  1.00 95.56           N  
ATOM   4556  CA  THR B 298     -16.047 -21.594  -0.479  1.00 95.56           C  
ATOM   4557  C   THR B 298     -15.008 -20.547  -0.077  1.00 95.56           C  
ATOM   4558  CB  THR B 298     -16.203 -22.625   0.656  1.00 95.56           C  
ATOM   4559  O   THR B 298     -13.805 -20.828  -0.068  1.00 95.56           O  
ATOM   4560  CG2 THR B 298     -16.656 -21.953   1.945  1.00 95.56           C  
ATOM   4561  OG1 THR B 298     -17.172 -23.609   0.269  1.00 95.56           O  
ATOM   4562  N   VAL B 299     -15.484 -19.328   0.094  1.00 97.31           N  
ATOM   4563  CA  VAL B 299     -14.672 -18.297   0.730  1.00 97.31           C  
ATOM   4564  C   VAL B 299     -14.781 -18.422   2.248  1.00 97.31           C  
ATOM   4565  CB  VAL B 299     -15.094 -16.875   0.274  1.00 97.31           C  
ATOM   4566  O   VAL B 299     -15.875 -18.281   2.811  1.00 97.31           O  
ATOM   4567  CG1 VAL B 299     -14.195 -15.820   0.912  1.00 97.31           C  
ATOM   4568  CG2 VAL B 299     -15.047 -16.781  -1.249  1.00 97.31           C  
ATOM   4569  N   ARG B 300     -13.742 -18.578   2.869  1.00 96.25           N  
ATOM   4570  CA  ARG B 300     -13.727 -18.922   4.289  1.00 96.25           C  
ATOM   4571  C   ARG B 300     -13.898 -17.672   5.152  1.00 96.25           C  
ATOM   4572  CB  ARG B 300     -12.430 -19.641   4.656  1.00 96.25           C  
ATOM   4573  O   ARG B 300     -13.500 -16.578   4.754  1.00 96.25           O  
ATOM   4574  CG  ARG B 300     -12.266 -21.000   3.984  1.00 96.25           C  
ATOM   4575  CD  ARG B 300     -13.133 -22.062   4.641  1.00 96.25           C  
ATOM   4576  NE  ARG B 300     -12.844 -23.391   4.113  1.00 96.25           N  
ATOM   4577  NH1 ARG B 300     -13.562 -24.516   6.000  1.00 96.25           N  
ATOM   4578  NH2 ARG B 300     -12.758 -25.688   4.199  1.00 96.25           N  
ATOM   4579  CZ  ARG B 300     -13.055 -24.531   4.773  1.00 96.25           C  
ATOM   4580  N   SER B 301     -14.438 -17.969   6.336  1.00 96.38           N  
ATOM   4581  CA  SER B 301     -14.461 -16.906   7.348  1.00 96.38           C  
ATOM   4582  C   SER B 301     -13.055 -16.438   7.684  1.00 96.38           C  
ATOM   4583  CB  SER B 301     -15.164 -17.406   8.617  1.00 96.38           C  
ATOM   4584  O   SER B 301     -12.086 -17.188   7.539  1.00 96.38           O  
ATOM   4585  OG  SER B 301     -14.422 -18.438   9.234  1.00 96.38           O  
ATOM   4586  N   GLY B 302     -12.977 -15.164   7.984  1.00 94.62           N  
ATOM   4587  CA  GLY B 302     -11.656 -14.625   8.305  1.00 94.62           C  
ATOM   4588  C   GLY B 302     -11.008 -13.922   7.129  1.00 94.62           C  
ATOM   4589  O   GLY B 302      -9.969 -13.273   7.289  1.00 94.62           O  
ATOM   4590  N   SER B 303     -11.617 -14.078   5.926  1.00 96.69           N  
ATOM   4591  CA  SER B 303     -11.156 -13.289   4.785  1.00 96.69           C  
ATOM   4592  C   SER B 303     -11.234 -11.797   5.082  1.00 96.69           C  
ATOM   4593  CB  SER B 303     -11.992 -13.609   3.543  1.00 96.69           C  
ATOM   4594  O   SER B 303     -12.047 -11.359   5.902  1.00 96.69           O  
ATOM   4595  OG  SER B 303     -11.781 -14.953   3.133  1.00 96.69           O  
ATOM   4596  N   HIS B 304     -10.375 -11.055   4.402  1.00 95.75           N  
ATOM   4597  CA  HIS B 304     -10.109  -9.680   4.828  1.00 95.75           C  
ATOM   4598  C   HIS B 304     -10.516  -8.680   3.750  1.00 95.75           C  
ATOM   4599  CB  HIS B 304      -8.633  -9.500   5.188  1.00 95.75           C  
ATOM   4600  O   HIS B 304     -10.438  -8.984   2.557  1.00 95.75           O  
ATOM   4601  CG  HIS B 304      -8.156 -10.453   6.242  1.00 95.75           C  
ATOM   4602  CD2 HIS B 304      -7.527 -11.641   6.145  1.00 95.75           C  
ATOM   4603  ND1 HIS B 304      -8.312 -10.203   7.590  1.00 95.75           N  
ATOM   4604  CE1 HIS B 304      -7.797 -11.211   8.273  1.00 95.75           C  
ATOM   4605  NE2 HIS B 304      -7.312 -12.094   7.422  1.00 95.75           N  
ATOM   4606  N   PHE B 305     -11.023  -7.473   4.199  1.00 98.25           N  
ATOM   4607  CA  PHE B 305     -11.227  -6.270   3.402  1.00 98.25           C  
ATOM   4608  C   PHE B 305     -10.820  -5.027   4.184  1.00 98.25           C  
ATOM   4609  CB  PHE B 305     -12.695  -6.160   2.967  1.00 98.25           C  
ATOM   4610  O   PHE B 305     -11.250  -4.836   5.324  1.00 98.25           O  
ATOM   4611  CG  PHE B 305     -13.016  -4.891   2.225  1.00 98.25           C  
ATOM   4612  CD1 PHE B 305     -14.219  -4.230   2.436  1.00 98.25           C  
ATOM   4613  CD2 PHE B 305     -12.109  -4.359   1.316  1.00 98.25           C  
ATOM   4614  CE1 PHE B 305     -14.516  -3.057   1.749  1.00 98.25           C  
ATOM   4615  CE2 PHE B 305     -12.398  -3.186   0.627  1.00 98.25           C  
ATOM   4616  CZ  PHE B 305     -13.602  -2.535   0.844  1.00 98.25           C  
ATOM   4617  N   SER B 306      -9.938  -4.156   3.594  1.00 98.44           N  
ATOM   4618  CA  SER B 306      -9.430  -2.998   4.324  1.00 98.44           C  
ATOM   4619  C   SER B 306      -9.258  -1.797   3.400  1.00 98.44           C  
ATOM   4620  CB  SER B 306      -8.102  -3.328   5.004  1.00 98.44           C  
ATOM   4621  O   SER B 306      -9.195  -1.950   2.178  1.00 98.44           O  
ATOM   4622  OG  SER B 306      -7.074  -3.502   4.043  1.00 98.44           O  
ATOM   4623  N   ALA B 307      -9.234  -0.621   4.066  1.00 98.44           N  
ATOM   4624  CA  ALA B 307      -8.961   0.646   3.391  1.00 98.44           C  
ATOM   4625  C   ALA B 307      -8.305   1.642   4.340  1.00 98.44           C  
ATOM   4626  CB  ALA B 307     -10.258   1.233   2.824  1.00 98.44           C  
ATOM   4627  O   ALA B 307      -8.617   1.676   5.531  1.00 98.44           O  
ATOM   4628  N   VAL B 308      -7.375   2.420   3.850  1.00 97.94           N  
ATOM   4629  CA  VAL B 308      -6.699   3.480   4.590  1.00 97.94           C  
ATOM   4630  C   VAL B 308      -6.574   4.727   3.715  1.00 97.94           C  
ATOM   4631  CB  VAL B 308      -5.305   3.031   5.082  1.00 97.94           C  
ATOM   4632  O   VAL B 308      -6.055   4.656   2.600  1.00 97.94           O  
ATOM   4633  CG1 VAL B 308      -4.609   4.160   5.840  1.00 97.94           C  
ATOM   4634  CG2 VAL B 308      -5.426   1.788   5.961  1.00 97.94           C  
ATOM   4635  N   LEU B 309      -7.051   5.805   4.227  1.00 97.25           N  
ATOM   4636  CA  LEU B 309      -6.875   7.078   3.537  1.00 97.25           C  
ATOM   4637  C   LEU B 309      -5.426   7.539   3.605  1.00 97.25           C  
ATOM   4638  CB  LEU B 309      -7.793   8.141   4.145  1.00 97.25           C  
ATOM   4639  O   LEU B 309      -4.902   7.805   4.691  1.00 97.25           O  
ATOM   4640  CG  LEU B 309      -7.664   9.555   3.568  1.00 97.25           C  
ATOM   4641  CD1 LEU B 309      -8.133   9.578   2.119  1.00 97.25           C  
ATOM   4642  CD2 LEU B 309      -8.453  10.547   4.410  1.00 97.25           C  
ATOM   4643  N   LEU B 310      -4.828   7.707   2.488  1.00 95.94           N  
ATOM   4644  CA  LEU B 310      -3.434   8.125   2.408  1.00 95.94           C  
ATOM   4645  C   LEU B 310      -3.320   9.648   2.410  1.00 95.94           C  
ATOM   4646  CB  LEU B 310      -2.773   7.555   1.149  1.00 95.94           C  
ATOM   4647  O   LEU B 310      -2.381  10.203   2.982  1.00 95.94           O  
ATOM   4648  CG  LEU B 310      -2.715   6.031   1.047  1.00 95.94           C  
ATOM   4649  CD1 LEU B 310      -2.137   5.613  -0.302  1.00 95.94           C  
ATOM   4650  CD2 LEU B 310      -1.890   5.449   2.191  1.00 95.94           C  
ATOM   4651  N   GLY B 311      -4.242  10.219   1.832  1.00 92.62           N  
ATOM   4652  CA  GLY B 311      -4.254  11.664   1.678  1.00 92.62           C  
ATOM   4653  C   GLY B 311      -5.328  12.156   0.723  1.00 92.62           C  
ATOM   4654  O   GLY B 311      -6.078  11.352   0.161  1.00 92.62           O  
ATOM   4655  N   VAL B 312      -5.332  13.500   0.639  1.00 91.62           N  
ATOM   4656  CA  VAL B 312      -6.363  14.102  -0.200  1.00 91.62           C  
ATOM   4657  C   VAL B 312      -5.738  14.633  -1.488  1.00 91.62           C  
ATOM   4658  CB  VAL B 312      -7.105  15.234   0.539  1.00 91.62           C  
ATOM   4659  O   VAL B 312      -4.531  14.883  -1.544  1.00 91.62           O  
ATOM   4660  CG1 VAL B 312      -7.820  14.695   1.776  1.00 91.62           C  
ATOM   4661  CG2 VAL B 312      -6.133  16.344   0.922  1.00 91.62           C  
TER    4662      VAL B 312                                                      
ATOM   4663  N   GLU C   1      20.156 -44.531  75.625  1.00 18.44           N  
ATOM   4664  CA  GLU C   1      19.188 -44.094  76.625  1.00 18.44           C  
ATOM   4665  C   GLU C   1      18.172 -43.125  76.000  1.00 18.44           C  
ATOM   4666  CB  GLU C   1      19.906 -43.438  77.750  1.00 18.44           C  
ATOM   4667  O   GLU C   1      18.453 -42.500  74.938  1.00 18.44           O  
ATOM   4668  CG  GLU C   1      20.156 -44.344  78.938  1.00 18.44           C  
ATOM   4669  CD  GLU C   1      20.781 -43.656  80.125  1.00 18.44           C  
ATOM   4670  OE1 GLU C   1      20.750 -44.219  81.250  1.00 18.44           O  
ATOM   4671  OE2 GLU C   1      21.328 -42.531  79.938  1.00 18.44           O  
ATOM   4672  N   PRO C   2      17.703 -42.000  76.750  1.00 18.44           N  
ATOM   4673  CA  PRO C   2      16.266 -41.750  76.875  1.00 18.44           C  
ATOM   4674  C   PRO C   2      15.695 -41.031  75.625  1.00 18.44           C  
ATOM   4675  CB  PRO C   2      16.172 -40.906  78.125  1.00 18.44           C  
ATOM   4676  O   PRO C   2      16.453 -40.531  74.812  1.00 18.44           O  
ATOM   4677  CG  PRO C   2      17.547 -40.344  78.312  1.00 18.44           C  
ATOM   4678  CD  PRO C   2      18.484 -41.094  77.438  1.00 18.44           C  
ATOM   4679  N   PRO C   3      15.242 -39.750  75.875  1.00 18.41           N  
ATOM   4680  CA  PRO C   3      13.875 -39.281  76.125  1.00 18.41           C  
ATOM   4681  C   PRO C   3      13.273 -38.562  74.875  1.00 18.41           C  
ATOM   4682  CB  PRO C   3      14.039 -38.312  77.250  1.00 18.41           C  
ATOM   4683  O   PRO C   3      14.008 -38.094  74.000  1.00 18.41           O  
ATOM   4684  CG  PRO C   3      15.492 -38.000  77.312  1.00 18.41           C  
ATOM   4685  CD  PRO C   3      16.219 -38.938  76.438  1.00 18.41           C  
ATOM   4686  N   PRO C   4      12.156 -37.938  75.250  1.00 19.64           N  
ATOM   4687  CA  PRO C   4      10.797 -37.750  74.688  1.00 19.64           C  
ATOM   4688  C   PRO C   4      10.703 -36.594  73.688  1.00 19.64           C  
ATOM   4689  CB  PRO C   4       9.969 -37.469  75.938  1.00 19.64           C  
ATOM   4690  O   PRO C   4      11.633 -35.781  73.625  1.00 19.64           O  
ATOM   4691  CG  PRO C   4      10.969 -37.094  77.000  1.00 19.64           C  
ATOM   4692  CD  PRO C   4      12.344 -37.438  76.500  1.00 19.64           C  
ATOM   4693  N   GLY C   5       9.445 -35.906  73.750  1.00 20.12           N  
ATOM   4694  CA  GLY C   5       8.336 -35.625  72.875  1.00 20.12           C  
ATOM   4695  C   GLY C   5       8.430 -34.250  72.250  1.00 20.12           C  
ATOM   4696  O   GLY C   5       9.289 -33.438  72.625  1.00 20.12           O  
ATOM   4697  N   ASN C   6       7.207 -33.688  71.812  1.00 19.52           N  
ATOM   4698  CA  ASN C   6       6.594 -33.062  70.625  1.00 19.52           C  
ATOM   4699  C   ASN C   6       6.488 -31.547  70.812  1.00 19.52           C  
ATOM   4700  CB  ASN C   6       5.215 -33.656  70.312  1.00 19.52           C  
ATOM   4701  O   ASN C   6       5.859 -30.875  70.000  1.00 19.52           O  
ATOM   4702  CG  ASN C   6       5.242 -34.719  69.250  1.00 19.52           C  
ATOM   4703  ND2 ASN C   6       4.152 -35.438  69.125  1.00 19.52           N  
ATOM   4704  OD1 ASN C   6       6.238 -34.844  68.562  1.00 19.52           O  
ATOM   4705  N   GLU C   7       7.039 -30.953  71.812  1.00 16.70           N  
ATOM   4706  CA  GLU C   7       6.379 -29.812  72.438  1.00 16.70           C  
ATOM   4707  C   GLU C   7       6.262 -28.656  71.438  1.00 16.70           C  
ATOM   4708  CB  GLU C   7       7.133 -29.359  73.688  1.00 16.70           C  
ATOM   4709  O   GLU C   7       7.262 -28.203  70.875  1.00 16.70           O  
ATOM   4710  CG  GLU C   7       6.668 -30.031  74.938  1.00 16.70           C  
ATOM   4711  CD  GLU C   7       7.398 -29.547  76.188  1.00 16.70           C  
ATOM   4712  OE1 GLU C   7       7.012 -29.938  77.312  1.00 16.70           O  
ATOM   4713  OE2 GLU C   7       8.367 -28.766  76.062  1.00 16.70           O  
ATOM   4714  N   LEU C   8       4.969 -28.344  71.000  1.00 18.19           N  
ATOM   4715  CA  LEU C   8       4.371 -27.562  69.875  1.00 18.19           C  
ATOM   4716  C   LEU C   8       4.559 -26.062  70.125  1.00 18.19           C  
ATOM   4717  CB  LEU C   8       2.881 -27.891  69.750  1.00 18.19           C  
ATOM   4718  O   LEU C   8       4.344 -25.250  69.250  1.00 18.19           O  
ATOM   4719  CG  LEU C   8       2.521 -29.094  68.875  1.00 18.19           C  
ATOM   4720  CD1 LEU C   8       1.161 -29.656  69.312  1.00 18.19           C  
ATOM   4721  CD2 LEU C   8       2.535 -28.703  67.438  1.00 18.19           C  
ATOM   4722  N   PRO C   9       4.926 -25.609  71.375  1.00 15.66           N  
ATOM   4723  CA  PRO C   9       4.090 -24.516  71.875  1.00 15.66           C  
ATOM   4724  C   PRO C   9       4.230 -23.250  71.000  1.00 15.66           C  
ATOM   4725  CB  PRO C   9       4.605 -24.266  73.312  1.00 15.66           C  
ATOM   4726  O   PRO C   9       5.258 -23.062  70.375  1.00 15.66           O  
ATOM   4727  CG  PRO C   9       5.855 -25.078  73.375  1.00 15.66           C  
ATOM   4728  CD  PRO C   9       6.035 -25.828  72.062  1.00 15.66           C  
ATOM   4729  N   ARG C  10       3.090 -22.453  71.062  1.00 18.98           N  
ATOM   4730  CA  ARG C  10       2.344 -21.328  70.500  1.00 18.98           C  
ATOM   4731  C   ARG C  10       3.012 -20.000  70.812  1.00 18.98           C  
ATOM   4732  CB  ARG C  10       0.900 -21.328  71.000  1.00 18.98           C  
ATOM   4733  O   ARG C  10       2.973 -19.547  71.938  1.00 18.98           O  
ATOM   4734  CG  ARG C  10      -0.054 -22.141  70.125  1.00 18.98           C  
ATOM   4735  CD  ARG C  10      -1.484 -22.062  70.625  1.00 18.98           C  
ATOM   4736  NE  ARG C  10      -2.406 -22.812  69.812  1.00 18.98           N  
ATOM   4737  NH1 ARG C  10      -4.297 -22.250  71.000  1.00 18.98           N  
ATOM   4738  NH2 ARG C  10      -4.469 -23.578  69.125  1.00 18.98           N  
ATOM   4739  CZ  ARG C  10      -3.723 -22.875  70.000  1.00 18.98           C  
ATOM   4740  N   GLY C  11       4.230 -19.906  70.562  1.00 16.69           N  
ATOM   4741  CA  GLY C  11       4.961 -18.859  71.250  1.00 16.69           C  
ATOM   4742  C   GLY C  11       4.363 -17.484  71.062  1.00 16.69           C  
ATOM   4743  O   GLY C  11       3.869 -17.156  70.000  1.00 16.69           O  
ATOM   4744  N   PRO C  12       4.059 -16.906  72.250  1.00 17.34           N  
ATOM   4745  CA  PRO C  12       3.262 -15.766  72.688  1.00 17.34           C  
ATOM   4746  C   PRO C  12       3.559 -14.500  71.875  1.00 17.34           C  
ATOM   4747  CB  PRO C  12       3.668 -15.586  74.125  1.00 17.34           C  
ATOM   4748  O   PRO C  12       4.219 -14.570  70.812  1.00 17.34           O  
ATOM   4749  CG  PRO C  12       4.906 -16.406  74.312  1.00 17.34           C  
ATOM   4750  CD  PRO C  12       5.137 -17.172  73.000  1.00 17.34           C  
ATOM   4751  N   GLY C  13       3.906 -13.453  72.625  1.00 17.23           N  
ATOM   4752  CA  GLY C  13       3.342 -12.180  73.062  1.00 17.23           C  
ATOM   4753  C   GLY C  13       3.947 -10.992  72.375  1.00 17.23           C  
ATOM   4754  O   GLY C  13       3.682  -9.836  72.688  1.00 17.23           O  
ATOM   4755  N   GLU C  14       5.012 -11.289  71.562  1.00 17.50           N  
ATOM   4756  CA  GLU C  14       5.977 -10.195  71.688  1.00 17.50           C  
ATOM   4757  C   GLU C  14       5.320  -8.844  71.438  1.00 17.50           C  
ATOM   4758  CB  GLU C  14       7.141 -10.414  70.750  1.00 17.50           C  
ATOM   4759  O   GLU C  14       4.395  -8.750  70.625  1.00 17.50           O  
ATOM   4760  CG  GLU C  14       8.328 -11.148  71.312  1.00 17.50           C  
ATOM   4761  CD  GLU C  14       9.391 -11.531  70.312  1.00 17.50           C  
ATOM   4762  OE1 GLU C  14      10.461 -12.031  70.750  1.00 17.50           O  
ATOM   4763  OE2 GLU C  14       9.148 -11.320  69.125  1.00 17.50           O  
ATOM   4764  N   SER C  15       6.086  -7.820  71.812  1.00 17.44           N  
ATOM   4765  CA  SER C  15       6.043  -6.492  72.438  1.00 17.44           C  
ATOM   4766  C   SER C  15       5.441  -5.469  71.500  1.00 17.44           C  
ATOM   4767  CB  SER C  15       7.445  -6.047  72.875  1.00 17.44           C  
ATOM   4768  O   SER C  15       5.383  -5.699  70.250  1.00 17.44           O  
ATOM   4769  OG  SER C  15       7.863  -6.734  74.000  1.00 17.44           O  
ATOM   4770  N   ARG C  16       5.422  -4.246  71.875  1.00 16.53           N  
ATOM   4771  CA  ARG C  16       4.641  -3.035  72.125  1.00 16.53           C  
ATOM   4772  C   ARG C  16       4.762  -2.070  70.938  1.00 16.53           C  
ATOM   4773  CB  ARG C  16       5.094  -2.346  73.438  1.00 16.53           C  
ATOM   4774  O   ARG C  16       4.012  -1.098  70.875  1.00 16.53           O  
ATOM   4775  CG  ARG C  16       4.316  -2.781  74.688  1.00 16.53           C  
ATOM   4776  CD  ARG C  16       4.766  -2.029  75.875  1.00 16.53           C  
ATOM   4777  NE  ARG C  16       4.020  -2.449  77.062  1.00 16.53           N  
ATOM   4778  NH1 ARG C  16       5.207  -1.124  78.562  1.00 16.53           N  
ATOM   4779  NH2 ARG C  16       3.510  -2.461  79.312  1.00 16.53           N  
ATOM   4780  CZ  ARG C  16       4.246  -2.010  78.312  1.00 16.53           C  
ATOM   4781  N   ALA C  17       5.941  -2.201  70.188  1.00 18.22           N  
ATOM   4782  CA  ALA C  17       6.422  -0.842  70.000  1.00 18.22           C  
ATOM   4783  C   ALA C  17       5.383  -0.011  69.250  1.00 18.22           C  
ATOM   4784  CB  ALA C  17       7.734  -0.867  69.188  1.00 18.22           C  
ATOM   4785  O   ALA C  17       4.746  -0.498  68.312  1.00 18.22           O  
ATOM   4786  N   GLY C  18       4.996   1.086  69.875  1.00 18.33           N  
ATOM   4787  CA  GLY C  18       3.941   2.082  69.750  1.00 18.33           C  
ATOM   4788  C   GLY C  18       3.828   2.689  68.375  1.00 18.33           C  
ATOM   4789  O   GLY C  18       4.746   2.566  67.562  1.00 18.33           O  
ATOM   4790  N   PRO C  19       2.611   3.100  68.062  1.00 18.86           N  
ATOM   4791  CA  PRO C  19       1.962   3.486  66.812  1.00 18.86           C  
ATOM   4792  C   PRO C  19       2.557   4.754  66.250  1.00 18.86           C  
ATOM   4793  CB  PRO C  19       0.503   3.707  67.250  1.00 18.86           C  
ATOM   4794  O   PRO C  19       2.539   5.812  66.875  1.00 18.86           O  
ATOM   4795  CG  PRO C  19       0.533   3.777  68.750  1.00 18.86           C  
ATOM   4796  CD  PRO C  19       1.909   3.398  69.188  1.00 18.86           C  
ATOM   4797  N   ALA C  20       3.838   4.750  65.688  1.00 19.16           N  
ATOM   4798  CA  ALA C  20       4.398   6.039  65.312  1.00 19.16           C  
ATOM   4799  C   ALA C  20       3.348   6.914  64.625  1.00 19.16           C  
ATOM   4800  CB  ALA C  20       5.594   5.840  64.375  1.00 19.16           C  
ATOM   4801  O   ALA C  20       2.535   6.426  63.844  1.00 19.16           O  
ATOM   4802  N   ALA C  21       3.135   8.102  65.250  1.00 19.02           N  
ATOM   4803  CA  ALA C  21       2.160   9.180  65.062  1.00 19.02           C  
ATOM   4804  C   ALA C  21       2.137   9.648  63.625  1.00 19.02           C  
ATOM   4805  CB  ALA C  21       2.471  10.344  66.000  1.00 19.02           C  
ATOM   4806  O   ALA C  21       3.182   9.984  63.062  1.00 19.02           O  
ATOM   4807  N   ARG C  22       1.387   8.953  62.781  1.00 19.52           N  
ATOM   4808  CA  ARG C  22       1.297   9.305  61.375  1.00 19.52           C  
ATOM   4809  C   ARG C  22       1.089  10.805  61.188  1.00 19.52           C  
ATOM   4810  CB  ARG C  22       0.160   8.531  60.688  1.00 19.52           C  
ATOM   4811  O   ARG C  22       0.112  11.359  61.688  1.00 19.52           O  
ATOM   4812  CG  ARG C  22       0.487   7.074  60.406  1.00 19.52           C  
ATOM   4813  CD  ARG C  22      -0.645   6.375  59.656  1.00 19.52           C  
ATOM   4814  NE  ARG C  22      -0.407   4.938  59.562  1.00 19.52           N  
ATOM   4815  NH1 ARG C  22      -2.139   4.562  58.062  1.00 19.52           N  
ATOM   4816  NH2 ARG C  22      -0.818   2.822  58.750  1.00 19.52           N  
ATOM   4817  CZ  ARG C  22      -1.122   4.113  58.781  1.00 19.52           C  
ATOM   4818  N   PRO C  23       2.234  11.594  61.219  1.00 20.19           N  
ATOM   4819  CA  PRO C  23       2.066  13.047  61.219  1.00 20.19           C  
ATOM   4820  C   PRO C  23       0.915  13.516  60.344  1.00 20.19           C  
ATOM   4821  CB  PRO C  23       3.408  13.562  60.688  1.00 20.19           C  
ATOM   4822  O   PRO C  23       0.557  12.844  59.375  1.00 20.19           O  
ATOM   4823  CG  PRO C  23       4.102  12.352  60.156  1.00 20.19           C  
ATOM   4824  CD  PRO C  23       3.268  11.141  60.500  1.00 20.19           C  
ATOM   4825  N   PRO C  24       0.078  14.391  60.938  1.00 20.25           N  
ATOM   4826  CA  PRO C  24      -1.165  14.867  60.312  1.00 20.25           C  
ATOM   4827  C   PRO C  24      -0.970  15.344  58.875  1.00 20.25           C  
ATOM   4828  CB  PRO C  24      -1.585  16.031  61.219  1.00 20.25           C  
ATOM   4829  O   PRO C  24       0.085  15.891  58.531  1.00 20.25           O  
ATOM   4830  CG  PRO C  24      -0.368  16.344  62.031  1.00 20.25           C  
ATOM   4831  CD  PRO C  24       0.635  15.234  61.812  1.00 20.25           C  
ATOM   4832  N   GLU C  25      -1.436  14.539  57.938  1.00 21.52           N  
ATOM   4833  CA  GLU C  25      -1.378  14.883  56.500  1.00 21.52           C  
ATOM   4834  C   GLU C  25      -1.755  16.344  56.281  1.00 21.52           C  
ATOM   4835  CB  GLU C  25      -2.297  13.969  55.688  1.00 21.52           C  
ATOM   4836  O   GLU C  25      -2.814  16.797  56.719  1.00 21.52           O  
ATOM   4837  CG  GLU C  25      -1.572  12.820  55.000  1.00 21.52           C  
ATOM   4838  CD  GLU C  25      -2.477  11.984  54.125  1.00 21.52           C  
ATOM   4839  OE1 GLU C  25      -1.960  11.148  53.344  1.00 21.52           O  
ATOM   4840  OE2 GLU C  25      -3.711  12.180  54.188  1.00 21.52           O  
ATOM   4841  N   PRO C  26      -0.723  17.266  56.219  1.00 20.56           N  
ATOM   4842  CA  PRO C  26      -0.972  18.703  56.094  1.00 20.56           C  
ATOM   4843  C   PRO C  26      -2.148  19.000  55.156  1.00 20.56           C  
ATOM   4844  CB  PRO C  26       0.338  19.234  55.500  1.00 20.56           C  
ATOM   4845  O   PRO C  26      -2.338  18.328  54.156  1.00 20.56           O  
ATOM   4846  CG  PRO C  26       1.114  18.000  55.125  1.00 20.56           C  
ATOM   4847  CD  PRO C  26       0.341  16.797  55.562  1.00 20.56           C  
ATOM   4848  N   THR C  27      -3.279  19.359  55.750  1.00 22.31           N  
ATOM   4849  CA  THR C  27      -4.477  19.797  55.031  1.00 22.31           C  
ATOM   4850  C   THR C  27      -4.113  20.719  53.875  1.00 22.31           C  
ATOM   4851  CB  THR C  27      -5.461  20.516  55.969  1.00 22.31           C  
ATOM   4852  O   THR C  27      -3.402  21.703  54.062  1.00 22.31           O  
ATOM   4853  CG2 THR C  27      -6.875  19.969  55.812  1.00 22.31           C  
ATOM   4854  OG1 THR C  27      -5.039  20.328  57.344  1.00 22.31           O  
ATOM   4855  N   ALA C  28      -4.035  20.125  52.656  1.00 21.70           N  
ATOM   4856  CA  ALA C  28      -3.736  20.812  51.406  1.00 21.70           C  
ATOM   4857  C   ALA C  28      -4.492  22.125  51.312  1.00 21.70           C  
ATOM   4858  CB  ALA C  28      -4.078  19.906  50.219  1.00 21.70           C  
ATOM   4859  O   ALA C  28      -5.723  22.156  51.438  1.00 21.70           O  
ATOM   4860  N   GLU C  29      -3.990  23.203  52.000  1.00 22.08           N  
ATOM   4861  CA  GLU C  29      -4.492  24.562  51.938  1.00 22.08           C  
ATOM   4862  C   GLU C  29      -4.980  24.906  50.531  1.00 22.08           C  
ATOM   4863  CB  GLU C  29      -3.408  25.562  52.375  1.00 22.08           C  
ATOM   4864  O   GLU C  29      -4.293  24.625  49.531  1.00 22.08           O  
ATOM   4865  CG  GLU C  29      -3.418  25.875  53.844  1.00 22.08           C  
ATOM   4866  CD  GLU C  29      -2.375  26.906  54.250  1.00 22.08           C  
ATOM   4867  OE1 GLU C  29      -2.426  27.406  55.406  1.00 22.08           O  
ATOM   4868  OE2 GLU C  29      -1.500  27.219  53.438  1.00 22.08           O  
ATOM   4869  N   ARG C  30      -6.270  24.969  50.406  1.00 22.70           N  
ATOM   4870  CA  ARG C  30      -7.012  25.297  49.188  1.00 22.70           C  
ATOM   4871  C   ARG C  30      -6.410  26.516  48.500  1.00 22.70           C  
ATOM   4872  CB  ARG C  30      -8.484  25.562  49.500  1.00 22.70           C  
ATOM   4873  O   ARG C  30      -6.363  27.609  49.062  1.00 22.70           O  
ATOM   4874  CG  ARG C  30      -9.336  24.297  49.562  1.00 22.70           C  
ATOM   4875  CD  ARG C  30     -10.789  24.609  49.875  1.00 22.70           C  
ATOM   4876  NE  ARG C  30     -11.609  23.406  49.906  1.00 22.70           N  
ATOM   4877  NH1 ARG C  30     -13.484  24.453  50.781  1.00 22.70           N  
ATOM   4878  NH2 ARG C  30     -13.516  22.203  50.344  1.00 22.70           N  
ATOM   4879  CZ  ARG C  30     -12.867  23.344  50.344  1.00 22.70           C  
ATOM   4880  N   ALA C  31      -5.301  26.344  47.781  1.00 23.78           N  
ATOM   4881  CA  ALA C  31      -4.641  27.406  47.031  1.00 23.78           C  
ATOM   4882  C   ALA C  31      -5.664  28.281  46.312  1.00 23.78           C  
ATOM   4883  CB  ALA C  31      -3.654  26.812  46.031  1.00 23.78           C  
ATOM   4884  O   ALA C  31      -6.461  27.781  45.500  1.00 23.78           O  
ATOM   4885  N   HIS C  32      -6.188  29.203  47.062  1.00 23.84           N  
ATOM   4886  CA  HIS C  32      -7.121  30.219  46.562  1.00 23.84           C  
ATOM   4887  C   HIS C  32      -6.699  30.719  45.188  1.00 23.84           C  
ATOM   4888  CB  HIS C  32      -7.227  31.375  47.531  1.00 23.84           C  
ATOM   4889  O   HIS C  32      -5.555  31.125  44.969  1.00 23.84           O  
ATOM   4890  CG  HIS C  32      -8.031  31.078  48.750  1.00 23.84           C  
ATOM   4891  CD2 HIS C  32      -7.645  30.734  50.000  1.00 23.84           C  
ATOM   4892  ND1 HIS C  32      -9.406  31.094  48.750  1.00 23.84           N  
ATOM   4893  CE1 HIS C  32      -9.836  30.781  49.969  1.00 23.84           C  
ATOM   4894  NE2 HIS C  32      -8.781  30.562  50.750  1.00 23.84           N  
ATOM   4895  N   SER C  33      -7.191  30.094  44.156  1.00 26.20           N  
ATOM   4896  CA  SER C  33      -6.934  30.391  42.750  1.00 26.20           C  
ATOM   4897  C   SER C  33      -7.082  31.875  42.469  1.00 26.20           C  
ATOM   4898  CB  SER C  33      -7.883  29.594  41.844  1.00 26.20           C  
ATOM   4899  O   SER C  33      -8.148  32.469  42.688  1.00 26.20           O  
ATOM   4900  OG  SER C  33      -9.203  30.109  41.938  1.00 26.20           O  
ATOM   4901  N   VAL C  34      -6.129  32.688  42.812  1.00 27.22           N  
ATOM   4902  CA  VAL C  34      -6.102  34.125  42.562  1.00 27.22           C  
ATOM   4903  C   VAL C  34      -6.570  34.406  41.125  1.00 27.22           C  
ATOM   4904  CB  VAL C  34      -4.691  34.719  42.781  1.00 27.22           C  
ATOM   4905  O   VAL C  34      -6.035  33.844  40.188  1.00 27.22           O  
ATOM   4906  CG1 VAL C  34      -4.691  36.219  42.531  1.00 27.22           C  
ATOM   4907  CG2 VAL C  34      -4.195  34.406  44.188  1.00 27.22           C  
ATOM   4908  N   ASP C  35      -7.746  34.844  40.969  1.00 29.92           N  
ATOM   4909  CA  ASP C  35      -8.445  35.188  39.750  1.00 29.92           C  
ATOM   4910  C   ASP C  35      -7.539  36.000  38.812  1.00 29.92           C  
ATOM   4911  CB  ASP C  35      -9.711  36.000  40.062  1.00 29.92           C  
ATOM   4912  O   ASP C  35      -6.883  36.938  39.250  1.00 29.92           O  
ATOM   4913  CG  ASP C  35     -10.578  36.219  38.844  1.00 29.92           C  
ATOM   4914  OD1 ASP C  35     -10.188  35.812  37.719  1.00 29.92           O  
ATOM   4915  OD2 ASP C  35     -11.664  36.844  38.969  1.00 29.92           O  
ATOM   4916  N   PRO C  36      -7.070  35.469  37.719  1.00 27.64           N  
ATOM   4917  CA  PRO C  36      -6.121  36.094  36.781  1.00 27.64           C  
ATOM   4918  C   PRO C  36      -6.426  37.562  36.531  1.00 27.64           C  
ATOM   4919  CB  PRO C  36      -6.293  35.250  35.500  1.00 27.64           C  
ATOM   4920  O   PRO C  36      -5.508  38.344  36.312  1.00 27.64           O  
ATOM   4921  CG  PRO C  36      -7.223  34.156  35.906  1.00 27.64           C  
ATOM   4922  CD  PRO C  36      -7.836  34.500  37.219  1.00 27.64           C  
ATOM   4923  N   ARG C  37      -7.648  38.031  36.688  1.00 32.31           N  
ATOM   4924  CA  ARG C  37      -7.949  39.438  36.406  1.00 32.31           C  
ATOM   4925  C   ARG C  37      -7.371  40.344  37.500  1.00 32.31           C  
ATOM   4926  CB  ARG C  37      -9.461  39.656  36.312  1.00 32.31           C  
ATOM   4927  O   ARG C  37      -6.781  41.375  37.219  1.00 32.31           O  
ATOM   4928  CG  ARG C  37      -9.852  40.812  35.406  1.00 32.31           C  
ATOM   4929  CD  ARG C  37     -11.367  40.969  35.312  1.00 32.31           C  
ATOM   4930  NE  ARG C  37     -11.742  41.906  34.281  1.00 32.31           N  
ATOM   4931  NH1 ARG C  37     -13.898  42.219  35.062  1.00 32.31           N  
ATOM   4932  NH2 ARG C  37     -13.180  43.344  33.188  1.00 32.31           N  
ATOM   4933  CZ  ARG C  37     -12.938  42.500  34.188  1.00 32.31           C  
ATOM   4934  N   ASP C  38      -7.441  40.000  38.750  1.00 33.56           N  
ATOM   4935  CA  ASP C  38      -7.008  40.875  39.844  1.00 33.56           C  
ATOM   4936  C   ASP C  38      -5.488  41.000  39.875  1.00 33.56           C  
ATOM   4937  CB  ASP C  38      -7.551  40.406  41.188  1.00 33.56           C
[truncated: 166,699 more chars]
