# Supplementary material for: Characterization of erythroferrone structural domains relevant to its iron-regulatory function
Source: J Biol Chem. 2023 Oct 20;299(12):105374. doi: 10.1016/j.jbc.2023.105374 (PMC10692919; doi:10.1016/j.jbc.2023.105374)
Supplement: PDB Supplement [file mmc1.zip › PDB Supplement/ErfetrimerBMP2BMP6_33fdd.pdb]

MODEL     1                                                                     
ATOM      1  N   GLU A   1      74.625 -55.125 -77.250  1.00 17.39           N  
ATOM      2  CA  GLU A   1      75.438 -54.969 -76.062  1.00 17.39           C  
ATOM      3  C   GLU A   1      74.812 -55.688 -74.875  1.00 17.39           C  
ATOM      4  CB  GLU A   1      75.625 -53.469 -75.750  1.00 17.39           C  
ATOM      5  O   GLU A   1      73.625 -56.094 -74.938  1.00 17.39           O  
ATOM      6  CG  GLU A   1      77.062 -53.031 -75.750  1.00 17.39           C  
ATOM      7  CD  GLU A   1      77.250 -51.531 -75.562  1.00 17.39           C  
ATOM      8  OE1 GLU A   1      78.375 -51.062 -75.312  1.00 17.39           O  
ATOM      9  OE2 GLU A   1      76.250 -50.812 -75.688  1.00 17.39           O  
ATOM     10  N   PRO A   2      74.188 -54.812 -73.750  1.00 19.08           N  
ATOM     11  CA  PRO A   2      74.562 -54.875 -72.312  1.00 19.08           C  
ATOM     12  C   PRO A   2      73.750 -55.906 -71.562  1.00 19.08           C  
ATOM     13  CB  PRO A   2      74.312 -53.469 -71.812  1.00 19.08           C  
ATOM     14  O   PRO A   2      72.688 -56.344 -72.000  1.00 19.08           O  
ATOM     15  CG  PRO A   2      73.250 -52.906 -72.750  1.00 19.08           C  
ATOM     16  CD  PRO A   2      73.188 -53.812 -73.938  1.00 19.08           C  
ATOM     17  N   PRO A   3      73.688 -55.844 -70.062  1.00 21.27           N  
ATOM     18  CA  PRO A   3      74.188 -56.781 -69.062  1.00 21.27           C  
ATOM     19  C   PRO A   3      73.062 -57.594 -68.375  1.00 21.27           C  
ATOM     20  CB  PRO A   3      74.875 -55.906 -68.000  1.00 21.27           C  
ATOM     21  O   PRO A   3      73.125 -58.812 -68.312  1.00 21.27           O  
ATOM     22  CG  PRO A   3      74.250 -54.531 -68.188  1.00 21.27           C  
ATOM     23  CD  PRO A   3      73.500 -54.531 -69.500  1.00 21.27           C  
ATOM     24  N   PRO A   4      72.188 -56.906 -67.375  1.00 18.16           N  
ATOM     25  CA  PRO A   4      72.250 -57.188 -65.938  1.00 18.16           C  
ATOM     26  C   PRO A   4      71.188 -58.156 -65.438  1.00 18.16           C  
ATOM     27  CB  PRO A   4      72.062 -55.812 -65.312  1.00 18.16           C  
ATOM     28  O   PRO A   4      71.500 -59.031 -64.625  1.00 18.16           O  
ATOM     29  CG  PRO A   4      71.312 -55.000 -66.375  1.00 18.16           C  
ATOM     30  CD  PRO A   4      71.375 -55.781 -67.625  1.00 18.16           C  
ATOM     31  N   GLY A   5      69.750 -58.094 -65.625  1.00 21.88           N  
ATOM     32  CA  GLY A   5      68.750 -57.500 -64.688  1.00 21.88           C  
ATOM     33  C   GLY A   5      68.312 -58.500 -63.625  1.00 21.88           C  
ATOM     34  O   GLY A   5      68.438 -59.719 -63.812  1.00 21.88           O  
ATOM     35  N   ASN A   6      67.562 -58.000 -62.500  1.00 18.50           N  
ATOM     36  CA  ASN A   6      67.375 -58.156 -61.062  1.00 18.50           C  
ATOM     37  C   ASN A   6      66.562 -59.344 -60.719  1.00 18.50           C  
ATOM     38  CB  ASN A   6      66.812 -56.875 -60.438  1.00 18.50           C  
ATOM     39  O   ASN A   6      65.625 -59.719 -61.469  1.00 18.50           O  
ATOM     40  CG  ASN A   6      67.875 -55.844 -60.094  1.00 18.50           C  
ATOM     41  ND2 ASN A   6      67.438 -54.625 -59.781  1.00 18.50           N  
ATOM     42  OD1 ASN A   6      69.062 -56.156 -60.062  1.00 18.50           O  
ATOM     43  N   GLU A   7      66.938 -60.094 -59.625  1.00 19.86           N  
ATOM     44  CA  GLU A   7      66.750 -61.344 -58.938  1.00 19.86           C  
ATOM     45  C   GLU A   7      65.375 -61.438 -58.219  1.00 19.86           C  
ATOM     46  CB  GLU A   7      67.875 -61.594 -57.938  1.00 19.86           C  
ATOM     47  O   GLU A   7      64.938 -60.438 -57.688  1.00 19.86           O  
ATOM     48  CG  GLU A   7      69.062 -62.344 -58.500  1.00 19.86           C  
ATOM     49  CD  GLU A   7      70.188 -62.531 -57.500  1.00 19.86           C  
ATOM     50  OE1 GLU A   7      71.062 -63.406 -57.719  1.00 19.86           O  
ATOM     51  OE2 GLU A   7      70.188 -61.812 -56.469  1.00 19.86           O  
ATOM     52  N   LEU A   8      64.438 -62.344 -58.594  1.00 21.77           N  
ATOM     53  CA  LEU A   8      63.094 -62.719 -58.312  1.00 21.77           C  
ATOM     54  C   LEU A   8      62.875 -63.031 -56.844  1.00 21.77           C  
ATOM     55  CB  LEU A   8      62.688 -63.938 -59.156  1.00 21.77           C  
ATOM     56  O   LEU A   8      63.469 -64.000 -56.312  1.00 21.77           O  
ATOM     57  CG  LEU A   8      62.281 -63.625 -60.594  1.00 21.77           C  
ATOM     58  CD1 LEU A   8      62.344 -64.938 -61.438  1.00 21.77           C  
ATOM     59  CD2 LEU A   8      60.875 -63.031 -60.656  1.00 21.77           C  
ATOM     60  N   PRO A   9      62.906 -61.781 -55.969  1.00 18.19           N  
ATOM     61  CA  PRO A   9      63.094 -62.062 -54.531  1.00 18.19           C  
ATOM     62  C   PRO A   9      62.125 -63.125 -54.000  1.00 18.19           C  
ATOM     63  CB  PRO A   9      62.781 -60.719 -53.875  1.00 18.19           C  
ATOM     64  O   PRO A   9      61.062 -63.375 -54.594  1.00 18.19           O  
ATOM     65  CG  PRO A   9      62.094 -59.906 -54.938  1.00 18.19           C  
ATOM     66  CD  PRO A   9      62.125 -60.688 -56.219  1.00 18.19           C  
ATOM     67  N   ARG A  10      62.562 -63.750 -52.875  1.00 18.80           N  
ATOM     68  CA  ARG A  10      62.312 -64.938 -52.062  1.00 18.80           C  
ATOM     69  C   ARG A  10      60.938 -64.875 -51.406  1.00 18.80           C  
ATOM     70  CB  ARG A  10      63.375 -65.062 -50.969  1.00 18.80           C  
ATOM     71  O   ARG A  10      60.375 -63.750 -51.219  1.00 18.80           O  
ATOM     72  CG  ARG A  10      64.250 -66.312 -51.156  1.00 18.80           C  
ATOM     73  CD  ARG A  10      65.312 -66.438 -50.062  1.00 18.80           C  
ATOM     74  NE  ARG A  10      66.125 -67.625 -50.219  1.00 18.80           N  
ATOM     75  NH1 ARG A  10      67.125 -67.438 -48.156  1.00 18.80           N  
ATOM     76  NH2 ARG A  10      67.688 -69.125 -49.562  1.00 18.80           N  
ATOM     77  CZ  ARG A  10      67.000 -68.062 -49.312  1.00 18.80           C  
ATOM     78  N   GLY A  11      60.219 -65.938 -51.031  1.00 20.16           N  
ATOM     79  CA  GLY A  11      59.031 -66.812 -50.750  1.00 20.16           C  
ATOM     80  C   GLY A  11      58.500 -66.625 -49.344  1.00 20.16           C  
ATOM     81  O   GLY A  11      57.625 -67.375 -48.906  1.00 20.16           O  
ATOM     82  N   PRO A  12      59.062 -65.438 -48.531  1.00 17.39           N  
ATOM     83  CA  PRO A  12      59.125 -66.062 -47.188  1.00 17.39           C  
ATOM     84  C   PRO A  12      57.750 -66.500 -46.688  1.00 17.39           C  
ATOM     85  CB  PRO A  12      59.656 -64.875 -46.312  1.00 17.39           C  
ATOM     86  O   PRO A  12      56.719 -66.188 -47.312  1.00 17.39           O  
ATOM     87  CG  PRO A  12      59.531 -63.688 -47.188  1.00 17.39           C  
ATOM     88  CD  PRO A  12      59.062 -64.125 -48.531  1.00 17.39           C  
ATOM     89  N   GLY A  13      57.281 -65.875 -45.406  1.00 18.86           N  
ATOM     90  CA  GLY A  13      57.031 -66.250 -44.000  1.00 18.86           C  
ATOM     91  C   GLY A  13      55.562 -66.375 -43.656  1.00 18.86           C  
ATOM     92  O   GLY A  13      54.750 -65.625 -44.156  1.00 18.86           O  
ATOM     93  N   GLU A  14      54.938 -67.562 -43.438  1.00 20.30           N  
ATOM     94  CA  GLU A  14      53.594 -68.062 -43.156  1.00 20.30           C  
ATOM     95  C   GLU A  14      53.031 -67.375 -41.906  1.00 20.30           C  
ATOM     96  CB  GLU A  14      53.594 -69.562 -42.969  1.00 20.30           C  
ATOM     97  O   GLU A  14      53.406 -67.750 -40.781  1.00 20.30           O  
ATOM     98  CG  GLU A  14      53.250 -70.312 -44.250  1.00 20.30           C  
ATOM     99  CD  GLU A  14      53.438 -71.875 -44.094  1.00 20.30           C  
ATOM    100  OE1 GLU A  14      53.031 -72.562 -45.031  1.00 20.30           O  
ATOM    101  OE2 GLU A  14      54.031 -72.250 -43.094  1.00 20.30           O  
ATOM    102  N   SER A  15      53.000 -65.938 -41.750  1.00 18.69           N  
ATOM    103  CA  SER A  15      52.688 -65.375 -40.469  1.00 18.69           C  
ATOM    104  C   SER A  15      51.312 -65.812 -39.969  1.00 18.69           C  
ATOM    105  CB  SER A  15      52.719 -63.844 -40.562  1.00 18.69           C  
ATOM    106  O   SER A  15      50.312 -65.688 -40.656  1.00 18.69           O  
ATOM    107  OG  SER A  15      54.000 -63.375 -40.969  1.00 18.69           O  
ATOM    108  N   ARG A  16      51.156 -66.812 -39.000  1.00 19.53           N  
ATOM    109  CA  ARG A  16      50.062 -67.500 -38.375  1.00 19.53           C  
ATOM    110  C   ARG A  16      49.125 -66.562 -37.656  1.00 19.53           C  
ATOM    111  CB  ARG A  16      50.594 -68.562 -37.406  1.00 19.53           C  
ATOM    112  O   ARG A  16      49.562 -65.875 -36.719  1.00 19.53           O  
ATOM    113  CG  ARG A  16      50.812 -69.938 -38.031  1.00 19.53           C  
ATOM    114  CD  ARG A  16      51.250 -70.938 -37.000  1.00 19.53           C  
ATOM    115  NE  ARG A  16      51.406 -72.312 -37.594  1.00 19.53           N  
ATOM    116  NH1 ARG A  16      52.094 -73.312 -35.656  1.00 19.53           N  
ATOM    117  NH2 ARG A  16      51.938 -74.500 -37.594  1.00 19.53           N  
ATOM    118  CZ  ARG A  16      51.812 -73.375 -36.938  1.00 19.53           C  
ATOM    119  N   ALA A  17      48.219 -65.750 -38.344  1.00 21.14           N  
ATOM    120  CA  ALA A  17      47.344 -64.750 -37.750  1.00 21.14           C  
ATOM    121  C   ALA A  17      46.562 -65.312 -36.562  1.00 21.14           C  
ATOM    122  CB  ALA A  17      46.406 -64.188 -38.812  1.00 21.14           C  
ATOM    123  O   ALA A  17      45.969 -66.438 -36.688  1.00 21.14           O  
ATOM    124  N   GLY A  18      47.031 -65.125 -35.281  1.00 20.52           N  
ATOM    125  CA  GLY A  18      46.594 -65.625 -34.000  1.00 20.52           C  
ATOM    126  C   GLY A  18      45.094 -65.500 -33.781  1.00 20.52           C  
ATOM    127  O   GLY A  18      44.406 -64.812 -34.531  1.00 20.52           O  
ATOM    128  N   PRO A  19      44.500 -66.188 -32.656  1.00 22.30           N  
ATOM    129  CA  PRO A  19      43.156 -66.562 -32.250  1.00 22.30           C  
ATOM    130  C   PRO A  19      42.219 -65.375 -32.062  1.00 22.30           C  
ATOM    131  CB  PRO A  19      43.375 -67.312 -30.938  1.00 22.30           C  
ATOM    132  O   PRO A  19      42.656 -64.250 -31.750  1.00 22.30           O  
ATOM    133  CG  PRO A  19      44.750 -66.875 -30.500  1.00 22.30           C  
ATOM    134  CD  PRO A  19      45.406 -66.188 -31.641  1.00 22.30           C  
ATOM    135  N   ALA A  20      41.094 -65.125 -32.844  1.00 22.20           N  
ATOM    136  CA  ALA A  20      40.094 -64.125 -32.844  1.00 22.20           C  
ATOM    137  C   ALA A  20      39.562 -63.875 -31.422  1.00 22.20           C  
ATOM    138  CB  ALA A  20      38.938 -64.500 -33.781  1.00 22.20           C  
ATOM    139  O   ALA A  20      39.031 -64.812 -30.797  1.00 22.20           O  
ATOM    140  N   ALA A  21      40.250 -63.094 -30.531  1.00 22.72           N  
ATOM    141  CA  ALA A  21      39.875 -62.906 -29.125  1.00 22.72           C  
ATOM    142  C   ALA A  21      38.375 -62.594 -29.000  1.00 22.72           C  
ATOM    143  CB  ALA A  21      40.688 -61.781 -28.484  1.00 22.72           C  
ATOM    144  O   ALA A  21      37.781 -61.938 -29.875  1.00 22.72           O  
ATOM    145  N   ARG A  22      37.469 -63.469 -28.375  1.00 23.86           N  
ATOM    146  CA  ARG A  22      36.031 -63.438 -28.094  1.00 23.86           C  
ATOM    147  C   ARG A  22      35.625 -62.062 -27.578  1.00 23.86           C  
ATOM    148  CB  ARG A  22      35.656 -64.500 -27.094  1.00 23.86           C  
ATOM    149  O   ARG A  22      36.281 -61.500 -26.703  1.00 23.86           O  
ATOM    150  CG  ARG A  22      35.469 -65.875 -27.703  1.00 23.86           C  
ATOM    151  CD  ARG A  22      34.969 -66.875 -26.672  1.00 23.86           C  
ATOM    152  NE  ARG A  22      34.875 -68.250 -27.250  1.00 23.86           N  
ATOM    153  NH1 ARG A  22      32.969 -68.812 -26.078  1.00 23.86           N  
ATOM    154  NH2 ARG A  22      33.969 -70.312 -27.516  1.00 23.86           N  
ATOM    155  CZ  ARG A  22      33.938 -69.125 -26.938  1.00 23.86           C  
ATOM    156  N   PRO A  23      35.000 -61.125 -28.391  1.00 25.19           N  
ATOM    157  CA  PRO A  23      34.719 -59.781 -27.906  1.00 25.19           C  
ATOM    158  C   PRO A  23      34.125 -59.781 -26.500  1.00 25.19           C  
ATOM    159  CB  PRO A  23      33.719 -59.250 -28.922  1.00 25.19           C  
ATOM    160  O   PRO A  23      33.375 -60.688 -26.141  1.00 25.19           O  
ATOM    161  CG  PRO A  23      33.406 -60.406 -29.812  1.00 25.19           C  
ATOM    162  CD  PRO A  23      34.219 -61.594 -29.328  1.00 25.19           C  
ATOM    163  N   PRO A  24      34.750 -59.250 -25.422  1.00 24.64           N  
ATOM    164  CA  PRO A  24      34.219 -59.344 -24.047  1.00 24.64           C  
ATOM    165  C   PRO A  24      32.750 -59.031 -23.953  1.00 24.64           C  
ATOM    166  CB  PRO A  24      35.062 -58.312 -23.281  1.00 24.64           C  
ATOM    167  O   PRO A  24      32.188 -58.375 -24.828  1.00 24.64           O  
ATOM    168  CG  PRO A  24      35.625 -57.438 -24.344  1.00 24.64           C  
ATOM    169  CD  PRO A  24      35.438 -58.094 -25.672  1.00 24.64           C  
ATOM    170  N   GLU A  25      31.859 -59.812 -23.219  1.00 26.62           N  
ATOM    171  CA  GLU A  25      30.453 -59.719 -22.844  1.00 26.62           C  
ATOM    172  C   GLU A  25      30.062 -58.281 -22.484  1.00 26.62           C  
ATOM    173  CB  GLU A  25      30.141 -60.656 -21.672  1.00 26.62           C  
ATOM    174  O   GLU A  25      30.797 -57.625 -21.766  1.00 26.62           O  
ATOM    175  CG  GLU A  25      29.750 -62.062 -22.078  1.00 26.62           C  
ATOM    176  CD  GLU A  25      29.312 -62.938 -20.922  1.00 26.62           C  
ATOM    177  OE1 GLU A  25      28.703 -64.000 -21.156  1.00 26.62           O  
ATOM    178  OE2 GLU A  25      29.562 -62.562 -19.766  1.00 26.62           O  
ATOM    179  N   PRO A  26      29.312 -57.469 -23.328  1.00 26.92           N  
ATOM    180  CA  PRO A  26      28.984 -56.094 -23.000  1.00 26.92           C  
ATOM    181  C   PRO A  26      28.625 -55.906 -21.531  1.00 26.92           C  
ATOM    182  CB  PRO A  26      27.797 -55.781 -23.922  1.00 26.92           C  
ATOM    183  O   PRO A  26      27.891 -56.719 -20.969  1.00 26.92           O  
ATOM    184  CG  PRO A  26      27.344 -57.125 -24.406  1.00 26.92           C  
ATOM    185  CD  PRO A  26      28.359 -58.156 -24.016  1.00 26.92           C  
ATOM    186  N   THR A  27      29.469 -55.500 -20.641  1.00 25.62           N  
ATOM    187  CA  THR A  27      29.188 -55.219 -19.234  1.00 25.62           C  
ATOM    188  C   THR A  27      27.875 -54.500 -19.094  1.00 25.62           C  
ATOM    189  CB  THR A  27      30.328 -54.406 -18.594  1.00 25.62           C  
ATOM    190  O   THR A  27      27.562 -53.594 -19.875  1.00 25.62           O  
ATOM    191  CG2 THR A  27      31.000 -55.188 -17.469  1.00 25.62           C  
ATOM    192  OG1 THR A  27      31.297 -54.094 -19.594  1.00 25.62           O  
ATOM    193  N   ALA A  28      26.688 -55.062 -18.562  1.00 27.83           N  
ATOM    194  CA  ALA A  28      25.406 -54.500 -18.172  1.00 27.83           C  
ATOM    195  C   ALA A  28      25.562 -53.094 -17.609  1.00 27.83           C  
ATOM    196  CB  ALA A  28      24.703 -55.406 -17.156  1.00 27.83           C  
ATOM    197  O   ALA A  28      26.375 -52.875 -16.719  1.00 27.83           O  
ATOM    198  N   GLU A  29      25.625 -52.031 -18.469  1.00 30.31           N  
ATOM    199  CA  GLU A  29      25.656 -50.625 -18.016  1.00 30.31           C  
ATOM    200  C   GLU A  29      24.844 -50.438 -16.750  1.00 30.31           C  
ATOM    201  CB  GLU A  29      25.156 -49.688 -19.125  1.00 30.31           C  
ATOM    202  O   GLU A  29      23.656 -50.750 -16.719  1.00 30.31           O  
ATOM    203  CG  GLU A  29      26.234 -49.250 -20.109  1.00 30.31           C  
ATOM    204  CD  GLU A  29      25.734 -48.250 -21.141  1.00 30.31           C  
ATOM    205  OE1 GLU A  29      26.562 -47.656 -21.844  1.00 30.31           O  
ATOM    206  OE2 GLU A  29      24.500 -48.094 -21.234  1.00 30.31           O  
ATOM    207  N   ARG A  30      25.297 -50.750 -15.547  1.00 29.78           N  
ATOM    208  CA  ARG A  30      24.719 -50.469 -14.234  1.00 29.78           C  
ATOM    209  C   ARG A  30      23.922 -49.188 -14.234  1.00 29.78           C  
ATOM    210  CB  ARG A  30      25.812 -50.406 -13.164  1.00 29.78           C  
ATOM    211  O   ARG A  30      24.422 -48.125 -14.664  1.00 29.78           O  
ATOM    212  CG  ARG A  30      26.156 -51.781 -12.562  1.00 29.78           C  
ATOM    213  CD  ARG A  30      27.266 -51.656 -11.523  1.00 29.78           C  
ATOM    214  NE  ARG A  30      27.578 -52.938 -10.922  1.00 29.78           N  
ATOM    215  NH1 ARG A  30      29.359 -52.188  -9.672  1.00 29.78           N  
ATOM    216  NH2 ARG A  30      28.750 -54.375  -9.570  1.00 29.78           N  
ATOM    217  CZ  ARG A  30      28.562 -53.156 -10.055  1.00 29.78           C  
ATOM    218  N   ALA A  31      22.594 -49.188 -14.508  1.00 35.22           N  
ATOM    219  CA  ALA A  31      21.672 -48.062 -14.258  1.00 35.22           C  
ATOM    220  C   ALA A  31      22.188 -47.156 -13.141  1.00 35.22           C  
ATOM    221  CB  ALA A  31      20.281 -48.594 -13.906  1.00 35.22           C  
ATOM    222  O   ALA A  31      22.656 -47.656 -12.109  1.00 35.22           O  
ATOM    223  N   HIS A  32      22.953 -46.188 -13.523  1.00 36.16           N  
ATOM    224  CA  HIS A  32      23.469 -45.219 -12.586  1.00 36.16           C  
ATOM    225  C   HIS A  32      22.547 -45.031 -11.391  1.00 36.16           C  
ATOM    226  CB  HIS A  32      23.703 -43.875 -13.281  1.00 36.16           C  
ATOM    227  O   HIS A  32      21.453 -44.500 -11.531  1.00 36.16           O  
ATOM    228  CG  HIS A  32      24.969 -43.812 -14.070  1.00 36.16           C  
ATOM    229  CD2 HIS A  32      25.188 -43.812 -15.414  1.00 36.16           C  
ATOM    230  ND1 HIS A  32      26.203 -43.750 -13.484  1.00 36.16           N  
ATOM    231  CE1 HIS A  32      27.141 -43.719 -14.430  1.00 36.16           C  
ATOM    232  NE2 HIS A  32      26.531 -43.750 -15.602  1.00 36.16           N  
ATOM    233  N   SER A  33      22.281 -45.906 -10.461  1.00 43.31           N  
ATOM    234  CA  SER A  33      21.625 -45.844  -9.156  1.00 43.31           C  
ATOM    235  C   SER A  33      21.875 -44.500  -8.469  1.00 43.31           C  
ATOM    236  CB  SER A  33      22.125 -47.000  -8.266  1.00 43.31           C  
ATOM    237  O   SER A  33      23.016 -44.156  -8.195  1.00 43.31           O  
ATOM    238  OG  SER A  33      23.484 -46.781  -7.902  1.00 43.31           O  
ATOM    239  N   VAL A  34      21.188 -43.375  -8.891  1.00 44.56           N  
ATOM    240  CA  VAL A  34      21.281 -42.156  -8.094  1.00 44.56           C  
ATOM    241  C   VAL A  34      21.344 -42.531  -6.609  1.00 44.56           C  
ATOM    242  CB  VAL A  34      20.094 -41.219  -8.359  1.00 44.56           C  
ATOM    243  O   VAL A  34      20.562 -43.344  -6.129  1.00 44.56           O  
ATOM    244  CG1 VAL A  34      20.203 -39.969  -7.504  1.00 44.56           C  
ATOM    245  CG2 VAL A  34      20.016 -40.844  -9.844  1.00 44.56           C  
ATOM    246  N   ASP A  35      22.484 -42.375  -6.047  1.00 56.22           N  
ATOM    247  CA  ASP A  35      22.609 -42.531  -4.602  1.00 56.22           C  
ATOM    248  C   ASP A  35      21.406 -41.938  -3.869  1.00 56.22           C  
ATOM    249  CB  ASP A  35      23.906 -41.875  -4.109  1.00 56.22           C  
ATOM    250  O   ASP A  35      21.016 -40.812  -4.117  1.00 56.22           O  
ATOM    251  CG  ASP A  35      24.156 -42.094  -2.631  1.00 56.22           C  
ATOM    252  OD1 ASP A  35      23.688 -43.125  -2.082  1.00 56.22           O  
ATOM    253  OD2 ASP A  35      24.844 -41.250  -2.010  1.00 56.22           O  
ATOM    254  N   PRO A  36      20.594 -42.719  -3.152  1.00 57.97           N  
ATOM    255  CA  PRO A  36      19.391 -42.281  -2.449  1.00 57.97           C  
ATOM    256  C   PRO A  36      19.641 -41.031  -1.613  1.00 57.97           C  
ATOM    257  CB  PRO A  36      19.031 -43.469  -1.558  1.00 57.97           C  
ATOM    258  O   PRO A  36      18.766 -40.156  -1.517  1.00 57.97           O  
ATOM    259  CG  PRO A  36      19.906 -44.562  -2.029  1.00 57.97           C  
ATOM    260  CD  PRO A  36      20.984 -44.000  -2.900  1.00 57.97           C  
ATOM    261  N   ARG A  37      20.828 -40.938  -1.036  1.00 57.94           N  
ATOM    262  CA  ARG A  37      21.109 -39.781  -0.219  1.00 57.94           C  
ATOM    263  C   ARG A  37      21.172 -38.500  -1.074  1.00 57.94           C  
ATOM    264  CB  ARG A  37      22.438 -39.969   0.538  1.00 57.94           C  
ATOM    265  O   ARG A  37      20.609 -37.469  -0.714  1.00 57.94           O  
ATOM    266  CG  ARG A  37      22.703 -38.875   1.582  1.00 57.94           C  
ATOM    267  CD  ARG A  37      23.984 -39.156   2.359  1.00 57.94           C  
ATOM    268  NE  ARG A  37      24.172 -38.188   3.439  1.00 57.94           N  
ATOM    269  NH1 ARG A  37      26.484 -38.344   3.439  1.00 57.94           N  
ATOM    270  NH2 ARG A  37      25.422 -36.938   4.910  1.00 57.94           N  
ATOM    271  CZ  ARG A  37      25.359 -37.844   3.928  1.00 57.94           C  
ATOM    272  N   ASP A  38      21.734 -38.656  -2.195  1.00 58.69           N  
ATOM    273  CA  ASP A  38      21.859 -37.531  -3.090  1.00 58.69           C  
ATOM    274  C   ASP A  38      20.500 -37.094  -3.629  1.00 58.69           C  
ATOM    275  CB  ASP A  38      22.812 -37.844  -4.246  1.00 58.69           C  
ATOM    276  O   ASP A  38      20.203 -35.906  -3.746  1.00 58.69           O  
ATOM    277  CG  ASP A  38      24.266 -37.906  -3.818  1.00 58.69           C  
ATOM    278  OD1 ASP A  38      24.594 -37.438  -2.715  1.00 58.69           O  
ATOM    279  OD2 ASP A  38      25.078 -38.469  -4.594  1.00 58.69           O  
ATOM    280  N   ALA A  39      19.719 -38.062  -3.924  1.00 57.81           N  
ATOM    281  CA  ALA A  39      18.391 -37.781  -4.438  1.00 57.81           C  
ATOM    282  C   ALA A  39      17.547 -37.062  -3.404  1.00 57.81           C  
ATOM    283  CB  ALA A  39      17.703 -39.094  -4.855  1.00 57.81           C  
ATOM    284  O   ALA A  39      16.812 -36.125  -3.742  1.00 57.81           O  
ATOM    285  N   TRP A  40      17.703 -37.438  -2.191  1.00 57.19           N  
ATOM    286  CA  TRP A  40      16.938 -36.812  -1.130  1.00 57.19           C  
ATOM    287  C   TRP A  40      17.406 -35.375  -0.910  1.00 57.19           C  
ATOM    288  CB  TRP A  40      17.047 -37.594   0.174  1.00 57.19           C  
ATOM    289  O   TRP A  40      16.594 -34.438  -0.783  1.00 57.19           O  
ATOM    290  CG  TRP A  40      16.422 -36.906   1.357  1.00 57.19           C  
ATOM    291  CD1 TRP A  40      17.062 -36.438   2.465  1.00 57.19           C  
ATOM    292  CD2 TRP A  40      15.031 -36.656   1.553  1.00 57.19           C  
ATOM    293  CE2 TRP A  40      14.906 -36.000   2.803  1.00 57.19           C  
ATOM    294  CE3 TRP A  40      13.883 -36.875   0.792  1.00 57.19           C  
ATOM    295  NE1 TRP A  40      16.156 -35.875   3.338  1.00 57.19           N  
ATOM    296  CH2 TRP A  40      12.555 -35.844   2.543  1.00 57.19           C  
ATOM    297  CZ2 TRP A  40      13.664 -35.594   3.307  1.00 57.19           C  
ATOM    298  CZ3 TRP A  40      12.648 -36.469   1.296  1.00 57.19           C  
ATOM    299  N   MET A  41      18.641 -35.156  -0.901  1.00 56.59           N  
ATOM    300  CA  MET A  41      19.188 -33.844  -0.680  1.00 56.59           C  
ATOM    301  C   MET A  41      18.750 -32.875  -1.790  1.00 56.59           C  
ATOM    302  CB  MET A  41      20.703 -33.875  -0.593  1.00 56.59           C  
ATOM    303  O   MET A  41      18.438 -31.719  -1.529  1.00 56.59           O  
ATOM    304  CG  MET A  41      21.234 -34.406   0.733  1.00 56.59           C  
ATOM    305  SD  MET A  41      21.219 -33.125   2.053  1.00 56.59           S  
ATOM    306  CE  MET A  41      22.516 -32.031   1.434  1.00 56.59           C  
ATOM    307  N   LEU A  42      18.734 -33.406  -2.881  1.00 54.47           N  
ATOM    308  CA  LEU A  42      18.297 -32.594  -4.020  1.00 54.47           C  
ATOM    309  C   LEU A  42      16.812 -32.281  -3.914  1.00 54.47           C  
ATOM    310  CB  LEU A  42      18.578 -33.344  -5.332  1.00 54.47           C  
ATOM    311  O   LEU A  42      16.406 -31.156  -4.219  1.00 54.47           O  
ATOM    312  CG  LEU A  42      19.734 -32.812  -6.180  1.00 54.47           C  
ATOM    313  CD1 LEU A  42      20.531 -33.938  -6.793  1.00 54.47           C  
ATOM    314  CD2 LEU A  42      19.203 -31.875  -7.266  1.00 54.47           C  
ATOM    315  N   PHE A  43      15.938 -33.281  -3.521  1.00 58.97           N  
ATOM    316  CA  PHE A  43      14.500 -33.062  -3.379  1.00 58.97           C  
ATOM    317  C   PHE A  43      14.211 -32.000  -2.328  1.00 58.97           C  
ATOM    318  CB  PHE A  43      13.797 -34.375  -3.010  1.00 58.97           C  
ATOM    319  O   PHE A  43      13.398 -31.109  -2.557  1.00 58.97           O  
ATOM    320  CG  PHE A  43      12.312 -34.219  -2.779  1.00 58.97           C  
ATOM    321  CD1 PHE A  43      11.797 -34.188  -1.489  1.00 58.97           C  
ATOM    322  CD2 PHE A  43      11.438 -34.125  -3.854  1.00 58.97           C  
ATOM    323  CE1 PHE A  43      10.430 -34.062  -1.273  1.00 58.97           C  
ATOM    324  CE2 PHE A  43      10.070 -34.000  -3.645  1.00 58.97           C  
ATOM    325  CZ  PHE A  43       9.570 -33.969  -2.354  1.00 58.97           C  
ATOM    326  N   VAL A  44      14.852 -32.094  -1.198  1.00 55.81           N  
ATOM    327  CA  VAL A  44      14.633 -31.156  -0.107  1.00 55.81           C  
ATOM    328  C   VAL A  44      15.039 -29.750  -0.548  1.00 55.81           C  
ATOM    329  CB  VAL A  44      15.414 -31.562   1.161  1.00 55.81           C  
ATOM    330  O   VAL A  44      14.375 -28.766  -0.207  1.00 55.81           O  
ATOM    331  CG1 VAL A  44      15.352 -30.469   2.215  1.00 55.81           C  
ATOM    332  CG2 VAL A  44      14.867 -32.875   1.725  1.00 55.81           C  
ATOM    333  N   ARG A  45      15.992 -29.750  -1.373  1.00 55.28           N  
ATOM    334  CA  ARG A  45      16.469 -28.438  -1.823  1.00 55.28           C  
ATOM    335  C   ARG A  45      15.508 -27.812  -2.822  1.00 55.28           C  
ATOM    336  CB  ARG A  45      17.859 -28.578  -2.449  1.00 55.28           C  
ATOM    337  O   ARG A  45      15.289 -26.594  -2.803  1.00 55.28           O  
ATOM    338  CG  ARG A  45      19.000 -28.188  -1.518  1.00 55.28           C  
ATOM    339  CD  ARG A  45      20.359 -28.266  -2.211  1.00 55.28           C  
ATOM    340  NE  ARG A  45      21.422 -28.547  -1.263  1.00 55.28           N  
ATOM    341  NH1 ARG A  45      22.984 -29.094  -2.877  1.00 55.28           N  
ATOM    342  NH2 ARG A  45      23.562 -29.156  -0.658  1.00 55.28           N  
ATOM    343  CZ  ARG A  45      22.656 -28.938  -1.602  1.00 55.28           C  
ATOM    344  N   GLN A  46      14.922 -28.672  -3.508  1.00 53.44           N  
ATOM    345  CA  GLN A  46      14.125 -28.188  -4.629  1.00 53.44           C  
ATOM    346  C   GLN A  46      12.656 -28.062  -4.246  1.00 53.44           C  
ATOM    347  CB  GLN A  46      14.281 -29.094  -5.844  1.00 53.44           C  
ATOM    348  O   GLN A  46      11.883 -27.375  -4.918  1.00 53.44           O  
ATOM    349  CG  GLN A  46      15.359 -28.641  -6.824  1.00 53.44           C  
ATOM    350  CD  GLN A  46      15.586 -29.625  -7.949  1.00 53.44           C  
ATOM    351  NE2 GLN A  46      16.547 -29.344  -8.812  1.00 53.44           N  
ATOM    352  OE1 GLN A  46      14.891 -30.641  -8.047  1.00 53.44           O  
ATOM    353  N   SER A  47      12.094 -28.734  -3.152  1.00 56.94           N  
ATOM    354  CA  SER A  47      10.680 -28.906  -2.820  1.00 56.94           C  
ATOM    355  C   SER A  47      10.023 -27.562  -2.506  1.00 56.94           C  
ATOM    356  CB  SER A  47      10.523 -29.844  -1.632  1.00 56.94           C  
ATOM    357  O   SER A  47       8.797 -27.438  -2.557  1.00 56.94           O  
ATOM    358  OG  SER A  47      11.227 -29.359  -0.502  1.00 56.94           O  
ATOM    359  N   ASP A  48      10.656 -26.594  -2.131  1.00 51.91           N  
ATOM    360  CA  ASP A  48      10.047 -25.328  -1.758  1.00 51.91           C  
ATOM    361  C   ASP A  48      10.336 -24.250  -2.801  1.00 51.91           C  
ATOM    362  CB  ASP A  48      10.547 -24.875  -0.383  1.00 51.91           C  
ATOM    363  O   ASP A  48      10.125 -23.062  -2.553  1.00 51.91           O  
ATOM    364  CG  ASP A  48       9.961 -25.688   0.757  1.00 51.91           C  
ATOM    365  OD1 ASP A  48       8.844 -26.234   0.609  1.00 51.91           O  
ATOM    366  OD2 ASP A  48      10.617 -25.797   1.813  1.00 51.91           O  
ATOM    367  N   LYS A  49      10.883 -24.625  -3.867  1.00 52.59           N  
ATOM    368  CA  LYS A  49      11.266 -23.641  -4.875  1.00 52.59           C  
ATOM    369  C   LYS A  49      10.266 -23.609  -6.023  1.00 52.59           C  
ATOM    370  CB  LYS A  49      12.672 -23.953  -5.410  1.00 52.59           C  
ATOM    371  O   LYS A  49       9.602 -24.625  -6.305  1.00 52.59           O  
ATOM    372  CG  LYS A  49      13.789 -23.641  -4.426  1.00 52.59           C  
ATOM    373  CD  LYS A  49      15.156 -23.844  -5.055  1.00 52.59           C  
ATOM    374  CE  LYS A  49      16.281 -23.594  -4.055  1.00 52.59           C  
ATOM    375  NZ  LYS A  49      17.625 -23.859  -4.648  1.00 52.59           N  
ATOM    376  N   GLY A  50      10.000 -22.391  -6.629  1.00 52.78           N  
ATOM    377  CA  GLY A  50       9.172 -22.188  -7.812  1.00 52.78           C  
ATOM    378  C   GLY A  50       7.695 -22.438  -7.559  1.00 52.78           C  
ATOM    379  O   GLY A  50       7.121 -21.859  -6.633  1.00 52.78           O  
ATOM    380  N   VAL A  51       7.020 -23.469  -8.273  1.00 54.88           N  
ATOM    381  CA  VAL A  51       5.602 -23.812  -8.250  1.00 54.88           C  
ATOM    382  C   VAL A  51       5.258 -24.516  -6.934  1.00 54.88           C  
ATOM    383  CB  VAL A  51       5.215 -24.719  -9.445  1.00 54.88           C  
ATOM    384  O   VAL A  51       4.105 -24.500  -6.496  1.00 54.88           O  
ATOM    385  CG1 VAL A  51       3.777 -25.219  -9.305  1.00 54.88           C  
ATOM    386  CG2 VAL A  51       5.395 -23.969 -10.766  1.00 54.88           C  
ATOM    387  N   ASN A  52       6.152 -25.109  -6.188  1.00 50.56           N  
ATOM    388  CA  ASN A  52       5.922 -25.875  -4.969  1.00 50.56           C  
ATOM    389  C   ASN A  52       5.891 -24.984  -3.734  1.00 50.56           C  
ATOM    390  CB  ASN A  52       6.988 -26.969  -4.809  1.00 50.56           C  
ATOM    391  O   ASN A  52       5.730 -25.469  -2.613  1.00 50.56           O  
ATOM    392  CG  ASN A  52       7.031 -27.922  -5.988  1.00 50.56           C  
ATOM    393  ND2 ASN A  52       8.234 -28.312  -6.387  1.00 50.56           N  
ATOM    394  OD1 ASN A  52       5.992 -28.297  -6.531  1.00 50.56           O  
ATOM    395  N   GLY A  53       5.926 -23.781  -3.762  1.00 48.47           N  
ATOM    396  CA  GLY A  53       5.910 -22.875  -2.625  1.00 48.47           C  
ATOM    397  C   GLY A  53       4.523 -22.688  -2.035  1.00 48.47           C  
ATOM    398  O   GLY A  53       3.521 -23.016  -2.672  1.00 48.47           O  
ATOM    399  N   LYS A  54       4.117 -22.531  -0.634  1.00 40.50           N  
ATOM    400  CA  LYS A  54       2.904 -22.344   0.156  1.00 40.50           C  
ATOM    401  C   LYS A  54       2.000 -21.281  -0.475  1.00 40.50           C  
ATOM    402  CB  LYS A  54       3.258 -21.938   1.589  1.00 40.50           C  
ATOM    403  O   LYS A  54       2.439 -20.172  -0.755  1.00 40.50           O  
ATOM    404  CG  LYS A  54       3.330 -23.109   2.559  1.00 40.50           C  
ATOM    405  CD  LYS A  54       3.668 -22.641   3.971  1.00 40.50           C  
ATOM    406  CE  LYS A  54       3.812 -23.812   4.926  1.00 40.50           C  
ATOM    407  NZ  LYS A  54       4.219 -23.375   6.293  1.00 40.50           N  
ATOM    408  N   LYS A  55       0.875 -21.734  -1.043  1.00 37.00           N  
ATOM    409  CA  LYS A  55      -0.127 -20.703  -1.306  1.00 37.00           C  
ATOM    410  C   LYS A  55      -0.686 -20.141  -0.004  1.00 37.00           C  
ATOM    411  CB  LYS A  55      -1.263 -21.266  -2.162  1.00 37.00           C  
ATOM    412  O   LYS A  55      -0.999 -20.891   0.923  1.00 37.00           O  
ATOM    413  CG  LYS A  55      -1.085 -21.031  -3.654  1.00 37.00           C  
ATOM    414  CD  LYS A  55      -2.289 -21.531  -4.445  1.00 37.00           C  
ATOM    415  CE  LYS A  55      -2.090 -21.344  -5.941  1.00 37.00           C  
ATOM    416  NZ  LYS A  55      -3.254 -21.859  -6.723  1.00 37.00           N  
ATOM    417  N   ARG A  56      -0.554 -19.078   0.604  1.00 28.09           N  
ATOM    418  CA  ARG A  56      -1.214 -18.359   1.689  1.00 28.09           C  
ATOM    419  C   ARG A  56      -2.730 -18.406   1.540  1.00 28.09           C  
ATOM    420  CB  ARG A  56      -0.743 -16.906   1.732  1.00 28.09           C  
ATOM    421  O   ARG A  56      -3.285 -17.875   0.580  1.00 28.09           O  
ATOM    422  CG  ARG A  56       0.448 -16.672   2.646  1.00 28.09           C  
ATOM    423  CD  ARG A  56       0.808 -15.188   2.736  1.00 28.09           C  
ATOM    424  NE  ARG A  56       1.859 -14.945   3.719  1.00 28.09           N  
ATOM    425  NH1 ARG A  56       2.014 -12.680   3.307  1.00 28.09           N  
ATOM    426  NH2 ARG A  56       3.359 -13.656   4.887  1.00 28.09           N  
ATOM    427  CZ  ARG A  56       2.408 -13.766   3.969  1.00 28.09           C  
ATOM    428  N   SER A  57      -3.459 -19.547   1.797  1.00 28.62           N  
ATOM    429  CA  SER A  57      -4.914 -19.500   1.913  1.00 28.62           C  
ATOM    430  C   SER A  57      -5.352 -18.484   2.955  1.00 28.62           C  
ATOM    431  CB  SER A  57      -5.469 -20.891   2.275  1.00 28.62           C  
ATOM    432  O   SER A  57      -4.781 -18.422   4.047  1.00 28.62           O  
ATOM    433  OG  SER A  57      -6.844 -20.812   2.596  1.00 28.62           O  
ATOM    434  N   ARG A  58      -6.188 -17.469   2.723  1.00 23.44           N  
ATOM    435  CA  ARG A  58      -7.047 -16.656   3.576  1.00 23.44           C  
ATOM    436  C   ARG A  58      -8.164 -17.484   4.191  1.00 23.44           C  
ATOM    437  CB  ARG A  58      -7.641 -15.484   2.785  1.00 23.44           C  
ATOM    438  O   ARG A  58      -9.234 -17.641   3.596  1.00 23.44           O  
ATOM    439  CG  ARG A  58      -6.777 -14.234   2.789  1.00 23.44           C  
ATOM    440  CD  ARG A  58      -7.488 -13.062   2.129  1.00 23.44           C  
ATOM    441  NE  ARG A  58      -6.668 -11.852   2.162  1.00 23.44           N  
ATOM    442  NH1 ARG A  58      -8.195 -10.539   1.021  1.00 23.44           N  
ATOM    443  NH2 ARG A  58      -6.203  -9.648   1.722  1.00 23.44           N  
ATOM    444  CZ  ARG A  58      -7.023 -10.680   1.635  1.00 23.44           C  
ATOM    445  N   GLY A  59      -8.188 -18.656   4.496  1.00 24.06           N  
ATOM    446  CA  GLY A  59      -9.352 -19.297   5.102  1.00 24.06           C  
ATOM    447  C   GLY A  59      -9.766 -18.656   6.410  1.00 24.06           C  
ATOM    448  O   GLY A  59      -8.922 -18.359   7.266  1.00 24.06           O  
ATOM    449  N   LYS A  60     -11.039 -17.875   6.391  1.00 21.89           N  
ATOM    450  CA  LYS A  60     -11.883 -17.469   7.508  1.00 21.89           C  
ATOM    451  C   LYS A  60     -12.289 -18.672   8.359  1.00 21.89           C  
ATOM    452  CB  LYS A  60     -13.125 -16.734   7.004  1.00 21.89           C  
ATOM    453  O   LYS A  60     -12.664 -19.719   7.828  1.00 21.89           O  
ATOM    454  CG  LYS A  60     -12.930 -15.242   6.812  1.00 21.89           C  
ATOM    455  CD  LYS A  60     -14.227 -14.555   6.398  1.00 21.89           C  
ATOM    456  CE  LYS A  60     -14.031 -13.062   6.188  1.00 21.89           C  
ATOM    457  NZ  LYS A  60     -15.297 -12.391   5.762  1.00 21.89           N  
ATOM    458  N   ALA A  61     -11.977 -18.875   9.398  1.00 22.20           N  
ATOM    459  CA  ALA A  61     -12.469 -19.719  10.484  1.00 22.20           C  
ATOM    460  C   ALA A  61     -13.891 -19.328  10.875  1.00 22.20           C  
ATOM    461  CB  ALA A  61     -11.539 -19.609  11.695  1.00 22.20           C  
ATOM    462  O   ALA A  61     -14.141 -18.203  11.281  1.00 22.20           O  
ATOM    463  N   LYS A  62     -15.023 -19.734  10.086  1.00 21.58           N  
ATOM    464  CA  LYS A  62     -16.406 -19.609  10.562  1.00 21.58           C  
ATOM    465  C   LYS A  62     -16.547 -20.172  11.977  1.00 21.58           C  
ATOM    466  CB  LYS A  62     -17.359 -20.328   9.617  1.00 21.58           C  
ATOM    467  O   LYS A  62     -16.156 -21.312  12.242  1.00 21.58           O  
ATOM    468  CG  LYS A  62     -17.859 -19.453   8.469  1.00 21.58           C  
ATOM    469  CD  LYS A  62     -18.891 -20.188   7.617  1.00 21.58           C  
ATOM    470  CE  LYS A  62     -19.406 -19.312   6.484  1.00 21.58           C  
ATOM    471  NZ  LYS A  62     -20.422 -20.031   5.648  1.00 21.58           N  
ATOM    472  N   LYS A  63     -16.688 -19.312  12.867  1.00 19.56           N  
ATOM    473  CA  LYS A  63     -17.281 -19.562  14.172  1.00 19.56           C  
ATOM    474  C   LYS A  63     -18.734 -19.969  14.039  1.00 19.56           C  
ATOM    475  CB  LYS A  63     -17.156 -18.328  15.070  1.00 19.56           C  
ATOM    476  O   LYS A  63     -19.500 -19.344  13.297  1.00 19.56           O  
ATOM    477  CG  LYS A  63     -16.031 -18.406  16.094  1.00 19.56           C  
ATOM    478  CD  LYS A  63     -15.961 -17.156  16.953  1.00 19.56           C  
ATOM    479  CE  LYS A  63     -14.812 -17.219  17.938  1.00 19.56           C  
ATOM    480  NZ  LYS A  63     -14.719 -15.977  18.750  1.00 19.56           N  
ATOM    481  N   LEU A  64     -19.172 -21.188  14.133  1.00 19.88           N  
ATOM    482  CA  LEU A  64     -20.500 -21.797  14.227  1.00 19.88           C  
ATOM    483  C   LEU A  64     -21.328 -21.109  15.305  1.00 19.88           C  
ATOM    484  CB  LEU A  64     -20.375 -23.297  14.523  1.00 19.88           C  
ATOM    485  O   LEU A  64     -21.125 -21.359  16.500  1.00 19.88           O  
ATOM    486  CG  LEU A  64     -20.250 -24.219  13.312  1.00 19.88           C  
ATOM    487  CD1 LEU A  64     -19.359 -25.406  13.641  1.00 19.88           C  
ATOM    488  CD2 LEU A  64     -21.641 -24.688  12.867  1.00 19.88           C  
ATOM    489  N   LYS A  65     -21.594 -19.766  15.227  1.00 18.94           N  
ATOM    490  CA  LYS A  65     -22.734 -19.500  16.094  1.00 18.94           C  
ATOM    491  C   LYS A  65     -24.016 -20.078  15.508  1.00 18.94           C  
ATOM    492  CB  LYS A  65     -22.906 -17.984  16.297  1.00 18.94           C  
ATOM    493  O   LYS A  65     -24.156 -20.188  14.281  1.00 18.94           O  
ATOM    494  CG  LYS A  65     -22.031 -17.422  17.406  1.00 18.94           C  
ATOM    495  CD  LYS A  65     -22.312 -15.945  17.641  1.00 18.94           C  
ATOM    496  CE  LYS A  65     -21.422 -15.367  18.734  1.00 18.94           C  
ATOM    497  NZ  LYS A  65     -21.656 -13.906  18.938  1.00 18.94           N  
ATOM    498  N   PHE A  66     -25.031 -20.766  16.188  1.00 20.02           N  
ATOM    499  CA  PHE A  66     -26.344 -21.391  16.141  1.00 20.02           C  
ATOM    500  C   PHE A  66     -27.422 -20.391  15.773  1.00 20.02           C  
ATOM    501  CB  PHE A  66     -26.672 -22.062  17.484  1.00 20.02           C  
ATOM    502  O   PHE A  66     -28.594 -20.750  15.641  1.00 20.02           O  
ATOM    503  CG  PHE A  66     -26.016 -23.391  17.688  1.00 20.02           C  
ATOM    504  CD1 PHE A  66     -26.609 -24.562  17.203  1.00 20.02           C  
ATOM    505  CD2 PHE A  66     -24.797 -23.484  18.359  1.00 20.02           C  
ATOM    506  CE1 PHE A  66     -26.000 -25.797  17.391  1.00 20.02           C  
ATOM    507  CE2 PHE A  66     -24.188 -24.719  18.547  1.00 20.02           C  
ATOM    508  CZ  PHE A  66     -24.781 -25.875  18.062  1.00 20.02           C  
ATOM    509  N   GLY A  67     -27.219 -19.031  15.609  1.00 19.16           N  
ATOM    510  CA  GLY A  67     -28.500 -18.344  15.555  1.00 19.16           C  
ATOM    511  C   GLY A  67     -29.234 -18.547  14.242  1.00 19.16           C  
ATOM    512  O   GLY A  67     -28.641 -18.969  13.250  1.00 19.16           O  
ATOM    513  N   LEU A  68     -30.688 -18.281  14.109  1.00 19.55           N  
ATOM    514  CA  LEU A  68     -31.812 -18.531  13.219  1.00 19.55           C  
ATOM    515  C   LEU A  68     -31.641 -17.766  11.914  1.00 19.55           C  
ATOM    516  CB  LEU A  68     -33.125 -18.141  13.891  1.00 19.55           C  
ATOM    517  O   LEU A  68     -31.375 -16.562  11.930  1.00 19.55           O  
ATOM    518  CG  LEU A  68     -33.844 -19.234  14.695  1.00 19.55           C  
ATOM    519  CD1 LEU A  68     -34.500 -18.625  15.945  1.00 19.55           C  
ATOM    520  CD2 LEU A  68     -34.875 -19.938  13.836  1.00 19.55           C  
ATOM    521  N   PRO A  69     -31.250 -18.312  10.578  1.00 21.66           N  
ATOM    522  CA  PRO A  69     -30.859 -17.672   9.320  1.00 21.66           C  
ATOM    523  C   PRO A  69     -31.953 -16.797   8.719  1.00 21.66           C  
ATOM    524  CB  PRO A  69     -30.531 -18.859   8.406  1.00 21.66           C  
ATOM    525  O   PRO A  69     -33.094 -17.234   8.648  1.00 21.66           O  
ATOM    526  CG  PRO A  69     -31.047 -20.062   9.141  1.00 21.66           C  
ATOM    527  CD  PRO A  69     -31.516 -19.625  10.500  1.00 21.66           C  
ATOM    528  N   GLY A  70     -32.125 -15.445   8.930  1.00 21.16           N  
ATOM    529  CA  GLY A  70     -33.250 -14.742   8.375  1.00 21.16           C  
ATOM    530  C   GLY A  70     -33.375 -14.859   6.863  1.00 21.16           C  
ATOM    531  O   GLY A  70     -32.406 -15.297   6.207  1.00 21.16           O  
ATOM    532  N   PRO A  71     -34.594 -14.703   6.059  1.00 20.94           N  
ATOM    533  CA  PRO A  71     -34.875 -15.078   4.676  1.00 20.94           C  
ATOM    534  C   PRO A  71     -34.062 -14.305   3.660  1.00 20.94           C  
ATOM    535  CB  PRO A  71     -36.375 -14.750   4.535  1.00 20.94           C  
ATOM    536  O   PRO A  71     -33.594 -13.195   3.955  1.00 20.94           O  
ATOM    537  CG  PRO A  71     -36.656 -13.789   5.648  1.00 20.94           C  
ATOM    538  CD  PRO A  71     -35.562 -13.898   6.660  1.00 20.94           C  
ATOM    539  N   PRO A  72     -33.500 -14.859   2.486  1.00 20.97           N  
ATOM    540  CA  PRO A  72     -32.594 -14.328   1.479  1.00 20.97           C  
ATOM    541  C   PRO A  72     -33.188 -13.164   0.692  1.00 20.97           C  
ATOM    542  CB  PRO A  72     -32.344 -15.531   0.567  1.00 20.97           C  
ATOM    543  O   PRO A  72     -34.406 -13.102   0.492  1.00 20.97           O  
ATOM    544  CG  PRO A  72     -33.406 -16.516   0.932  1.00 20.97           C  
ATOM    545  CD  PRO A  72     -34.062 -16.047   2.186  1.00 20.97           C  
ATOM    546  N   GLY A  73     -32.812 -11.859   0.745  1.00 21.61           N  
ATOM    547  CA  GLY A  73     -33.500 -10.758   0.086  1.00 21.61           C  
ATOM    548  C   GLY A  73     -33.531 -10.898  -1.425  1.00 21.61           C  
ATOM    549  O   GLY A  73     -32.781 -11.695  -1.997  1.00 21.61           O  
ATOM    550  N   PRO A  74     -34.438 -10.352  -2.367  1.00 21.66           N  
ATOM    551  CA  PRO A  74     -34.719 -10.625  -3.777  1.00 21.66           C  
ATOM    552  C   PRO A  74     -33.562 -10.266  -4.695  1.00 21.66           C  
ATOM    553  CB  PRO A  74     -35.938  -9.758  -4.070  1.00 21.66           C  
ATOM    554  O   PRO A  74     -32.719  -9.438  -4.332  1.00 21.66           O  
ATOM    555  CG  PRO A  74     -35.938  -8.703  -3.010  1.00 21.66           C  
ATOM    556  CD  PRO A  74     -35.062  -9.188  -1.873  1.00 21.66           C  
ATOM    557  N   PRO A  75     -33.219 -10.984  -5.832  1.00 21.89           N  
ATOM    558  CA  PRO A  75     -32.094 -10.906  -6.770  1.00 21.89           C  
ATOM    559  C   PRO A  75     -32.062  -9.594  -7.551  1.00 21.89           C  
ATOM    560  CB  PRO A  75     -32.344 -12.094  -7.707  1.00 21.89           C  
ATOM    561  O   PRO A  75     -33.125  -9.031  -7.859  1.00 21.89           O  
ATOM    562  CG  PRO A  75     -33.719 -12.570  -7.371  1.00 21.89           C  
ATOM    563  CD  PRO A  75     -34.188 -11.820  -6.160  1.00 21.89           C  
ATOM    564  N   GLY A  76     -31.156  -8.578  -7.465  1.00 21.61           N  
ATOM    565  CA  GLY A  76     -31.266  -7.270  -8.086  1.00 21.61           C  
ATOM    566  C   GLY A  76     -31.234  -7.328  -9.602  1.00 21.61           C  
ATOM    567  O   GLY A  76     -30.844  -8.344 -10.180  1.00 21.61           O  
ATOM    568  N   PRO A  77     -31.750  -6.461 -10.539  1.00 22.91           N  
ATOM    569  CA  PRO A  77     -31.984  -6.539 -11.984  1.00 22.91           C  
ATOM    570  C   PRO A  77     -30.688  -6.586 -12.789  1.00 22.91           C  
ATOM    571  CB  PRO A  77     -32.781  -5.258 -12.281  1.00 22.91           C  
ATOM    572  O   PRO A  77     -29.641  -6.188 -12.297  1.00 22.91           O  
ATOM    573  CG  PRO A  77     -32.469  -4.355 -11.125  1.00 22.91           C  
ATOM    574  CD  PRO A  77     -31.969  -5.188  -9.984  1.00 22.91           C  
ATOM    575  N   GLN A  78     -30.516  -7.246 -13.977  1.00 21.16           N  
ATOM    576  CA  GLN A  78     -29.453  -7.586 -14.914  1.00 21.16           C  
ATOM    577  C   GLN A  78     -28.922  -6.340 -15.617  1.00 21.16           C  
ATOM    578  CB  GLN A  78     -29.953  -8.602 -15.945  1.00 21.16           C  
ATOM    579  O   GLN A  78     -29.703  -5.492 -16.062  1.00 21.16           O  
ATOM    580  CG  GLN A  78     -28.828  -9.297 -16.703  1.00 21.16           C  
ATOM    581  CD  GLN A  78     -29.328 -10.422 -17.594  1.00 21.16           C  
ATOM    582  NE2 GLN A  78     -28.406 -11.188 -18.156  1.00 21.16           N  
ATOM    583  OE1 GLN A  78     -30.547 -10.602 -17.750  1.00 21.16           O  
ATOM    584  N   GLY A  79     -27.688  -5.797 -15.477  1.00 22.61           N  
ATOM    585  CA  GLY A  79     -27.219  -4.527 -16.016  1.00 22.61           C  
ATOM    586  C   GLY A  79     -27.109  -4.520 -17.516  1.00 22.61           C  
ATOM    587  O   GLY A  79     -27.125  -5.574 -18.156  1.00 22.61           O  
ATOM    588  N   PRO A  80     -27.156  -3.484 -18.344  1.00 25.11           N  
ATOM    589  CA  PRO A  80     -27.266  -3.447 -19.797  1.00 25.11           C  
ATOM    590  C   PRO A  80     -26.000  -3.939 -20.500  1.00 25.11           C  
ATOM    591  CB  PRO A  80     -27.500  -1.965 -20.094  1.00 25.11           C  
ATOM    592  O   PRO A  80     -24.922  -3.973 -19.891  1.00 25.11           O  
ATOM    593  CG  PRO A  80     -27.078  -1.251 -18.859  1.00 25.11           C  
ATOM    594  CD  PRO A  80     -26.984  -2.250 -17.734  1.00 25.11           C  
ATOM    595  N   PRO A  81     -25.844  -4.398 -21.766  1.00 27.14           N  
ATOM    596  CA  PRO A  81     -24.781  -5.062 -22.531  1.00 27.14           C  
ATOM    597  C   PRO A  81     -23.625  -4.129 -22.875  1.00 27.14           C  
ATOM    598  CB  PRO A  81     -25.516  -5.512 -23.812  1.00 27.14           C  
ATOM    599  O   PRO A  81     -23.797  -2.908 -22.922  1.00 27.14           O  
ATOM    600  CG  PRO A  81     -26.828  -4.816 -23.750  1.00 27.14           C  
ATOM    601  CD  PRO A  81     -26.969  -4.152 -22.422  1.00 27.14           C  
ATOM    602  N   GLY A  82     -22.312  -4.449 -22.750  1.00 25.77           N  
ATOM    603  CA  GLY A  82     -21.094  -3.656 -22.797  1.00 25.77           C  
ATOM    604  C   GLY A  82     -20.812  -3.102 -24.188  1.00 25.77           C  
ATOM    605  O   GLY A  82     -21.359  -3.578 -25.172  1.00 25.77           O  
ATOM    606  N   PRO A  83     -20.250  -1.963 -24.344  1.00 28.81           N  
ATOM    607  CA  PRO A  83     -20.156  -1.289 -25.641  1.00 28.81           C  
ATOM    608  C   PRO A  83     -19.266  -2.035 -26.625  1.00 28.81           C  
ATOM    609  CB  PRO A  83     -19.562   0.075 -25.281  1.00 28.81           C  
ATOM    610  O   PRO A  83     -18.375  -2.793 -26.219  1.00 28.81           O  
ATOM    611  CG  PRO A  83     -18.906  -0.128 -23.953  1.00 28.81           C  
ATOM    612  CD  PRO A  83     -19.484  -1.354 -23.312  1.00 28.81           C  
ATOM    613  N   ILE A  84     -19.453  -2.211 -27.922  1.00 29.14           N  
ATOM    614  CA  ILE A  84     -18.859  -2.895 -29.062  1.00 29.14           C  
ATOM    615  C   ILE A  84     -17.656  -2.109 -29.578  1.00 29.14           C  
ATOM    616  CB  ILE A  84     -19.891  -3.080 -30.203  1.00 29.14           C  
ATOM    617  O   ILE A  84     -17.797  -0.983 -30.062  1.00 29.14           O  
ATOM    618  CG1 ILE A  84     -21.109  -3.859 -29.688  1.00 29.14           C  
ATOM    619  CG2 ILE A  84     -19.266  -3.783 -31.406  1.00 29.14           C  
ATOM    620  CD1 ILE A  84     -22.328  -3.799 -30.609  1.00 29.14           C  
ATOM    621  N   ILE A  85     -16.359  -2.172 -29.016  1.00 28.20           N  
ATOM    622  CA  ILE A  85     -15.211  -1.394 -29.453  1.00 28.20           C  
ATOM    623  C   ILE A  85     -14.719  -1.917 -30.812  1.00 28.20           C  
ATOM    624  CB  ILE A  85     -14.062  -1.436 -28.422  1.00 28.20           C  
ATOM    625  O   ILE A  85     -14.461  -3.113 -30.953  1.00 28.20           O  
ATOM    626  CG1 ILE A  85     -14.562  -0.934 -27.062  1.00 28.20           C  
ATOM    627  CG2 ILE A  85     -12.867  -0.614 -28.906  1.00 28.20           C  
ATOM    628  CD1 ILE A  85     -13.578  -1.166 -25.922  1.00 28.20           C  
ATOM    629  N   PRO A  86     -14.500  -1.127 -31.797  1.00 32.81           N  
ATOM    630  CA  PRO A  86     -14.148  -1.577 -33.156  1.00 32.81           C  
ATOM    631  C   PRO A  86     -12.734  -2.156 -33.219  1.00 32.81           C  
ATOM    632  CB  PRO A  86     -14.258  -0.301 -34.000  1.00 32.81           C  
ATOM    633  O   PRO A  86     -11.875  -1.810 -32.406  1.00 32.81           O  
ATOM    634  CG  PRO A  86     -14.289   0.811 -33.000  1.00 32.81           C  
ATOM    635  CD  PRO A  86     -14.484   0.219 -31.625  1.00 32.81           C  
ATOM    636  N   PRO A  87     -12.320  -3.250 -33.875  1.00 32.25           N  
ATOM    637  CA  PRO A  87     -11.078  -4.027 -33.969  1.00 32.25           C  
ATOM    638  C   PRO A  87      -9.875  -3.182 -34.344  1.00 32.25           C  
ATOM    639  CB  PRO A  87     -11.383  -5.082 -35.031  1.00 32.25           C  
ATOM    640  O   PRO A  87      -8.758  -3.439 -33.906  1.00 32.25           O  
ATOM    641  CG  PRO A  87     -12.781  -4.797 -35.469  1.00 32.25           C  
ATOM    642  CD  PRO A  87     -13.273  -3.588 -34.719  1.00 32.25           C  
ATOM    643  N   GLU A  88      -9.891  -2.205 -35.219  1.00 35.66           N  
ATOM    644  CA  GLU A  88      -8.797  -1.370 -35.719  1.00 35.66           C  
ATOM    645  C   GLU A  88      -8.117  -0.612 -34.562  1.00 35.66           C  
ATOM    646  CB  GLU A  88      -9.312  -0.386 -36.750  1.00 35.66           C  
ATOM    647  O   GLU A  88      -6.902  -0.417 -34.594  1.00 35.66           O  
ATOM    648  CG  GLU A  88     -10.016  -1.054 -37.938  1.00 35.66           C  
ATOM    649  CD  GLU A  88     -11.148  -0.217 -38.500  1.00 35.66           C  
ATOM    650  OE1 GLU A  88     -11.922  -0.735 -39.344  1.00 35.66           O  
ATOM    651  OE2 GLU A  88     -11.258   0.968 -38.125  1.00 35.66           O  
ATOM    652  N   ALA A  89      -8.820  -0.171 -33.625  1.00 37.19           N  
ATOM    653  CA  ALA A  89      -8.281   0.637 -32.531  1.00 37.19           C  
ATOM    654  C   ALA A  89      -7.449  -0.215 -31.594  1.00 37.19           C  
ATOM    655  CB  ALA A  89      -9.414   1.328 -31.781  1.00 37.19           C  
ATOM    656  O   ALA A  89      -6.461   0.260 -31.031  1.00 37.19           O  
ATOM    657  N   LEU A  90      -7.844  -1.434 -31.469  1.00 30.98           N  
ATOM    658  CA  LEU A  90      -7.062  -2.332 -30.625  1.00 30.98           C  
ATOM    659  C   LEU A  90      -5.711  -2.633 -31.266  1.00 30.98           C  
ATOM    660  CB  LEU A  90      -7.824  -3.639 -30.391  1.00 30.98           C  
ATOM    661  O   LEU A  90      -4.691  -2.691 -30.578  1.00 30.98           O  
ATOM    662  CG  LEU A  90      -8.602  -3.734 -29.078  1.00 30.98           C  
ATOM    663  CD1 LEU A  90     -10.000  -4.297 -29.328  1.00 30.98           C  
ATOM    664  CD2 LEU A  90      -7.844  -4.594 -28.062  1.00 30.98           C  
ATOM    665  N   LEU A  91      -5.664  -2.809 -32.500  1.00 32.12           N  
ATOM    666  CA  LEU A  91      -4.430  -3.121 -33.219  1.00 32.12           C  
ATOM    667  C   LEU A  91      -3.441  -1.965 -33.094  1.00 32.12           C  
ATOM    668  CB  LEU A  91      -4.727  -3.436 -34.688  1.00 32.12           C  
ATOM    669  O   LEU A  91      -2.244  -2.182 -32.906  1.00 32.12           O  
ATOM    670  CG  LEU A  91      -4.574  -4.898 -35.094  1.00 32.12           C  
ATOM    671  CD1 LEU A  91      -5.711  -5.297 -36.031  1.00 32.12           C  
ATOM    672  CD2 LEU A  91      -3.221  -5.129 -35.750  1.00 32.12           C  
ATOM    673  N   LYS A  92      -3.695  -0.729 -33.250  1.00 38.53           N  
ATOM    674  CA  LYS A  92      -2.820   0.436 -33.156  1.00 38.53           C  
ATOM    675  C   LYS A  92      -2.217   0.550 -31.750  1.00 38.53           C  
ATOM    676  CB  LYS A  92      -3.586   1.714 -33.500  1.00 38.53           C  
ATOM    677  O   LYS A  92      -1.038   0.881 -31.609  1.00 38.53           O  
ATOM    678  CG  LYS A  92      -2.936   2.547 -34.594  1.00 38.53           C  
ATOM    679  CD  LYS A  92      -3.752   3.793 -34.906  1.00 38.53           C  
ATOM    680  CE  LYS A  92      -3.113   4.617 -36.031  1.00 38.53           C  
ATOM    681  NZ  LYS A  92      -3.891   5.859 -36.312  1.00 38.53           N  
ATOM    682  N   GLU A  93      -2.906   0.152 -30.688  1.00 32.06           N  
ATOM    683  CA  GLU A  93      -2.379   0.210 -29.328  1.00 32.06           C  
ATOM    684  C   GLU A  93      -1.336  -0.878 -29.094  1.00 32.06           C  
ATOM    685  CB  GLU A  93      -3.512   0.081 -28.312  1.00 32.06           C  
ATOM    686  O   GLU A  93      -0.305  -0.632 -28.469  1.00 32.06           O  
ATOM    687  CG  GLU A  93      -3.289   0.886 -27.031  1.00 32.06           C  
ATOM    688  CD  GLU A  93      -4.582   1.266 -26.328  1.00 32.06           C  
ATOM    689  OE1 GLU A  93      -4.523   1.948 -25.281  1.00 32.06           O  
ATOM    690  OE2 GLU A  93      -5.660   0.877 -26.828  1.00 32.06           O  
ATOM    691  N   PHE A  94      -1.628  -1.979 -29.656  1.00 32.44           N  
ATOM    692  CA  PHE A  94      -0.659  -3.059 -29.516  1.00 32.44           C  
ATOM    693  C   PHE A  94       0.646  -2.713 -30.219  1.00 32.44           C  
ATOM    694  CB  PHE A  94      -1.227  -4.367 -30.062  1.00 32.44           C  
ATOM    695  O   PHE A  94       1.730  -2.945 -29.688  1.00 32.44           O  
ATOM    696  CG  PHE A  94      -0.502  -5.598 -29.594  1.00 32.44           C  
ATOM    697  CD1 PHE A  94       0.395  -6.262 -30.422  1.00 32.44           C  
ATOM    698  CD2 PHE A  94      -0.718  -6.086 -28.312  1.00 32.44           C  
ATOM    699  CE1 PHE A  94       1.067  -7.398 -29.969  1.00 32.44           C  
ATOM    700  CE2 PHE A  94      -0.051  -7.223 -27.859  1.00 32.44           C  
ATOM    701  CZ  PHE A  94       0.841  -7.879 -28.688  1.00 32.44           C  
ATOM    702  N   GLN A  95       0.653  -2.240 -31.375  1.00 31.72           N  
ATOM    703  CA  GLN A  95       1.854  -1.851 -32.125  1.00 31.72           C  
ATOM    704  C   GLN A  95       2.641  -0.788 -31.359  1.00 31.72           C  
ATOM    705  CB  GLN A  95       1.489  -1.339 -33.500  1.00 31.72           C  
ATOM    706  O   GLN A  95       3.873  -0.821 -31.328  1.00 31.72           O  
ATOM    707  CG  GLN A  95       1.406  -2.434 -34.562  1.00 31.72           C  
ATOM    708  CD  GLN A  95       1.003  -1.904 -35.938  1.00 31.72           C  
ATOM    709  NE2 GLN A  95       1.085  -2.758 -36.938  1.00 31.72           N  
ATOM    710  OE1 GLN A  95       0.619  -0.738 -36.062  1.00 31.72           O  
ATOM    711  N   LEU A  96       2.090   0.101 -30.641  1.00 34.03           N  
ATOM    712  CA  LEU A  96       2.766   1.135 -29.859  1.00 34.03           C  
ATOM    713  C   LEU A  96       3.410   0.542 -28.609  1.00 34.03           C  
ATOM    714  CB  LEU A  96       1.782   2.238 -29.469  1.00 34.03           C  
ATOM    715  O   LEU A  96       4.484   0.982 -28.203  1.00 34.03           O  
ATOM    716  CG  LEU A  96       1.651   3.410 -30.453  1.00 34.03           C  
ATOM    717  CD1 LEU A  96       0.267   4.039 -30.328  1.00 34.03           C  
ATOM    718  CD2 LEU A  96       2.738   4.449 -30.188  1.00 34.03           C  
ATOM    719  N   LEU A  97       2.818  -0.507 -28.125  1.00 30.80           N  
ATOM    720  CA  LEU A  97       3.396  -1.132 -26.938  1.00 30.80           C  
ATOM    721  C   LEU A  97       4.719  -1.814 -27.281  1.00 30.80           C  
ATOM    722  CB  LEU A  97       2.422  -2.148 -26.344  1.00 30.80           C  
ATOM    723  O   LEU A  97       5.672  -1.751 -26.500  1.00 30.80           O  
ATOM    724  CG  LEU A  97       1.661  -1.700 -25.094  1.00 30.80           C  
ATOM    725  CD1 LEU A  97       0.233  -2.234 -25.125  1.00 30.80           C  
ATOM    726  CD2 LEU A  97       2.385  -2.162 -23.828  1.00 30.80           C  
ATOM    727  N   LEU A  98       4.754  -2.420 -28.328  1.00 28.98           N  
ATOM    728  CA  LEU A  98       5.969  -3.131 -28.703  1.00 28.98           C  
ATOM    729  C   LEU A  98       7.082  -2.150 -29.062  1.00 28.98           C  
ATOM    730  CB  LEU A  98       5.699  -4.059 -29.891  1.00 28.98           C  
ATOM    731  O   LEU A  98       8.250  -2.385 -28.734  1.00 28.98           O  
ATOM    732  CG  LEU A  98       5.168  -5.453 -29.562  1.00 28.98           C  
ATOM    733  CD1 LEU A  98       4.527  -6.090 -30.781  1.00 28.98           C  
ATOM    734  CD2 LEU A  98       6.289  -6.336 -29.016  1.00 28.98           C  
ATOM    735  N   LYS A  99       6.914  -1.202 -29.734  1.00 34.53           N  
ATOM    736  CA  LYS A  99       7.938  -0.218 -30.062  1.00 34.53           C  
ATOM    737  C   LYS A  99       8.422   0.511 -28.812  1.00 34.53           C  
ATOM    738  CB  LYS A  99       7.406   0.789 -31.078  1.00 34.53           C  
ATOM    739  O   LYS A  99       9.602   0.854 -28.703  1.00 34.53           O  
ATOM    740  CG  LYS A  99       7.957   0.592 -32.500  1.00 34.53           C  
ATOM    741  CD  LYS A  99       7.418   1.643 -33.438  1.00 34.53           C  
ATOM    742  CE  LYS A  99       7.922   1.414 -34.875  1.00 34.53           C  
ATOM    743  NZ  LYS A  99       7.406   2.451 -35.812  1.00 34.53           N  
ATOM    744  N   GLY A 100       7.668   0.792 -27.781  1.00 31.88           N  
ATOM    745  CA  GLY A 100       8.055   1.462 -26.547  1.00 31.88           C  
ATOM    746  C   GLY A 100       8.914   0.600 -25.641  1.00 31.88           C  
ATOM    747  O   GLY A 100       9.641   1.117 -24.797  1.00 31.88           O  
ATOM    748  N   ALA A 101       8.867  -0.741 -25.547  1.00 29.56           N  
ATOM    749  CA  ALA A 101       9.750  -1.529 -24.703  1.00 29.56           C  
ATOM    750  C   ALA A 101      11.188  -1.474 -25.203  1.00 29.56           C  
ATOM    751  CB  ALA A 101       9.266  -2.977 -24.625  1.00 29.56           C  
ATOM    752  O   ALA A 101      12.133  -1.452 -24.406  1.00 29.56           O  
ATOM    753  N   VAL A 102      11.578  -1.470 -26.328  1.00 31.67           N  
ATOM    754  CA  VAL A 102      12.938  -1.334 -26.844  1.00 31.67           C  
ATOM    755  C   VAL A 102      13.398   0.115 -26.703  1.00 31.67           C  
ATOM    756  CB  VAL A 102      13.031  -1.792 -28.312  1.00 31.67           C  
ATOM    757  O   VAL A 102      14.555   0.377 -26.359  1.00 31.67           O  
ATOM    758  CG1 VAL A 102      14.438  -1.545 -28.859  1.00 31.67           C  
ATOM    759  CG2 VAL A 102      12.656  -3.268 -28.438  1.00 31.67           C  
ATOM    760  N   ARG A 103      12.633   1.092 -27.031  1.00 31.03           N  
ATOM    761  CA  ARG A 103      13.078   2.479 -26.984  1.00 31.03           C  
ATOM    762  C   ARG A 103      13.195   2.963 -25.531  1.00 31.03           C  
ATOM    763  CB  ARG A 103      12.125   3.385 -27.766  1.00 31.03           C  
ATOM    764  O   ARG A 103      13.859   3.963 -25.266  1.00 31.03           O  
ATOM    765  CG  ARG A 103      12.570   3.652 -29.188  1.00 31.03           C  
ATOM    766  CD  ARG A 103      11.672   4.672 -29.875  1.00 31.03           C  
ATOM    767  NE  ARG A 103      12.078   4.902 -31.266  1.00 31.03           N  
ATOM    768  NH1 ARG A 103      10.539   6.578 -31.656  1.00 31.03           N  
ATOM    769  NH2 ARG A 103      11.977   5.926 -33.312  1.00 31.03           N  
ATOM    770  CZ  ARG A 103      11.531   5.801 -32.062  1.00 31.03           C  
ATOM    771  N   GLN A 104      12.531   2.436 -24.578  1.00 28.80           N  
ATOM    772  CA  GLN A 104      12.680   3.037 -23.266  1.00 28.80           C  
ATOM    773  C   GLN A 104      14.086   2.814 -22.703  1.00 28.80           C  
ATOM    774  CB  GLN A 104      11.641   2.469 -22.297  1.00 28.80           C  
ATOM    775  O   GLN A 104      14.547   3.574 -21.859  1.00 28.80           O  
ATOM    776  CG  GLN A 104      10.438   3.381 -22.078  1.00 28.80           C  
ATOM    777  CD  GLN A 104       9.391   2.770 -21.172  1.00 28.80           C  
ATOM    778  NE2 GLN A 104       8.383   3.557 -20.812  1.00 28.80           N  
ATOM    779  OE1 GLN A 104       9.492   1.599 -20.781  1.00 28.80           O  
ATOM    780  N   ARG A 105      14.797   1.760 -22.969  1.00 27.67           N  
ATOM    781  CA  ARG A 105      16.172   1.657 -22.500  1.00 27.67           C  
ATOM    782  C   ARG A 105      17.078   2.641 -23.234  1.00 27.67           C  
ATOM    783  CB  ARG A 105      16.703   0.230 -22.688  1.00 27.67           C  
ATOM    784  O   ARG A 105      18.031   3.174 -22.656  1.00 27.67           O  
ATOM    785  CG  ARG A 105      16.797  -0.552 -21.375  1.00 27.67           C  
ATOM    786  CD  ARG A 105      17.359  -1.948 -21.609  1.00 27.67           C  
ATOM    787  NE  ARG A 105      17.531  -2.676 -20.344  1.00 27.67           N  
ATOM    788  NH1 ARG A 105      18.469  -4.551 -21.312  1.00 27.67           N  
ATOM    789  NH2 ARG A 105      18.141  -4.461 -19.047  1.00 27.67           N  
ATOM    790  CZ  ARG A 105      18.047  -3.895 -20.234  1.00 27.67           C  
ATOM    791  N   GLU A 106      16.938   2.906 -24.500  1.00 29.58           N  
ATOM    792  CA  GLU A 106      17.812   3.842 -25.203  1.00 29.58           C  
ATOM    793  C   GLU A 106      17.422   5.289 -24.906  1.00 29.58           C  
ATOM    794  CB  GLU A 106      17.781   3.592 -26.703  1.00 29.58           C  
ATOM    795  O   GLU A 106      18.281   6.172 -24.875  1.00 29.58           O  
ATOM    796  CG  GLU A 106      18.859   2.641 -27.203  1.00 29.58           C  
ATOM    797  CD  GLU A 106      18.844   2.432 -28.703  1.00 29.58           C  
ATOM    798  OE1 GLU A 106      19.797   1.817 -29.250  1.00 29.58           O  
ATOM    799  OE2 GLU A 106      17.875   2.887 -29.344  1.00 29.58           O  
ATOM    800  N   ARG A 107      16.141   5.609 -24.812  1.00 27.55           N  
ATOM    801  CA  ARG A 107      15.805   7.031 -24.844  1.00 27.55           C  
ATOM    802  C   ARG A 107      16.141   7.699 -23.516  1.00 27.55           C  
ATOM    803  CB  ARG A 107      14.320   7.230 -25.172  1.00 27.55           C  
ATOM    804  O   ARG A 107      15.789   8.859 -23.297  1.00 27.55           O  
ATOM    805  CG  ARG A 107      14.039   7.430 -26.656  1.00 27.55           C  
ATOM    806  CD  ARG A 107      12.562   7.719 -26.906  1.00 27.55           C  
ATOM    807  NE  ARG A 107      12.297   7.953 -28.328  1.00 27.55           N  
ATOM    808  NH1 ARG A 107      10.102   8.602 -28.031  1.00 27.55           N  
ATOM    809  NH2 ARG A 107      11.008   8.547 -30.125  1.00 27.55           N  
ATOM    810  CZ  ARG A 107      11.141   8.367 -28.828  1.00 27.55           C  
ATOM    811  N   ALA A 108      16.812   7.031 -22.531  1.00 27.23           N  
ATOM    812  CA  ALA A 108      17.219   7.914 -21.438  1.00 27.23           C  
ATOM    813  C   ALA A 108      18.109   9.039 -21.938  1.00 27.23           C  
ATOM    814  CB  ALA A 108      17.922   7.121 -20.344  1.00 27.23           C  
ATOM    815  O   ALA A 108      18.672   9.797 -21.141  1.00 27.23           O  
ATOM    816  N   GLU A 109      18.625   8.938 -23.219  1.00 25.72           N  
ATOM    817  CA  GLU A 109      19.453  10.109 -23.469  1.00 25.72           C  
ATOM    818  C   GLU A 109      18.609  11.367 -23.625  1.00 25.72           C  
ATOM    819  CB  GLU A 109      20.328   9.898 -24.703  1.00 25.72           C  
ATOM    820  O   GLU A 109      17.531  11.320 -24.219  1.00 25.72           O  
ATOM    821  CG  GLU A 109      21.562   9.055 -24.453  1.00 25.72           C  
ATOM    822  CD  GLU A 109      22.594   9.164 -25.562  1.00 25.72           C  
ATOM    823  OE1 GLU A 109      23.734   8.680 -25.375  1.00 25.72           O  
ATOM    824  OE2 GLU A 109      22.281   9.750 -26.625  1.00 25.72           O  
ATOM    825  N   PRO A 110      18.844  12.508 -22.797  1.00 24.22           N  
ATOM    826  CA  PRO A 110      18.141  13.789 -22.719  1.00 24.22           C  
ATOM    827  C   PRO A 110      17.859  14.398 -24.078  1.00 24.22           C  
ATOM    828  CB  PRO A 110      19.094  14.672 -21.906  1.00 24.22           C  
ATOM    829  O   PRO A 110      18.734  14.430 -24.938  1.00 24.22           O  
ATOM    830  CG  PRO A 110      20.391  13.922 -21.906  1.00 24.22           C  
ATOM    831  CD  PRO A 110      20.156  12.555 -22.469  1.00 24.22           C  
ATOM    832  N   GLU A 111      16.703  13.961 -24.766  1.00 24.58           N  
ATOM    833  CA  GLU A 111      16.391  14.672 -26.000  1.00 24.58           C  
ATOM    834  C   GLU A 111      16.516  16.188 -25.812  1.00 24.58           C  
ATOM    835  CB  GLU A 111      14.984  14.320 -26.500  1.00 24.58           C  
ATOM    836  O   GLU A 111      16.031  16.734 -24.812  1.00 24.58           O  
ATOM    837  CG  GLU A 111      14.898  12.969 -27.172  1.00 24.58           C  
ATOM    838  CD  GLU A 111      14.258  13.023 -28.547  1.00 24.58           C  
ATOM    839  OE1 GLU A 111      14.398  12.055 -29.328  1.00 24.58           O  
ATOM    840  OE2 GLU A 111      13.609  14.055 -28.859  1.00 24.58           O  
ATOM    841  N   PRO A 112      17.609  16.812 -26.328  1.00 20.84           N  
ATOM    842  CA  PRO A 112      17.719  18.266 -26.281  1.00 20.84           C  
ATOM    843  C   PRO A 112      16.406  18.984 -26.578  1.00 20.84           C  
ATOM    844  CB  PRO A 112      18.766  18.578 -27.344  1.00 20.84           C  
ATOM    845  O   PRO A 112      15.523  18.406 -27.234  1.00 20.84           O  
ATOM    846  CG  PRO A 112      18.922  17.312 -28.109  1.00 20.84           C  
ATOM    847  CD  PRO A 112      18.125  16.234 -27.422  1.00 20.84           C  
ATOM    848  N   CYS A 113      16.047  20.109 -25.797  1.00 20.66           N  
ATOM    849  CA  CYS A 113      14.922  21.031 -25.781  1.00 20.66           C  
ATOM    850  C   CYS A 113      14.633  21.562 -27.188  1.00 20.66           C  
ATOM    851  CB  CYS A 113      15.203  22.203 -24.844  1.00 20.66           C  
ATOM    852  O   CYS A 113      13.859  22.500 -27.344  1.00 20.66           O  
ATOM    853  SG  CYS A 113      15.008  21.797 -23.094  1.00 20.66           S  
ATOM    854  N   THR A 114      15.273  20.781 -28.344  1.00 19.22           N  
ATOM    855  CA  THR A 114      15.164  21.734 -29.438  1.00 19.22           C  
ATOM    856  C   THR A 114      13.703  21.969 -29.812  1.00 19.22           C  
ATOM    857  CB  THR A 114      15.945  21.266 -30.672  1.00 19.22           C  
ATOM    858  O   THR A 114      12.875  21.078 -29.656  1.00 19.22           O  
ATOM    859  CG2 THR A 114      17.453  21.250 -30.406  1.00 19.22           C  
ATOM    860  OG1 THR A 114      15.516  19.938 -31.016  1.00 19.22           O  
ATOM    861  N   CYS A 115      13.320  23.312 -29.781  1.00 20.66           N  
ATOM    862  CA  CYS A 115      12.047  23.953 -30.094  1.00 20.66           C  
ATOM    863  C   CYS A 115      11.484  23.438 -31.406  1.00 20.66           C  
ATOM    864  CB  CYS A 115      12.219  25.484 -30.156  1.00 20.66           C  
ATOM    865  O   CYS A 115      10.273  23.391 -31.594  1.00 20.66           O  
ATOM    866  SG  CYS A 115      11.766  26.328 -28.641  1.00 20.66           S  
ATOM    867  N   GLY A 116      12.438  23.234 -32.469  1.00 19.88           N  
ATOM    868  CA  GLY A 116      12.000  23.750 -33.750  1.00 19.88           C  
ATOM    869  C   GLY A 116      11.039  22.812 -34.469  1.00 19.88           C  
ATOM    870  O   GLY A 116      10.867  21.656 -34.062  1.00 19.88           O  
ATOM    871  N   PRO A 117      10.250  23.328 -35.562  1.00 22.08           N  
ATOM    872  CA  PRO A 117       9.133  22.766 -36.344  1.00 22.08           C  
ATOM    873  C   PRO A 117       9.492  21.469 -37.062  1.00 22.08           C  
ATOM    874  CB  PRO A 117       8.797  23.875 -37.344  1.00 22.08           C  
ATOM    875  O   PRO A 117       8.961  21.188 -38.125  1.00 22.08           O  
ATOM    876  CG  PRO A 117      10.000  24.766 -37.312  1.00 22.08           C  
ATOM    877  CD  PRO A 117      10.891  24.359 -36.188  1.00 22.08           C  
ATOM    878  N   ALA A 118      10.203  20.344 -36.312  1.00 21.39           N  
ATOM    879  CA  ALA A 118      11.039  19.344 -37.000  1.00 21.39           C  
ATOM    880  C   ALA A 118      10.266  18.609 -38.094  1.00 21.39           C  
ATOM    881  CB  ALA A 118      11.594  18.359 -35.969  1.00 21.39           C  
ATOM    882  O   ALA A 118       9.156  18.141 -37.844  1.00 21.39           O  
ATOM    883  N   GLY A 119      10.578  18.922 -39.438  1.00 20.28           N  
ATOM    884  CA  GLY A 119      10.102  18.422 -40.719  1.00 20.28           C  
ATOM    885  C   GLY A 119      10.172  16.922 -40.844  1.00 20.28           C  
ATOM    886  O   GLY A 119      10.797  16.250 -40.000  1.00 20.28           O  
ATOM    887  N   PRO A 120       9.562  16.281 -42.000  1.00 19.64           N  
ATOM    888  CA  PRO A 120       9.094  14.930 -42.312  1.00 19.64           C  
ATOM    889  C   PRO A 120      10.242  13.945 -42.562  1.00 19.64           C  
ATOM    890  CB  PRO A 120       8.297  15.141 -43.625  1.00 19.64           C  
ATOM    891  O   PRO A 120      10.016  12.828 -43.031  1.00 19.64           O  
ATOM    892  CG  PRO A 120       8.766  16.469 -44.125  1.00 19.64           C  
ATOM    893  CD  PRO A 120       9.484  17.188 -43.031  1.00 19.64           C  
ATOM    894  N   VAL A 121      11.492  13.867 -41.781  1.00 19.16           N  
ATOM    895  CA  VAL A 121      12.664  13.211 -42.375  1.00 19.16           C  
ATOM    896  C   VAL A 121      12.367  11.727 -42.594  1.00 19.16           C  
ATOM    897  CB  VAL A 121      13.906  13.375 -41.469  1.00 19.16           C  
ATOM    898  O   VAL A 121      11.695  11.094 -41.750  1.00 19.16           O  
ATOM    899  CG1 VAL A 121      15.133  13.758 -42.281  1.00 19.16           C  
ATOM    900  CG2 VAL A 121      13.641  14.414 -40.375  1.00 19.16           C  
ATOM    901  N   ALA A 122      12.453  11.203 -43.906  1.00 18.83           N  
ATOM    902  CA  ALA A 122      12.344   9.961 -44.656  1.00 18.83           C  
ATOM    903  C   ALA A 122      13.359   8.930 -44.188  1.00 18.83           C  
ATOM    904  CB  ALA A 122      12.539  10.234 -46.156  1.00 18.83           C  
ATOM    905  O   ALA A 122      14.562   9.094 -44.375  1.00 18.83           O  
ATOM    906  N   ALA A 123      13.391   8.398 -42.875  1.00 18.27           N  
ATOM    907  CA  ALA A 123      14.453   7.555 -42.312  1.00 18.27           C  
ATOM    908  C   ALA A 123      14.617   6.281 -43.156  1.00 18.27           C  
ATOM    909  CB  ALA A 123      14.156   7.211 -40.875  1.00 18.27           C  
ATOM    910  O   ALA A 123      13.648   5.539 -43.344  1.00 18.27           O  
ATOM    911  N   SER A 124      15.508   6.234 -44.125  1.00 18.14           N  
ATOM    912  CA  SER A 124      15.914   5.203 -45.062  1.00 18.14           C  
ATOM    913  C   SER A 124      16.469   3.977 -44.344  1.00 18.14           C  
ATOM    914  CB  SER A 124      16.953   5.754 -46.031  1.00 18.14           C  
ATOM    915  O   SER A 124      17.422   4.082 -43.562  1.00 18.14           O  
ATOM    916  OG  SER A 124      18.000   6.414 -45.344  1.00 18.14           O  
ATOM    917  N   LEU A 125      15.695   2.975 -43.969  1.00 17.09           N  
ATOM    918  CA  LEU A 125      15.922   1.724 -43.250  1.00 17.09           C  
ATOM    919  C   LEU A 125      16.906   0.830 -44.000  1.00 17.09           C  
ATOM    920  CB  LEU A 125      14.594   0.985 -43.062  1.00 17.09           C  
ATOM    921  O   LEU A 125      16.562   0.280 -45.062  1.00 17.09           O  
ATOM    922  CG  LEU A 125      13.680   1.527 -41.938  1.00 17.09           C  
ATOM    923  CD1 LEU A 125      12.281   0.953 -42.094  1.00 17.09           C  
ATOM    924  CD2 LEU A 125      14.258   1.207 -40.562  1.00 17.09           C  
ATOM    925  N   ALA A 126      18.172   1.213 -44.156  1.00 19.73           N  
ATOM    926  CA  ALA A 126      19.094   0.418 -44.969  1.00 19.73           C  
ATOM    927  C   ALA A 126      19.281  -0.978 -44.375  1.00 19.73           C  
ATOM    928  CB  ALA A 126      20.438   1.124 -45.094  1.00 19.73           C  
ATOM    929  O   ALA A 126      19.203  -1.161 -43.156  1.00 19.73           O  
ATOM    930  N   PRO A 127      19.312  -2.115 -45.219  1.00 19.19           N  
ATOM    931  CA  PRO A 127      19.219  -3.572 -45.094  1.00 19.19           C  
ATOM    932  C   PRO A 127      20.469  -4.184 -44.469  1.00 19.19           C  
ATOM    933  CB  PRO A 127      19.062  -4.043 -46.562  1.00 19.19           C  
ATOM    934  O   PRO A 127      21.594  -3.916 -44.906  1.00 19.19           O  
ATOM    935  CG  PRO A 127      19.500  -2.875 -47.375  1.00 19.19           C  
ATOM    936  CD  PRO A 127      19.578  -1.666 -46.500  1.00 19.19           C  
ATOM    937  N   VAL A 128      20.641  -4.371 -43.094  1.00 19.31           N  
ATOM    938  CA  VAL A 128      21.812  -4.902 -42.406  1.00 19.31           C  
ATOM    939  C   VAL A 128      22.125  -6.301 -42.938  1.00 19.31           C  
ATOM    940  CB  VAL A 128      21.594  -4.938 -40.875  1.00 19.31           C  
ATOM    941  O   VAL A 128      21.234  -7.148 -43.031  1.00 19.31           O  
ATOM    942  CG1 VAL A 128      22.859  -5.426 -40.156  1.00 19.31           C  
ATOM    943  CG2 VAL A 128      21.188  -3.559 -40.375  1.00 19.31           C  
ATOM    944  N   SER A 129      23.078  -6.527 -43.656  1.00 19.70           N  
ATOM    945  CA  SER A 129      23.672  -7.715 -44.250  1.00 19.70           C  
ATOM    946  C   SER A 129      24.188  -8.680 -43.188  1.00 19.70           C  
ATOM    947  CB  SER A 129      24.797  -7.320 -45.188  1.00 19.70           C  
ATOM    948  O   SER A 129      25.109  -8.344 -42.438  1.00 19.70           O  
ATOM    949  OG  SER A 129      25.406  -8.469 -45.781  1.00 19.70           O  
ATOM    950  N   ALA A 130      23.359  -9.539 -42.562  1.00 18.94           N  
ATOM    951  CA  ALA A 130      23.547 -10.547 -41.531  1.00 18.94           C  
ATOM    952  C   ALA A 130      24.594 -11.570 -41.938  1.00 18.94           C  
ATOM    953  CB  ALA A 130      22.234 -11.242 -41.188  1.00 18.94           C  
ATOM    954  O   ALA A 130      24.328 -12.438 -42.781  1.00 18.94           O  
ATOM    955  N   THR A 131      25.797 -11.219 -42.125  1.00 20.59           N  
ATOM    956  CA  THR A 131      26.781 -12.258 -42.406  1.00 20.59           C  
ATOM    957  C   THR A 131      27.000 -13.141 -41.188  1.00 20.59           C  
ATOM    958  CB  THR A 131      28.125 -11.656 -42.844  1.00 20.59           C  
ATOM    959  O   THR A 131      27.094 -12.633 -40.062  1.00 20.59           O  
ATOM    960  CG2 THR A 131      27.984 -10.977 -44.219  1.00 20.59           C  
ATOM    961  OG1 THR A 131      28.547 -10.680 -41.906  1.00 20.59           O  
ATOM    962  N   ALA A 132      26.562 -14.453 -41.125  1.00 20.56           N  
ATOM    963  CA  ALA A 132      26.266 -15.594 -40.281  1.00 20.56           C  
ATOM    964  C   ALA A 132      27.516 -16.141 -39.625  1.00 20.56           C  
ATOM    965  CB  ALA A 132      25.562 -16.688 -41.094  1.00 20.56           C  
ATOM    966  O   ALA A 132      27.484 -17.188 -38.969  1.00 20.56           O  
ATOM    967  N   GLY A 133      28.719 -15.773 -39.688  1.00 23.86           N  
ATOM    968  CA  GLY A 133      29.750 -16.719 -39.250  1.00 23.86           C  
ATOM    969  C   GLY A 133      29.781 -16.922 -37.750  1.00 23.86           C  
ATOM    970  O   GLY A 133      29.578 -15.984 -37.000  1.00 23.86           O  
ATOM    971  N   GLU A 134      29.516 -18.219 -37.188  1.00 25.56           N  
ATOM    972  CA  GLU A 134      29.062 -18.844 -35.969  1.00 25.56           C  
ATOM    973  C   GLU A 134      30.109 -18.719 -34.875  1.00 25.56           C  
ATOM    974  CB  GLU A 134      28.719 -20.312 -36.219  1.00 25.56           C  
ATOM    975  O   GLU A 134      30.859 -19.672 -34.594  1.00 25.56           O  
ATOM    976  CG  GLU A 134      27.359 -20.531 -36.875  1.00 25.56           C  
ATOM    977  CD  GLU A 134      27.031 -22.000 -37.094  1.00 25.56           C  
ATOM    978  OE1 GLU A 134      25.859 -22.312 -37.406  1.00 25.56           O  
ATOM    979  OE2 GLU A 134      27.938 -22.844 -36.938  1.00 25.56           O  
ATOM    980  N   ASP A 135      30.953 -17.750 -34.625  1.00 24.28           N  
ATOM    981  CA  ASP A 135      32.062 -17.969 -33.688  1.00 24.28           C  
ATOM    982  C   ASP A 135      31.547 -18.094 -32.281  1.00 24.28           C  
ATOM    983  CB  ASP A 135      33.062 -16.828 -33.781  1.00 24.28           C  
ATOM    984  O   ASP A 135      30.594 -17.406 -31.875  1.00 24.28           O  
ATOM    985  CG  ASP A 135      33.938 -16.906 -35.031  1.00 24.28           C  
ATOM    986  OD1 ASP A 135      34.156 -18.031 -35.562  1.00 24.28           O  
ATOM    987  OD2 ASP A 135      34.438 -15.852 -35.500  1.00 24.28           O  
ATOM    988  N   ASP A 136      31.859 -19.219 -31.406  1.00 26.39           N  
ATOM    989  CA  ASP A 136      31.641 -19.875 -30.125  1.00 26.39           C  
ATOM    990  C   ASP A 136      31.797 -18.875 -28.969  1.00 26.39           C  
ATOM    991  CB  ASP A 136      32.625 -21.031 -29.938  1.00 26.39           C  
ATOM    992  O   ASP A 136      31.359 -19.141 -27.859  1.00 26.39           O  
ATOM    993  CG  ASP A 136      32.156 -22.312 -30.609  1.00 26.39           C  
ATOM    994  OD1 ASP A 136      30.938 -22.469 -30.828  1.00 26.39           O  
ATOM    995  OD2 ASP A 136      33.000 -23.172 -30.906  1.00 26.39           O  
ATOM    996  N   ASP A 137      32.500 -17.812 -29.078  1.00 25.92           N  
ATOM    997  CA  ASP A 137      32.969 -16.969 -27.984  1.00 25.92           C  
ATOM    998  C   ASP A 137      31.828 -16.234 -27.312  1.00 25.92           C  
ATOM    999  CB  ASP A 137      34.031 -15.977 -28.484  1.00 25.92           C  
ATOM   1000  O   ASP A 137      32.000 -15.625 -26.250  1.00 25.92           O  
ATOM   1001  CG  ASP A 137      35.375 -16.609 -28.719  1.00 25.92           C  
ATOM   1002  OD1 ASP A 137      35.688 -17.625 -28.078  1.00 25.92           O  
ATOM   1003  OD2 ASP A 137      36.156 -16.078 -29.562  1.00 25.92           O  
ATOM   1004  N   ASP A 138      30.531 -16.219 -27.938  1.00 29.47           N  
ATOM   1005  CA  ASP A 138      29.547 -15.203 -27.609  1.00 29.47           C  
ATOM   1006  C   ASP A 138      28.672 -15.648 -26.438  1.00 29.47           C  
ATOM   1007  CB  ASP A 138      28.656 -14.898 -28.828  1.00 29.47           C  
ATOM   1008  O   ASP A 138      27.812 -14.891 -25.969  1.00 29.47           O  
ATOM   1009  CG  ASP A 138      29.297 -13.891 -29.766  1.00 29.47           C  
ATOM   1010  OD1 ASP A 138      30.203 -13.148 -29.344  1.00 29.47           O  
ATOM   1011  OD2 ASP A 138      28.875 -13.844 -30.953  1.00 29.47           O  
ATOM   1012  N   VAL A 139      28.781 -16.922 -25.969  1.00 28.69           N  
ATOM   1013  CA  VAL A 139      27.891 -17.391 -24.922  1.00 28.69           C  
ATOM   1014  C   VAL A 139      28.312 -16.812 -23.578  1.00 28.69           C  
ATOM   1015  CB  VAL A 139      27.875 -18.938 -24.844  1.00 28.69           C  
ATOM   1016  O   VAL A 139      27.469 -16.375 -22.797  1.00 28.69           O  
ATOM   1017  CG1 VAL A 139      26.766 -19.422 -23.922  1.00 28.69           C  
ATOM   1018  CG2 VAL A 139      27.703 -19.531 -26.250  1.00 28.69           C  
ATOM   1019  N   VAL A 140      29.609 -16.812 -23.234  1.00 29.73           N  
ATOM   1020  CA  VAL A 140      30.109 -16.281 -21.984  1.00 29.73           C  
ATOM   1021  C   VAL A 140      29.672 -14.820 -21.828  1.00 29.73           C  
ATOM   1022  CB  VAL A 140      31.641 -16.391 -21.875  1.00 29.73           C  
ATOM   1023  O   VAL A 140      29.297 -14.383 -20.750  1.00 29.73           O  
ATOM   1024  CG1 VAL A 140      32.125 -15.836 -20.547  1.00 29.73           C  
ATOM   1025  CG2 VAL A 140      32.094 -17.844 -22.047  1.00 29.73           C  
ATOM   1026  N   GLY A 141      29.547 -14.148 -22.953  1.00 30.77           N  
ATOM   1027  CA  GLY A 141      29.156 -12.750 -22.938  1.00 30.77           C  
ATOM   1028  C   GLY A 141      27.703 -12.539 -22.531  1.00 30.77           C  
ATOM   1029  O   GLY A 141      27.391 -11.586 -21.812  1.00 30.77           O  
ATOM   1030  N   ASP A 142      26.797 -13.469 -23.016  1.00 31.64           N  
ATOM   1031  CA  ASP A 142      25.375 -13.320 -22.750  1.00 31.64           C  
ATOM   1032  C   ASP A 142      25.047 -13.688 -21.297  1.00 31.64           C  
ATOM   1033  CB  ASP A 142      24.562 -14.195 -23.703  1.00 31.64           C  
ATOM   1034  O   ASP A 142      24.188 -13.062 -20.672  1.00 31.64           O  
ATOM   1035  CG  ASP A 142      24.469 -13.617 -25.109  1.00 31.64           C  
ATOM   1036  OD1 ASP A 142      24.734 -12.406 -25.281  1.00 31.64           O  
ATOM   1037  OD2 ASP A 142      24.141 -14.375 -26.047  1.00 31.64           O  
ATOM   1038  N   VAL A 143      25.656 -14.781 -20.750  1.00 30.06           N  
ATOM   1039  CA  VAL A 143      25.500 -15.133 -19.344  1.00 30.06           C  
ATOM   1040  C   VAL A 143      26.031 -14.008 -18.469  1.00 30.06           C  
ATOM   1041  CB  VAL A 143      26.203 -16.453 -19.016  1.00 30.06           C  
ATOM   1042  O   VAL A 143      25.422 -13.656 -17.453  1.00 30.06           O  
ATOM   1043  CG1 VAL A 143      26.156 -16.734 -17.516  1.00 30.06           C  
ATOM   1044  CG2 VAL A 143      25.578 -17.609 -19.797  1.00 30.06           C  
ATOM   1045  N   LEU A 144      27.172 -13.500 -18.812  1.00 29.44           N  
ATOM   1046  CA  LEU A 144      27.703 -12.359 -18.078  1.00 29.44           C  
ATOM   1047  C   LEU A 144      26.734 -11.180 -18.141  1.00 29.44           C  
ATOM   1048  CB  LEU A 144      29.062 -11.945 -18.641  1.00 29.44           C  
ATOM   1049  O   LEU A 144      26.609 -10.422 -17.172  1.00 29.44           O  
ATOM   1050  CG  LEU A 144      30.266 -12.742 -18.141  1.00 29.44           C  
ATOM   1051  CD1 LEU A 144      31.453 -12.539 -19.078  1.00 29.44           C  
ATOM   1052  CD2 LEU A 144      30.625 -12.328 -16.719  1.00 29.44           C  
ATOM   1053  N   ALA A 145      26.016 -11.000 -19.266  1.00 34.06           N  
ATOM   1054  CA  ALA A 145      25.047  -9.906 -19.375  1.00 34.06           C  
ATOM   1055  C   ALA A 145      23.828 -10.156 -18.500  1.00 34.06           C  
ATOM   1056  CB  ALA A 145      24.625  -9.734 -20.828  1.00 34.06           C  
ATOM   1057  O   ALA A 145      23.312  -9.227 -17.875  1.00 34.06           O  
ATOM   1058  N   LEU A 146      23.297 -11.367 -18.453  1.00 32.19           N  
ATOM   1059  CA  LEU A 146      22.188 -11.719 -17.578  1.00 32.19           C  
ATOM   1060  C   LEU A 146      22.594 -11.633 -16.125  1.00 32.19           C  
ATOM   1061  CB  LEU A 146      21.672 -13.125 -17.906  1.00 32.19           C  
ATOM   1062  O   LEU A 146      21.797 -11.234 -15.266  1.00 32.19           O  
ATOM   1063  CG  LEU A 146      20.531 -13.227 -18.906  1.00 32.19           C  
ATOM   1064  CD1 LEU A 146      20.594 -14.547 -19.656  1.00 32.19           C  
ATOM   1065  CD2 LEU A 146      19.188 -13.078 -18.203  1.00 32.19           C  
ATOM   1066  N   LEU A 147      23.766 -12.227 -15.891  1.00 31.44           N  
ATOM   1067  CA  LEU A 147      24.297 -12.086 -14.539  1.00 31.44           C  
ATOM   1068  C   LEU A 147      24.609 -10.633 -14.227  1.00 31.44           C  
ATOM   1069  CB  LEU A 147      25.562 -12.938 -14.375  1.00 31.44           C  
ATOM   1070  O   LEU A 147      24.641 -10.234 -13.055  1.00 31.44           O  
ATOM   1071  CG  LEU A 147      25.344 -14.445 -14.203  1.00 31.44           C  
ATOM   1072  CD1 LEU A 147      26.641 -15.195 -14.461  1.00 31.44           C  
ATOM   1073  CD2 LEU A 147      24.797 -14.758 -12.812  1.00 31.44           C  
ATOM   1074  N   ALA A 148      24.984 -10.023 -15.336  1.00 32.22           N  
ATOM   1075  CA  ALA A 148      25.266  -8.602 -15.156  1.00 32.22           C  
ATOM   1076  C   ALA A 148      23.969  -7.801 -15.031  1.00 32.22           C  
ATOM   1077  CB  ALA A 148      26.109  -8.070 -16.312  1.00 32.22           C  
ATOM   1078  O   ALA A 148      24.000  -6.621 -14.680  1.00 32.22           O  
ATOM   1079  N   ALA A 149      22.875  -8.422 -15.555  1.00 32.41           N  
ATOM   1080  CA  ALA A 149      21.609  -7.688 -15.531  1.00 32.41           C  
ATOM   1081  C   ALA A 149      21.234  -7.285 -14.109  1.00 32.41           C  
ATOM   1082  CB  ALA A 149      20.500  -8.523 -16.156  1.00 32.41           C  
ATOM   1083  O   ALA A 149      20.812  -6.148 -13.867  1.00 32.41           O  
ATOM   1084  N   PRO A 150      21.234  -8.422 -13.258  1.00 33.84           N  
ATOM   1085  CA  PRO A 150      20.938  -7.863 -11.930  1.00 33.84           C  
ATOM   1086  C   PRO A 150      21.906  -6.770 -11.516  1.00 33.84           C  
ATOM   1087  CB  PRO A 150      21.031  -9.078 -11.008  1.00 33.84           C  
ATOM   1088  O   PRO A 150      21.688  -6.074 -10.523  1.00 33.84           O  
ATOM   1089  CG  PRO A 150      21.422 -10.211 -11.906  1.00 33.84           C  
ATOM   1090  CD  PRO A 150      21.609  -9.672 -13.297  1.00 33.84           C  
ATOM   1091  N   LEU A 151      23.016  -6.820 -12.180  1.00 31.81           N  
ATOM   1092  CA  LEU A 151      24.000  -5.770 -11.953  1.00 31.81           C  
ATOM   1093  C   LEU A 151      23.625  -4.492 -12.695  1.00 31.81           C  
ATOM   1094  CB  LEU A 151      25.391  -6.234 -12.406  1.00 31.81           C  
ATOM   1095  O   LEU A 151      24.375  -3.516 -12.688  1.00 31.81           O  
ATOM   1096  CG  LEU A 151      26.062  -7.309 -11.547  1.00 31.81           C  
ATOM   1097  CD1 LEU A 151      27.078  -8.086 -12.367  1.00 31.81           C  
ATOM   1098  CD2 LEU A 151      26.719  -6.684 -10.320  1.00 31.81           C  
ATOM   1099  N   ALA A 152      22.672  -4.781 -13.773  1.00 35.00           N  
ATOM   1100  CA  ALA A 152      22.344  -3.473 -14.320  1.00 35.00           C  
ATOM   1101  C   ALA A 152      21.641  -2.600 -13.281  1.00 35.00           C  
ATOM   1102  CB  ALA A 152      21.453  -3.623 -15.555  1.00 35.00           C  
ATOM   1103  O   ALA A 152      20.906  -3.104 -12.430  1.00 35.00           O  
ATOM   1104  N   PRO A 153      22.031  -1.452 -12.938  1.00 37.38           N  
ATOM   1105  CA  PRO A 153      21.359  -0.610 -11.953  1.00 37.38           C  
ATOM   1106  C   PRO A 153      19.828  -0.637 -12.094  1.00 37.38           C  
ATOM   1107  CB  PRO A 153      21.906   0.788 -12.242  1.00 37.38           C  
ATOM   1108  O   PRO A 153      19.297  -0.160 -13.102  1.00 37.38           O  
ATOM   1109  CG  PRO A 153      22.625   0.653 -13.547  1.00 37.38           C  
ATOM   1110  CD  PRO A 153      22.672  -0.802 -13.914  1.00 37.38           C  
ATOM   1111  N   GLY A 154      19.000  -1.969 -12.375  1.00 38.75           N  
ATOM   1112  CA  GLY A 154      17.562  -1.826 -12.305  1.00 38.75           C  
ATOM   1113  C   GLY A 154      17.125  -0.640 -11.461  1.00 38.75           C  
ATOM   1114  O   GLY A 154      17.938   0.001 -10.805  1.00 38.75           O  
ATOM   1115  N   PRO A 155      15.836  -0.113 -11.898  1.00 44.62           N  
ATOM   1116  CA  PRO A 155      15.492   1.047 -11.070  1.00 44.62           C  
ATOM   1117  C   PRO A 155      15.664   0.782  -9.578  1.00 44.62           C  
ATOM   1118  CB  PRO A 155      14.016   1.295 -11.414  1.00 44.62           C  
ATOM   1119  O   PRO A 155      15.336  -0.307  -9.102  1.00 44.62           O  
ATOM   1120  CG  PRO A 155      13.609   0.113 -12.234  1.00 44.62           C  
ATOM   1121  CD  PRO A 155      14.828  -0.719 -12.508  1.00 44.62           C  
ATOM   1122  N   ARG A 156      16.703   1.185  -8.977  1.00 57.00           N  
ATOM   1123  CA  ARG A 156      17.109   1.101  -7.582  1.00 57.00           C  
ATOM   1124  C   ARG A 156      15.922   1.284  -6.645  1.00 57.00           C  
ATOM   1125  CB  ARG A 156      18.188   2.146  -7.273  1.00 57.00           C  
ATOM   1126  O   ARG A 156      15.992   0.929  -5.469  1.00 57.00           O  
ATOM   1127  CG  ARG A 156      19.609   1.689  -7.594  1.00 57.00           C  
ATOM   1128  CD  ARG A 156      20.641   2.740  -7.211  1.00 57.00           C  
ATOM   1129  NE  ARG A 156      22.000   2.270  -7.445  1.00 57.00           N  
ATOM   1130  NH1 ARG A 156      23.016   4.199  -6.688  1.00 57.00           N  
ATOM   1131  NH2 ARG A 156      24.281   2.449  -7.445  1.00 57.00           N  
ATOM   1132  CZ  ARG A 156      23.094   2.975  -7.195  1.00 57.00           C  
ATOM   1133  N   ALA A 157      14.625   1.789  -7.266  1.00 62.88           N  
ATOM   1134  CA  ALA A 157      13.531   2.062  -6.336  1.00 62.88           C  
ATOM   1135  C   ALA A 157      12.648   0.832  -6.145  1.00 62.88           C  
ATOM   1136  CB  ALA A 157      12.695   3.240  -6.828  1.00 62.88           C  
ATOM   1137  O   ALA A 157      12.367   0.109  -7.102  1.00 62.88           O  
ATOM   1138  N   PRO A 158      12.203   0.422  -5.074  1.00 73.88           N  
ATOM   1139  CA  PRO A 158      11.352  -0.729  -4.773  1.00 73.88           C  
ATOM   1140  C   PRO A 158       9.961  -0.607  -5.395  1.00 73.88           C  
ATOM   1141  CB  PRO A 158      11.266  -0.721  -3.246  1.00 73.88           C  
ATOM   1142  O   PRO A 158       9.469   0.505  -5.605  1.00 73.88           O  
ATOM   1143  CG  PRO A 158      11.492   0.705  -2.859  1.00 73.88           C  
ATOM   1144  CD  PRO A 158      12.344   1.355  -3.908  1.00 73.88           C  
ATOM   1145  N   ARG A 159       9.367  -1.812  -5.855  1.00 82.75           N  
ATOM   1146  CA  ARG A 159       8.008  -1.839  -6.398  1.00 82.75           C  
ATOM   1147  C   ARG A 159       6.973  -1.886  -5.285  1.00 82.75           C  
ATOM   1148  CB  ARG A 159       7.832  -3.035  -7.336  1.00 82.75           C  
ATOM   1149  O   ARG A 159       7.094  -2.680  -4.352  1.00 82.75           O  
ATOM   1150  CG  ARG A 159       6.504  -3.043  -8.078  1.00 82.75           C  
ATOM   1151  CD  ARG A 159       6.426  -4.188  -9.078  1.00 82.75           C  
ATOM   1152  NE  ARG A 159       5.133  -4.223  -9.758  1.00 82.75           N  
ATOM   1153  NH1 ARG A 159       5.613  -6.094 -11.023  1.00 82.75           N  
ATOM   1154  NH2 ARG A 159       3.574  -5.066 -11.219  1.00 82.75           N  
ATOM   1155  CZ  ARG A 159       4.777  -5.129 -10.664  1.00 82.75           C  
ATOM   1156  N   VAL A 160       5.934  -0.969  -5.359  1.00 87.12           N  
ATOM   1157  CA  VAL A 160       4.801  -0.980  -4.438  1.00 87.12           C  
ATOM   1158  C   VAL A 160       3.777  -2.018  -4.891  1.00 87.12           C  
ATOM   1159  CB  VAL A 160       4.141   0.413  -4.336  1.00 87.12           C  
ATOM   1160  O   VAL A 160       3.219  -1.914  -5.984  1.00 87.12           O  
ATOM   1161  CG1 VAL A 160       2.916   0.363  -3.424  1.00 87.12           C  
ATOM   1162  CG2 VAL A 160       5.145   1.444  -3.828  1.00 87.12           C  
ATOM   1163  N   GLU A 161       3.410  -2.908  -4.023  1.00 87.31           N  
ATOM   1164  CA  GLU A 161       2.568  -4.035  -4.410  1.00 87.31           C  
ATOM   1165  C   GLU A 161       1.098  -3.752  -4.109  1.00 87.31           C  
ATOM   1166  CB  GLU A 161       3.014  -5.312  -3.689  1.00 87.31           C  
ATOM   1167  O   GLU A 161       0.209  -4.371  -4.699  1.00 87.31           O  
ATOM   1168  CG  GLU A 161       4.375  -5.824  -4.133  1.00 87.31           C  
ATOM   1169  CD  GLU A 161       4.730  -7.180  -3.541  1.00 87.31           C  
ATOM   1170  OE1 GLU A 161       5.797  -7.734  -3.893  1.00 87.31           O  
ATOM   1171  OE2 GLU A 161       3.936  -7.688  -2.721  1.00 87.31           O  
ATOM   1172  N   ALA A 162       0.831  -2.922  -3.178  1.00 91.94           N  
ATOM   1173  CA  ALA A 162      -0.543  -2.627  -2.779  1.00 91.94           C  
ATOM   1174  C   ALA A 162      -0.719  -1.142  -2.479  1.00 91.94           C  
ATOM   1175  CB  ALA A 162      -0.936  -3.465  -1.565  1.00 91.94           C  
ATOM   1176  O   ALA A 162       0.061  -0.558  -1.722  1.00 91.94           O  
ATOM   1177  N   ALA A 163      -1.696  -0.553  -3.125  1.00 94.19           N  
ATOM   1178  CA  ALA A 163      -2.000   0.864  -2.943  1.00 94.19           C  
ATOM   1179  C   ALA A 163      -3.342   1.224  -3.574  1.00 94.19           C  
ATOM   1180  CB  ALA A 163      -0.889   1.727  -3.539  1.00 94.19           C  
ATOM   1181  O   ALA A 163      -3.752   0.616  -4.566  1.00 94.19           O  
ATOM   1182  N   PHE A 164      -4.066   2.150  -2.855  1.00 94.44           N  
ATOM   1183  CA  PHE A 164      -5.293   2.654  -3.467  1.00 94.44           C  
ATOM   1184  C   PHE A 164      -5.582   4.078  -3.006  1.00 94.44           C  
ATOM   1185  CB  PHE A 164      -6.477   1.742  -3.131  1.00 94.44           C  
ATOM   1186  O   PHE A 164      -5.051   4.527  -1.987  1.00 94.44           O  
ATOM   1187  CG  PHE A 164      -6.941   1.852  -1.704  1.00 94.44           C  
ATOM   1188  CD1 PHE A 164      -6.418   1.019  -0.722  1.00 94.44           C  
ATOM   1189  CD2 PHE A 164      -7.898   2.789  -1.344  1.00 94.44           C  
ATOM   1190  CE1 PHE A 164      -6.848   1.117   0.600  1.00 94.44           C  
ATOM   1191  CE2 PHE A 164      -8.336   2.895  -0.025  1.00 94.44           C  
ATOM   1192  CZ  PHE A 164      -7.805   2.057   0.945  1.00 94.44           C  
ATOM   1193  N   LEU A 165      -6.281   4.797  -3.758  1.00 94.31           N  
ATOM   1194  CA  LEU A 165      -6.867   6.102  -3.457  1.00 94.31           C  
ATOM   1195  C   LEU A 165      -8.305   6.184  -3.967  1.00 94.31           C  
ATOM   1196  CB  LEU A 165      -6.027   7.219  -4.074  1.00 94.31           C  
ATOM   1197  O   LEU A 165      -8.547   6.070  -5.172  1.00 94.31           O  
ATOM   1198  CG  LEU A 165      -6.578   8.641  -3.936  1.00 94.31           C  
ATOM   1199  CD1 LEU A 165      -6.523   9.086  -2.479  1.00 94.31           C  
ATOM   1200  CD2 LEU A 165      -5.805   9.602  -4.828  1.00 94.31           C  
ATOM   1201  N   CYS A 166      -9.328   6.348  -3.072  1.00 94.31           N  
ATOM   1202  CA  CYS A 166     -10.734   6.449  -3.459  1.00 94.31           C  
ATOM   1203  C   CYS A 166     -11.359   7.727  -2.908  1.00 94.31           C  
ATOM   1204  CB  CYS A 166     -11.516   5.234  -2.963  1.00 94.31           C  
ATOM   1205  O   CYS A 166     -10.781   8.375  -2.033  1.00 94.31           O  
ATOM   1206  SG  CYS A 166     -11.602   5.113  -1.162  1.00 94.31           S  
ATOM   1207  N   ARG A 167     -12.422   8.094  -3.457  1.00 94.81           N  
ATOM   1208  CA  ARG A 167     -13.141   9.297  -3.064  1.00 94.81           C  
ATOM   1209  C   ARG A 167     -14.617   9.000  -2.822  1.00 94.81           C  
ATOM   1210  CB  ARG A 167     -12.992  10.383  -4.133  1.00 94.81           C  
ATOM   1211  O   ARG A 167     -15.180   8.094  -3.434  1.00 94.81           O  
ATOM   1212  CG  ARG A 167     -11.594  10.977  -4.223  1.00 94.81           C  
ATOM   1213  CD  ARG A 167     -11.555  12.203  -5.121  1.00 94.81           C  
ATOM   1214  NE  ARG A 167     -10.227  12.812  -5.145  1.00 94.81           N  
ATOM   1215  NH1 ARG A 167     -10.773  14.430  -6.703  1.00 94.81           N  
ATOM   1216  NH2 ARG A 167      -8.648  14.328  -5.836  1.00 94.81           N  
ATOM   1217  CZ  ARG A 167      -9.891  13.859  -5.895  1.00 94.81           C  
ATOM   1218  N   LEU A 168     -15.133   9.812  -1.926  1.00 94.19           N  
ATOM   1219  CA  LEU A 168     -16.562   9.680  -1.649  1.00 94.19           C  
ATOM   1220  C   LEU A 168     -17.391  10.102  -2.854  1.00 94.19           C  
ATOM   1221  CB  LEU A 168     -16.953  10.508  -0.423  1.00 94.19           C  
ATOM   1222  O   LEU A 168     -17.172  11.180  -3.418  1.00 94.19           O  
ATOM   1223  CG  LEU A 168     -18.234  10.078   0.301  1.00 94.19           C  
ATOM   1224  CD1 LEU A 168     -18.016   8.750   1.022  1.00 94.19           C  
ATOM   1225  CD2 LEU A 168     -18.672  11.164   1.280  1.00 94.19           C  
ATOM   1226  N   ARG A 169     -18.328   9.336  -3.215  1.00 92.81           N  
ATOM   1227  CA  ARG A 169     -19.125   9.555  -4.414  1.00 92.81           C  
ATOM   1228  C   ARG A 169     -20.156  10.664  -4.191  1.00 92.81           C  
ATOM   1229  CB  ARG A 169     -19.844   8.273  -4.840  1.00 92.81           C  
ATOM   1230  O   ARG A 169     -20.375  11.508  -5.070  1.00 92.81           O  
ATOM   1231  CG  ARG A 169     -20.547   8.375  -6.176  1.00 92.81           C  
ATOM   1232  CD  ARG A 169     -21.000   7.008  -6.680  1.00 92.81           C  
ATOM   1233  NE  ARG A 169     -21.609   7.098  -8.008  1.00 92.81           N  
ATOM   1234  NH1 ARG A 169     -21.172   4.902  -8.578  1.00 92.81           N  
ATOM   1235  NH2 ARG A 169     -22.266   6.285 -10.055  1.00 92.81           N  
ATOM   1236  CZ  ARG A 169     -21.688   6.098  -8.875  1.00 92.81           C  
ATOM   1237  N   ARG A 170     -20.781  10.609  -3.035  1.00 92.19           N  
ATOM   1238  CA  ARG A 170     -21.812  11.586  -2.707  1.00 92.19           C  
ATOM   1239  C   ARG A 170     -21.641  12.102  -1.279  1.00 92.19           C  
ATOM   1240  CB  ARG A 170     -23.203  10.984  -2.891  1.00 92.19           C  
ATOM   1241  O   ARG A 170     -20.906  11.508  -0.483  1.00 92.19           O  
ATOM   1242  CG  ARG A 170     -23.484  10.492  -4.301  1.00 92.19           C  
ATOM   1243  CD  ARG A 170     -24.859   9.875  -4.422  1.00 92.19           C  
ATOM   1244  NE  ARG A 170     -25.125   9.375  -5.770  1.00 92.19           N  
ATOM   1245  NH1 ARG A 170     -27.266   8.633  -5.316  1.00 92.19           N  
ATOM   1246  NH2 ARG A 170     -26.375   8.383  -7.414  1.00 92.19           N  
ATOM   1247  CZ  ARG A 170     -26.250   8.797  -6.164  1.00 92.19           C  
ATOM   1248  N   ASP A 171     -22.359  13.227  -1.041  1.00 94.06           N  
ATOM   1249  CA  ASP A 171     -22.375  13.766   0.318  1.00 94.06           C  
ATOM   1250  C   ASP A 171     -22.984  12.766   1.296  1.00 94.06           C  
ATOM   1251  CB  ASP A 171     -23.156  15.086   0.368  1.00 94.06           C  
ATOM   1252  O   ASP A 171     -23.969  12.078   0.969  1.00 94.06           O  
ATOM   1253  CG  ASP A 171     -22.422  16.219  -0.326  1.00 94.06           C  
ATOM   1254  OD1 ASP A 171     -21.312  16.000  -0.859  1.00 94.06           O  
ATOM   1255  OD2 ASP A 171     -22.969  17.344  -0.339  1.00 94.06           O  
ATOM   1256  N   ALA A 172     -22.375  12.680   2.355  1.00 93.69           N  
ATOM   1257  CA  ALA A 172     -22.875  11.797   3.406  1.00 93.69           C  
ATOM   1258  C   ALA A 172     -23.297  12.594   4.633  1.00 93.69           C  
ATOM   1259  CB  ALA A 172     -21.797  10.773   3.791  1.00 93.69           C  
ATOM   1260  O   ALA A 172     -22.500  13.320   5.223  1.00 93.69           O  
ATOM   1261  N   LEU A 173     -24.516  12.398   5.016  1.00 93.06           N  
ATOM   1262  CA  LEU A 173     -25.031  13.070   6.199  1.00 93.06           C  
ATOM   1263  C   LEU A 173     -24.688  12.289   7.465  1.00 93.06           C  
ATOM   1264  CB  LEU A 173     -26.547  13.250   6.090  1.00 93.06           C  
ATOM   1265  O   LEU A 173     -24.906  11.070   7.523  1.00 93.06           O  
ATOM   1266  CG  LEU A 173     -27.234  14.000   7.234  1.00 93.06           C  
ATOM   1267  CD1 LEU A 173     -26.875  15.484   7.176  1.00 93.06           C  
ATOM   1268  CD2 LEU A 173     -28.734  13.805   7.184  1.00 93.06           C  
ATOM   1269  N   VAL A 174     -24.125  13.000   8.383  1.00 92.75           N  
ATOM   1270  CA  VAL A 174     -23.812  12.406   9.680  1.00 92.75           C  
ATOM   1271  C   VAL A 174     -24.641  13.078  10.766  1.00 92.75           C  
ATOM   1272  CB  VAL A 174     -22.312  12.531  10.016  1.00 92.75           C  
ATOM   1273  O   VAL A 174     -24.484  14.273  11.031  1.00 92.75           O  
ATOM   1274  CG1 VAL A 174     -22.000  11.859  11.352  1.00 92.75           C  
ATOM   1275  CG2 VAL A 174     -21.469  11.922   8.898  1.00 92.75           C  
ATOM   1276  N   GLU A 175     -25.484  12.250  11.438  1.00 90.00           N  
ATOM   1277  CA  GLU A 175     -26.391  12.766  12.453  1.00 90.00           C  
ATOM   1278  C   GLU A 175     -25.641  13.148  13.727  1.00 90.00           C  
ATOM   1279  CB  GLU A 175     -27.484  11.742  12.773  1.00 90.00           C  
ATOM   1280  O   GLU A 175     -24.469  12.781  13.898  1.00 90.00           O  
ATOM   1281  CG  GLU A 175     -28.391  11.430  11.594  1.00 90.00           C  
ATOM   1282  CD  GLU A 175     -29.562  10.523  11.961  1.00 90.00           C  
ATOM   1283  OE1 GLU A 175     -30.453  10.320  11.117  1.00 90.00           O  
ATOM   1284  OE2 GLU A 175     -29.562  10.000  13.102  1.00 90.00           O  
ATOM   1285  N   ARG A 176     -26.375  13.922  14.547  1.00 87.38           N  
ATOM   1286  CA  ARG A 176     -25.797  14.336  15.820  1.00 87.38           C  
ATOM   1287  C   ARG A 176     -25.609  13.141  16.750  1.00 87.38           C  
ATOM   1288  CB  ARG A 176     -26.688  15.383  16.500  1.00 87.38           C  
ATOM   1289  O   ARG A 176     -26.422  12.219  16.766  1.00 87.38           O  
ATOM   1290  CG  ARG A 176     -28.062  14.867  16.906  1.00 87.38           C  
ATOM   1291  CD  ARG A 176     -28.906  15.953  17.531  1.00 87.38           C  
ATOM   1292  NE  ARG A 176     -30.203  15.438  17.984  1.00 87.38           N  
ATOM   1293  NH1 ARG A 176     -30.953  17.453  18.828  1.00 87.38           N  
ATOM   1294  NH2 ARG A 176     -32.281  15.594  18.953  1.00 87.38           N  
ATOM   1295  CZ  ARG A 176     -31.141  16.172  18.578  1.00 87.38           C  
ATOM   1296  N   ARG A 177     -24.469  13.242  17.453  1.00 88.19           N  
ATOM   1297  CA  ARG A 177     -24.141  12.234  18.469  1.00 88.19           C  
ATOM   1298  C   ARG A 177     -24.266  10.828  17.875  1.00 88.19           C  
ATOM   1299  CB  ARG A 177     -25.047  12.375  19.688  1.00 88.19           C  
ATOM   1300  O   ARG A 177     -24.922   9.961  18.469  1.00 88.19           O  
ATOM   1301  CG  ARG A 177     -24.891  13.703  20.422  1.00 88.19           C  
ATOM   1302  CD  ARG A 177     -25.641  13.703  21.734  1.00 88.19           C  
ATOM   1303  NE  ARG A 177     -25.375  14.922  22.500  1.00 88.19           N  
ATOM   1304  NH1 ARG A 177     -26.547  14.242  24.375  1.00 88.19           N  
ATOM   1305  NH2 ARG A 177     -25.531  16.297  24.344  1.00 88.19           N  
ATOM   1306  CZ  ARG A 177     -25.828  15.148  23.734  1.00 88.19           C  
ATOM   1307  N   ALA A 178     -23.625  10.664  16.656  1.00 90.12           N  
ATOM   1308  CA  ALA A 178     -23.688   9.375  15.977  1.00 90.12           C  
ATOM   1309  C   ALA A 178     -22.312   8.977  15.430  1.00 90.12           C  
ATOM   1310  CB  ALA A 178     -24.719   9.422  14.852  1.00 90.12           C  
ATOM   1311  O   ALA A 178     -21.500   9.844  15.086  1.00 90.12           O  
ATOM   1312  N   LEU A 179     -22.062   7.746  15.484  1.00 91.69           N  
ATOM   1313  CA  LEU A 179     -20.891   7.156  14.852  1.00 91.69           C  
ATOM   1314  C   LEU A 179     -21.234   6.602  13.469  1.00 91.69           C  
ATOM   1315  CB  LEU A 179     -20.297   6.043  15.727  1.00 91.69           C  
ATOM   1316  O   LEU A 179     -22.125   5.762  13.336  1.00 91.69           O  
ATOM   1317  CG  LEU A 179     -19.016   5.391  15.227  1.00 91.69           C  
ATOM   1318  CD1 LEU A 179     -17.828   6.348  15.406  1.00 91.69           C  
ATOM   1319  CD2 LEU A 179     -18.766   4.078  15.961  1.00 91.69           C  
ATOM   1320  N   HIS A 180     -20.516   7.066  12.445  1.00 92.69           N  
ATOM   1321  CA  HIS A 180     -20.828   6.699  11.078  1.00 92.69           C  
ATOM   1322  C   HIS A 180     -19.625   6.070  10.375  1.00 92.69           C  
ATOM   1323  CB  HIS A 180     -21.312   7.922  10.289  1.00 92.69           C  
ATOM   1324  O   HIS A 180     -18.531   6.648  10.375  1.00 92.69           O  
ATOM   1325  CG  HIS A 180     -21.938   7.582   8.977  1.00 92.69           C  
ATOM   1326  CD2 HIS A 180     -21.422   7.590   7.723  1.00 92.69           C  
ATOM   1327  ND1 HIS A 180     -23.250   7.176   8.859  1.00 92.69           N  
ATOM   1328  CE1 HIS A 180     -23.516   6.949   7.582  1.00 92.69           C  
ATOM   1329  NE2 HIS A 180     -22.438   7.191   6.871  1.00 92.69           N  
ATOM   1330  N   GLU A 181     -19.781   4.918   9.875  1.00 93.56           N  
ATOM   1331  CA  GLU A 181     -18.766   4.305   9.008  1.00 93.56           C  
ATOM   1332  C   GLU A 181     -18.922   4.773   7.562  1.00 93.56           C  
ATOM   1333  CB  GLU A 181     -18.859   2.779   9.078  1.00 93.56           C  
ATOM   1334  O   GLU A 181     -19.984   4.594   6.957  1.00 93.56           O  
ATOM   1335  CG  GLU A 181     -17.719   2.062   8.367  1.00 93.56           C  
ATOM   1336  CD  GLU A 181     -17.734   0.556   8.562  1.00 93.56           C  
ATOM   1337  OE1 GLU A 181     -16.781  -0.125   8.141  1.00 93.56           O  
ATOM   1338  OE2 GLU A 181     -18.734   0.051   9.141  1.00 93.56           O  
ATOM   1339  N   LEU A 182     -17.953   5.305   7.016  1.00 94.12           N  
ATOM   1340  CA  LEU A 182     -18.047   5.871   5.676  1.00 94.12           C  
ATOM   1341  C   LEU A 182     -17.859   4.789   4.613  1.00 94.12           C  
ATOM   1342  CB  LEU A 182     -16.984   6.965   5.488  1.00 94.12           C  
ATOM   1343  O   LEU A 182     -17.109   3.834   4.816  1.00 94.12           O  
ATOM   1344  CG  LEU A 182     -17.219   8.266   6.254  1.00 94.12           C  
ATOM   1345  CD1 LEU A 182     -15.938   9.102   6.273  1.00 94.12           C  
ATOM   1346  CD2 LEU A 182     -18.359   9.055   5.645  1.00 94.12           C  
ATOM   1347  N   GLY A 183     -18.594   4.977   3.521  1.00 93.31           N  
ATOM   1348  CA  GLY A 183     -18.547   4.059   2.393  1.00 93.31           C  
ATOM   1349  C   GLY A 183     -19.000   4.695   1.090  1.00 93.31           C  
ATOM   1350  O   GLY A 183     -19.000   5.922   0.959  1.00 93.31           O  
ATOM   1351  N   VAL A 184     -19.188   3.893   0.166  1.00 92.62           N  
ATOM   1352  CA  VAL A 184     -19.672   4.281  -1.156  1.00 92.62           C  
ATOM   1353  C   VAL A 184     -18.672   5.219  -1.819  1.00 92.62           C  
ATOM   1354  CB  VAL A 184     -21.062   4.953  -1.079  1.00 92.62           C  
ATOM   1355  O   VAL A 184     -18.984   6.387  -2.076  1.00 92.62           O  
ATOM   1356  CG1 VAL A 184     -21.641   5.152  -2.477  1.00 92.62           C  
ATOM   1357  CG2 VAL A 184     -22.016   4.125  -0.216  1.00 92.62           C  
ATOM   1358  N   TYR A 185     -17.562   4.645  -2.012  1.00 92.69           N  
ATOM   1359  CA  TYR A 185     -16.484   5.371  -2.660  1.00 92.69           C  
ATOM   1360  C   TYR A 185     -16.453   5.086  -4.156  1.00 92.69           C  
ATOM   1361  CB  TYR A 185     -15.133   5.004  -2.031  1.00 92.69           C  
ATOM   1362  O   TYR A 185     -17.188   4.223  -4.645  1.00 92.69           O  
ATOM   1363  CG  TYR A 185     -15.023   5.387  -0.576  1.00 92.69           C  
ATOM   1364  CD1 TYR A 185     -14.688   6.688  -0.200  1.00 92.69           C  
ATOM   1365  CD2 TYR A 185     -15.242   4.449   0.427  1.00 92.69           C  
ATOM   1366  CE1 TYR A 185     -14.578   7.043   1.140  1.00 92.69           C  
ATOM   1367  CE2 TYR A 185     -15.133   4.793   1.771  1.00 92.69           C  
ATOM   1368  OH  TYR A 185     -14.703   6.438   3.445  1.00 92.69           O  
ATOM   1369  CZ  TYR A 185     -14.805   6.090   2.117  1.00 92.69           C  
ATOM   1370  N   TYR A 186     -15.680   5.871  -4.863  1.00 91.81           N  
ATOM   1371  CA  TYR A 186     -15.336   5.590  -6.254  1.00 91.81           C  
ATOM   1372  C   TYR A 186     -13.852   5.840  -6.508  1.00 91.81           C  
ATOM   1373  CB  TYR A 186     -16.188   6.445  -7.203  1.00 91.81           C  
ATOM   1374  O   TYR A 186     -13.180   6.484  -5.699  1.00 91.81           O  
ATOM   1375  CG  TYR A 186     -15.758   7.891  -7.254  1.00 91.81           C  
ATOM   1376  CD1 TYR A 186     -16.219   8.812  -6.316  1.00 91.81           C  
ATOM   1377  CD2 TYR A 186     -14.891   8.344  -8.242  1.00 91.81           C  
ATOM   1378  CE1 TYR A 186     -15.836  10.148  -6.363  1.00 91.81           C  
ATOM   1379  CE2 TYR A 186     -14.500   9.680  -8.305  1.00 91.81           C  
ATOM   1380  OH  TYR A 186     -14.586  11.891  -7.410  1.00 91.81           O  
ATOM   1381  CZ  TYR A 186     -14.977  10.570  -7.359  1.00 91.81           C  
ATOM   1382  N   LEU A 187     -13.359   5.273  -7.488  1.00 90.00           N  
ATOM   1383  CA  LEU A 187     -11.969   5.477  -7.895  1.00 90.00           C  
ATOM   1384  C   LEU A 187     -11.867   6.605  -8.914  1.00 90.00           C  
ATOM   1385  CB  LEU A 187     -11.391   4.188  -8.477  1.00 90.00           C  
ATOM   1386  O   LEU A 187     -12.367   6.484 -10.031  1.00 90.00           O  
ATOM   1387  CG  LEU A 187     -11.203   3.025  -7.496  1.00 90.00           C  
ATOM   1388  CD1 LEU A 187     -11.109   1.705  -8.258  1.00 90.00           C  
ATOM   1389  CD2 LEU A 187      -9.969   3.242  -6.637  1.00 90.00           C  
ATOM   1390  N   PRO A 188     -11.195   7.598  -8.523  1.00 83.81           N  
ATOM   1391  CA  PRO A 188     -11.086   8.703  -9.477  1.00 83.81           C  
ATOM   1392  C   PRO A 188     -10.258   8.344 -10.703  1.00 83.81           C  
ATOM   1393  CB  PRO A 188     -10.406   9.805  -8.664  1.00 83.81           C  
ATOM   1394  O   PRO A 188      -9.258   7.637 -10.594  1.00 83.81           O  
ATOM   1395  CG  PRO A 188      -9.828   9.102  -7.473  1.00 83.81           C  
ATOM   1396  CD  PRO A 188     -10.484   7.758  -7.348  1.00 83.81           C  
ATOM   1397  N   ASP A 189     -10.812   8.695 -11.891  1.00 84.50           N  
ATOM   1398  CA  ASP A 189     -10.062   8.547 -13.133  1.00 84.50           C  
ATOM   1399  C   ASP A 189      -9.305   9.828 -13.484  1.00 84.50           C  
ATOM   1400  CB  ASP A 189     -10.992   8.156 -14.281  1.00 84.50           C  
ATOM   1401  O   ASP A 189      -9.695  10.547 -14.398  1.00 84.50           O  
ATOM   1402  CG  ASP A 189     -10.258   7.582 -15.477  1.00 84.50           C  
ATOM   1403  OD1 ASP A 189      -9.086   7.168 -15.328  1.00 84.50           O  
ATOM   1404  OD2 ASP A 189     -10.852   7.547 -16.578  1.00 84.50           O  
ATOM   1405  N   ALA A 190      -8.398  10.211 -12.648  1.00 83.31           N  
ATOM   1406  CA  ALA A 190      -7.598  11.422 -12.805  1.00 83.31           C  
ATOM   1407  C   ALA A 190      -6.109  11.125 -12.641  1.00 83.31           C  
ATOM   1408  CB  ALA A 190      -8.039  12.484 -11.797  1.00 83.31           C  
ATOM   1409  O   ALA A 190      -5.734  10.133 -12.016  1.00 83.31           O  
ATOM   1410  N   GLU A 191      -5.359  12.016 -13.289  1.00 83.50           N  
ATOM   1411  CA  GLU A 191      -3.918  11.891 -13.094  1.00 83.50           C  
ATOM   1412  C   GLU A 191      -3.543  12.055 -11.625  1.00 83.50           C  
ATOM   1413  CB  GLU A 191      -3.168  12.922 -13.938  1.00 83.50           C  
ATOM   1414  O   GLU A 191      -4.051  12.945 -10.945  1.00 83.50           O  
ATOM   1415  CG  GLU A 191      -3.287  12.695 -15.438  1.00 83.50           C  
ATOM   1416  CD  GLU A 191      -2.354  13.570 -16.266  1.00 83.50           C  
ATOM   1417  OE1 GLU A 191      -2.260  13.367 -17.484  1.00 83.50           O  
ATOM   1418  OE2 GLU A 191      -1.710  14.461 -15.664  1.00 83.50           O  
ATOM   1419  N   GLY A 192      -2.828  11.156 -11.117  1.00 84.12           N  
ATOM   1420  CA  GLY A 192      -2.424  11.180  -9.719  1.00 84.12           C  
ATOM   1421  C   GLY A 192      -3.100  10.109  -8.883  1.00 84.12           C  
ATOM   1422  O   GLY A 192      -2.658   9.805  -7.773  1.00 84.12           O  
ATOM   1423  N   ALA A 193      -4.172   9.609  -9.422  1.00 86.75           N  
ATOM   1424  CA  ALA A 193      -4.844   8.516  -8.727  1.00 86.75           C  
ATOM   1425  C   ALA A 193      -4.109   7.191  -8.938  1.00 86.75           C  
ATOM   1426  CB  ALA A 193      -6.293   8.398  -9.188  1.00 86.75           C  
ATOM   1427  O   ALA A 193      -3.213   7.105  -9.781  1.00 86.75           O  
ATOM   1428  N   PHE A 194      -4.371   6.289  -8.070  1.00 87.38           N  
ATOM   1429  CA  PHE A 194      -3.672   5.016  -8.195  1.00 87.38           C  
ATOM   1430  C   PHE A 194      -4.469   3.893  -7.539  1.00 87.38           C  
ATOM   1431  CB  PHE A 194      -2.277   5.105  -7.566  1.00 87.38           C  
ATOM   1432  O   PHE A 194      -5.309   4.145  -6.676  1.00 87.38           O  
ATOM   1433  CG  PHE A 194      -2.279   5.594  -6.145  1.00 87.38           C  
ATOM   1434  CD1 PHE A 194      -2.092   6.941  -5.855  1.00 87.38           C  
ATOM   1435  CD2 PHE A 194      -2.471   4.707  -5.094  1.00 87.38           C  
ATOM   1436  CE1 PHE A 194      -2.094   7.395  -4.539  1.00 87.38           C  
ATOM   1437  CE2 PHE A 194      -2.475   5.156  -3.775  1.00 87.38           C  
ATOM   1438  CZ  PHE A 194      -2.285   6.500  -3.500  1.00 87.38           C  
ATOM   1439  N   ARG A 195      -4.328   2.707  -8.094  1.00 89.50           N  
ATOM   1440  CA  ARG A 195      -4.820   1.452  -7.535  1.00 89.50           C  
ATOM   1441  C   ARG A 195      -3.881   0.299  -7.867  1.00 89.50           C  
ATOM   1442  CB  ARG A 195      -6.227   1.148  -8.062  1.00 89.50           C  
ATOM   1443  O   ARG A 195      -3.561   0.067  -9.031  1.00 89.50           O  
ATOM   1444  CG  ARG A 195      -6.836  -0.123  -7.492  1.00 89.50           C  
ATOM   1445  CD  ARG A 195      -8.180  -0.442  -8.133  1.00 89.50           C  
ATOM   1446  NE  ARG A 195      -8.734  -1.692  -7.625  1.00 89.50           N  
ATOM   1447  NH1 ARG A 195      -9.922  -2.182  -9.547  1.00 89.50           N  
ATOM   1448  NH2 ARG A 195     -10.000  -3.605  -7.750  1.00 89.50           N  
ATOM   1449  CZ  ARG A 195      -9.555  -2.490  -8.305  1.00 89.50           C  
ATOM   1450  N   ARG A 196      -3.348  -0.217  -6.766  1.00 88.88           N  
ATOM   1451  CA  ARG A 196      -2.479  -1.378  -6.926  1.00 88.88           C  
ATOM   1452  C   ARG A 196      -2.887  -2.502  -5.980  1.00 88.88           C  
ATOM   1453  CB  ARG A 196      -1.018  -0.994  -6.684  1.00 88.88           C  
ATOM   1454  O   ARG A 196      -2.992  -2.295  -4.770  1.00 88.88           O  
ATOM   1455  CG  ARG A 196      -0.018  -2.014  -7.203  1.00 88.88           C  
ATOM   1456  CD  ARG A 196       0.021  -2.039  -8.727  1.00 88.88           C  
ATOM   1457  NE  ARG A 196       0.660  -0.844  -9.266  1.00 88.88           N  
ATOM   1458  NH1 ARG A 196       2.645  -1.896  -9.805  1.00 88.88           N  
ATOM   1459  NH2 ARG A 196       2.373   0.339 -10.234  1.00 88.88           N  
ATOM   1460  CZ  ARG A 196       1.892  -0.803  -9.766  1.00 88.88           C  
ATOM   1461  N   GLY A 197      -3.148  -3.707  -6.480  1.00 85.75           N  
ATOM   1462  CA  GLY A 197      -3.492  -4.855  -5.660  1.00 85.75           C  
ATOM   1463  C   GLY A 197      -4.973  -4.949  -5.348  1.00 85.75           C  
ATOM   1464  O   GLY A 197      -5.715  -3.982  -5.543  1.00 85.75           O  
ATOM   1465  N   PRO A 198      -5.367  -6.016  -4.828  1.00 88.44           N  
ATOM   1466  CA  PRO A 198      -6.770  -6.203  -4.445  1.00 88.44           C  
ATOM   1467  C   PRO A 198      -7.051  -5.785  -3.004  1.00 88.44           C  
ATOM   1468  CB  PRO A 198      -6.980  -7.711  -4.629  1.00 88.44           C  
ATOM   1469  O   PRO A 198      -6.168  -5.246  -2.332  1.00 88.44           O  
ATOM   1470  CG  PRO A 198      -5.672  -8.328  -4.262  1.00 88.44           C  
ATOM   1471  CD  PRO A 198      -4.574  -7.379  -4.645  1.00 88.44           C  
ATOM   1472  N   GLY A 199      -8.438  -5.836  -2.641  1.00 90.12           N  
ATOM   1473  CA  GLY A 199      -8.781  -5.672  -1.238  1.00 90.12           C  
ATOM   1474  C   GLY A 199      -9.773  -4.555  -0.996  1.00 90.12           C  
ATOM   1475  O   GLY A 199     -10.461  -4.535   0.032  1.00 90.12           O  
ATOM   1476  N   LEU A 200      -9.867  -3.645  -1.880  1.00 91.75           N  
ATOM   1477  CA  LEU A 200     -10.719  -2.484  -1.655  1.00 91.75           C  
ATOM   1478  C   LEU A 200     -12.156  -2.783  -2.070  1.00 91.75           C  
ATOM   1479  CB  LEU A 200     -10.195  -1.272  -2.428  1.00 91.75           C  
ATOM   1480  O   LEU A 200     -12.406  -3.232  -3.191  1.00 91.75           O  
ATOM   1481  CG  LEU A 200     -11.016   0.014  -2.311  1.00 91.75           C  
ATOM   1482  CD1 LEU A 200     -10.977   0.538  -0.878  1.00 91.75           C  
ATOM   1483  CD2 LEU A 200     -10.500   1.067  -3.285  1.00 91.75           C  
ATOM   1484  N   ASN A 201     -12.992  -2.652  -1.136  1.00 93.38           N  
ATOM   1485  CA  ASN A 201     -14.422  -2.686  -1.417  1.00 93.38           C  
ATOM   1486  C   ASN A 201     -15.023  -1.282  -1.451  1.00 93.38           C  
ATOM   1487  CB  ASN A 201     -15.156  -3.549  -0.385  1.00 93.38           C  
ATOM   1488  O   ASN A 201     -15.164  -0.637  -0.411  1.00 93.38           O  
ATOM   1489  CG  ASN A 201     -16.609  -3.799  -0.753  1.00 93.38           C  
ATOM   1490  ND2 ASN A 201     -17.094  -4.992  -0.443  1.00 93.38           N  
ATOM   1491  OD1 ASN A 201     -17.281  -2.928  -1.312  1.00 93.38           O  
ATOM   1492  N   LEU A 202     -15.555  -0.856  -2.559  1.00 92.00           N  
ATOM   1493  CA  LEU A 202     -15.969   0.526  -2.760  1.00 92.00           C  
ATOM   1494  C   LEU A 202     -17.312   0.788  -2.094  1.00 92.00           C  
ATOM   1495  CB  LEU A 202     -16.062   0.848  -4.254  1.00 92.00           C  
ATOM   1496  O   LEU A 202     -17.609   1.916  -1.689  1.00 92.00           O  
ATOM   1497  CG  LEU A 202     -14.734   0.882  -5.016  1.00 92.00           C  
ATOM   1498  CD1 LEU A 202     -14.984   0.876  -6.520  1.00 92.00           C  
ATOM   1499  CD2 LEU A 202     -13.914   2.104  -4.613  1.00 92.00           C  
ATOM   1500  N   THR A 203     -18.125  -0.166  -1.961  1.00 90.19           N  
ATOM   1501  CA  THR A 203     -19.453   0.005  -1.391  1.00 90.19           C  
ATOM   1502  C   THR A 203     -19.391   0.074   0.132  1.00 90.19           C  
ATOM   1503  CB  THR A 203     -20.391  -1.139  -1.813  1.00 90.19           C  
ATOM   1504  O   THR A 203     -19.891   1.024   0.739  1.00 90.19           O  
ATOM   1505  CG2 THR A 203     -21.859  -0.777  -1.550  1.00 90.19           C  
ATOM   1506  OG1 THR A 203     -20.219  -1.397  -3.213  1.00 90.19           O  
ATOM   1507  N   SER A 204     -18.672  -0.910   0.756  1.00 90.62           N  
ATOM   1508  CA  SER A 204     -18.578  -0.914   2.213  1.00 90.62           C  
ATOM   1509  C   SER A 204     -17.531   0.078   2.703  1.00 90.62           C  
ATOM   1510  CB  SER A 204     -18.250  -2.316   2.725  1.00 90.62           C  
ATOM   1511  O   SER A 204     -17.609   0.575   3.828  1.00 90.62           O  
ATOM   1512  OG  SER A 204     -16.938  -2.693   2.340  1.00 90.62           O  
ATOM   1513  N   GLY A 205     -16.547   0.377   1.869  1.00 93.06           N  
ATOM   1514  CA  GLY A 205     -15.461   1.249   2.262  1.00 93.06           C  
ATOM   1515  C   GLY A 205     -14.367   0.528   3.029  1.00 93.06           C  
ATOM   1516  O   GLY A 205     -13.477   1.164   3.600  1.00 93.06           O  
ATOM   1517  N   GLN A 206     -14.445  -0.817   3.021  1.00 94.44           N  
ATOM   1518  CA  GLN A 206     -13.461  -1.606   3.756  1.00 94.44           C  
ATOM   1519  C   GLN A 206     -12.312  -2.037   2.850  1.00 94.44           C  
ATOM   1520  CB  GLN A 206     -14.125  -2.834   4.387  1.00 94.44           C  
ATOM   1521  O   GLN A 206     -12.531  -2.391   1.688  1.00 94.44           O  
ATOM   1522  CG  GLN A 206     -15.203  -2.498   5.406  1.00 94.44           C  
ATOM   1523  CD  GLN A 206     -15.953  -3.725   5.891  1.00 94.44           C  
ATOM   1524  NE2 GLN A 206     -16.875  -3.523   6.832  1.00 94.44           N  
ATOM   1525  OE1 GLN A 206     -15.711  -4.840   5.422  1.00 94.44           O  
ATOM   1526  N   TYR A 207     -11.117  -1.893   3.318  1.00 95.50           N  
ATOM   1527  CA  TYR A 207      -9.938  -2.355   2.598  1.00 95.50           C  
ATOM   1528  C   TYR A 207      -9.297  -3.543   3.307  1.00 95.50           C  
ATOM   1529  CB  TYR A 207      -8.914  -1.222   2.457  1.00 95.50           C  
ATOM   1530  O   TYR A 207      -8.734  -3.398   4.395  1.00 95.50           O  
ATOM   1531  CG  TYR A 207      -7.625  -1.646   1.795  1.00 95.50           C  
ATOM   1532  CD1 TYR A 207      -6.438  -1.711   2.520  1.00 95.50           C  
ATOM   1533  CD2 TYR A 207      -7.590  -1.979   0.446  1.00 95.50           C  
ATOM   1534  CE1 TYR A 207      -5.246  -2.098   1.914  1.00 95.50           C  
ATOM   1535  CE2 TYR A 207      -6.406  -2.369  -0.170  1.00 95.50           C  
ATOM   1536  OH  TYR A 207      -4.066  -2.811  -0.033  1.00 95.50           O  
ATOM   1537  CZ  TYR A 207      -5.242  -2.426   0.572  1.00 95.50           C  
ATOM   1538  N   ARG A 208      -9.312  -4.590   2.594  1.00 94.06           N  
ATOM   1539  CA  ARG A 208      -8.719  -5.816   3.111  1.00 94.06           C  
ATOM   1540  C   ARG A 208      -7.277  -5.969   2.633  1.00 94.06           C  
ATOM   1541  CB  ARG A 208      -9.539  -7.035   2.691  1.00 94.06           C  
ATOM   1542  O   ARG A 208      -7.023  -6.059   1.431  1.00 94.06           O  
ATOM   1543  CG  ARG A 208      -9.172  -8.312   3.428  1.00 94.06           C  
ATOM   1544  CD  ARG A 208     -10.133  -9.445   3.107  1.00 94.06           C  
ATOM   1545  NE  ARG A 208     -11.297  -9.430   3.988  1.00 94.06           N  
ATOM   1546  NH1 ARG A 208     -12.188 -11.406   3.189  1.00 94.06           N  
ATOM   1547  NH2 ARG A 208     -13.266 -10.250   4.848  1.00 94.06           N  
ATOM   1548  CZ  ARG A 208     -12.250 -10.359   4.008  1.00 94.06           C  
ATOM   1549  N   ALA A 209      -6.348  -6.145   3.541  1.00 93.81           N  
ATOM   1550  CA  ALA A 209      -4.926  -6.215   3.223  1.00 93.81           C  
ATOM   1551  C   ALA A 209      -4.586  -7.520   2.508  1.00 93.81           C  
ATOM   1552  CB  ALA A 209      -4.090  -6.070   4.492  1.00 93.81           C  
ATOM   1553  O   ALA A 209      -4.781  -8.602   3.061  1.00 93.81           O  
ATOM   1554  N   PRO A 210      -4.102  -7.355   1.361  1.00 89.31           N  
ATOM   1555  CA  PRO A 210      -3.740  -8.562   0.619  1.00 89.31           C  
ATOM   1556  C   PRO A 210      -2.455  -9.211   1.132  1.00 89.31           C  
ATOM   1557  CB  PRO A 210      -3.562  -8.062  -0.815  1.00 89.31           C  
ATOM   1558  O   PRO A 210      -2.279 -10.422   1.012  1.00 89.31           O  
ATOM   1559  CG  PRO A 210      -3.215  -6.613  -0.669  1.00 89.31           C  
ATOM   1560  CD  PRO A 210      -3.875  -6.086   0.573  1.00 89.31           C  
ATOM   1561  N   VAL A 211      -1.501  -8.359   1.617  1.00 87.56           N  
ATOM   1562  CA  VAL A 211      -0.233  -8.820   2.168  1.00 87.56           C  
ATOM   1563  C   VAL A 211      -0.016  -8.211   3.553  1.00 87.56           C  
ATOM   1564  CB  VAL A 211       0.952  -8.477   1.240  1.00 87.56           C  
ATOM   1565  O   VAL A 211      -0.419  -7.078   3.807  1.00 87.56           O  
ATOM   1566  CG1 VAL A 211       2.246  -9.102   1.762  1.00 87.56           C  
ATOM   1567  CG2 VAL A 211       0.667  -8.945  -0.186  1.00 87.56           C  
ATOM   1568  N   ALA A 212       0.558  -9.164   4.422  1.00 90.81           N  
ATOM   1569  CA  ALA A 212       0.900  -8.617   5.734  1.00 90.81           C  
ATOM   1570  C   ALA A 212       2.057  -7.629   5.633  1.00 90.81           C  
ATOM   1571  CB  ALA A 212       1.254  -9.742   6.703  1.00 90.81           C  
ATOM   1572  O   ALA A 212       3.043  -7.887   4.938  1.00 90.81           O  
ATOM   1573  N   GLY A 213       1.824  -6.449   6.199  1.00 93.44           N  
ATOM   1574  CA  GLY A 213       2.885  -5.457   6.141  1.00 93.44           C  
ATOM   1575  C   GLY A 213       2.484  -4.121   6.742  1.00 93.44           C  
ATOM   1576  O   GLY A 213       1.470  -4.027   7.434  1.00 93.44           O  
ATOM   1577  N   PHE A 214       3.424  -3.131   6.547  1.00 93.81           N  
ATOM   1578  CA  PHE A 214       3.217  -1.766   7.016  1.00 93.81           C  
ATOM   1579  C   PHE A 214       2.451  -0.948   5.984  1.00 93.81           C  
ATOM   1580  CB  PHE A 214       4.559  -1.094   7.332  1.00 93.81           C  
ATOM   1581  O   PHE A 214       2.936  -0.736   4.871  1.00 93.81           O  
ATOM   1582  CG  PHE A 214       5.348  -1.787   8.406  1.00 93.81           C  
ATOM   1583  CD1 PHE A 214       5.293  -1.341   9.727  1.00 93.81           C  
ATOM   1584  CD2 PHE A 214       6.141  -2.885   8.109  1.00 93.81           C  
ATOM   1585  CE1 PHE A 214       6.023  -1.980  10.727  1.00 93.81           C  
ATOM   1586  CE2 PHE A 214       6.871  -3.529   9.102  1.00 93.81           C  
ATOM   1587  CZ  PHE A 214       6.812  -3.076  10.406  1.00 93.81           C  
ATOM   1588  N   TYR A 215       1.262  -0.524   6.414  1.00 94.75           N  
ATOM   1589  CA  TYR A 215       0.428   0.264   5.512  1.00 94.75           C  
ATOM   1590  C   TYR A 215       0.338   1.712   5.980  1.00 94.75           C  
ATOM   1591  CB  TYR A 215      -0.976  -0.340   5.410  1.00 94.75           C  
ATOM   1592  O   TYR A 215      -0.016   1.979   7.129  1.00 94.75           O  
ATOM   1593  CG  TYR A 215      -1.034  -1.609   4.598  1.00 94.75           C  
ATOM   1594  CD1 TYR A 215      -1.432  -1.587   3.262  1.00 94.75           C  
ATOM   1595  CD2 TYR A 215      -0.692  -2.834   5.160  1.00 94.75           C  
ATOM   1596  CE1 TYR A 215      -1.489  -2.754   2.508  1.00 94.75           C  
ATOM   1597  CE2 TYR A 215      -0.745  -4.008   4.414  1.00 94.75           C  
ATOM   1598  OH  TYR A 215      -1.197  -5.117   2.352  1.00 94.75           O  
ATOM   1599  CZ  TYR A 215      -1.144  -3.957   3.092  1.00 94.75           C  
ATOM   1600  N   ALA A 216       0.713   2.600   5.055  1.00 96.56           N  
ATOM   1601  CA  ALA A 216       0.431   4.012   5.305  1.00 96.56           C  
ATOM   1602  C   ALA A 216      -1.011   4.355   4.941  1.00 96.56           C  
ATOM   1603  CB  ALA A 216       1.400   4.895   4.523  1.00 96.56           C  
ATOM   1604  O   ALA A 216      -1.377   4.352   3.764  1.00 96.56           O  
ATOM   1605  N   LEU A 217      -1.791   4.656   5.910  1.00 96.38           N  
ATOM   1606  CA  LEU A 217      -3.205   4.949   5.711  1.00 96.38           C  
ATOM   1607  C   LEU A 217      -3.482   6.438   5.906  1.00 96.38           C  
ATOM   1608  CB  LEU A 217      -4.066   4.129   6.676  1.00 96.38           C  
ATOM   1609  O   LEU A 217      -2.814   7.098   6.703  1.00 96.38           O  
ATOM   1610  CG  LEU A 217      -3.980   2.609   6.535  1.00 96.38           C  
ATOM   1611  CD1 LEU A 217      -4.234   1.937   7.879  1.00 96.38           C  
ATOM   1612  CD2 LEU A 217      -4.973   2.113   5.488  1.00 96.38           C  
ATOM   1613  N   ALA A 218      -4.418   6.941   5.109  1.00 96.44           N  
ATOM   1614  CA  ALA A 218      -4.801   8.344   5.219  1.00 96.44           C  
ATOM   1615  C   ALA A 218      -6.281   8.539   4.883  1.00 96.44           C  
ATOM   1616  CB  ALA A 218      -3.938   9.203   4.301  1.00 96.44           C  
ATOM   1617  O   ALA A 218      -6.809   7.879   3.984  1.00 96.44           O  
ATOM   1618  N   ALA A 219      -6.938   9.367   5.680  1.00 96.81           N  
ATOM   1619  CA  ALA A 219      -8.312   9.781   5.430  1.00 96.81           C  
ATOM   1620  C   ALA A 219      -8.469  11.297   5.578  1.00 96.81           C  
ATOM   1621  CB  ALA A 219      -9.273   9.062   6.379  1.00 96.81           C  
ATOM   1622  O   ALA A 219      -8.039  11.875   6.582  1.00 96.81           O  
ATOM   1623  N   THR A 220      -8.969  11.875   4.566  1.00 95.94           N  
ATOM   1624  CA  THR A 220      -9.242  13.312   4.559  1.00 95.94           C  
ATOM   1625  C   THR A 220     -10.711  13.578   4.246  1.00 95.94           C  
ATOM   1626  CB  THR A 220      -8.352  14.047   3.541  1.00 95.94           C  
ATOM   1627  O   THR A 220     -11.180  13.273   3.148  1.00 95.94           O  
ATOM   1628  CG2 THR A 220      -8.602  15.555   3.582  1.00 95.94           C  
ATOM   1629  OG1 THR A 220      -6.977  13.789   3.842  1.00 95.94           O  
ATOM   1630  N   LEU A 221     -11.398  14.227   5.223  1.00 95.94           N  
ATOM   1631  CA  LEU A 221     -12.820  14.500   5.059  1.00 95.94           C  
ATOM   1632  C   LEU A 221     -13.086  16.000   5.035  1.00 95.94           C  
ATOM   1633  CB  LEU A 221     -13.625  13.844   6.180  1.00 95.94           C  
ATOM   1634  O   LEU A 221     -12.617  16.734   5.910  1.00 95.94           O  
ATOM   1635  CG  LEU A 221     -13.422  12.336   6.367  1.00 95.94           C  
ATOM   1636  CD1 LEU A 221     -14.312  11.820   7.492  1.00 95.94           C  
ATOM   1637  CD2 LEU A 221     -13.719  11.594   5.066  1.00 95.94           C  
ATOM   1638  N   HIS A 222     -13.766  16.406   4.059  1.00 94.00           N  
ATOM   1639  CA  HIS A 222     -14.273  17.766   4.000  1.00 94.00           C  
ATOM   1640  C   HIS A 222     -15.672  17.859   4.605  1.00 94.00           C  
ATOM   1641  CB  HIS A 222     -14.289  18.281   2.559  1.00 94.00           C  
ATOM   1642  O   HIS A 222     -16.625  17.266   4.086  1.00 94.00           O  
ATOM   1643  CG  HIS A 222     -13.000  18.078   1.836  1.00 94.00           C  
ATOM   1644  CD2 HIS A 222     -12.680  17.281   0.790  1.00 94.00           C  
ATOM   1645  ND1 HIS A 222     -11.836  18.734   2.182  1.00 94.00           N  
ATOM   1646  CE1 HIS A 222     -10.859  18.359   1.374  1.00 94.00           C  
ATOM   1647  NE2 HIS A 222     -11.344  17.469   0.521  1.00 94.00           N  
ATOM   1648  N   VAL A 223     -15.805  18.641   5.621  1.00 92.62           N  
ATOM   1649  CA  VAL A 223     -17.031  18.641   6.410  1.00 92.62           C  
ATOM   1650  C   VAL A 223     -17.688  20.016   6.363  1.00 92.62           C  
ATOM   1651  CB  VAL A 223     -16.766  18.219   7.875  1.00 92.62           C  
ATOM   1652  O   VAL A 223     -17.000  21.031   6.445  1.00 92.62           O  
ATOM   1653  CG1 VAL A 223     -18.062  18.203   8.680  1.00 92.62           C  
ATOM   1654  CG2 VAL A 223     -16.078  16.859   7.930  1.00 92.62           C  
ATOM   1655  N   ALA A 224     -18.953  19.953   6.195  1.00 89.75           N  
ATOM   1656  CA  ALA A 224     -19.766  21.172   6.254  1.00 89.75           C  
ATOM   1657  C   ALA A 224     -20.766  21.109   7.406  1.00 89.75           C  
ATOM   1658  CB  ALA A 224     -20.484  21.391   4.934  1.00 89.75           C  
ATOM   1659  O   ALA A 224     -21.500  20.141   7.547  1.00 89.75           O  
ATOM   1660  N   LEU A 225     -20.656  22.125   8.172  1.00 83.75           N  
ATOM   1661  CA  LEU A 225     -21.562  22.172   9.305  1.00 83.75           C  
ATOM   1662  C   LEU A 225     -22.969  22.594   8.859  1.00 83.75           C  
ATOM   1663  CB  LEU A 225     -21.047  23.141  10.383  1.00 83.75           C  
ATOM   1664  O   LEU A 225     -23.109  23.422   7.957  1.00 83.75           O  
ATOM   1665  CG  LEU A 225     -19.812  22.688  11.156  1.00 83.75           C  
ATOM   1666  CD1 LEU A 225     -19.219  23.844  11.938  1.00 83.75           C  
ATOM   1667  CD2 LEU A 225     -20.156  21.531  12.094  1.00 83.75           C  
ATOM   1668  N   GLY A 226     -23.859  21.781   9.258  1.00 72.94           N  
ATOM   1669  CA  GLY A 226     -25.234  22.125   8.953  1.00 72.94           C  
ATOM   1670  C   GLY A 226     -25.734  23.328   9.734  1.00 72.94           C  
ATOM   1671  O   GLY A 226     -24.969  23.953  10.484  1.00 72.94           O  
ATOM   1672  N   GLU A 227     -26.891  23.750   9.516  1.00 68.38           N  
ATOM   1673  CA  GLU A 227     -27.547  24.875  10.172  1.00 68.38           C  
ATOM   1674  C   GLU A 227     -27.672  24.641  11.680  1.00 68.38           C  
ATOM   1675  CB  GLU A 227     -28.922  25.125   9.570  1.00 68.38           C  
ATOM   1676  O   GLU A 227     -27.969  23.531  12.117  1.00 68.38           O  
ATOM   1677  CG  GLU A 227     -28.891  25.781   8.195  1.00 68.38           C  
ATOM   1678  CD  GLU A 227     -30.266  26.062   7.629  1.00 68.38           C  
ATOM   1679  OE1 GLU A 227     -30.359  26.703   6.547  1.00 68.38           O  
ATOM   1680  OE2 GLU A 227     -31.266  25.672   8.266  1.00 68.38           O  
ATOM   1681  N   PRO A 228     -26.969  25.469  12.531  1.00 62.81           N  
ATOM   1682  CA  PRO A 228     -27.062  25.281  13.984  1.00 62.81           C  
ATOM   1683  C   PRO A 228     -28.484  24.984  14.445  1.00 62.81           C  
ATOM   1684  CB  PRO A 228     -26.578  26.625  14.547  1.00 62.81           C  
ATOM   1685  O   PRO A 228     -29.453  25.453  13.844  1.00 62.81           O  
ATOM   1686  CG  PRO A 228     -26.406  27.500  13.344  1.00 62.81           C  
ATOM   1687  CD  PRO A 228     -26.688  26.688  12.117  1.00 62.81           C  
ATOM   1688  N   PRO A 229     -28.656  23.875  15.156  1.00 57.75           N  
ATOM   1689  CA  PRO A 229     -30.016  23.641  15.680  1.00 57.75           C  
ATOM   1690  C   PRO A 229     -30.547  24.828  16.469  1.00 57.75           C  
ATOM   1691  CB  PRO A 229     -29.844  22.422  16.578  1.00 57.75           C  
ATOM   1692  O   PRO A 229     -29.781  25.719  16.859  1.00 57.75           O  
ATOM   1693  CG  PRO A 229     -28.359  22.234  16.703  1.00 57.75           C  
ATOM   1694  CD  PRO A 229     -27.688  23.203  15.781  1.00 57.75           C  
ATOM   1695  N   ARG A 230     -31.859  24.922  16.734  1.00 57.28           N  
ATOM   1696  CA  ARG A 230     -32.562  25.906  17.562  1.00 57.28           C  
ATOM   1697  C   ARG A 230     -31.828  26.125  18.891  1.00 57.28           C  
ATOM   1698  CB  ARG A 230     -34.000  25.469  17.812  1.00 57.28           C  
ATOM   1699  O   ARG A 230     -32.062  27.109  19.578  1.00 57.28           O  
ATOM   1700  CG  ARG A 230     -34.938  25.766  16.672  1.00 57.28           C  
ATOM   1701  CD  ARG A 230     -36.375  25.484  17.047  1.00 57.28           C  
ATOM   1702  NE  ARG A 230     -37.312  25.812  15.953  1.00 57.28           N  
ATOM   1703  NH1 ARG A 230     -39.219  25.203  17.094  1.00 57.28           N  
ATOM   1704  NH2 ARG A 230     -39.375  26.000  14.953  1.00 57.28           N  
ATOM   1705  CZ  ARG A 230     -38.625  25.672  16.000  1.00 57.28           C  
ATOM   1706  N   ARG A 231     -31.125  25.031  19.406  1.00 60.16           N  
ATOM   1707  CA  ARG A 231     -30.672  25.094  20.797  1.00 60.16           C  
ATOM   1708  C   ARG A 231     -29.375  25.859  20.922  1.00 60.16           C  
ATOM   1709  CB  ARG A 231     -30.516  23.688  21.375  1.00 60.16           C  
ATOM   1710  O   ARG A 231     -28.734  25.859  21.984  1.00 60.16           O  
ATOM   1711  CG  ARG A 231     -31.766  23.125  22.000  1.00 60.16           C  
ATOM   1712  CD  ARG A 231     -31.516  21.781  22.688  1.00 60.16           C  
ATOM   1713  NE  ARG A 231     -32.719  21.234  23.281  1.00 60.16           N  
ATOM   1714  NH1 ARG A 231     -31.719  19.297  24.047  1.00 60.16           N  
ATOM   1715  NH2 ARG A 231     -33.969  19.672  24.422  1.00 60.16           N  
ATOM   1716  CZ  ARG A 231     -32.812  20.062  23.922  1.00 60.16           C  
ATOM   1717  N   GLY A 232     -28.828  26.609  20.047  1.00 60.94           N  
ATOM   1718  CA  GLY A 232     -27.719  27.531  20.219  1.00 60.94           C  
ATOM   1719  C   GLY A 232     -26.453  27.094  19.516  1.00 60.94           C  
ATOM   1720  O   GLY A 232     -26.438  26.062  18.859  1.00 60.94           O  
ATOM   1721  N   PRO A 233     -25.406  27.922  19.594  1.00 67.56           N  
ATOM   1722  CA  PRO A 233     -24.109  27.688  18.969  1.00 67.56           C  
ATOM   1723  C   PRO A 233     -23.359  26.516  19.594  1.00 67.56           C  
ATOM   1724  CB  PRO A 233     -23.359  29.016  19.219  1.00 67.56           C  
ATOM   1725  O   PRO A 233     -23.672  26.094  20.703  1.00 67.56           O  
ATOM   1726  CG  PRO A 233     -24.094  29.656  20.344  1.00 67.56           C  
ATOM   1727  CD  PRO A 233     -25.453  29.016  20.469  1.00 67.56           C  
ATOM   1728  N   PRO A 234     -22.609  25.906  18.875  1.00 69.94           N  
ATOM   1729  CA  PRO A 234     -21.844  24.781  19.406  1.00 69.94           C  
ATOM   1730  C   PRO A 234     -21.094  25.109  20.688  1.00 69.94           C  
ATOM   1731  CB  PRO A 234     -20.859  24.469  18.266  1.00 69.94           C  
ATOM   1732  O   PRO A 234     -20.625  26.250  20.859  1.00 69.94           O  
ATOM   1733  CG  PRO A 234     -21.328  25.297  17.125  1.00 69.94           C  
ATOM   1734  CD  PRO A 234     -22.312  26.312  17.641  1.00 69.94           C  
ATOM   1735  N   ARG A 235     -21.156  24.109  21.609  1.00 76.81           N  
ATOM   1736  CA  ARG A 235     -20.484  24.219  22.906  1.00 76.81           C  
ATOM   1737  C   ARG A 235     -19.016  23.797  22.797  1.00 76.81           C  
ATOM   1738  CB  ARG A 235     -21.203  23.375  23.969  1.00 76.81           C  
ATOM   1739  O   ARG A 235     -18.641  23.094  21.875  1.00 76.81           O  
ATOM   1740  CG  ARG A 235     -22.656  23.766  24.172  1.00 76.81           C  
ATOM   1741  CD  ARG A 235     -23.297  22.938  25.281  1.00 76.81           C  
ATOM   1742  NE  ARG A 235     -23.594  21.578  24.859  1.00 76.81           N  
ATOM   1743  NH1 ARG A 235     -24.469  20.906  26.891  1.00 76.81           N  
ATOM   1744  NH2 ARG A 235     -24.375  19.438  25.125  1.00 76.81           N  
ATOM   1745  CZ  ARG A 235     -24.141  20.641  25.625  1.00 76.81           C  
ATOM   1746  N   PRO A 236     -18.250  24.219  23.672  1.00 76.81           N  
ATOM   1747  CA  PRO A 236     -16.828  23.859  23.688  1.00 76.81           C  
ATOM   1748  C   PRO A 236     -16.594  22.359  23.797  1.00 76.81           C  
ATOM   1749  CB  PRO A 236     -16.297  24.594  24.906  1.00 76.81           C  
ATOM   1750  O   PRO A 236     -15.547  21.859  23.391  1.00 76.81           O  
ATOM   1751  CG  PRO A 236     -17.281  25.688  25.156  1.00 76.81           C  
ATOM   1752  CD  PRO A 236     -18.625  25.250  24.672  1.00 76.81           C  
ATOM   1753  N   ARG A 237     -17.578  21.656  24.250  1.00 81.25           N  
ATOM   1754  CA  ARG A 237     -17.406  20.219  24.422  1.00 81.25           C  
ATOM   1755  C   ARG A 237     -17.672  19.484  23.109  1.00 81.25           C  
ATOM   1756  CB  ARG A 237     -18.312  19.688  25.516  1.00 81.25           C  
ATOM   1757  O   ARG A 237     -17.328  18.297  22.969  1.00 81.25           O  
ATOM   1758  CG  ARG A 237     -19.797  19.844  25.219  1.00 81.25           C  
ATOM   1759  CD  ARG A 237     -20.672  19.344  26.359  1.00 81.25           C  
ATOM   1760  NE  ARG A 237     -22.094  19.500  26.062  1.00 81.25           N  
ATOM   1761  NH1 ARG A 237     -22.812  18.469  28.016  1.00 81.25           N  
ATOM   1762  NH2 ARG A 237     -24.344  19.266  26.484  1.00 81.25           N  
ATOM   1763  CZ  ARG A 237     -23.078  19.078  26.859  1.00 81.25           C  
ATOM   1764  N   ASP A 238     -18.328  20.125  22.172  1.00 85.31           N  
ATOM   1765  CA  ASP A 238     -18.672  19.500  20.891  1.00 85.31           C  
ATOM   1766  C   ASP A 238     -17.422  19.297  20.031  1.00 85.31           C  
ATOM   1767  CB  ASP A 238     -19.688  20.359  20.141  1.00 85.31           C  
ATOM   1768  O   ASP A 238     -16.625  20.219  19.859  1.00 85.31           O  
ATOM   1769  CG  ASP A 238     -21.062  20.344  20.781  1.00 85.31           C  
ATOM   1770  OD1 ASP A 238     -21.328  19.484  21.641  1.00 85.31           O  
ATOM   1771  OD2 ASP A 238     -21.891  21.219  20.438  1.00 85.31           O  
ATOM   1772  N   HIS A 239     -17.234  18.000  19.578  1.00 89.00           N  
ATOM   1773  CA  HIS A 239     -16.062  17.688  18.766  1.00 89.00           C  
ATOM   1774  C   HIS A 239     -16.375  16.562  17.766  1.00 89.00           C  
ATOM   1775  CB  HIS A 239     -14.891  17.281  19.656  1.00 89.00           C  
ATOM   1776  O   HIS A 239     -17.375  15.867  17.891  1.00 89.00           O  
ATOM   1777  CG  HIS A 239     -15.148  16.047  20.484  1.00 89.00           C  
ATOM   1778  CD2 HIS A 239     -14.836  14.758  20.250  1.00 89.00           C  
ATOM   1779  ND1 HIS A 239     -15.820  16.094  21.688  1.00 89.00           N  
ATOM   1780  CE1 HIS A 239     -15.898  14.859  22.172  1.00 89.00           C  
ATOM   1781  NE2 HIS A 239     -15.305  14.039  21.328  1.00 89.00           N  
ATOM   1782  N   LEU A 240     -15.578  16.578  16.812  1.00 91.19           N  
ATOM   1783  CA  LEU A 240     -15.586  15.508  15.812  1.00 91.19           C  
ATOM   1784  C   LEU A 240     -14.367  14.609  15.961  1.00 91.19           C  
ATOM   1785  CB  LEU A 240     -15.633  16.094  14.398  1.00 91.19           C  
ATOM   1786  O   LEU A 240     -13.266  15.094  16.219  1.00 91.19           O  
ATOM   1787  CG  LEU A 240     -16.969  16.719  13.961  1.00 91.19           C  
ATOM   1788  CD1 LEU A 240     -16.797  17.453  12.641  1.00 91.19           C  
ATOM   1789  CD2 LEU A 240     -18.031  15.648  13.844  1.00 91.19           C  
ATOM   1790  N   ARG A 241     -14.656  13.305  15.828  1.00 94.44           N  
ATOM   1791  CA  ARG A 241     -13.570  12.328  15.898  1.00 94.44           C  
ATOM   1792  C   ARG A 241     -13.500  11.500  14.617  1.00 94.44           C  
ATOM   1793  CB  ARG A 241     -13.758  11.414  17.109  1.00 94.44           C  
ATOM   1794  O   ARG A 241     -14.438  10.766  14.297  1.00 94.44           O  
ATOM   1795  CG  ARG A 241     -12.508  10.625  17.469  1.00 94.44           C  
ATOM   1796  CD  ARG A 241     -12.672   9.891  18.797  1.00 94.44           C  
ATOM   1797  NE  ARG A 241     -11.477   9.133  19.156  1.00 94.44           N  
ATOM   1798  NH1 ARG A 241     -12.445   8.031  20.938  1.00 94.44           N  
ATOM   1799  NH2 ARG A 241     -10.250   7.641  20.391  1.00 94.44           N  
ATOM   1800  CZ  ARG A 241     -11.391   8.273  20.156  1.00 94.44           C  
ATOM   1801  N   LEU A 242     -12.406  11.680  13.930  1.00 96.25           N  
ATOM   1802  CA  LEU A 242     -12.141  10.875  12.742  1.00 96.25           C  
ATOM   1803  C   LEU A 242     -11.234   9.695  13.086  1.00 96.25           C  
ATOM   1804  CB  LEU A 242     -11.500  11.727  11.648  1.00 96.25           C  
ATOM   1805  O   LEU A 242     -10.188   9.875  13.719  1.00 96.25           O  
ATOM   1806  CG  LEU A 242     -11.070  10.984  10.375  1.00 96.25           C  
ATOM   1807  CD1 LEU A 242     -12.273  10.336   9.711  1.00 96.25           C  
ATOM   1808  CD2 LEU A 242     -10.367  11.938   9.414  1.00 96.25           C  
ATOM   1809  N   LEU A 243     -11.688   8.414  12.555  1.00 96.00           N  
ATOM   1810  CA  LEU A 243     -10.953   7.219  12.945  1.00 96.00           C  
ATOM   1811  C   LEU A 243     -10.742   6.297  11.750  1.00 96.00           C  
ATOM   1812  CB  LEU A 243     -11.688   6.469  14.055  1.00 96.00           C  
ATOM   1813  O   LEU A 243     -11.609   6.203  10.875  1.00 96.00           O  
ATOM   1814  CG  LEU A 243     -11.891   7.230  15.367  1.00 96.00           C  
ATOM   1815  CD1 LEU A 243     -13.375   7.336  15.695  1.00 96.00           C  
ATOM   1816  CD2 LEU A 243     -11.133   6.555  16.500  1.00 96.00           C  
ATOM   1817  N   ILE A 244      -9.594   5.715  11.688  1.00 96.62           N  
ATOM   1818  CA  ILE A 244      -9.344   4.551  10.844  1.00 96.62           C  
ATOM   1819  C   ILE A 244      -9.109   3.322  11.727  1.00 96.62           C  
ATOM   1820  CB  ILE A 244      -8.125   4.781   9.914  1.00 96.62           C  
ATOM   1821  O   ILE A 244      -8.148   3.275  12.500  1.00 96.62           O  
ATOM   1822  CG1 ILE A 244      -8.352   6.016   9.039  1.00 96.62           C  
ATOM   1823  CG2 ILE A 244      -7.863   3.539   9.062  1.00 96.62           C  
ATOM   1824  CD1 ILE A 244      -7.141   6.418   8.211  1.00 96.62           C  
ATOM   1825  N   CYS A 245      -9.945   2.287  11.523  1.00 94.88           N  
ATOM   1826  CA  CYS A 245      -9.938   1.163  12.453  1.00 94.88           C  
ATOM   1827  C   CYS A 245      -9.688  -0.150  11.719  1.00 94.88           C  
ATOM   1828  CB  CYS A 245     -11.266   1.087  13.211  1.00 94.88           C  
ATOM   1829  O   CYS A 245      -9.984  -0.270  10.531  1.00 94.88           O  
ATOM   1830  SG  CYS A 245     -11.656   2.588  14.141  1.00 94.88           S  
ATOM   1831  N   ILE A 246      -9.125  -0.992  12.523  1.00 94.31           N  
ATOM   1832  CA  ILE A 246      -8.922  -2.354  12.039  1.00 94.31           C  
ATOM   1833  C   ILE A 246     -10.109  -3.225  12.445  1.00 94.31           C  
ATOM   1834  CB  ILE A 246      -7.605  -2.957  12.570  1.00 94.31           C  
ATOM   1835  O   ILE A 246     -10.500  -3.250  13.617  1.00 94.31           O  
ATOM   1836  CG1 ILE A 246      -6.414  -2.076  12.180  1.00 94.31           C  
ATOM   1837  CG2 ILE A 246      -7.422  -4.387  12.055  1.00 94.31           C  
ATOM   1838  CD1 ILE A 246      -5.109  -2.455  12.859  1.00 94.31           C  
ATOM   1839  N   GLN A 247     -10.680  -3.896  11.609  1.00 93.00           N  
ATOM   1840  CA  GLN A 247     -11.797  -4.812  11.836  1.00 93.00           C  
ATOM   1841  C   GLN A 247     -12.961  -4.102  12.523  1.00 93.00           C  
ATOM   1842  CB  GLN A 247     -11.344  -6.004  12.680  1.00 93.00           C  
ATOM   1843  O   GLN A 247     -13.641  -4.688  13.367  1.00 93.00           O  
ATOM   1844  CG  GLN A 247     -10.328  -6.902  11.984  1.00 93.00           C  
ATOM   1845  CD  GLN A 247     -10.531  -8.375  12.297  1.00 93.00           C  
ATOM   1846  NE2 GLN A 247      -9.602  -8.953  13.055  1.00 93.00           N  
ATOM   1847  OE1 GLN A 247     -11.508  -8.984  11.859  1.00 93.00           O  
ATOM   1848  N   SER A 248     -13.070  -2.861  12.289  1.00 90.00           N  
ATOM   1849  CA  SER A 248     -14.125  -2.010  12.836  1.00 90.00           C  
ATOM   1850  C   SER A 248     -14.086  -1.993  14.359  1.00 90.00           C  
ATOM   1851  CB  SER A 248     -15.500  -2.480  12.352  1.00 90.00           C  
ATOM   1852  O   SER A 248     -15.109  -1.755  15.008  1.00 90.00           O  
ATOM   1853  OG  SER A 248     -15.539  -2.545  10.938  1.00 90.00           O  
ATOM   1854  N   ARG A 249     -12.961  -2.373  14.906  1.00 88.94           N  
ATOM   1855  CA  ARG A 249     -12.758  -2.354  16.359  1.00 88.94           C  
ATOM   1856  C   ARG A 249     -11.734  -1.302  16.750  1.00 88.94           C  
ATOM   1857  CB  ARG A 249     -12.320  -3.732  16.859  1.00 88.94           C  
ATOM   1858  O   ARG A 249     -10.586  -1.633  17.062  1.00 88.94           O  
ATOM   1859  CG  ARG A 249     -13.336  -4.832  16.594  1.00 88.94           C  
ATOM   1860  CD  ARG A 249     -12.875  -6.172  17.156  1.00 88.94           C  
ATOM   1861  NE  ARG A 249     -13.867  -7.219  16.938  1.00 88.94           N  
ATOM   1862  NH1 ARG A 249     -12.664  -8.867  18.031  1.00 88.94           N  
ATOM   1863  NH2 ARG A 249     -14.703  -9.352  17.094  1.00 88.94           N  
ATOM   1864  CZ  ARG A 249     -13.742  -8.477  17.344  1.00 88.94           C  
ATOM   1865  N   CYS A 250     -12.164  -0.079  16.859  1.00 86.12           N  
ATOM   1866  CA  CYS A 250     -11.281   1.067  17.031  1.00 86.12           C  
ATOM   1867  C   CYS A 250     -10.734   1.137  18.453  1.00 86.12           C  
ATOM   1868  CB  CYS A 250     -12.008   2.365  16.688  1.00 86.12           C  
ATOM   1869  O   CYS A 250      -9.672   1.712  18.688  1.00 86.12           O  
ATOM   1870  SG  CYS A 250     -12.516   2.488  14.961  1.00 86.12           S  
ATOM   1871  N   GLN A 251     -11.453   0.553  19.406  1.00 85.06           N  
ATOM   1872  CA  GLN A 251     -11.008   0.658  20.797  1.00 85.06           C  
ATOM   1873  C   GLN A 251     -10.078  -0.498  21.156  1.00 85.06           C  
ATOM   1874  CB  GLN A 251     -12.203   0.693  21.734  1.00 85.06           C  
ATOM   1875  O   GLN A 251      -9.156  -0.329  21.953  1.00 85.06           O  
ATOM   1876  CG  GLN A 251     -13.047   1.960  21.625  1.00 85.06           C  
ATOM   1877  CD  GLN A 251     -14.211   1.984  22.594  1.00 85.06           C  
ATOM   1878  NE2 GLN A 251     -14.969   3.070  22.578  1.00 85.06           N  
ATOM   1879  OE1 GLN A 251     -14.422   1.033  23.359  1.00 85.06           O  
ATOM   1880  N   ARG A 252     -10.219  -1.605  20.500  1.00 84.81           N  
ATOM   1881  CA  ARG A 252      -9.445  -2.799  20.844  1.00 84.81           C  
ATOM   1882  C   ARG A 252      -8.156  -2.863  20.047  1.00 84.81           C  
ATOM   1883  CB  ARG A 252     -10.281  -4.059  20.594  1.00 84.81           C  
ATOM   1884  O   ARG A 252      -7.102  -3.217  20.578  1.00 84.81           O  
ATOM   1885  CG  ARG A 252     -11.266  -4.371  21.719  1.00 84.81           C  
ATOM   1886  CD  ARG A 252     -11.953  -5.715  21.500  1.00 84.81           C  
ATOM   1887  NE  ARG A 252     -13.031  -5.926  22.453  1.00 84.81           N  
ATOM   1888  NH1 ARG A 252     -13.148  -8.211  22.141  1.00 84.81           N  
ATOM   1889  NH2 ARG A 252     -14.555  -7.188  23.625  1.00 84.81           N  
ATOM   1890  CZ  ARG A 252     -13.578  -7.109  22.734  1.00 84.81           C  
ATOM   1891  N   ASN A 253      -8.297  -2.482  18.828  1.00 89.00           N  
ATOM   1892  CA  ASN A 253      -7.137  -2.527  17.953  1.00 89.00           C  
ATOM   1893  C   ASN A 253      -6.473  -1.158  17.828  1.00 89.00           C  
ATOM   1894  CB  ASN A 253      -7.527  -3.051  16.562  1.00 89.00           C  
ATOM   1895  O   ASN A 253      -7.059  -0.144  18.219  1.00 89.00           O  
ATOM   1896  CG  ASN A 253      -8.055  -4.469  16.609  1.00 89.00           C  
ATOM   1897  ND2 ASN A 253      -8.914  -4.812  15.656  1.00 89.00           N  
ATOM   1898  OD1 ASN A 253      -7.703  -5.254  17.500  1.00 89.00           O  
ATOM   1899  N   ALA A 254      -5.172  -1.200  17.406  1.00 92.38           N  
ATOM   1900  CA  ALA A 254      -4.531   0.075  17.094  1.00 92.38           C  
ATOM   1901  C   ALA A 254      -5.297   0.833  16.016  1.00 92.38           C  
ATOM   1902  CB  ALA A 254      -3.084  -0.150  16.656  1.00 92.38           C  
ATOM   1903  O   ALA A 254      -5.789   0.231  15.062  1.00 92.38           O  
ATOM   1904  N   SER A 255      -5.562   2.084  16.297  1.00 93.44           N  
ATOM   1905  CA  SER A 255      -6.305   2.916  15.359  1.00 93.44           C  
ATOM   1906  C   SER A 255      -5.637   4.273  15.172  1.00 93.44           C  
ATOM   1907  CB  SER A 255      -7.746   3.107  15.836  1.00 93.44           C  
ATOM   1908  O   SER A 255      -4.766   4.656  15.953  1.00 93.44           O  
ATOM   1909  OG  SER A 255      -7.781   3.848  17.047  1.00 93.44           O  
ATOM   1910  N   LEU A 256      -5.922   4.875  14.055  1.00 95.31           N  
ATOM   1911  CA  LEU A 256      -5.543   6.262  13.812  1.00 95.31           C  
ATOM   1912  C   LEU A 256      -6.691   7.207  14.148  1.00 95.31           C  
ATOM   1913  CB  LEU A 256      -5.121   6.453  12.352  1.00 95.31           C  
ATOM   1914  O   LEU A 256      -7.832   6.977  13.734  1.00 95.31           O  
ATOM   1915  CG  LEU A 256      -4.000   5.543  11.844  1.00 95.31           C  
ATOM   1916  CD1 LEU A 256      -3.787   5.750  10.352  1.00 95.31           C  
ATOM   1917  CD2 LEU A 256      -2.711   5.801  12.617  1.00 95.31           C  
ATOM   1918  N   GLU A 257      -6.375   8.227  14.953  1.00 94.19           N  
ATOM   1919  CA  GLU A 257      -7.445   9.078  15.461  1.00 94.19           C  
ATOM   1920  C   GLU A 257      -7.070  10.555  15.352  1.00 94.19           C  
ATOM   1921  CB  GLU A 257      -7.773   8.727  16.906  1.00 94.19           C  
ATOM   1922  O   GLU A 257      -5.922  10.930  15.594  1.00 94.19           O  
ATOM   1923  CG  GLU A 257      -8.867   9.586  17.516  1.00 94.19           C  
ATOM   1924  CD  GLU A 257      -9.203   9.203  18.953  1.00 94.19           C  
ATOM   1925  OE1 GLU A 257     -10.148   9.789  19.531  1.00 94.19           O  
ATOM   1926  OE2 GLU A 257      -8.516   8.312  19.500  1.00 94.19           O  
ATOM   1927  N   ALA A 258      -8.047  11.414  14.953  1.00 93.56           N  
ATOM   1928  CA  ALA A 258      -7.949  12.867  14.969  1.00 93.56           C  
ATOM   1929  C   ALA A 258      -9.227  13.492  15.523  1.00 93.56           C  
ATOM   1930  CB  ALA A 258      -7.660  13.398  13.570  1.00 93.56           C  
ATOM   1931  O   ALA A 258     -10.328  13.188  15.047  1.00 93.56           O  
ATOM   1932  N   ILE A 259      -9.047  14.359  16.531  1.00 91.69           N  
ATOM   1933  CA  ILE A 259     -10.188  15.023  17.156  1.00 91.69           C  
ATOM   1934  C   ILE A 259     -10.164  16.516  16.828  1.00 91.69           C  
ATOM   1935  CB  ILE A 259     -10.195  14.797  18.688  1.00 91.69           C  
ATOM   1936  O   ILE A 259      -9.125  17.156  16.969  1.00 91.69           O  
ATOM   1937  CG1 ILE A 259     -10.234  13.305  19.016  1.00 91.69           C  
ATOM   1938  CG2 ILE A 259     -11.383  15.531  19.328  1.00 91.69           C  
ATOM   1939  CD1 ILE A 259     -10.031  12.984  20.484  1.00 91.69           C  
ATOM   1940  N   MET A 260     -11.281  17.000  16.406  1.00 88.56           N  
ATOM   1941  CA  MET A 260     -11.383  18.422  16.094  1.00 88.56           C  
ATOM   1942  C   MET A 260     -12.555  19.062  16.844  1.00 88.56           C  
ATOM   1943  CB  MET A 260     -11.555  18.625  14.586  1.00 88.56           C  
ATOM   1944  O   MET A 260     -13.656  18.516  16.859  1.00 88.56           O  
ATOM   1945  CG  MET A 260     -11.383  20.062  14.141  1.00 88.56           C  
ATOM   1946  SD  MET A 260     -11.250  20.234  12.312  1.00 88.56           S  
ATOM   1947  CE  MET A 260     -12.875  19.594  11.820  1.00 88.56           C  
ATOM   1948  N   GLY A 261     -12.250  20.203  17.359  1.00 84.44           N  
ATOM   1949  CA  GLY A 261     -13.312  20.953  18.016  1.00 84.44           C  
ATOM   1950  C   GLY A 261     -14.164  21.750  17.047  1.00 84.44           C  
ATOM   1951  O   GLY A 261     -13.664  22.281  16.062  1.00 84.44           O  
ATOM   1952  N   LEU A 262     -15.484  21.828  17.453  1.00 79.12           N  
ATOM   1953  CA  LEU A 262     -16.422  22.469  16.531  1.00 79.12           C  
ATOM   1954  C   LEU A 262     -16.766  23.875  17.000  1.00 79.12           C  
ATOM   1955  CB  LEU A 262     -17.688  21.641  16.375  1.00 79.12           C  
ATOM   1956  O   LEU A 262     -17.547  24.578  16.359  1.00 79.12           O  
ATOM   1957  CG  LEU A 262     -17.562  20.328  15.602  1.00 79.12           C  
ATOM   1958  CD1 LEU A 262     -18.859  19.516  15.703  1.00 79.12           C  
ATOM   1959  CD2 LEU A 262     -17.219  20.609  14.141  1.00 79.12           C  
ATOM   1960  N   GLU A 263     -16.375  24.281  18.188  1.00 70.44           N  
ATOM   1961  CA  GLU A 263     -16.781  25.594  18.672  1.00 70.44           C  
ATOM   1962  C   GLU A 263     -16.484  26.688  17.656  1.00 70.44           C  
ATOM   1963  CB  GLU A 263     -16.078  25.922  20.000  1.00 70.44           C  
ATOM   1964  O   GLU A 263     -17.344  27.547  17.391  1.00 70.44           O  
ATOM   1965  CG  GLU A 263     -16.734  27.047  20.781  1.00 70.44           C  
ATOM   1966  CD  GLU A 263     -16.078  27.312  22.125  1.00 70.44           C  
ATOM   1967  OE1 GLU A 263     -16.562  28.188  22.875  1.00 70.44           O  
ATOM   1968  OE2 GLU A 263     -15.070  26.625  22.438  1.00 70.44           O  
ATOM   1969  N   SER A 264     -15.250  26.797  17.109  1.00 62.41           N  
ATOM   1970  CA  SER A 264     -14.922  27.891  16.219  1.00 62.41           C  
ATOM   1971  C   SER A 264     -14.672  27.391  14.797  1.00 62.41           C  
ATOM   1972  CB  SER A 264     -13.688  28.641  16.719  1.00 62.41           C  
ATOM   1973  O   SER A 264     -13.828  27.922  14.078  1.00 62.41           O  
ATOM   1974  OG  SER A 264     -12.570  27.781  16.812  1.00 62.41           O  
ATOM   1975  N   SER A 265     -15.523  26.391  14.516  1.00 60.78           N  
ATOM   1976  CA  SER A 265     -15.227  25.891  13.180  1.00 60.78           C  
ATOM   1977  C   SER A 265     -16.031  26.625  12.117  1.00 60.78           C  
ATOM   1978  CB  SER A 265     -15.508  24.391  13.102  1.00 60.78           C  
ATOM   1979  O   SER A 265     -17.125  27.125  12.391  1.00 60.78           O  
ATOM   1980  OG  SER A 265     -16.703  24.062  13.781  1.00 60.78           O  
ATOM   1981  N   SER A 266     -15.461  26.938  11.055  1.00 68.62           N  
ATOM   1982  CA  SER A 266     -16.062  27.562   9.875  1.00 68.62           C  
ATOM   1983  C   SER A 266     -17.125  26.656   9.266  1.00 68.62           C  
ATOM   1984  CB  SER A 266     -14.992  27.875   8.836  1.00 68.62           C  
ATOM   1985  O   SER A 266     -17.359  25.547   9.758  1.00 68.62           O  
ATOM   1986  OG  SER A 266     -14.320  26.703   8.430  1.00 68.62           O  
ATOM   1987  N   GLU A 267     -17.797  27.234   8.297  1.00 78.50           N  
ATOM   1988  CA  GLU A 267     -18.812  26.484   7.570  1.00 78.50           C  
ATOM   1989  C   GLU A 267     -18.234  25.266   6.867  1.00 78.50           C  
ATOM   1990  CB  GLU A 267     -19.516  27.391   6.551  1.00 78.50           C  
ATOM   1991  O   GLU A 267     -18.875  24.234   6.770  1.00 78.50           O  
ATOM   1992  CG  GLU A 267     -20.484  28.391   7.176  1.00 78.50           C  
ATOM   1993  CD  GLU A 267     -21.188  29.266   6.152  1.00 78.50           C  
ATOM   1994  OE1 GLU A 267     -21.984  30.156   6.551  1.00 78.50           O  
ATOM   1995  OE2 GLU A 267     -20.953  29.062   4.941  1.00 78.50           O  
ATOM   1996  N   LEU A 268     -17.000  25.453   6.449  1.00 84.12           N  
ATOM   1997  CA  LEU A 268     -16.328  24.359   5.762  1.00 84.12           C  
ATOM   1998  C   LEU A 268     -14.914  24.156   6.301  1.00 84.12           C  
ATOM   1999  CB  LEU A 268     -16.281  24.625   4.254  1.00 84.12           C  
ATOM   2000  O   LEU A 268     -14.164  25.125   6.438  1.00 84.12           O  
ATOM   2001  CG  LEU A 268     -15.805  23.453   3.377  1.00 84.12           C  
ATOM   2002  CD1 LEU A 268     -16.922  22.438   3.191  1.00 84.12           C  
ATOM   2003  CD2 LEU A 268     -15.320  23.969   2.027  1.00 84.12           C  
ATOM   2004  N   PHE A 269     -14.625  22.875   6.664  1.00 87.50           N  
ATOM   2005  CA  PHE A 269     -13.281  22.578   7.145  1.00 87.50           C  
ATOM   2006  C   PHE A 269     -12.898  21.125   6.840  1.00 87.50           C  
ATOM   2007  CB  PHE A 269     -13.172  22.828   8.648  1.00 87.50           C  
ATOM   2008  O   PHE A 269     -13.750  20.328   6.441  1.00 87.50           O  
ATOM   2009  CG  PHE A 269     -14.094  21.984   9.484  1.00 87.50           C  
ATOM   2010  CD1 PHE A 269     -15.398  22.375   9.742  1.00 87.50           C  
ATOM   2011  CD2 PHE A 269     -13.648  20.766  10.008  1.00 87.50           C  
ATOM   2012  CE1 PHE A 269     -16.250  21.594  10.508  1.00 87.50           C  
ATOM   2013  CE2 PHE A 269     -14.492  19.984  10.773  1.00 87.50           C  
ATOM   2014  CZ  PHE A 269     -15.789  20.391  11.023  1.00 87.50           C  
ATOM   2015  N   THR A 270     -11.656  20.891   6.938  1.00 92.25           N  
ATOM   2016  CA  THR A 270     -11.141  19.547   6.664  1.00 92.25           C  
ATOM   2017  C   THR A 270     -10.602  18.906   7.938  1.00 92.25           C  
ATOM   2018  CB  THR A 270     -10.039  19.594   5.594  1.00 92.25           C  
ATOM   2019  O   THR A 270      -9.922  19.562   8.727  1.00 92.25           O  
ATOM   2020  CG2 THR A 270      -9.516  18.188   5.289  1.00 92.25           C  
ATOM   2021  OG1 THR A 270     -10.562  20.156   4.391  1.00 92.25           O  
ATOM   2022  N   ILE A 271     -11.094  17.703   8.258  1.00 92.56           N  
ATOM   2023  CA  ILE A 271     -10.484  16.859   9.281  1.00 92.56           C  
ATOM   2024  C   ILE A 271      -9.719  15.719   8.617  1.00 92.56           C  
ATOM   2025  CB  ILE A 271     -11.547  16.297  10.258  1.00 92.56           C  
ATOM   2026  O   ILE A 271     -10.227  15.062   7.703  1.00 92.56           O  
ATOM   2027  CG1 ILE A 271     -10.867  15.508  11.383  1.00 92.56           C  
ATOM   2028  CG2 ILE A 271     -12.562  15.422   9.508  1.00 92.56           C  
ATOM   2029  CD1 ILE A 271     -11.789  15.180  12.547  1.00 92.56           C  
ATOM   2030  N   SER A 272      -8.500  15.578   8.953  1.00 94.38           N  
ATOM   2031  CA  SER A 272      -7.672  14.547   8.328  1.00 94.38           C  
ATOM   2032  C   SER A 272      -6.891  13.758   9.367  1.00 94.38           C  
ATOM   2033  CB  SER A 272      -6.703  15.180   7.320  1.00 94.38           C  
ATOM   2034  O   SER A 272      -6.645  14.242  10.477  1.00 94.38           O  
ATOM   2035  OG  SER A 272      -5.762  16.000   7.980  1.00 94.38           O  
ATOM   2036  N   VAL A 273      -6.625  12.445   9.031  1.00 94.44           N  
ATOM   2037  CA  VAL A 273      -5.793  11.570   9.844  1.00 94.44           C  
ATOM   2038  C   VAL A 273      -4.910  10.711   8.945  1.00 94.44           C  
ATOM   2039  CB  VAL A 273      -6.648  10.680  10.773  1.00 94.44           C  
ATOM   2040  O   VAL A 273      -5.344  10.266   7.879  1.00 94.44           O  
ATOM   2041  CG1 VAL A 273      -7.461   9.680   9.953  1.00 94.44           C  
ATOM   2042  CG2 VAL A 273      -5.758   9.953  11.781  1.00 94.44           C  
ATOM   2043  N   ASN A 274      -3.727  10.617   9.242  1.00 92.94           N  
ATOM   2044  CA  ASN A 274      -2.809   9.742   8.523  1.00 92.94           C  
ATOM   2045  C   ASN A 274      -1.822   9.062   9.477  1.00 92.94           C  
ATOM   2046  CB  ASN A 274      -2.057  10.523   7.445  1.00 92.94           C  
ATOM   2047  O   ASN A 274      -1.562   9.570  10.570  1.00 92.94           O  
ATOM   2048  CG  ASN A 274      -1.276  11.695   8.008  1.00 92.94           C  
ATOM   2049  ND2 ASN A 274      -1.303  12.820   7.297  1.00 92.94           N  
ATOM   2050  OD1 ASN A 274      -0.655  11.594   9.062  1.00 92.94           O  
ATOM   2051  N   GLY A 275      -1.380   7.887   9.133  1.00 93.56           N  
ATOM   2052  CA  GLY A 275      -0.425   7.109   9.914  1.00 93.56           C  
ATOM   2053  C   GLY A 275      -0.159   5.734   9.328  1.00 93.56           C  
ATOM   2054  O   GLY A 275      -0.660   5.406   8.250  1.00 93.56           O  
ATOM   2055  N   VAL A 276       0.729   5.098  10.078  1.00 95.25           N  
ATOM   2056  CA  VAL A 276       1.096   3.758   9.633  1.00 95.25           C  
ATOM   2057  C   VAL A 276       0.533   2.715  10.594  1.00 95.25           C  
ATOM   2058  CB  VAL A 276       2.627   3.600   9.508  1.00 95.25           C  
ATOM   2059  O   VAL A 276       0.582   2.896  11.812  1.00 95.25           O  
ATOM   2060  CG1 VAL A 276       2.992   2.186   9.062  1.00 95.25           C  
ATOM   2061  CG2 VAL A 276       3.195   4.633   8.539  1.00 95.25           C  
ATOM   2062  N   LEU A 277      -0.056   1.675  10.023  1.00 95.31           N  
ATOM   2063  CA  LEU A 277      -0.505   0.513  10.781  1.00 95.31           C  
ATOM   2064  C   LEU A 277       0.050  -0.775  10.180  1.00 95.31           C  
ATOM   2065  CB  LEU A 277      -2.035   0.454  10.820  1.00 95.31           C  
ATOM   2066  O   LEU A 277       0.355  -0.829   8.992  1.00 95.31           O  
ATOM   2067  CG  LEU A 277      -2.738   1.584  11.570  1.00 95.31           C  
ATOM   2068  CD1 LEU A 277      -4.250   1.479  11.391  1.00 95.31           C  
ATOM   2069  CD2 LEU A 277      -2.365   1.553  13.055  1.00 95.31           C  
ATOM   2070  N   TYR A 278       0.319  -1.698  11.016  1.00 94.81           N  
ATOM   2071  CA  TYR A 278       0.683  -3.029  10.539  1.00 94.81           C  
ATOM   2072  C   TYR A 278      -0.552  -3.910  10.391  1.00 94.81           C  
ATOM   2073  CB  TYR A 278       1.676  -3.688  11.508  1.00 94.81           C  
ATOM   2074  O   TYR A 278      -1.243  -4.199  11.367  1.00 94.81           O  
ATOM   2075  CG  TYR A 278       2.227  -5.000  11.008  1.00 94.81           C  
ATOM   2076  CD1 TYR A 278       1.644  -6.211  11.375  1.00 94.81           C  
ATOM   2077  CD2 TYR A 278       3.334  -5.035  10.164  1.00 94.81           C  
ATOM   2078  CE1 TYR A 278       2.148  -7.422  10.922  1.00 94.81           C  
ATOM   2079  CE2 TYR A 278       3.848  -6.242   9.703  1.00 94.81           C  
ATOM   2080  OH  TYR A 278       3.754  -8.625   9.633  1.00 94.81           O  
ATOM   2081  CZ  TYR A 278       3.250  -7.430  10.086  1.00 94.81           C  
ATOM   2082  N   LEU A 279      -0.778  -4.312   9.219  1.00 94.81           N  
ATOM   2083  CA  LEU A 279      -1.955  -5.129   8.938  1.00 94.81           C  
ATOM   2084  C   LEU A 279      -1.556  -6.559   8.594  1.00 94.81           C  
ATOM   2085  CB  LEU A 279      -2.768  -4.520   7.789  1.00 94.81           C  
ATOM   2086  O   LEU A 279      -0.606  -6.777   7.836  1.00 94.81           O  
ATOM   2087  CG  LEU A 279      -3.248  -3.082   7.988  1.00 94.81           C  
ATOM   2088  CD1 LEU A 279      -3.980  -2.592   6.742  1.00 94.81           C  
ATOM   2089  CD2 LEU A 279      -4.148  -2.982   9.219  1.00 94.81           C  
ATOM   2090  N   GLN A 280      -2.283  -7.457   9.203  1.00 91.06           N  
ATOM   2091  CA  GLN A 280      -2.127  -8.859   8.828  1.00 91.06           C  
ATOM   2092  C   GLN A 280      -2.939  -9.195   7.582  1.00 91.06           C  
ATOM   2093  CB  GLN A 280      -2.545  -9.766   9.992  1.00 91.06           C  
ATOM   2094  O   GLN A 280      -3.904  -8.500   7.258  1.00 91.06           O  
ATOM   2095  CG  GLN A 280      -1.747  -9.539  11.266  1.00 91.06           C  
ATOM   2096  CD  GLN A 280      -0.297  -9.969  11.133  1.00 91.06           C  
ATOM   2097  NE2 GLN A 280       0.585  -9.305  11.875  1.00 91.06           N  
ATOM   2098  OE1 GLN A 280       0.028 -10.891  10.375  1.00 91.06           O  
ATOM   2099  N   MET A 281      -2.455 -10.148   6.930  1.00 89.69           N  
ATOM   2100  CA  MET A 281      -3.207 -10.570   5.750  1.00 89.69           C  
ATOM   2101  C   MET A 281      -4.656 -10.883   6.109  1.00 89.69           C  
ATOM   2102  CB  MET A 281      -2.555 -11.789   5.098  1.00 89.69           C  
ATOM   2103  O   MET A 281      -4.918 -11.594   7.078  1.00 89.69           O  
ATOM   2104  CG  MET A 281      -3.178 -12.180   3.768  1.00 89.69           C  
ATOM   2105  SD  MET A 281      -2.398 -13.672   3.039  1.00 89.69           S  
ATOM   2106  CE  MET A 281      -3.252 -14.969   3.980  1.00 89.69           C  
ATOM   2107  N   GLY A 282      -5.582 -10.250   5.395  1.00 89.38           N  
ATOM   2108  CA  GLY A 282      -7.000 -10.508   5.605  1.00 89.38           C  
ATOM   2109  C   GLY A 282      -7.660  -9.492   6.516  1.00 89.38           C  
ATOM   2110  O   GLY A 282      -8.883  -9.352   6.512  1.00 89.38           O  
ATOM   2111  N   GLN A 283      -6.887  -8.836   7.324  1.00 92.00           N  
ATOM   2112  CA  GLN A 283      -7.457  -7.773   8.148  1.00 92.00           C  
ATOM   2113  C   GLN A 283      -7.918  -6.598   7.297  1.00 92.00           C  
ATOM   2114  CB  GLN A 283      -6.438  -7.301   9.195  1.00 92.00           C  
ATOM   2115  O   GLN A 283      -7.301  -6.285   6.277  1.00 92.00           O  
ATOM   2116  CG  GLN A 283      -6.215  -8.289  10.328  1.00 92.00           C  
ATOM   2117  CD  GLN A 283      -5.367  -7.715  11.445  1.00 92.00           C  
ATOM   2118  NE2 GLN A 283      -5.676  -8.094  12.680  1.00 92.00           N  
ATOM   2119  OE1 GLN A 283      -4.438  -6.934  11.203  1.00 92.00           O  
ATOM   2120  N   TRP A 284      -9.078  -5.949   7.703  1.00 93.88           N  
ATOM   2121  CA  TRP A 284      -9.555  -4.824   6.902  1.00 93.88           C  
ATOM   2122  C   TRP A 284      -9.586  -3.543   7.727  1.00 93.88           C  
ATOM   2123  CB  TRP A 284     -10.953  -5.117   6.344  1.00 93.88           C  
ATOM   2124  O   TRP A 284      -9.633  -3.590   8.961  1.00 93.88           O  
ATOM   2125  CG  TRP A 284     -12.023  -5.203   7.391  1.00 93.88           C  
ATOM   2126  CD1 TRP A 284     -12.797  -4.180   7.867  1.00 93.88           C  
ATOM   2127  CD2 TRP A 284     -12.430  -6.375   8.102  1.00 93.88           C  
ATOM   2128  CE2 TRP A 284     -13.461  -5.992   8.984  1.00 93.88           C  
ATOM   2129  CE3 TRP A 284     -12.031  -7.719   8.062  1.00 93.88           C  
ATOM   2130  NE1 TRP A 284     -13.664  -4.648   8.828  1.00 93.88           N  
ATOM   2131  CH2 TRP A 284     -13.680  -8.211   9.781  1.00 93.88           C  
ATOM   2132  CZ2 TRP A 284     -14.094  -6.902   9.836  1.00 93.88           C  
ATOM   2133  CZ3 TRP A 284     -12.664  -8.625   8.914  1.00 93.88           C  
ATOM   2134  N   THR A 285      -9.422  -2.531   7.023  1.00 96.00           N  
ATOM   2135  CA  THR A 285      -9.492  -1.205   7.625  1.00 96.00           C  
ATOM   2136  C   THR A 285     -10.641  -0.397   7.020  1.00 96.00           C  
ATOM   2137  CB  THR A 285      -8.172  -0.438   7.449  1.00 96.00           C  
ATOM   2138  O   THR A 285     -11.039  -0.636   5.879  1.00 96.00           O  
ATOM   2139  CG2 THR A 285      -7.016  -1.174   8.117  1.00 96.00           C  
ATOM   2140  OG1 THR A 285      -7.887  -0.301   6.051  1.00 96.00           O  
ATOM   2141  N   SER A 286     -11.234   0.431   7.836  1.00 96.06           N  
ATOM   2142  CA  SER A 286     -12.312   1.311   7.395  1.00 96.06           C  
ATOM   2143  C   SER A 286     -12.273   2.646   8.125  1.00 96.06           C  
ATOM   2144  CB  SER A 286     -13.672   0.645   7.617  1.00 96.06           C  
ATOM   2145  O   SER A 286     -11.578   2.785   9.141  1.00 96.06           O  
ATOM   2146  OG  SER A 286     -13.844   0.282   8.977  1.00 96.06           O  
ATOM   2147  N   VAL A 287     -13.047   3.615   7.605  1.00 97.75           N  
ATOM   2148  CA  VAL A 287     -13.023   4.973   8.141  1.00 97.75           C  
ATOM   2149  C   VAL A 287     -14.312   5.246   8.906  1.00 97.75           C  
ATOM   2150  CB  VAL A 287     -12.844   6.020   7.016  1.00 97.75           C  
ATOM   2151  O   VAL A 287     -15.414   4.961   8.422  1.00 97.75           O  
ATOM   2152  CG1 VAL A 287     -12.852   7.438   7.590  1.00 97.75           C  
ATOM   2153  CG2 VAL A 287     -11.555   5.762   6.246  1.00 97.75           C  
ATOM   2154  N   PHE A 288     -14.117   5.820  10.070  1.00 96.50           N  
ATOM   2155  CA  PHE A 288     -15.258   6.176  10.906  1.00 96.50           C  
ATOM   2156  C   PHE A 288     -15.234   7.664  11.250  1.00 96.50           C  
ATOM   2157  CB  PHE A 288     -15.258   5.348  12.195  1.00 96.50           C  
ATOM   2158  O   PHE A 288     -14.164   8.242  11.469  1.00 96.50           O  
ATOM   2159  CG  PHE A 288     -15.688   3.918  11.992  1.00 96.50           C  
ATOM   2160  CD1 PHE A 288     -17.000   3.529  12.227  1.00 96.50           C  
ATOM   2161  CD2 PHE A 288     -14.773   2.961  11.570  1.00 96.50           C  
ATOM   2162  CE1 PHE A 288     -17.391   2.209  12.039  1.00 96.50           C  
ATOM   2163  CE2 PHE A 288     -15.164   1.639  11.383  1.00 96.50           C  
ATOM   2164  CZ  PHE A 288     -16.469   1.264  11.617  1.00 96.50           C  
ATOM   2165  N   LEU A 289     -16.391   8.227  11.258  1.00 96.06           N  
ATOM   2166  CA  LEU A 289     -16.562   9.586  11.758  1.00 96.06           C  
ATOM   2167  C   LEU A 289     -17.547   9.617  12.930  1.00 96.06           C  
ATOM   2168  CB  LEU A 289     -17.047  10.516  10.641  1.00 96.06           C  
ATOM   2169  O   LEU A 289     -18.703   9.242  12.773  1.00 96.06           O  
ATOM   2170  CG  LEU A 289     -17.109  12.000  10.977  1.00 96.06           C  
ATOM   2171  CD1 LEU A 289     -15.711  12.547  11.258  1.00 96.06           C  
ATOM   2172  CD2 LEU A 289     -17.766  12.781   9.844  1.00 96.06           C  
ATOM   2173  N   ASP A 290     -17.047  10.039  14.094  1.00 94.12           N  
ATOM   2174  CA  ASP A 290     -17.859  10.172  15.297  1.00 94.12           C  
ATOM   2175  C   ASP A 290     -18.266  11.625  15.531  1.00 94.12           C  
ATOM   2176  CB  ASP A 290     -17.125   9.625  16.516  1.00 94.12           C  
ATOM   2177  O   ASP A 290     -17.422  12.453  15.875  1.00 94.12           O  
ATOM   2178  CG  ASP A 290     -17.969   9.625  17.781  1.00 94.12           C  
ATOM   2179  OD1 ASP A 290     -19.188   9.867  17.688  1.00 94.12           O  
ATOM   2180  OD2 ASP A 290     -17.391   9.398  18.859  1.00 94.12           O  
ATOM   2181  N   ASN A 291     -19.500  11.875  15.336  1.00 92.94           N  
ATOM   2182  CA  ASN A 291     -20.016  13.219  15.570  1.00 92.94           C  
ATOM   2183  C   ASN A 291     -20.531  13.375  17.000  1.00 92.94           C  
ATOM   2184  CB  ASN A 291     -21.125  13.547  14.570  1.00 92.94           C  
ATOM   2185  O   ASN A 291     -21.688  13.039  17.297  1.00 92.94           O  
ATOM   2186  CG  ASN A 291     -21.641  14.961  14.719  1.00 92.94           C  
ATOM   2187  ND2 ASN A 291     -22.750  15.258  14.055  1.00 92.94           N  
ATOM   2188  OD1 ASN A 291     -21.062  15.781  15.430  1.00 92.94           O  
ATOM   2189  N   ALA A 292     -19.719  13.953  17.906  1.00 88.19           N  
ATOM   2190  CA  ALA A 292     -20.125  14.164  19.297  1.00 88.19           C  
ATOM   2191  C   ALA A 292     -20.656  15.578  19.500  1.00 88.19           C  
ATOM   2192  CB  ALA A 292     -18.938  13.906  20.234  1.00 88.19           C  
ATOM   2193  O   ALA A 292     -20.500  16.156  20.578  1.00 88.19           O  
ATOM   2194  N   SER A 293     -21.188  16.109  18.484  1.00 84.56           N  
ATOM   2195  CA  SER A 293     -21.766  17.453  18.594  1.00 84.56           C  
ATOM   2196  C   SER A 293     -23.297  17.391  18.578  1.00 84.56           C  
ATOM   2197  CB  SER A 293     -21.281  18.328  17.438  1.00 84.56           C  
ATOM   2198  O   SER A 293     -23.875  16.328  18.328  1.00 84.56           O  
ATOM   2199  OG  SER A 293     -21.953  18.016  16.234  1.00 84.56           O  
ATOM   2200  N   GLY A 294     -23.859  18.578  18.922  1.00 81.81           N  
ATOM   2201  CA  GLY A 294     -25.312  18.656  18.938  1.00 81.81           C  
ATOM   2202  C   GLY A 294     -25.906  19.016  17.594  1.00 81.81           C  
ATOM   2203  O   GLY A 294     -27.125  19.156  17.469  1.00 81.81           O  
ATOM   2204  N   CYS A 295     -25.078  19.094  16.578  1.00 82.94           N  
ATOM   2205  CA  CYS A 295     -25.578  19.438  15.258  1.00 82.94           C  
ATOM   2206  C   CYS A 295     -25.234  18.359  14.242  1.00 82.94           C  
ATOM   2207  CB  CYS A 295     -25.016  20.781  14.812  1.00 82.94           C  
ATOM   2208  O   CYS A 295     -24.281  17.609  14.430  1.00 82.94           O  
ATOM   2209  SG  CYS A 295     -25.312  22.125  15.977  1.00 82.94           S  
ATOM   2210  N   SER A 296     -26.094  18.297  13.164  1.00 89.19           N  
ATOM   2211  CA  SER A 296     -25.781  17.391  12.062  1.00 89.19           C  
ATOM   2212  C   SER A 296     -24.766  18.000  11.109  1.00 89.19           C  
ATOM   2213  CB  SER A 296     -27.062  17.031  11.297  1.00 89.19           C  
ATOM   2214  O   SER A 296     -24.625  19.234  11.047  1.00 89.19           O  
ATOM   2215  OG  SER A 296     -27.625  18.172  10.688  1.00 89.19           O  
ATOM   2216  N   LEU A 297     -23.984  17.156  10.586  1.00 90.69           N  
ATOM   2217  CA  LEU A 297     -22.984  17.609   9.641  1.00 90.69           C  
ATOM   2218  C   LEU A 297     -23.016  16.797   8.359  1.00 90.69           C  
ATOM   2219  CB  LEU A 297     -21.578  17.531  10.266  1.00 90.69           C  
ATOM   2220  O   LEU A 297     -23.641  15.727   8.312  1.00 90.69           O  
ATOM   2221  CG  LEU A 297     -21.188  16.188  10.883  1.00 90.69           C  
ATOM   2222  CD1 LEU A 297     -20.609  15.266   9.812  1.00 90.69           C  
ATOM   2223  CD2 LEU A 297     -20.188  16.391  12.016  1.00 90.69           C  
ATOM   2224  N   THR A 298     -22.438  17.391   7.285  1.00 93.56           N  
ATOM   2225  CA  THR A 298     -22.375  16.719   5.992  1.00 93.56           C  
ATOM   2226  C   THR A 298     -20.922  16.547   5.539  1.00 93.56           C  
ATOM   2227  CB  THR A 298     -23.172  17.484   4.922  1.00 93.56           C  
ATOM   2228  O   THR A 298     -20.172  17.531   5.508  1.00 93.56           O  
ATOM   2229  CG2 THR A 298     -23.250  16.672   3.627  1.00 93.56           C  
ATOM   2230  OG1 THR A 298     -24.484  17.734   5.410  1.00 93.56           O  
ATOM   2231  N   VAL A 299     -20.594  15.305   5.336  1.00 95.50           N  
ATOM   2232  CA  VAL A 299     -19.312  15.047   4.711  1.00 95.50           C  
ATOM   2233  C   VAL A 299     -19.422  15.195   3.197  1.00 95.50           C  
ATOM   2234  CB  VAL A 299     -18.781  13.633   5.066  1.00 95.50           C  
ATOM   2235  O   VAL A 299     -20.234  14.516   2.557  1.00 95.50           O  
ATOM   2236  CG1 VAL A 299     -17.406  13.391   4.422  1.00 95.50           C  
ATOM   2237  CG2 VAL A 299     -18.703  13.461   6.582  1.00 95.50           C  
ATOM   2238  N   ARG A 300     -18.641  16.016   2.672  1.00 94.38           N  
ATOM   2239  CA  ARG A 300     -18.781  16.391   1.271  1.00 94.38           C  
ATOM   2240  C   ARG A 300     -18.172  15.336   0.354  1.00 94.38           C  
ATOM   2241  CB  ARG A 300     -18.125  17.750   1.018  1.00 94.38           C  
ATOM   2242  O   ARG A 300     -17.219  14.656   0.734  1.00 94.38           O  
ATOM   2243  CG  ARG A 300     -18.828  18.906   1.706  1.00 94.38           C  
ATOM   2244  CD  ARG A 300     -20.094  19.328   0.967  1.00 94.38           C  
ATOM   2245  NE  ARG A 300     -20.656  20.562   1.500  1.00 94.38           N  
ATOM   2246  NH1 ARG A 300     -21.609  21.234  -0.491  1.00 94.38           N  
ATOM   2247  NH2 ARG A 300     -21.812  22.531   1.380  1.00 94.38           N  
ATOM   2248  CZ  ARG A 300     -21.359  21.438   0.795  1.00 94.38           C  
ATOM   2249  N   SER A 301     -18.734  15.383  -0.860  1.00 92.81           N  
ATOM   2250  CA  SER A 301     -18.141  14.539  -1.896  1.00 92.81           C  
ATOM   2251  C   SER A 301     -16.719  14.984  -2.225  1.00 92.81           C  
ATOM   2252  CB  SER A 301     -19.000  14.570  -3.162  1.00 92.81           C  
ATOM   2253  O   SER A 301     -16.391  16.172  -2.137  1.00 92.81           O  
ATOM   2254  OG  SER A 301     -19.016  15.867  -3.725  1.00 92.81           O  
ATOM   2255  N   GLY A 302     -15.820  14.062  -2.486  1.00 88.62           N  
ATOM   2256  CA  GLY A 302     -14.430  14.383  -2.766  1.00 88.62           C  
ATOM   2257  C   GLY A 302     -13.492  14.039  -1.620  1.00 88.62           C  
ATOM   2258  O   GLY A 302     -12.273  14.055  -1.783  1.00 88.62           O  
ATOM   2259  N   SER A 303     -14.180  13.773  -0.415  1.00 93.44           N  
ATOM   2260  CA  SER A 303     -13.359  13.258   0.675  1.00 93.44           C  
ATOM   2261  C   SER A 303     -12.648  11.969   0.268  1.00 93.44           C  
ATOM   2262  CB  SER A 303     -14.211  13.008   1.917  1.00 93.44           C  
ATOM   2263  O   SER A 303     -13.148  11.219  -0.571  1.00 93.44           O  
ATOM   2264  OG  SER A 303     -14.859  14.195   2.328  1.00 93.44           O  
ATOM   2265  N   HIS A 304     -11.547  11.773   0.742  1.00 91.94           N  
ATOM   2266  CA  HIS A 304     -10.812  10.641   0.193  1.00 91.94           C  
ATOM   2267  C   HIS A 304     -10.312   9.719   1.302  1.00 91.94           C  
ATOM   2268  CB  HIS A 304      -9.641  11.125  -0.659  1.00 91.94           C  
ATOM   2269  O   HIS A 304     -10.273  10.109   2.471  1.00 91.94           O  
ATOM   2270  CG  HIS A 304      -8.578  11.828   0.127  1.00 91.94           C  
ATOM   2271  CD2 HIS A 304      -7.422  11.367   0.668  1.00 91.94           C  
ATOM   2272  ND1 HIS A 304      -8.648  13.164   0.436  1.00 91.94           N  
ATOM   2273  CE1 HIS A 304      -7.574  13.508   1.135  1.00 91.94           C  
ATOM   2274  NE2 HIS A 304      -6.816  12.438   1.290  1.00 91.94           N  
ATOM   2275  N   PHE A 305     -10.031   8.445   0.969  1.00 95.88           N  
ATOM   2276  CA  PHE A 305      -9.430   7.363   1.741  1.00 95.88           C  
ATOM   2277  C   PHE A 305      -8.359   6.641   0.926  1.00 95.88           C  
ATOM   2278  CB  PHE A 305     -10.500   6.367   2.197  1.00 95.88           C  
ATOM   2279  O   PHE A 305      -8.594   6.277  -0.228  1.00 95.88           O  
ATOM   2280  CG  PHE A 305      -9.945   5.152   2.893  1.00 95.88           C  
ATOM   2281  CD1 PHE A 305     -10.438   3.885   2.607  1.00 95.88           C  
ATOM   2282  CD2 PHE A 305      -8.930   5.281   3.834  1.00 95.88           C  
ATOM   2283  CE1 PHE A 305      -9.930   2.760   3.250  1.00 95.88           C  
ATOM   2284  CE2 PHE A 305      -8.414   4.160   4.480  1.00 95.88           C  
ATOM   2285  CZ  PHE A 305      -8.914   2.902   4.188  1.00 95.88           C  
ATOM   2286  N   SER A 306      -7.137   6.566   1.518  1.00 95.56           N  
ATOM   2287  CA  SER A 306      -6.051   5.957   0.756  1.00 95.56           C  
ATOM   2288  C   SER A 306      -5.188   5.062   1.641  1.00 95.56           C  
ATOM   2289  CB  SER A 306      -5.184   7.035   0.103  1.00 95.56           C  
ATOM   2290  O   SER A 306      -5.219   5.180   2.867  1.00 95.56           O  
ATOM   2291  OG  SER A 306      -4.445   7.750   1.081  1.00 95.56           O  
ATOM   2292  N   ALA A 307      -4.445   4.090   0.923  1.00 96.44           N  
ATOM   2293  CA  ALA A 307      -3.488   3.211   1.588  1.00 96.44           C  
ATOM   2294  C   ALA A 307      -2.361   2.811   0.639  1.00 96.44           C  
ATOM   2295  CB  ALA A 307      -4.191   1.967   2.127  1.00 96.44           C  
ATOM   2296  O   ALA A 307      -2.584   2.641  -0.562  1.00 96.44           O  
ATOM   2297  N   VAL A 308      -1.131   2.777   1.190  1.00 94.94           N  
ATOM   2298  CA  VAL A 308       0.033   2.336   0.429  1.00 94.94           C  
ATOM   2299  C   VAL A 308       0.865   1.371   1.270  1.00 94.94           C  
ATOM   2300  CB  VAL A 308       0.900   3.531  -0.026  1.00 94.94           C  
ATOM   2301  O   VAL A 308       1.197   1.667   2.420  1.00 94.94           O  
ATOM   2302  CG1 VAL A 308       2.129   3.047  -0.792  1.00 94.94           C  
ATOM   2303  CG2 VAL A 308       0.078   4.492  -0.883  1.00 94.94           C  
ATOM   2304  N   LEU A 309       1.171   0.247   0.659  1.00 93.25           N  
ATOM   2305  CA  LEU A 309       2.051  -0.705   1.329  1.00 93.25           C  
ATOM   2306  C   LEU A 309       3.498  -0.229   1.287  1.00 93.25           C  
ATOM   2307  CB  LEU A 309       1.937  -2.088   0.682  1.00 93.25           C  
ATOM   2308  O   LEU A 309       4.086  -0.112   0.210  1.00 93.25           O  
ATOM   2309  CG  LEU A 309       2.848  -3.178   1.249  1.00 93.25           C  
ATOM   2310  CD1 LEU A 309       2.465  -3.490   2.691  1.00 93.25           C  
ATOM   2311  CD2 LEU A 309       2.777  -4.434   0.387  1.00 93.25           C  
ATOM   2312  N   LEU A 310       4.027   0.046   2.414  1.00 92.38           N  
ATOM   2313  CA  LEU A 310       5.398   0.542   2.498  1.00 92.38           C  
ATOM   2314  C   LEU A 310       6.395  -0.610   2.449  1.00 92.38           C  
ATOM   2315  CB  LEU A 310       5.598   1.351   3.783  1.00 92.38           C  
ATOM   2316  O   LEU A 310       7.461  -0.486   1.845  1.00 92.38           O  
ATOM   2317  CG  LEU A 310       4.754   2.619   3.922  1.00 92.38           C  
ATOM   2318  CD1 LEU A 310       4.965   3.248   5.297  1.00 92.38           C  
ATOM   2319  CD2 LEU A 310       5.094   3.613   2.818  1.00 92.38           C  
ATOM   2320  N   GLY A 311       6.102  -1.632   3.031  1.00 89.56           N  
ATOM   2321  CA  GLY A 311       6.961  -2.801   3.113  1.00 89.56           C  
ATOM   2322  C   GLY A 311       6.406  -3.891   4.012  1.00 89.56           C  
ATOM   2323  O   GLY A 311       5.363  -3.711   4.641  1.00 89.56           O  
ATOM   2324  N   VAL A 312       7.195  -4.973   3.994  1.00 88.12           N  
ATOM   2325  CA  VAL A 312       6.773  -6.105   4.809  1.00 88.12           C  
ATOM   2326  C   VAL A 312       7.613  -6.168   6.082  1.00 88.12           C  
ATOM   2327  CB  VAL A 312       6.883  -7.438   4.031  1.00 88.12           C  
ATOM   2328  O   VAL A 312       8.734  -5.652   6.121  1.00 88.12           O  
ATOM   2329  CG1 VAL A 312       5.906  -7.457   2.857  1.00 88.12           C  
ATOM   2330  CG2 VAL A 312       8.312  -7.652   3.543  1.00 88.12           C  
TER    2331      VAL A 312                                                      
ATOM   2332  N   GLU B   1      81.000 -91.938  66.062  1.00 15.91           N  
ATOM   2333  CA  GLU B   1      80.250 -92.312  64.875  1.00 15.91           C  
ATOM   2334  C   GLU B   1      79.062 -91.375  64.688  1.00 15.91           C  
ATOM   2335  CB  GLU B   1      79.750 -93.750  65.000  1.00 15.91           C  
ATOM   2336  O   GLU B   1      78.312 -91.500  63.688  1.00 15.91           O  
ATOM   2337  CG  GLU B   1      80.438 -94.688  64.000  1.00 15.91           C  
ATOM   2338  CD  GLU B   1      80.062 -96.125  64.188  1.00 15.91           C  
ATOM   2339  OE1 GLU B   1      80.312 -96.938  63.281  1.00 15.91           O  
ATOM   2340  OE2 GLU B   1      79.500 -96.500  65.250  1.00 15.91           O  
ATOM   2341  N   PRO B   2      78.250 -90.438  65.438  1.00 18.31           N  
ATOM   2342  CA  PRO B   2      76.812 -90.125  65.625  1.00 18.31           C  
ATOM   2343  C   PRO B   2      76.312 -89.188  64.562  1.00 18.31           C  
ATOM   2344  CB  PRO B   2      76.750 -89.562  67.000  1.00 18.31           C  
ATOM   2345  O   PRO B   2      75.188 -89.312  64.062  1.00 18.31           O  
ATOM   2346  CG  PRO B   2      78.125 -89.062  67.312  1.00 18.31           C  
ATOM   2347  CD  PRO B   2      79.062 -89.625  66.250  1.00 18.31           C  
ATOM   2348  N   PRO B   3      76.625 -87.688  64.250  1.00 19.11           N  
ATOM   2349  CA  PRO B   3      75.875 -86.438  64.625  1.00 19.11           C  
ATOM   2350  C   PRO B   3      74.875 -86.000  63.562  1.00 19.11           C  
ATOM   2351  CB  PRO B   3      77.000 -85.438  64.875  1.00 19.11           C  
ATOM   2352  O   PRO B   3      73.688 -85.875  63.812  1.00 19.11           O  
ATOM   2353  CG  PRO B   3      78.125 -85.938  64.062  1.00 19.11           C  
ATOM   2354  CD  PRO B   3      77.875 -87.375  63.688  1.00 19.11           C  
ATOM   2355  N   PRO B   4      74.938 -84.625  62.938  1.00 21.16           N  
ATOM   2356  CA  PRO B   4      74.375 -83.250  63.000  1.00 21.16           C  
ATOM   2357  C   PRO B   4      73.438 -82.938  61.844  1.00 21.16           C  
ATOM   2358  CB  PRO B   4      75.562 -82.312  63.000  1.00 21.16           C  
ATOM   2359  O   PRO B   4      73.375 -83.750  60.875  1.00 21.16           O  
ATOM   2360  CG  PRO B   4      76.625 -83.125  62.344  1.00 21.16           C  
ATOM   2361  CD  PRO B   4      76.188 -84.562  62.250  1.00 21.16           C  
ATOM   2362  N   GLY B   5      73.312 -81.625  61.250  1.00 20.58           N  
ATOM   2363  CA  GLY B   5      72.625 -80.375  61.031  1.00 20.58           C  
ATOM   2364  C   GLY B   5      72.125 -80.188  59.594  1.00 20.58           C  
ATOM   2365  O   GLY B   5      71.312 -79.312  59.344  1.00 20.58           O  
ATOM   2366  N   ASN B   6      72.938 -80.375  58.500  1.00 16.64           N  
ATOM   2367  CA  ASN B   6      73.188 -79.188  57.656  1.00 16.64           C  
ATOM   2368  C   ASN B   6      72.000 -78.938  56.688  1.00 16.64           C  
ATOM   2369  CB  ASN B   6      74.438 -79.312  56.844  1.00 16.64           C  
ATOM   2370  O   ASN B   6      71.375 -77.875  56.688  1.00 16.64           O  
ATOM   2371  CG  ASN B   6      75.688 -78.812  57.594  1.00 16.64           C  
ATOM   2372  ND2 ASN B   6      76.875 -79.062  57.125  1.00 16.64           N  
ATOM   2373  OD1 ASN B   6      75.500 -78.125  58.625  1.00 16.64           O  
ATOM   2374  N   GLU B   7      71.938 -79.500  55.406  1.00 17.08           N  
ATOM   2375  CA  GLU B   7      72.188 -78.875  54.125  1.00 17.08           C  
ATOM   2376  C   GLU B   7      70.812 -78.688  53.375  1.00 17.08           C  
ATOM   2377  CB  GLU B   7      73.125 -79.688  53.281  1.00 17.08           C  
ATOM   2378  O   GLU B   7      69.938 -79.500  53.562  1.00 17.08           O  
ATOM   2379  CG  GLU B   7      74.562 -79.250  53.406  1.00 17.08           C  
ATOM   2380  CD  GLU B   7      75.562 -80.062  52.562  1.00 17.08           C  
ATOM   2381  OE1 GLU B   7      76.688 -79.625  52.344  1.00 17.08           O  
ATOM   2382  OE2 GLU B   7      75.125 -81.188  52.125  1.00 17.08           O  
ATOM   2383  N   LEU B   8      70.562 -77.562  52.469  1.00 18.09           N  
ATOM   2384  CA  LEU B   8      69.812 -76.500  51.844  1.00 18.09           C  
ATOM   2385  C   LEU B   8      68.938 -77.062  50.688  1.00 18.09           C  
ATOM   2386  CB  LEU B   8      70.750 -75.438  51.344  1.00 18.09           C  
ATOM   2387  O   LEU B   8      67.875 -76.500  50.406  1.00 18.09           O  
ATOM   2388  CG  LEU B   8      71.188 -74.375  52.375  1.00 18.09           C  
ATOM   2389  CD1 LEU B   8      72.438 -73.688  51.906  1.00 18.09           C  
ATOM   2390  CD2 LEU B   8      70.062 -73.375  52.656  1.00 18.09           C  
ATOM   2391  N   PRO B   9      69.250 -78.125  49.750  1.00 16.39           N  
ATOM   2392  CA  PRO B   9      69.375 -77.625  48.375  1.00 16.39           C  
ATOM   2393  C   PRO B   9      68.000 -77.562  47.625  1.00 16.39           C  
ATOM   2394  CB  PRO B   9      70.250 -78.688  47.719  1.00 16.39           C  
ATOM   2395  O   PRO B   9      67.938 -77.000  46.562  1.00 16.39           O  
ATOM   2396  CG  PRO B   9      70.250 -79.875  48.688  1.00 16.39           C  
ATOM   2397  CD  PRO B   9      69.500 -79.438  49.906  1.00 16.39           C  
ATOM   2398  N   ARG B  10      66.812 -78.188  47.969  1.00 17.45           N  
ATOM   2399  CA  ARG B  10      66.250 -79.000  46.906  1.00 17.45           C  
ATOM   2400  C   ARG B  10      65.438 -78.125  45.938  1.00 17.45           C  
ATOM   2401  CB  ARG B  10      65.312 -80.062  47.500  1.00 17.45           C  
ATOM   2402  O   ARG B  10      64.438 -77.500  46.281  1.00 17.45           O  
ATOM   2403  CG  ARG B  10      65.812 -81.500  47.344  1.00 17.45           C  
ATOM   2404  CD  ARG B  10      64.875 -82.500  47.906  1.00 17.45           C  
ATOM   2405  NE  ARG B  10      65.312 -83.875  47.750  1.00 17.45           N  
ATOM   2406  NH1 ARG B  10      63.406 -84.875  48.469  1.00 17.45           N  
ATOM   2407  NH2 ARG B  10      65.188 -86.125  47.812  1.00 17.45           N  
ATOM   2408  CZ  ARG B  10      64.625 -84.938  48.000  1.00 17.45           C  
ATOM   2409  N   GLY B  11      66.000 -77.438  44.812  1.00 17.55           N  
ATOM   2410  CA  GLY B  11      65.750 -76.500  43.750  1.00 17.55           C  
ATOM   2411  C   GLY B  11      64.625 -76.875  42.812  1.00 17.55           C  
ATOM   2412  O   GLY B  11      63.781 -76.062  42.469  1.00 17.55           O  
ATOM   2413  N   PRO B  12      64.812 -77.938  41.906  1.00 17.06           N  
ATOM   2414  CA  PRO B  12      64.875 -77.688  40.438  1.00 17.06           C  
ATOM   2415  C   PRO B  12      63.438 -77.625  39.844  1.00 17.06           C  
ATOM   2416  CB  PRO B  12      65.625 -78.875  39.906  1.00 17.06           C  
ATOM   2417  O   PRO B  12      63.125 -76.750  39.094  1.00 17.06           O  
ATOM   2418  CG  PRO B  12      65.688 -79.875  41.031  1.00 17.06           C  
ATOM   2419  CD  PRO B  12      65.125 -79.188  42.250  1.00 17.06           C  
ATOM   2420  N   GLY B  13      62.844 -78.875  39.531  1.00 17.92           N  
ATOM   2421  CA  GLY B  13      62.688 -79.312  38.156  1.00 17.92           C  
ATOM   2422  C   GLY B  13      61.375 -78.875  37.531  1.00 17.92           C  
ATOM   2423  O   GLY B  13      61.375 -78.312  36.438  1.00 17.92           O  
ATOM   2424  N   GLU B  14      60.219 -79.625  37.750  1.00 17.28           N  
ATOM   2425  CA  GLU B  14      59.469 -80.250  36.656  1.00 17.28           C  
ATOM   2426  C   GLU B  14      58.344 -79.375  36.188  1.00 17.28           C  
ATOM   2427  CB  GLU B  14      58.906 -81.625  37.125  1.00 17.28           C  
ATOM   2428  O   GLU B  14      57.406 -79.125  36.938  1.00 17.28           O  
ATOM   2429  CG  GLU B  14      59.812 -82.812  36.781  1.00 17.28           C  
ATOM   2430  CD  GLU B  14      59.375 -84.125  37.438  1.00 17.28           C  
ATOM   2431  OE1 GLU B  14      59.938 -85.188  37.094  1.00 17.28           O  
ATOM   2432  OE2 GLU B  14      58.500 -84.062  38.312  1.00 17.28           O  
ATOM   2433  N   SER B  15      58.562 -78.375  35.312  1.00 19.38           N  
ATOM   2434  CA  SER B  15      57.781 -77.250  34.781  1.00 19.38           C  
ATOM   2435  C   SER B  15      56.625 -77.750  33.938  1.00 19.38           C  
ATOM   2436  CB  SER B  15      58.688 -76.312  33.938  1.00 19.38           C  
ATOM   2437  O   SER B  15      56.125 -77.000  33.094  1.00 19.38           O  
ATOM   2438  OG  SER B  15      59.781 -75.875  34.719  1.00 19.38           O  
ATOM   2439  N   ARG B  16      56.062 -78.938  34.219  1.00 16.23           N  
ATOM   2440  CA  ARG B  16      55.344 -79.562  33.094  1.00 16.23           C  
ATOM   2441  C   ARG B  16      54.281 -78.625  32.531  1.00 16.23           C  
ATOM   2442  CB  ARG B  16      54.719 -80.875  33.562  1.00 16.23           C  
ATOM   2443  O   ARG B  16      53.906 -77.625  33.156  1.00 16.23           O  
ATOM   2444  CG  ARG B  16      55.594 -82.062  33.312  1.00 16.23           C  
ATOM   2445  CD  ARG B  16      54.906 -83.375  33.719  1.00 16.23           C  
ATOM   2446  NE  ARG B  16      55.719 -84.562  33.406  1.00 16.23           N  
ATOM   2447  NH1 ARG B  16      54.188 -86.062  34.219  1.00 16.23           N  
ATOM   2448  NH2 ARG B  16      56.188 -86.812  33.375  1.00 16.23           N  
ATOM   2449  CZ  ARG B  16      55.375 -85.812  33.656  1.00 16.23           C  
ATOM   2450  N   ALA B  17      53.031 -79.188  32.156  1.00 17.42           N  
ATOM   2451  CA  ALA B  17      52.406 -79.438  30.844  1.00 17.42           C  
ATOM   2452  C   ALA B  17      51.375 -78.375  30.531  1.00 17.42           C  
ATOM   2453  CB  ALA B  17      51.750 -80.812  30.812  1.00 17.42           C  
ATOM   2454  O   ALA B  17      51.406 -77.750  29.453  1.00 17.42           O  
ATOM   2455  N   GLY B  18      50.062 -78.375  31.109  1.00 17.92           N  
ATOM   2456  CA  GLY B  18      48.938 -78.750  30.266  1.00 17.92           C  
ATOM   2457  C   GLY B  18      48.250 -77.562  29.609  1.00 17.92           C  
ATOM   2458  O   GLY B  18      48.625 -76.438  29.859  1.00 17.92           O  
ATOM   2459  N   PRO B  19      46.812 -77.625  29.469  1.00 19.67           N  
ATOM   2460  CA  PRO B  19      45.938 -77.438  28.297  1.00 19.67           C  
ATOM   2461  C   PRO B  19      45.625 -75.938  28.031  1.00 19.67           C  
ATOM   2462  CB  PRO B  19      44.688 -78.188  28.656  1.00 19.67           C  
ATOM   2463  O   PRO B  19      45.781 -75.125  28.922  1.00 19.67           O  
ATOM   2464  CG  PRO B  19      44.719 -78.375  30.141  1.00 19.67           C  
ATOM   2465  CD  PRO B  19      46.125 -78.000  30.609  1.00 19.67           C  
ATOM   2466  N   ALA B  20      45.031 -75.625  26.766  1.00 19.83           N  
ATOM   2467  CA  ALA B  20      44.844 -74.562  25.797  1.00 19.83           C  
ATOM   2468  C   ALA B  20      43.875 -73.500  26.344  1.00 19.83           C  
ATOM   2469  CB  ALA B  20      44.312 -75.125  24.484  1.00 19.83           C  
ATOM   2470  O   ALA B  20      42.719 -73.812  26.625  1.00 19.83           O  
ATOM   2471  N   ALA B  21      44.188 -72.750  27.312  1.00 20.53           N  
ATOM   2472  CA  ALA B  21      43.312 -71.812  28.000  1.00 20.53           C  
ATOM   2473  C   ALA B  21      42.594 -70.875  27.016  1.00 20.53           C  
ATOM   2474  CB  ALA B  21      44.125 -71.000  29.000  1.00 20.53           C  
ATOM   2475  O   ALA B  21      43.250 -70.125  26.297  1.00 20.53           O  
ATOM   2476  N   ARG B  22      41.500 -71.500  26.438  1.00 21.16           N  
ATOM   2477  CA  ARG B  22      40.750 -70.812  25.359  1.00 21.16           C  
ATOM   2478  C   ARG B  22      40.531 -69.375  25.656  1.00 21.16           C  
ATOM   2479  CB  ARG B  22      39.406 -71.500  25.125  1.00 21.16           C  
ATOM   2480  O   ARG B  22      40.312 -69.000  26.797  1.00 21.16           O  
ATOM   2481  CG  ARG B  22      39.531 -72.812  24.297  1.00 21.16           C  
ATOM   2482  CD  ARG B  22      38.156 -73.375  24.000  1.00 21.16           C  
ATOM   2483  NE  ARG B  22      38.250 -74.625  23.234  1.00 21.16           N  
ATOM   2484  NH1 ARG B  22      36.219 -74.375  22.156  1.00 21.16           N  
ATOM   2485  NH2 ARG B  22      37.531 -76.188  21.734  1.00 21.16           N  
ATOM   2486  CZ  ARG B  22      37.312 -75.062  22.375  1.00 21.16           C  
ATOM   2487  N   PRO B  23      41.062 -68.438  24.812  1.00 21.20           N  
ATOM   2488  CA  PRO B  23      41.219 -67.000  25.047  1.00 21.20           C  
ATOM   2489  C   PRO B  23      39.906 -66.375  25.484  1.00 21.20           C  
ATOM   2490  CB  PRO B  23      41.656 -66.500  23.672  1.00 21.20           C  
ATOM   2491  O   PRO B  23      38.812 -66.750  25.016  1.00 21.20           O  
ATOM   2492  CG  PRO B  23      41.469 -67.625  22.750  1.00 21.20           C  
ATOM   2493  CD  PRO B  23      41.000 -68.812  23.547  1.00 21.20           C  
ATOM   2494  N   PRO B  24      39.656 -66.125  26.844  1.00 21.66           N  
ATOM   2495  CA  PRO B  24      38.375 -65.625  27.266  1.00 21.66           C  
ATOM   2496  C   PRO B  24      37.781 -64.562  26.297  1.00 21.66           C  
ATOM   2497  CB  PRO B  24      38.656 -65.000  28.625  1.00 21.66           C  
ATOM   2498  O   PRO B  24      38.531 -63.844  25.656  1.00 21.66           O  
ATOM   2499  CG  PRO B  24      40.125 -64.750  28.641  1.00 21.66           C  
ATOM   2500  CD  PRO B  24      40.750 -65.562  27.547  1.00 21.66           C  
ATOM   2501  N   GLU B  25      36.656 -64.938  25.609  1.00 22.11           N  
ATOM   2502  CA  GLU B  25      35.906 -64.188  24.609  1.00 22.11           C  
ATOM   2503  C   GLU B  25      35.781 -62.688  24.969  1.00 22.11           C  
ATOM   2504  CB  GLU B  25      34.500 -64.812  24.438  1.00 22.11           C  
ATOM   2505  O   GLU B  25      35.594 -62.344  26.141  1.00 22.11           O  
ATOM   2506  CG  GLU B  25      34.438 -65.938  23.406  1.00 22.11           C  
ATOM   2507  CD  GLU B  25      33.031 -66.375  23.109  1.00 22.11           C  
ATOM   2508  OE1 GLU B  25      32.844 -67.125  22.125  1.00 22.11           O  
ATOM   2509  OE2 GLU B  25      32.094 -66.000  23.859  1.00 22.11           O  
ATOM   2510  N   PRO B  26      36.375 -61.750  24.172  1.00 21.41           N  
ATOM   2511  CA  PRO B  26      36.562 -60.344  24.438  1.00 21.41           C  
ATOM   2512  C   PRO B  26      35.312 -59.719  25.062  1.00 21.41           C  
ATOM   2513  CB  PRO B  26      36.844 -59.750  23.062  1.00 21.41           C  
ATOM   2514  O   PRO B  26      34.188 -60.188  24.812  1.00 21.41           O  
ATOM   2515  CG  PRO B  26      36.438 -60.812  22.094  1.00 21.41           C  
ATOM   2516  CD  PRO B  26      36.156 -62.062  22.859  1.00 21.41           C  
ATOM   2517  N   THR B  27      35.312 -59.219  26.297  1.00 22.39           N  
ATOM   2518  CA  THR B  27      34.312 -58.469  27.047  1.00 22.39           C  
ATOM   2519  C   THR B  27      33.656 -57.406  26.156  1.00 22.39           C  
ATOM   2520  CB  THR B  27      34.906 -57.781  28.297  1.00 22.39           C  
ATOM   2521  O   THR B  27      34.344 -56.531  25.625  1.00 22.39           O  
ATOM   2522  CG2 THR B  27      34.438 -58.469  29.562  1.00 22.39           C  
ATOM   2523  OG1 THR B  27      36.344 -57.875  28.219  1.00 22.39           O  
ATOM   2524  N   ALA B  28      32.656 -57.750  25.266  1.00 22.39           N  
ATOM   2525  CA  ALA B  28      31.953 -56.938  24.281  1.00 22.39           C  
ATOM   2526  C   ALA B  28      31.578 -55.562  24.891  1.00 22.39           C  
ATOM   2527  CB  ALA B  28      30.703 -57.625  23.766  1.00 22.39           C  
ATOM   2528  O   ALA B  28      31.031 -55.500  25.984  1.00 22.39           O  
ATOM   2529  N   GLU B  29      32.469 -54.531  24.766  1.00 22.78           N  
ATOM   2530  CA  GLU B  29      32.312 -53.125  25.156  1.00 22.78           C  
ATOM   2531  C   GLU B  29      30.891 -52.656  24.906  1.00 22.78           C  
ATOM   2532  CB  GLU B  29      33.312 -52.250  24.375  1.00 22.78           C  
ATOM   2533  O   GLU B  29      30.344 -52.844  23.812  1.00 22.78           O  
ATOM   2534  CG  GLU B  29      34.688 -52.156  25.031  1.00 22.78           C  
ATOM   2535  CD  GLU B  29      35.625 -51.219  24.297  1.00 22.78           C  
ATOM   2536  OE1 GLU B  29      36.719 -50.938  24.828  1.00 22.78           O  
ATOM   2537  OE2 GLU B  29      35.281 -50.781  23.188  1.00 22.78           O  
ATOM   2538  N   ARG B  30      29.984 -52.656  25.922  1.00 23.25           N  
ATOM   2539  CA  ARG B  30      28.594 -52.250  25.953  1.00 23.25           C  
ATOM   2540  C   ARG B  30      28.375 -50.969  25.188  1.00 23.25           C  
ATOM   2541  CB  ARG B  30      28.109 -52.094  27.406  1.00 23.25           C  
ATOM   2542  O   ARG B  30      28.969 -49.938  25.500  1.00 23.25           O  
ATOM   2543  CG  ARG B  30      27.609 -53.375  28.031  1.00 23.25           C  
ATOM   2544  CD  ARG B  30      27.141 -53.188  29.469  1.00 23.25           C  
ATOM   2545  NE  ARG B  30      26.641 -54.406  30.062  1.00 23.25           N  
ATOM   2546  NH1 ARG B  30      26.328 -53.500  32.156  1.00 23.25           N  
ATOM   2547  NH2 ARG B  30      25.812 -55.719  31.766  1.00 23.25           N  
ATOM   2548  CZ  ARG B  30      26.266 -54.531  31.328  1.00 23.25           C  
ATOM   2549  N   ALA B  31      28.297 -50.938  23.828  1.00 24.45           N  
ATOM   2550  CA  ALA B  31      27.984 -49.844  22.938  1.00 24.45           C  
ATOM   2551  C   ALA B  31      26.875 -48.938  23.531  1.00 24.45           C  
ATOM   2552  CB  ALA B  31      27.562 -50.344  21.562  1.00 24.45           C  
ATOM   2553  O   ALA B  31      25.844 -49.469  23.953  1.00 24.45           O  
ATOM   2554  N   HIS B  32      27.234 -47.906  24.328  1.00 25.12           N  
ATOM   2555  CA  HIS B  32      26.391 -46.906  24.953  1.00 25.12           C  
ATOM   2556  C   HIS B  32      25.266 -46.469  24.016  1.00 25.12           C  
ATOM   2557  CB  HIS B  32      27.219 -45.688  25.391  1.00 25.12           C  
ATOM   2558  O   HIS B  32      25.531 -46.031  22.891  1.00 25.12           O  
ATOM   2559  CG  HIS B  32      28.031 -45.938  26.625  1.00 25.12           C  
ATOM   2560  CD2 HIS B  32      29.359 -46.094  26.797  1.00 25.12           C  
ATOM   2561  ND1 HIS B  32      27.469 -46.000  27.875  1.00 25.12           N  
ATOM   2562  CE1 HIS B  32      28.406 -46.219  28.766  1.00 25.12           C  
ATOM   2563  NE2 HIS B  32      29.578 -46.281  28.141  1.00 25.12           N  
ATOM   2564  N   SER B  33      24.156 -47.156  23.891  1.00 28.39           N  
ATOM   2565  CA  SER B  33      22.922 -46.938  23.125  1.00 28.39           C  
ATOM   2566  C   SER B  33      22.438 -45.500  23.234  1.00 28.39           C  
ATOM   2567  CB  SER B  33      21.828 -47.906  23.594  1.00 28.39           C  
ATOM   2568  O   SER B  33      22.266 -45.000  24.344  1.00 28.39           O  
ATOM   2569  OG  SER B  33      21.406 -47.562  24.906  1.00 28.39           O  
ATOM   2570  N   VAL B  34      22.953 -44.625  22.375  1.00 27.52           N  
ATOM   2571  CA  VAL B  34      22.500 -43.219  22.375  1.00 27.52           C  
ATOM   2572  C   VAL B  34      21.000 -43.156  22.562  1.00 27.52           C  
ATOM   2573  CB  VAL B  34      22.906 -42.500  21.062  1.00 27.52           C  
ATOM   2574  O   VAL B  34      20.250 -43.844  21.859  1.00 27.52           O  
ATOM   2575  CG1 VAL B  34      22.422 -41.062  21.062  1.00 27.52           C  
ATOM   2576  CG2 VAL B  34      24.422 -42.562  20.859  1.00 27.52           C  
ATOM   2577  N   ASP B  35      20.516 -42.844  23.734  1.00 31.16           N  
ATOM   2578  CA  ASP B  35      19.094 -42.781  24.094  1.00 31.16           C  
ATOM   2579  C   ASP B  35      18.297 -42.031  23.031  1.00 31.16           C  
ATOM   2580  CB  ASP B  35      18.906 -42.125  25.469  1.00 31.16           C  
ATOM   2581  O   ASP B  35      18.656 -40.906  22.672  1.00 31.16           O  
ATOM   2582  CG  ASP B  35      17.469 -42.188  25.953  1.00 31.16           C  
ATOM   2583  OD1 ASP B  35      16.688 -43.031  25.453  1.00 31.16           O  
ATOM   2584  OD2 ASP B  35      17.125 -41.375  26.844  1.00 31.16           O  
ATOM   2585  N   PRO B  36      17.500 -42.625  22.172  1.00 31.19           N  
ATOM   2586  CA  PRO B  36      16.734 -41.969  21.094  1.00 31.19           C  
ATOM   2587  C   PRO B  36      16.016 -40.719  21.578  1.00 31.19           C  
ATOM   2588  CB  PRO B  36      15.727 -43.031  20.688  1.00 31.19           C  
ATOM   2589  O   PRO B  36      15.820 -39.781  20.781  1.00 31.19           O  
ATOM   2590  CG  PRO B  36      16.141 -44.281  21.438  1.00 31.19           C  
ATOM   2591  CD  PRO B  36      17.156 -43.875  22.469  1.00 31.19           C  
ATOM   2592  N   ARG B  37      15.672 -40.656  22.891  1.00 33.16           N  
ATOM   2593  CA  ARG B  37      15.039 -39.438  23.406  1.00 33.16           C  
ATOM   2594  C   ARG B  37      15.992 -38.250  23.359  1.00 33.16           C  
ATOM   2595  CB  ARG B  37      14.555 -39.656  24.844  1.00 33.16           C  
ATOM   2596  O   ARG B  37      15.617 -37.156  22.938  1.00 33.16           O  
ATOM   2597  CG  ARG B  37      13.555 -38.625  25.312  1.00 33.16           C  
ATOM   2598  CD  ARG B  37      13.016 -38.938  26.703  1.00 33.16           C  
ATOM   2599  NE  ARG B  37      11.945 -38.031  27.109  1.00 33.16           N  
ATOM   2600  NH1 ARG B  37      12.375 -38.188  29.359  1.00 33.16           N  
ATOM   2601  NH2 ARG B  37      10.672 -36.844  28.609  1.00 33.16           N  
ATOM   2602  CZ  ARG B  37      11.672 -37.688  28.359  1.00 33.16           C  
ATOM   2603  N   ASP B  38      17.234 -38.500  23.859  1.00 36.31           N  
ATOM   2604  CA  ASP B  38      18.172 -37.406  23.969  1.00 36.31           C  
ATOM   2605  C   ASP B  38      18.531 -36.844  22.594  1.00 36.31           C  
ATOM   2606  CB  ASP B  38      19.453 -37.844  24.688  1.00 36.31           C  
ATOM   2607  O   ASP B  38      18.688 -35.625  22.422  1.00 36.31           O  
ATOM   2608  CG  ASP B  38      19.250 -38.031  26.172  1.00 36.31           C  
ATOM   2609  OD1 ASP B  38      18.250 -37.531  26.719  1.00 36.31           O  
ATOM   2610  OD2 ASP B  38      20.125 -38.688  26.812  1.00 36.31           O  
ATOM   2611  N   ALA B  39      18.516 -37.750  21.578  1.00 34.41           N  
ATOM   2612  CA  ALA B  39      18.766 -37.344  20.203  1.00 34.41           C  
ATOM   2613  C   ALA B  39      17.625 -36.500  19.656  1.00 34.41           C  
ATOM   2614  CB  ALA B  39      19.000 -38.562  19.312  1.00 34.41           C  
ATOM   2615  O   ALA B  39      17.844 -35.500  18.969  1.00 34.41           O  
ATOM   2616  N   TRP B  40      16.391 -36.938  20.141  1.00 31.84           N  
ATOM   2617  CA  TRP B  40      15.219 -36.188  19.719  1.00 31.84           C  
ATOM   2618  C   TRP B  40      15.141 -34.875  20.453  1.00 31.84           C  
ATOM   2619  CB  TRP B  40      13.945 -37.000  19.969  1.00 31.84           C  
ATOM   2620  O   TRP B  40      14.859 -33.812  19.844  1.00 31.84           O  
ATOM   2621  CG  TRP B  40      12.672 -36.250  19.688  1.00 31.84           C  
ATOM   2622  CD1 TRP B  40      11.711 -35.906  20.594  1.00 31.84           C  
ATOM   2623  CD2 TRP B  40      12.234 -35.781  18.422  1.00 31.84           C  
ATOM   2624  CE2 TRP B  40      10.992 -35.125  18.625  1.00 31.84           C  
ATOM   2625  CE3 TRP B  40      12.773 -35.812  17.125  1.00 31.84           C  
ATOM   2626  NE1 TRP B  40      10.695 -35.219  19.953  1.00 31.84           N  
ATOM   2627  CH2 TRP B  40      10.828 -34.594  16.328  1.00 31.84           C  
ATOM   2628  CZ2 TRP B  40      10.281 -34.531  17.578  1.00 31.84           C  
ATOM   2629  CZ3 TRP B  40      12.055 -35.219  16.094  1.00 31.84           C  
ATOM   2630  N   MET B  41      15.383 -34.781  21.719  1.00 34.41           N  
ATOM   2631  CA  MET B  41      15.359 -33.531  22.469  1.00 34.41           C  
ATOM   2632  C   MET B  41      16.328 -32.531  21.875  1.00 34.41           C  
ATOM   2633  CB  MET B  41      15.703 -33.781  23.938  1.00 34.41           C  
ATOM   2634  O   MET B  41      16.031 -31.328  21.812  1.00 34.41           O  
ATOM   2635  CG  MET B  41      14.555 -34.344  24.750  1.00 34.41           C  
ATOM   2636  SD  MET B  41      13.359 -33.062  25.297  1.00 34.41           S  
ATOM   2637  CE  MET B  41      14.359 -32.219  26.547  1.00 34.41           C  
ATOM   2638  N   LEU B  42      17.516 -32.938  21.375  1.00 37.78           N  
ATOM   2639  CA  LEU B  42      18.484 -32.062  20.734  1.00 37.78           C  
ATOM   2640  C   LEU B  42      17.922 -31.500  19.422  1.00 37.78           C  
ATOM   2641  CB  LEU B  42      19.781 -32.812  20.469  1.00 37.78           C  
ATOM   2642  O   LEU B  42      18.109 -30.312  19.125  1.00 37.78           O  
ATOM   2643  CG  LEU B  42      21.000 -32.344  21.281  1.00 37.78           C  
ATOM   2644  CD1 LEU B  42      21.781 -33.562  21.797  1.00 37.78           C  
ATOM   2645  CD2 LEU B  42      21.906 -31.453  20.453  1.00 37.78           C  
ATOM   2646  N   PHE B  43      17.188 -32.375  18.734  1.00 32.81           N  
ATOM   2647  CA  PHE B  43      16.531 -31.938  17.500  1.00 32.81           C  
ATOM   2648  C   PHE B  43      15.422 -30.953  17.781  1.00 32.81           C  
ATOM   2649  CB  PHE B  43      15.984 -33.156  16.734  1.00 32.81           C  
ATOM   2650  O   PHE B  43      15.312 -29.922  17.125  1.00 32.81           O  
ATOM   2651  CG  PHE B  43      15.266 -32.781  15.461  1.00 32.81           C  
ATOM   2652  CD1 PHE B  43      13.875 -32.781  15.406  1.00 32.81           C  
ATOM   2653  CD2 PHE B  43      15.977 -32.438  14.320  1.00 32.81           C  
ATOM   2654  CE1 PHE B  43      13.211 -32.438  14.234  1.00 32.81           C  
ATOM   2655  CE2 PHE B  43      15.320 -32.094  13.141  1.00 32.81           C  
ATOM   2656  CZ  PHE B  43      13.930 -32.125  13.102  1.00 32.81           C  
ATOM   2657  N   VAL B  44      14.641 -31.234  18.797  1.00 33.44           N  
ATOM   2658  CA  VAL B  44      13.539 -30.344  19.156  1.00 33.44           C  
ATOM   2659  C   VAL B  44      14.094 -29.000  19.594  1.00 33.44           C  
ATOM   2660  CB  VAL B  44      12.656 -30.953  20.266  1.00 33.44           C  
ATOM   2661  O   VAL B  44      13.531 -27.953  19.266  1.00 33.44           O  
ATOM   2662  CG1 VAL B  44      11.656 -29.922  20.781  1.00 33.44           C  
ATOM   2663  CG2 VAL B  44      11.938 -32.188  19.750  1.00 33.44           C  
ATOM   2664  N   ARG B  45      15.047 -29.016  20.453  1.00 32.41           N  
ATOM   2665  CA  ARG B  45      15.617 -27.781  20.953  1.00 32.41           C  
ATOM   2666  C   ARG B  45      16.125 -26.891  19.812  1.00 32.41           C  
ATOM   2667  CB  ARG B  45      16.766 -28.078  21.938  1.00 32.41           C  
ATOM   2668  O   ARG B  45      16.031 -25.672  19.891  1.00 32.41           O  
ATOM   2669  CG  ARG B  45      16.359 -27.938  23.391  1.00 32.41           C  
ATOM   2670  CD  ARG B  45      17.547 -28.172  24.328  1.00 32.41           C  
ATOM   2671  NE  ARG B  45      17.125 -28.469  25.688  1.00 32.41           N  
ATOM   2672  NH1 ARG B  45      19.188 -29.172  26.406  1.00 32.41           N  
ATOM   2673  NH2 ARG B  45      17.406 -29.156  27.859  1.00 32.41           N  
ATOM   2674  CZ  ARG B  45      17.906 -28.938  26.656  1.00 32.41           C  
ATOM   2675  N   GLN B  46      16.766 -27.516  18.797  1.00 29.58           N  
ATOM   2676  CA  GLN B  46      17.344 -26.766  17.688  1.00 29.58           C  
ATOM   2677  C   GLN B  46      16.266 -26.391  16.656  1.00 29.58           C  
ATOM   2678  CB  GLN B  46      18.453 -27.578  17.016  1.00 29.58           C  
ATOM   2679  O   GLN B  46      16.516 -25.562  15.781  1.00 29.58           O  
ATOM   2680  CG  GLN B  46      19.859 -27.219  17.469  1.00 29.58           C  
ATOM   2681  CD  GLN B  46      20.922 -28.062  16.828  1.00 29.58           C  
ATOM   2682  NE2 GLN B  46      22.188 -27.812  17.203  1.00 29.58           N  
ATOM   2683  OE1 GLN B  46      20.641 -28.938  16.016  1.00 29.58           O  
ATOM   2684  N   SER B  47      15.148 -27.047  16.828  1.00 28.80           N  
ATOM   2685  CA  SER B  47      14.133 -26.875  15.805  1.00 28.80           C  
ATOM   2686  C   SER B  47      13.406 -25.531  15.953  1.00 28.80           C  
ATOM   2687  CB  SER B  47      13.117 -28.016  15.852  1.00 28.80           C  
ATOM   2688  O   SER B  47      12.773 -25.062  15.008  1.00 28.80           O  
ATOM   2689  OG  SER B  47      12.445 -28.031  17.094  1.00 28.80           O  
ATOM   2690  N   ASP B  48      13.141 -25.188  17.234  1.00 28.44           N  
ATOM   2691  CA  ASP B  48      12.500 -23.891  17.438  1.00 28.44           C  
ATOM   2692  C   ASP B  48      13.508 -22.750  17.266  1.00 28.44           C  
ATOM   2693  CB  ASP B  48      11.836 -23.812  18.812  1.00 28.44           C  
ATOM   2694  O   ASP B  48      13.219 -21.609  17.641  1.00 28.44           O  
ATOM   2695  CG  ASP B  48      10.531 -24.594  18.875  1.00 28.44           C  
ATOM   2696  OD1 ASP B  48       9.883 -24.797  17.828  1.00 28.44           O  
ATOM   2697  OD2 ASP B  48      10.148 -25.000  20.000  1.00 28.44           O  
ATOM   2698  N   LYS B  49      14.852 -22.812  17.109  1.00 26.53           N  
ATOM   2699  CA  LYS B  49      15.844 -21.766  16.844  1.00 26.53           C  
ATOM   2700  C   LYS B  49      15.828 -21.359  15.383  1.00 26.53           C  
ATOM   2701  CB  LYS B  49      17.234 -22.234  17.250  1.00 26.53           C  
ATOM   2702  O   LYS B  49      15.406 -22.125  14.516  1.00 26.53           O  
ATOM   2703  CG  LYS B  49      17.531 -22.094  18.734  1.00 26.53           C  
ATOM   2704  CD  LYS B  49      18.969 -22.500  19.062  1.00 26.53           C  
ATOM   2705  CE  LYS B  49      19.250 -22.391  20.562  1.00 26.53           C  
ATOM   2706  NZ  LYS B  49      20.625 -22.859  20.891  1.00 26.53           N  
ATOM   2707  N   GLY B  50      15.617 -20.453  14.500  1.00 24.56           N  
ATOM   2708  CA  GLY B  50      15.219 -19.547  13.445  1.00 24.56           C  
ATOM   2709  C   GLY B  50      13.727 -19.281  13.422  1.00 24.56           C  
ATOM   2710  O   GLY B  50      13.109 -19.047  14.469  1.00 24.56           O  
ATOM   2711  N   VAL B  51      13.008 -19.562  12.211  1.00 24.73           N  
ATOM   2712  CA  VAL B  51      11.672 -19.141  11.797  1.00 24.73           C  
ATOM   2713  C   VAL B  51      10.617 -19.766  12.703  1.00 24.73           C  
ATOM   2714  CB  VAL B  51      11.398 -19.500  10.320  1.00 24.73           C  
ATOM   2715  O   VAL B  51       9.453 -19.359  12.688  1.00 24.73           O  
ATOM   2716  CG1 VAL B  51       9.977 -19.094   9.922  1.00 24.73           C  
ATOM   2717  CG2 VAL B  51      12.422 -18.828   9.406  1.00 24.73           C  
ATOM   2718  N   ASN B  52      10.906 -20.781  13.398  1.00 24.48           N  
ATOM   2719  CA  ASN B  52       9.852 -21.547  14.047  1.00 24.48           C  
ATOM   2720  C   ASN B  52       9.516 -20.984  15.422  1.00 24.48           C  
ATOM   2721  CB  ASN B  52      10.242 -23.031  14.156  1.00 24.48           C  
ATOM   2722  O   ASN B  52       8.930 -21.688  16.250  1.00 24.48           O  
ATOM   2723  CG  ASN B  52      10.492 -23.672  12.805  1.00 24.48           C  
ATOM   2724  ND2 ASN B  52      11.438 -24.609  12.758  1.00 24.48           N  
ATOM   2725  OD1 ASN B  52       9.844 -23.328  11.812  1.00 24.48           O  
ATOM   2726  N   GLY B  53       9.953 -19.781  15.852  1.00 24.17           N  
ATOM   2727  CA  GLY B  53       9.812 -19.203  17.172  1.00 24.17           C  
ATOM   2728  C   GLY B  53       8.375 -18.922  17.562  1.00 24.17           C  
ATOM   2729  O   GLY B  53       7.609 -18.375  16.766  1.00 24.17           O  
ATOM   2730  N   LYS B  54       7.691 -19.750  18.344  1.00 24.39           N  
ATOM   2731  CA  LYS B  54       6.336 -19.656  18.891  1.00 24.39           C  
ATOM   2732  C   LYS B  54       6.156 -18.375  19.688  1.00 24.39           C  
ATOM   2733  CB  LYS B  54       6.027 -20.875  19.750  1.00 24.39           C  
ATOM   2734  O   LYS B  54       7.051 -17.969  20.438  1.00 24.39           O  
ATOM   2735  CG  LYS B  54       5.367 -22.016  19.000  1.00 24.39           C  
ATOM   2736  CD  LYS B  54       5.051 -23.188  19.938  1.00 24.39           C  
ATOM   2737  CE  LYS B  54       4.430 -24.344  19.172  1.00 24.39           C  
ATOM   2738  NZ  LYS B  54       4.195 -25.531  20.062  1.00 24.39           N  
ATOM   2739  N   LYS B  55       5.172 -17.547  19.328  1.00 21.31           N  
ATOM   2740  CA  LYS B  55       4.691 -16.328  19.969  1.00 21.31           C  
ATOM   2741  C   LYS B  55       4.250 -16.594  21.406  1.00 21.31           C  
ATOM   2742  CB  LYS B  55       3.533 -15.727  19.172  1.00 21.31           C  
ATOM   2743  O   LYS B  55       3.461 -17.516  21.656  1.00 21.31           O  
ATOM   2744  CG  LYS B  55       3.969 -14.719  18.109  1.00 21.31           C  
ATOM   2745  CD  LYS B  55       2.771 -14.078  17.422  1.00 21.31           C  
ATOM   2746  CE  LYS B  55       3.205 -13.078  16.359  1.00 21.31           C  
ATOM   2747  NZ  LYS B  55       2.035 -12.445  15.680  1.00 21.31           N  
ATOM   2748  N   ARG B  56       5.090 -16.359  22.406  1.00 20.66           N  
ATOM   2749  CA  ARG B  56       4.953 -16.484  23.844  1.00 20.66           C  
ATOM   2750  C   ARG B  56       3.762 -15.672  24.344  1.00 20.66           C  
ATOM   2751  CB  ARG B  56       6.230 -16.016  24.547  1.00 20.66           C  
ATOM   2752  O   ARG B  56       3.695 -14.453  24.141  1.00 20.66           O  
ATOM   2753  CG  ARG B  56       7.223 -17.141  24.812  1.00 20.66           C  
ATOM   2754  CD  ARG B  56       8.414 -16.656  25.641  1.00 20.66           C  
ATOM   2755  NE  ARG B  56       9.281 -17.766  26.031  1.00 20.66           N  
ATOM   2756  NH1 ARG B  56      10.859 -16.422  27.062  1.00 20.66           N  
ATOM   2757  NH2 ARG B  56      11.133 -18.703  27.000  1.00 20.66           N  
ATOM   2758  CZ  ARG B  56      10.422 -17.625  26.703  1.00 20.66           C  
ATOM   2759  N   SER B  57       2.504 -16.125  24.281  1.00 21.62           N  
ATOM   2760  CA  SER B  57       1.382 -15.445  24.906  1.00 21.62           C  
ATOM   2761  C   SER B  57       1.605 -15.281  26.406  1.00 21.62           C  
ATOM   2762  CB  SER B  57       0.079 -16.203  24.656  1.00 21.62           C  
ATOM   2763  O   SER B  57       1.832 -16.266  27.125  1.00 21.62           O  
ATOM   2764  OG  SER B  57      -0.934 -15.781  25.562  1.00 21.62           O  
ATOM   2765  N   ARG B  58       2.330 -14.156  26.859  1.00 20.08           N  
ATOM   2766  CA  ARG B  58       2.697 -13.734  28.203  1.00 20.08           C  
ATOM   2767  C   ARG B  58       1.459 -13.492  29.062  1.00 20.08           C  
ATOM   2768  CB  ARG B  58       3.559 -12.477  28.156  1.00 20.08           C  
ATOM   2769  O   ARG B  58       0.830 -12.438  28.969  1.00 20.08           O  
ATOM   2770  CG  ARG B  58       5.051 -12.742  28.062  1.00 20.08           C  
ATOM   2771  CD  ARG B  58       5.867 -11.469  28.188  1.00 20.08           C  
ATOM   2772  NE  ARG B  58       7.301 -11.742  28.156  1.00 20.08           N  
ATOM   2773  NH1 ARG B  58       7.934  -9.523  28.359  1.00 20.08           N  
ATOM   2774  NH2 ARG B  58       9.523 -11.164  28.188  1.00 20.08           N  
ATOM   2775  CZ  ARG B  58       8.250 -10.812  28.234  1.00 20.08           C  
ATOM   2776  N   GLY B  59       0.462 -14.273  29.234  1.00 19.61           N  
ATOM   2777  CA  GLY B  59      -0.643 -13.781  30.031  1.00 19.61           C  
ATOM   2778  C   GLY B  59      -0.272 -13.570  31.484  1.00 19.61           C  
ATOM   2779  O   GLY B  59      -1.140 -13.305  32.312  1.00 19.61           O  
ATOM   2780  N   LYS B  60       0.941 -13.758  31.953  1.00 18.28           N  
ATOM   2781  CA  LYS B  60       0.895 -13.867  33.406  1.00 18.28           C  
ATOM   2782  C   LYS B  60       0.498 -12.531  34.031  1.00 18.28           C  
ATOM   2783  CB  LYS B  60       2.246 -14.320  33.938  1.00 18.28           C  
ATOM   2784  O   LYS B  60       0.878 -11.469  33.562  1.00 18.28           O  
ATOM   2785  CG  LYS B  60       2.389 -15.836  34.062  1.00 18.28           C  
ATOM   2786  CD  LYS B  60       3.729 -16.234  34.656  1.00 18.28           C  
ATOM   2787  CE  LYS B  60       3.871 -17.734  34.781  1.00 18.28           C  
ATOM   2788  NZ  LYS B  60       5.199 -18.141  35.344  1.00 18.28           N  
ATOM   2789  N   ALA B  61      -0.486 -12.500  34.938  1.00 20.48           N  
ATOM   2790  CA  ALA B  61      -1.260 -11.633  35.844  1.00 20.48           C  
ATOM   2791  C   ALA B  61      -0.359 -10.953  36.844  1.00 20.48           C  
ATOM   2792  CB  ALA B  61      -2.354 -12.430  36.531  1.00 20.48           C  
ATOM   2793  O   ALA B  61      -0.846 -10.312  37.781  1.00 20.48           O  
ATOM   2794  N   LYS B  62       1.027 -10.859  36.531  1.00 19.23           N  
ATOM   2795  CA  LYS B  62       1.731 -10.555  37.750  1.00 19.23           C  
ATOM   2796  C   LYS B  62       1.261  -9.227  38.344  1.00 19.23           C  
ATOM   2797  CB  LYS B  62       3.242 -10.516  37.531  1.00 19.23           C  
ATOM   2798  O   LYS B  62       0.860  -8.320  37.625  1.00 19.23           O  
ATOM   2799  CG  LYS B  62       3.920 -11.875  37.625  1.00 19.23           C  
ATOM   2800  CD  LYS B  62       5.434 -11.750  37.531  1.00 19.23           C  
ATOM   2801  CE  LYS B  62       6.117 -13.102  37.656  1.00 19.23           C  
ATOM   2802  NZ  LYS B  62       7.605 -12.984  37.594  1.00 19.23           N  
ATOM   2803  N   LYS B  63       1.213  -9.172  39.688  1.00 19.48           N  
ATOM   2804  CA  LYS B  63       0.852  -8.242  40.781  1.00 19.48           C  
ATOM   2805  C   LYS B  63       1.689  -6.969  40.688  1.00 19.48           C  
ATOM   2806  CB  LYS B  63       1.021  -8.906  42.125  1.00 19.48           C  
ATOM   2807  O   LYS B  63       2.920  -7.027  40.750  1.00 19.48           O  
ATOM   2808  CG  LYS B  63      -0.281  -9.414  42.750  1.00 19.48           C  
ATOM   2809  CD  LYS B  63      -0.048 -10.062  44.094  1.00 19.48           C  
ATOM   2810  CE  LYS B  63      -1.346 -10.586  44.688  1.00 19.48           C  
ATOM   2811  NZ  LYS B  63      -1.115 -11.266  46.000  1.00 19.48           N  
ATOM   2812  N   LEU B  64       1.311  -5.977  39.875  1.00 19.30           N  
ATOM   2813  CA  LEU B  64       1.941  -4.727  39.469  1.00 19.30           C  
ATOM   2814  C   LEU B  64       2.354  -3.900  40.688  1.00 19.30           C  
ATOM   2815  CB  LEU B  64       0.995  -3.914  38.562  1.00 19.30           C  
ATOM   2816  O   LEU B  64       1.516  -3.254  41.312  1.00 19.30           O  
ATOM   2817  CG  LEU B  64       1.089  -4.168  37.062  1.00 19.30           C  
ATOM   2818  CD1 LEU B  64      -0.290  -4.059  36.438  1.00 19.30           C  
ATOM   2819  CD2 LEU B  64       2.066  -3.195  36.406  1.00 19.30           C  
ATOM   2820  N   LYS B  65       3.170  -4.578  41.562  1.00 19.31           N  
ATOM   2821  CA  LYS B  65       3.475  -3.752  42.750  1.00 19.31           C  
ATOM   2822  C   LYS B  65       4.188  -2.467  42.312  1.00 19.31           C  
ATOM   2823  CB  LYS B  65       4.332  -4.527  43.750  1.00 19.31           C  
ATOM   2824  O   LYS B  65       4.945  -2.455  41.344  1.00 19.31           O  
ATOM   2825  CG  LYS B  65       3.527  -5.395  44.688  1.00 19.31           C  
ATOM   2826  CD  LYS B  65       4.426  -6.066  45.719  1.00 19.31           C  
ATOM   2827  CE  LYS B  65       3.625  -6.945  46.688  1.00 19.31           C  
ATOM   2828  NZ  LYS B  65       4.504  -7.629  47.688  1.00 19.31           N  
ATOM   2829  N   PHE B  66       3.869  -1.226  42.781  1.00 19.62           N  
ATOM   2830  CA  PHE B  66       3.994   0.206  42.531  1.00 19.62           C  
ATOM   2831  C   PHE B  66       5.418   0.679  42.812  1.00 19.62           C  
ATOM   2832  CB  PHE B  66       3.004   0.990  43.406  1.00 19.62           C  
ATOM   2833  O   PHE B  66       5.715   1.870  42.688  1.00 19.62           O  
ATOM   2834  CG  PHE B  66       1.606   1.025  42.844  1.00 19.62           C  
ATOM   2835  CD1 PHE B  66       1.232   2.002  41.938  1.00 19.62           C  
ATOM   2836  CD2 PHE B  66       0.666   0.083  43.250  1.00 19.62           C  
ATOM   2837  CE1 PHE B  66      -0.061   2.037  41.406  1.00 19.62           C  
ATOM   2838  CE2 PHE B  66      -0.629   0.112  42.719  1.00 19.62           C  
ATOM   2839  CZ  PHE B  66      -0.990   1.091  41.812  1.00 19.62           C  
ATOM   2840  N   GLY B  67       6.473  -0.273  43.031  1.00 20.30           N  
ATOM   2841  CA  GLY B  67       7.504   0.366  43.844  1.00 20.30           C  
ATOM   2842  C   GLY B  67       8.305   1.397  43.062  1.00 20.30           C  
ATOM   2843  O   GLY B  67       8.273   1.418  41.844  1.00 20.30           O  
ATOM   2844  N   LEU B  68       8.914   2.459  43.719  1.00 20.30           N  
ATOM   2845  CA  LEU B  68       9.602   3.705  43.406  1.00 20.30           C  
ATOM   2846  C   LEU B  68      10.875   3.436  42.594  1.00 20.30           C  
ATOM   2847  CB  LEU B  68       9.938   4.480  44.656  1.00 20.30           C  
ATOM   2848  O   LEU B  68      11.680   2.584  42.969  1.00 20.30           O  
ATOM   2849  CG  LEU B  68       8.867   5.449  45.188  1.00 20.30           C  
ATOM   2850  CD1 LEU B  68       8.844   5.469  46.688  1.00 20.30           C  
ATOM   2851  CD2 LEU B  68       9.109   6.848  44.625  1.00 20.30           C  
ATOM   2852  N   PRO B  69      11.039   3.516  41.156  1.00 20.98           N  
ATOM   2853  CA  PRO B  69      12.164   3.076  40.312  1.00 20.98           C  
ATOM   2854  C   PRO B  69      13.500   3.662  40.781  1.00 20.98           C  
ATOM   2855  CB  PRO B  69      11.805   3.586  38.938  1.00 20.98           C  
ATOM   2856  O   PRO B  69      13.570   4.852  41.094  1.00 20.98           O  
ATOM   2857  CG  PRO B  69      10.664   4.523  39.156  1.00 20.98           C  
ATOM   2858  CD  PRO B  69      10.250   4.441  40.594  1.00 20.98           C  
ATOM   2859  N   GLY B  70      14.367   2.986  41.500  1.00 21.33           N  
ATOM   2860  CA  GLY B  70      15.625   3.486  42.062  1.00 21.33           C  
ATOM   2861  C   GLY B  70      16.562   4.012  41.000  1.00 21.33           C  
ATOM   2862  O   GLY B  70      16.344   3.809  39.781  1.00 21.33           O  
ATOM   2863  N   PRO B  71      17.672   4.871  41.250  1.00 21.88           N  
ATOM   2864  CA  PRO B  71      18.562   5.699  40.438  1.00 21.88           C  
ATOM   2865  C   PRO B  71      19.359   4.887  39.438  1.00 21.88           C  
ATOM   2866  CB  PRO B  71      19.500   6.344  41.469  1.00 21.88           C  
ATOM   2867  O   PRO B  71      19.625   3.703  39.656  1.00 21.88           O  
ATOM   2868  CG  PRO B  71      19.375   5.480  42.688  1.00 21.88           C  
ATOM   2869  CD  PRO B  71      18.141   4.648  42.562  1.00 21.88           C  
ATOM   2870  N   PRO B  72      19.438   5.117  38.125  1.00 21.09           N  
ATOM   2871  CA  PRO B  72      20.062   4.270  37.094  1.00 21.09           C  
ATOM   2872  C   PRO B  72      21.547   4.016  37.375  1.00 21.09           C  
ATOM   2873  CB  PRO B  72      19.875   5.066  35.812  1.00 21.09           C  
ATOM   2874  O   PRO B  72      22.203   4.840  38.000  1.00 21.09           O  
ATOM   2875  CG  PRO B  72      19.516   6.445  36.250  1.00 21.09           C  
ATOM   2876  CD  PRO B  72      19.188   6.395  37.719  1.00 21.09           C  
ATOM   2877  N   GLY B  73      22.047   2.840  37.719  1.00 21.61           N  
ATOM   2878  CA  GLY B  73      23.422   2.543  38.062  1.00 21.61           C  
ATOM   2879  C   GLY B  73      24.406   2.887  36.969  1.00 21.61           C  
ATOM   2880  O   GLY B  73      24.016   3.123  35.812  1.00 21.61           O  
ATOM   2881  N   PRO B  74      25.750   3.119  37.156  1.00 22.19           N  
ATOM   2882  CA  PRO B  74      26.828   3.668  36.312  1.00 22.19           C  
ATOM   2883  C   PRO B  74      27.047   2.863  35.031  1.00 22.19           C  
ATOM   2884  CB  PRO B  74      28.047   3.600  37.219  1.00 22.19           C  
ATOM   2885  O   PRO B  74      26.703   1.680  34.969  1.00 22.19           O  
ATOM   2886  CG  PRO B  74      27.703   2.561  38.250  1.00 22.19           C  
ATOM   2887  CD  PRO B  74      26.219   2.387  38.281  1.00 22.19           C  
ATOM   2888  N   PRO B  75      27.328   3.445  33.875  1.00 21.38           N  
ATOM   2889  CA  PRO B  75      27.453   2.828  32.531  1.00 21.38           C  
ATOM   2890  C   PRO B  75      28.516   1.730  32.500  1.00 21.38           C  
ATOM   2891  CB  PRO B  75      27.844   4.004  31.641  1.00 21.38           C  
ATOM   2892  O   PRO B  75      29.516   1.809  33.219  1.00 21.38           O  
ATOM   2893  CG  PRO B  75      28.203   5.105  32.594  1.00 21.38           C  
ATOM   2894  CD  PRO B  75      27.844   4.676  33.969  1.00 21.38           C  
ATOM   2895  N   GLY B  76      28.297   0.425  32.438  1.00 22.16           N  
ATOM   2896  CA  GLY B  76      29.312  -0.611  32.531  1.00 22.16           C  
ATOM   2897  C   GLY B  76      30.391  -0.485  31.484  1.00 22.16           C  
ATOM   2898  O   GLY B  76      30.219   0.241  30.500  1.00 22.16           O  
ATOM   2899  N   PRO B  77      31.672  -0.852  31.625  1.00 24.05           N  
ATOM   2900  CA  PRO B  77      32.875  -0.651  30.797  1.00 24.05           C  
ATOM   2901  C   PRO B  77      32.719  -1.178  29.375  1.00 24.05           C  
ATOM   2902  CB  PRO B  77      33.938  -1.437  31.547  1.00 24.05           C  
ATOM   2903  O   PRO B  77      31.844  -2.016  29.125  1.00 24.05           O  
ATOM   2904  CG  PRO B  77      33.188  -2.406  32.406  1.00 24.05           C  
ATOM   2905  CD  PRO B  77      31.781  -1.927  32.531  1.00 24.05           C  
ATOM   2906  N   GLN B  78      33.281  -0.532  28.406  1.00 21.52           N  
ATOM   2907  CA  GLN B  78      33.250  -0.747  26.953  1.00 21.52           C  
ATOM   2908  C   GLN B  78      33.750  -2.148  26.609  1.00 21.52           C  
ATOM   2909  CB  GLN B  78      34.125   0.303  26.250  1.00 21.52           C  
ATOM   2910  O   GLN B  78      34.750  -2.621  27.156  1.00 21.52           O  
ATOM   2911  CG  GLN B  78      33.750   0.509  24.781  1.00 21.52           C  
ATOM   2912  CD  GLN B  78      34.500   1.661  24.156  1.00 21.52           C  
ATOM   2913  NE2 GLN B  78      34.156   1.996  22.922  1.00 21.52           N  
ATOM   2914  OE1 GLN B  78      35.406   2.246  24.766  1.00 21.52           O  
ATOM   2915  N   GLY B  79      32.969  -3.123  26.219  1.00 23.67           N  
ATOM   2916  CA  GLY B  79      33.438  -4.488  26.000  1.00 23.67           C  
ATOM   2917  C   GLY B  79      34.562  -4.594  24.984  1.00 23.67           C  
ATOM   2918  O   GLY B  79      34.812  -3.658  24.234  1.00 23.67           O  
ATOM   2919  N   PRO B  80      35.562  -5.359  25.062  1.00 25.92           N  
ATOM   2920  CA  PRO B  80      36.750  -5.465  24.250  1.00 25.92           C  
ATOM   2921  C   PRO B  80      36.438  -5.598  22.766  1.00 25.92           C  
ATOM   2922  CB  PRO B  80      37.438  -6.727  24.781  1.00 25.92           C  
ATOM   2923  O   PRO B  80      35.344  -5.969  22.391  1.00 25.92           O  
ATOM   2924  CG  PRO B  80      36.344  -7.461  25.516  1.00 25.92           C  
ATOM   2925  CD  PRO B  80      35.219  -6.512  25.781  1.00 25.92           C  
ATOM   2926  N   PRO B  81      37.281  -5.125  21.875  1.00 26.88           N  
ATOM   2927  CA  PRO B  81      37.094  -5.082  20.422  1.00 26.88           C  
ATOM   2928  C   PRO B  81      36.781  -6.457  19.828  1.00 26.88           C  
ATOM   2929  CB  PRO B  81      38.469  -4.566  19.922  1.00 26.88           C  
ATOM   2930  O   PRO B  81      37.156  -7.480  20.406  1.00 26.88           O  
ATOM   2931  CG  PRO B  81      39.344  -4.629  21.109  1.00 26.88           C  
ATOM   2932  CD  PRO B  81      38.531  -4.980  22.312  1.00 26.88           C  
ATOM   2933  N   GLY B  82      35.750  -6.660  19.109  1.00 26.09           N  
ATOM   2934  CA  GLY B  82      35.250  -7.938  18.625  1.00 26.09           C  
ATOM   2935  C   GLY B  82      36.281  -8.711  17.844  1.00 26.09           C  
ATOM   2936  O   GLY B  82      37.281  -8.141  17.375  1.00 26.09           O  
ATOM   2937  N   PRO B  83      36.500  -9.797  18.219  1.00 29.05           N  
ATOM   2938  CA  PRO B  83      37.594 -10.602  17.641  1.00 29.05           C  
ATOM   2939  C   PRO B  83      37.625 -10.531  16.125  1.00 29.05           C  
ATOM   2940  CB  PRO B  83      37.250 -12.023  18.109  1.00 29.05           C  
ATOM   2941  O   PRO B  83      36.594 -10.273  15.484  1.00 29.05           O  
ATOM   2942  CG  PRO B  83      35.812 -11.984  18.469  1.00 29.05           C  
ATOM   2943  CD  PRO B  83      35.406 -10.555  18.688  1.00 29.05           C  
ATOM   2944  N   ILE B  84      38.656 -10.094  15.516  1.00 29.08           N  
ATOM   2945  CA  ILE B  84      38.938 -10.023  14.086  1.00 29.08           C  
ATOM   2946  C   ILE B  84      38.719 -11.391  13.445  1.00 29.08           C  
ATOM   2947  CB  ILE B  84      40.375  -9.531  13.836  1.00 29.08           C  
ATOM   2948  O   ILE B  84      39.469 -12.344  13.750  1.00 29.08           O  
ATOM   2949  CG1 ILE B  84      40.594  -8.156  14.477  1.00 29.08           C  
ATOM   2950  CG2 ILE B  84      40.688  -9.484  12.336  1.00 29.08           C  
ATOM   2951  CD1 ILE B  84      42.062  -7.742  14.570  1.00 29.08           C  
ATOM   2952  N   ILE B  85      37.500 -11.859  13.320  1.00 28.55           N  
ATOM   2953  CA  ILE B  85      37.250 -13.180  12.758  1.00 28.55           C  
ATOM   2954  C   ILE B  85      37.812 -13.250  11.336  1.00 28.55           C  
ATOM   2955  CB  ILE B  85      35.719 -13.500  12.750  1.00 28.55           C  
ATOM   2956  O   ILE B  85      37.438 -12.445  10.477  1.00 28.55           O  
ATOM   2957  CG1 ILE B  85      35.156 -13.383  14.172  1.00 28.55           C  
ATOM   2958  CG2 ILE B  85      35.469 -14.891  12.172  1.00 28.55           C  
ATOM   2959  CD1 ILE B  85      33.656 -13.445  14.234  1.00 28.55           C  
ATOM   2960  N   PRO B  86      38.875 -13.875  11.188  1.00 33.72           N  
ATOM   2961  CA  PRO B  86      39.438 -13.969   9.852  1.00 33.72           C  
ATOM   2962  C   PRO B  86      38.438 -14.367   8.781  1.00 33.72           C  
ATOM   2963  CB  PRO B  86      40.531 -15.055  10.008  1.00 33.72           C  
ATOM   2964  O   PRO B  86      37.406 -14.992   9.102  1.00 33.72           O  
ATOM   2965  CG  PRO B  86      40.250 -15.672  11.336  1.00 33.72           C  
ATOM   2966  CD  PRO B  86      39.156 -14.875  12.023  1.00 33.72           C  
ATOM   2967  N   PRO B  87      38.406 -13.742   7.668  1.00 29.17           N  
ATOM   2968  CA  PRO B  87      37.406 -13.938   6.617  1.00 29.17           C  
ATOM   2969  C   PRO B  87      37.062 -15.414   6.387  1.00 29.17           C  
ATOM   2970  CB  PRO B  87      38.062 -13.328   5.379  1.00 29.17           C  
ATOM   2971  O   PRO B  87      35.938 -15.742   6.051  1.00 29.17           O  
ATOM   2972  CG  PRO B  87      39.375 -12.836   5.863  1.00 29.17           C  
ATOM   2973  CD  PRO B  87      39.531 -13.203   7.309  1.00 29.17           C  
ATOM   2974  N   GLU B  88      38.156 -16.266   6.555  1.00 37.00           N  
ATOM   2975  CA  GLU B  88      37.938 -17.703   6.352  1.00 37.00           C  
ATOM   2976  C   GLU B  88      36.938 -18.266   7.363  1.00 37.00           C  
ATOM   2977  CB  GLU B  88      39.250 -18.469   6.445  1.00 37.00           C  
ATOM   2978  O   GLU B  88      36.125 -19.141   7.035  1.00 37.00           O  
ATOM   2979  CG  GLU B  88      40.312 -17.953   5.488  1.00 37.00           C  
ATOM   2980  CD  GLU B  88      41.750 -18.234   5.965  1.00 37.00           C  
ATOM   2981  OE1 GLU B  88      42.688 -17.750   5.328  1.00 37.00           O  
ATOM   2982  OE2 GLU B  88      41.875 -18.938   6.988  1.00 37.00           O  
ATOM   2983  N   ALA B  89      37.062 -17.750   8.578  1.00 37.72           N  
ATOM   2984  CA  ALA B  89      36.188 -18.219   9.641  1.00 37.72           C  
ATOM   2985  C   ALA B  89      34.750 -17.719   9.445  1.00 37.72           C  
ATOM   2986  CB  ALA B  89      36.688 -17.781  11.008  1.00 37.72           C  
ATOM   2987  O   ALA B  89      33.781 -18.422   9.758  1.00 37.72           O  
ATOM   2988  N   LEU B  90      34.656 -16.453   9.000  1.00 29.55           N  
ATOM   2989  CA  LEU B  90      33.312 -15.945   8.688  1.00 29.55           C  
ATOM   2990  C   LEU B  90      32.688 -16.750   7.551  1.00 29.55           C  
ATOM   2991  CB  LEU B  90      33.375 -14.461   8.305  1.00 29.55           C  
ATOM   2992  O   LEU B  90      31.484 -17.031   7.578  1.00 29.55           O  
ATOM   2993  CG  LEU B  90      33.031 -13.469   9.406  1.00 29.55           C  
ATOM   2994  CD1 LEU B  90      34.062 -12.344   9.453  1.00 29.55           C  
ATOM   2995  CD2 LEU B  90      31.641 -12.906   9.195  1.00 29.55           C  
ATOM   2996  N   LEU B  91      33.531 -17.078   6.605  1.00 31.97           N  
ATOM   2997  CA  LEU B  91      33.000 -17.906   5.527  1.00 31.97           C  
ATOM   2998  C   LEU B  91      32.562 -19.266   6.055  1.00 31.97           C  
ATOM   2999  CB  LEU B  91      34.062 -18.094   4.441  1.00 31.97           C  
ATOM   3000  O   LEU B  91      31.500 -19.766   5.660  1.00 31.97           O  
ATOM   3001  CG  LEU B  91      33.844 -17.344   3.133  1.00 31.97           C  
ATOM   3002  CD1 LEU B  91      35.188 -16.797   2.611  1.00 31.97           C  
ATOM   3003  CD2 LEU B  91      33.188 -18.234   2.094  1.00 31.97           C  
ATOM   3004  N   LYS B  92      33.312 -19.828   7.000  1.00 39.41           N  
ATOM   3005  CA  LYS B  92      32.906 -21.109   7.617  1.00 39.41           C  
ATOM   3006  C   LYS B  92      31.656 -20.938   8.461  1.00 39.41           C  
ATOM   3007  CB  LYS B  92      34.062 -21.656   8.477  1.00 39.41           C  
ATOM   3008  O   LYS B  92      30.766 -21.797   8.445  1.00 39.41           O  
ATOM   3009  CG  LYS B  92      34.375 -23.109   8.203  1.00 39.41           C  
ATOM   3010  CD  LYS B  92      35.531 -23.594   9.062  1.00 39.41           C  
ATOM   3011  CE  LYS B  92      35.875 -25.062   8.797  1.00 39.41           C  
ATOM   3012  NZ  LYS B  92      36.969 -25.547   9.672  1.00 39.41           N  
ATOM   3013  N   GLU B  93      31.516 -19.766   9.211  1.00 33.41           N  
ATOM   3014  CA  GLU B  93      30.328 -19.484  10.000  1.00 33.41           C  
ATOM   3015  C   GLU B  93      29.125 -19.188   9.102  1.00 33.41           C  
ATOM   3016  CB  GLU B  93      30.578 -18.312  10.953  1.00 33.41           C  
ATOM   3017  O   GLU B  93      28.016 -19.641   9.375  1.00 33.41           O  
ATOM   3018  CG  GLU B  93      29.844 -18.438  12.281  1.00 33.41           C  
ATOM   3019  CD  GLU B  93      30.594 -17.812  13.445  1.00 33.41           C  
ATOM   3020  OE1 GLU B  93      30.094 -17.859  14.586  1.00 33.41           O  
ATOM   3021  OE2 GLU B  93      31.703 -17.266  13.203  1.00 33.41           O  
ATOM   3022  N   PHE B  94      29.422 -18.391   8.094  1.00 31.83           N  
ATOM   3023  CA  PHE B  94      28.359 -18.203   7.102  1.00 31.83           C  
ATOM   3024  C   PHE B  94      27.953 -19.547   6.512  1.00 31.83           C  
ATOM   3025  CB  PHE B  94      28.828 -17.266   5.984  1.00 31.83           C  
ATOM   3026  O   PHE B  94      26.750 -19.812   6.340  1.00 31.83           O  
ATOM   3027  CG  PHE B  94      27.703 -16.703   5.160  1.00 31.83           C  
ATOM   3028  CD1 PHE B  94      27.438 -17.203   3.889  1.00 31.83           C  
ATOM   3029  CD2 PHE B  94      26.906 -15.680   5.656  1.00 31.83           C  
ATOM   3030  CE1 PHE B  94      26.391 -16.672   3.123  1.00 31.83           C  
ATOM   3031  CE2 PHE B  94      25.859 -15.156   4.898  1.00 31.83           C  
ATOM   3032  CZ  PHE B  94      25.609 -15.656   3.631  1.00 31.83           C  
ATOM   3033  N   GLN B  95      28.906 -20.359   6.215  1.00 32.78           N  
ATOM   3034  CA  GLN B  95      28.578 -21.688   5.727  1.00 32.78           C  
ATOM   3035  C   GLN B  95      27.797 -22.484   6.766  1.00 32.78           C  
ATOM   3036  CB  GLN B  95      29.844 -22.453   5.340  1.00 32.78           C  
ATOM   3037  O   GLN B  95      26.859 -23.203   6.426  1.00 32.78           O  
ATOM   3038  CG  GLN B  95      30.297 -22.203   3.906  1.00 32.78           C  
ATOM   3039  CD  GLN B  95      31.594 -22.938   3.562  1.00 32.78           C  
ATOM   3040  NE2 GLN B  95      31.953 -22.922   2.283  1.00 32.78           N  
ATOM   3041  OE1 GLN B  95      32.250 -23.484   4.441  1.00 32.78           O  
ATOM   3042  N   LEU B  96      28.031 -22.266   8.039  1.00 36.88           N  
ATOM   3043  CA  LEU B  96      27.297 -22.906   9.125  1.00 36.88           C  
ATOM   3044  C   LEU B  96      25.938 -22.266   9.328  1.00 36.88           C  
ATOM   3045  CB  LEU B  96      28.109 -22.859  10.422  1.00 36.88           C  
ATOM   3046  O   LEU B  96      24.953 -22.938   9.609  1.00 36.88           O  
ATOM   3047  CG  LEU B  96      29.016 -24.062  10.703  1.00 36.88           C  
ATOM   3048  CD1 LEU B  96      30.203 -23.625  11.547  1.00 36.88           C  
ATOM   3049  CD2 LEU B  96      28.234 -25.172  11.398  1.00 36.88           C  
ATOM   3050  N   LEU B  97      25.922 -20.891   9.227  1.00 31.58           N  
ATOM   3051  CA  LEU B  97      24.656 -20.188   9.367  1.00 31.58           C  
ATOM   3052  C   LEU B  97      23.719 -20.531   8.195  1.00 31.58           C  
ATOM   3053  CB  LEU B  97      24.875 -18.688   9.438  1.00 31.58           C  
ATOM   3054  O   LEU B  97      22.516 -20.656   8.375  1.00 31.58           O  
ATOM   3055  CG  LEU B  97      24.766 -18.047  10.828  1.00 31.58           C  
ATOM   3056  CD1 LEU B  97      25.828 -16.969  11.000  1.00 31.58           C  
ATOM   3057  CD2 LEU B  97      23.375 -17.484  11.055  1.00 31.58           C  
ATOM   3058  N   LEU B  98      24.297 -20.578   7.066  1.00 29.59           N  
ATOM   3059  CA  LEU B  98      23.469 -21.094   5.980  1.00 29.59           C  
ATOM   3060  C   LEU B  98      22.922 -22.484   6.309  1.00 29.59           C  
ATOM   3061  CB  LEU B  98      24.250 -21.141   4.672  1.00 29.59           C  
ATOM   3062  O   LEU B  98      21.797 -22.812   5.973  1.00 29.59           O  
ATOM   3063  CG  LEU B  98      24.281 -19.844   3.857  1.00 29.59           C  
ATOM   3064  CD1 LEU B  98      25.438 -19.875   2.857  1.00 29.59           C  
ATOM   3065  CD2 LEU B  98      22.953 -19.625   3.143  1.00 29.59           C  
ATOM   3066  N   LYS B  99      23.594 -23.266   7.039  1.00 34.19           N  
ATOM   3067  CA  LYS B  99      23.094 -24.547   7.527  1.00 34.19           C  
ATOM   3068  C   LYS B  99      22.094 -24.344   8.664  1.00 34.19           C  
ATOM   3069  CB  LYS B  99      24.250 -25.422   7.988  1.00 34.19           C  
ATOM   3070  O   LYS B  99      21.094 -25.047   8.742  1.00 34.19           O  
ATOM   3071  CG  LYS B  99      24.594 -26.547   7.023  1.00 34.19           C  
ATOM   3072  CD  LYS B  99      25.719 -27.422   7.559  1.00 34.19           C  
ATOM   3073  CE  LYS B  99      26.094 -28.516   6.566  1.00 34.19           C  
ATOM   3074  NZ  LYS B  99      27.188 -29.391   7.102  1.00 34.19           N  
ATOM   3075  N   GLY B 100      22.328 -23.422   9.641  1.00 32.34           N  
ATOM   3076  CA  GLY B 100      21.406 -23.078  10.711  1.00 32.34           C  
ATOM   3077  C   GLY B 100      20.297 -22.172  10.266  1.00 32.34           C  
ATOM   3078  O   GLY B 100      19.234 -22.109  10.898  1.00 32.34           O  
ATOM   3079  N   ALA B 101      20.438 -21.125   9.453  1.00 29.42           N  
ATOM   3080  CA  ALA B 101      19.344 -20.281   8.977  1.00 29.42           C  
ATOM   3081  C   ALA B 101      18.234 -21.125   8.336  1.00 29.42           C  
ATOM   3082  CB  ALA B 101      19.859 -19.250   7.984  1.00 29.42           C  
ATOM   3083  O   ALA B 101      17.094 -20.688   8.258  1.00 29.42           O  
ATOM   3084  N   VAL B 102      18.281 -22.266   7.832  1.00 31.20           N  
ATOM   3085  CA  VAL B 102      17.188 -23.156   7.496  1.00 31.20           C  
ATOM   3086  C   VAL B 102      16.422 -23.531   8.758  1.00 31.20           C  
ATOM   3087  CB  VAL B 102      17.688 -24.422   6.773  1.00 31.20           C  
ATOM   3088  O   VAL B 102      15.195 -23.641   8.750  1.00 31.20           O  
ATOM   3089  CG1 VAL B 102      16.531 -25.391   6.516  1.00 31.20           C  
ATOM   3090  CG2 VAL B 102      18.391 -24.062   5.469  1.00 31.20           C  
ATOM   3091  N   ARG B 103      17.062 -23.562   9.969  1.00 30.52           N  
ATOM   3092  CA  ARG B 103      16.359 -23.875  11.211  1.00 30.52           C  
ATOM   3093  C   ARG B 103      15.688 -22.625  11.789  1.00 30.52           C  
ATOM   3094  CB  ARG B 103      17.328 -24.469  12.234  1.00 30.52           C  
ATOM   3095  O   ARG B 103      14.594 -22.719  12.359  1.00 30.52           O  
ATOM   3096  CG  ARG B 103      17.297 -26.000  12.281  1.00 30.52           C  
ATOM   3097  CD  ARG B 103      18.172 -26.531  13.406  1.00 30.52           C  
ATOM   3098  NE  ARG B 103      18.203 -28.000  13.414  1.00 30.52           N  
ATOM   3099  NH1 ARG B 103      19.469 -28.172  15.328  1.00 30.52           N  
ATOM   3100  NH2 ARG B 103      18.766 -30.062  14.234  1.00 30.52           N  
ATOM   3101  CZ  ARG B 103      18.812 -28.734  14.328  1.00 30.52           C  
ATOM   3102  N   GLN B 104      16.266 -21.438  11.883  1.00 28.59           N  
ATOM   3103  CA  GLN B 104      15.672 -20.312  12.586  1.00 28.59           C  
ATOM   3104  C   GLN B 104      14.555 -19.672  11.766  1.00 28.59           C  
ATOM   3105  CB  GLN B 104      16.734 -19.266  12.922  1.00 28.59           C  
ATOM   3106  O   GLN B 104      13.805 -18.844  12.273  1.00 28.59           O  
ATOM   3107  CG  GLN B 104      17.203 -19.312  14.375  1.00 28.59           C  
ATOM   3108  CD  GLN B 104      18.312 -18.328  14.664  1.00 28.59           C  
ATOM   3109  NE2 GLN B 104      18.688 -18.203  15.938  1.00 28.59           N  
ATOM   3110  OE1 GLN B 104      18.828 -17.656  13.758  1.00 28.59           O  
ATOM   3111  N   ARG B 105      14.445 -19.609  10.492  1.00 28.19           N  
ATOM   3112  CA  ARG B 105      13.266 -19.000   9.875  1.00 28.19           C  
ATOM   3113  C   ARG B 105      11.984 -19.672  10.391  1.00 28.19           C  
ATOM   3114  CB  ARG B 105      13.336 -19.109   8.352  1.00 28.19           C  
ATOM   3115  O   ARG B 105      10.883 -19.172  10.133  1.00 28.19           O  
ATOM   3116  CG  ARG B 105      13.617 -17.797   7.652  1.00 28.19           C  
ATOM   3117  CD  ARG B 105      13.641 -17.953   6.141  1.00 28.19           C  
ATOM   3118  NE  ARG B 105      13.859 -16.672   5.465  1.00 28.19           N  
ATOM   3119  NH1 ARG B 105      13.672 -17.531   3.330  1.00 28.19           N  
ATOM   3120  NH2 ARG B 105      14.086 -15.297   3.643  1.00 28.19           N  
ATOM   3121  CZ  ARG B 105      13.875 -16.500   4.148  1.00 28.19           C  
ATOM   3122  N   GLU B 106      11.938 -20.797  11.109  1.00 29.89           N  
ATOM   3123  CA  GLU B 106      10.820 -21.359  11.859  1.00 29.89           C  
ATOM   3124  C   GLU B 106      10.617 -20.641  13.188  1.00 29.89           C  
ATOM   3125  CB  GLU B 106      11.055 -22.859  12.102  1.00 29.89           C  
ATOM   3126  O   GLU B 106       9.484 -20.500  13.656  1.00 29.89           O  
ATOM   3127  CG  GLU B 106      10.461 -23.766  11.031  1.00 29.89           C  
ATOM   3128  CD  GLU B 106      10.656 -25.234  11.312  1.00 29.89           C  
ATOM   3129  OE1 GLU B 106      10.062 -26.078  10.594  1.00 29.89           O  
ATOM   3130  OE2 GLU B 106      11.406 -25.562  12.258  1.00 29.89           O  
ATOM   3131  N   ARG B 107      11.672 -20.297  13.977  1.00 27.09           N  
ATOM   3132  CA  ARG B 107      11.477 -19.828  15.344  1.00 27.09           C  
ATOM   3133  C   ARG B 107      11.094 -18.344  15.367  1.00 27.09           C  
ATOM   3134  CB  ARG B 107      12.734 -20.062  16.188  1.00 27.09           C  
ATOM   3135  O   ARG B 107      11.000 -17.750  16.438  1.00 27.09           O  
ATOM   3136  CG  ARG B 107      12.742 -21.375  16.938  1.00 27.09           C  
ATOM   3137  CD  ARG B 107      13.969 -21.516  17.812  1.00 27.09           C  
ATOM   3138  NE  ARG B 107      13.961 -22.781  18.562  1.00 27.09           N  
ATOM   3139  NH1 ARG B 107      15.820 -22.281  19.828  1.00 27.09           N  
ATOM   3140  NH2 ARG B 107      14.734 -24.281  20.125  1.00 27.09           N  
ATOM   3141  CZ  ARG B 107      14.836 -23.109  19.500  1.00 27.09           C  
ATOM   3142  N   ALA B 108      11.125 -17.547  14.367  1.00 26.98           N  
ATOM   3143  CA  ALA B 108      10.812 -16.141  14.594  1.00 26.98           C  
ATOM   3144  C   ALA B 108       9.391 -15.984  15.117  1.00 26.98           C  
ATOM   3145  CB  ALA B 108      10.992 -15.344  13.305  1.00 26.98           C  
ATOM   3146  O   ALA B 108       8.477 -15.609  14.367  1.00 26.98           O  
ATOM   3147  N   GLU B 109       8.867 -17.094  15.867  1.00 25.92           N  
ATOM   3148  CA  GLU B 109       7.652 -16.750  16.594  1.00 25.92           C  
ATOM   3149  C   GLU B 109       7.922 -15.688  17.656  1.00 25.92           C  
ATOM   3150  CB  GLU B 109       7.059 -18.000  17.250  1.00 25.92           C  
ATOM   3151  O   GLU B 109       8.969 -15.703  18.312  1.00 25.92           O  
ATOM   3152  CG  GLU B 109       6.270 -18.891  16.297  1.00 25.92           C  
ATOM   3153  CD  GLU B 109       5.336 -19.859  17.000  1.00 25.92           C  
ATOM   3154  OE1 GLU B 109       4.508 -20.500  16.328  1.00 25.92           O  
ATOM   3155  OE2 GLU B 109       5.438 -19.969  18.234  1.00 25.92           O  
ATOM   3156  N   PRO B 110       7.230 -14.500  17.766  1.00 24.75           N  
ATOM   3157  CA  PRO B 110       7.398 -13.359  18.672  1.00 24.75           C  
ATOM   3158  C   PRO B 110       7.484 -13.773  20.141  1.00 24.75           C  
ATOM   3159  CB  PRO B 110       6.145 -12.516  18.406  1.00 24.75           C  
ATOM   3160  O   PRO B 110       6.738 -14.656  20.578  1.00 24.75           O  
ATOM   3161  CG  PRO B 110       5.234 -13.422  17.641  1.00 24.75           C  
ATOM   3162  CD  PRO B 110       5.996 -14.656  17.266  1.00 24.75           C  
ATOM   3163  N   GLU B 111       8.711 -14.000  20.781  1.00 24.33           N  
ATOM   3164  CA  GLU B 111       8.859 -14.242  22.203  1.00 24.33           C  
ATOM   3165  C   GLU B 111       7.980 -13.297  23.016  1.00 24.33           C  
ATOM   3166  CB  GLU B 111      10.328 -14.094  22.625  1.00 24.33           C  
ATOM   3167  O   GLU B 111       7.891 -12.109  22.719  1.00 24.33           O  
ATOM   3168  CG  GLU B 111      11.203 -15.273  22.234  1.00 24.33           C  
ATOM   3169  CD  GLU B 111      11.984 -15.852  23.406  1.00 24.33           C  
ATOM   3170  OE1 GLU B 111      12.492 -16.984  23.297  1.00 24.33           O  
ATOM   3171  OE2 GLU B 111      12.102 -15.156  24.438  1.00 24.33           O  
ATOM   3172  N   PRO B 112       6.969 -13.742  23.766  1.00 21.91           N  
ATOM   3173  CA  PRO B 112       6.254 -12.898  24.719  1.00 21.91           C  
ATOM   3174  C   PRO B 112       7.195 -12.172  25.672  1.00 21.91           C  
ATOM   3175  CB  PRO B 112       5.367 -13.891  25.469  1.00 21.91           C  
ATOM   3176  O   PRO B 112       8.336 -12.594  25.875  1.00 21.91           O  
ATOM   3177  CG  PRO B 112       5.895 -15.234  25.094  1.00 21.91           C  
ATOM   3178  CD  PRO B 112       6.918 -15.062  24.016  1.00 21.91           C  
ATOM   3179  N   CYS B 113       7.000 -10.938  26.125  1.00 20.16           N  
ATOM   3180  CA  CYS B 113       7.664 -10.008  27.031  1.00 20.16           C  
ATOM   3181  C   CYS B 113       7.945 -10.672  28.375  1.00 20.16           C  
ATOM   3182  CB  CYS B 113       6.809  -8.758  27.250  1.00 20.16           C  
ATOM   3183  O   CYS B 113       7.191 -10.484  29.344  1.00 20.16           O  
ATOM   3184  SG  CYS B 113       6.875  -7.598  25.859  1.00 20.16           S  
ATOM   3185  N   THR B 114       8.484 -12.039  28.453  1.00 19.09           N  
ATOM   3186  CA  THR B 114       8.625 -12.461  29.844  1.00 19.09           C  
ATOM   3187  C   THR B 114       9.719 -11.656  30.547  1.00 19.09           C  
ATOM   3188  CB  THR B 114       8.945 -13.961  29.953  1.00 19.09           C  
ATOM   3189  O   THR B 114      10.695 -11.242  29.922  1.00 19.09           O  
ATOM   3190  CG2 THR B 114       7.770 -14.805  29.469  1.00 19.09           C  
ATOM   3191  OG1 THR B 114      10.094 -14.258  29.156  1.00 19.09           O  
ATOM   3192  N   CYS B 115       9.516 -11.117  31.844  1.00 19.72           N  
ATOM   3193  CA  CYS B 115      10.203 -10.266  32.812  1.00 19.72           C  
ATOM   3194  C   CYS B 115      11.562 -10.852  33.188  1.00 19.72           C  
ATOM   3195  CB  CYS B 115       9.352 -10.086  34.062  1.00 19.72           C  
ATOM   3196  O   CYS B 115      12.523 -10.109  33.375  1.00 19.72           O  
ATOM   3197  SG  CYS B 115       8.453  -8.523  34.125  1.00 19.72           S  
ATOM   3198  N   GLY B 116      11.703 -12.227  33.594  1.00 19.92           N  
ATOM   3199  CA  GLY B 116      12.562 -12.453  34.750  1.00 19.92           C  
ATOM   3200  C   GLY B 116      14.039 -12.398  34.375  1.00 19.92           C  
ATOM   3201  O   GLY B 116      14.406 -12.375  33.219  1.00 19.92           O  
ATOM   3202  N   PRO B 117      15.039 -12.711  35.469  1.00 20.59           N  
ATOM   3203  CA  PRO B 117      16.422 -12.344  35.781  1.00 20.59           C  
ATOM   3204  C   PRO B 117      17.438 -13.086  34.906  1.00 20.59           C  
ATOM   3205  CB  PRO B 117      16.594 -12.734  37.250  1.00 20.59           C  
ATOM   3206  O   PRO B 117      17.172 -14.203  34.469  1.00 20.59           O  
ATOM   3207  CG  PRO B 117      15.453 -13.672  37.531  1.00 20.59           C  
ATOM   3208  CD  PRO B 117      14.469 -13.570  36.406  1.00 20.59           C  
ATOM   3209  N   ALA B 118      18.344 -12.461  34.188  1.00 21.61           N  
ATOM   3210  CA  ALA B 118      19.391 -12.672  33.188  1.00 21.61           C  
ATOM   3211  C   ALA B 118      20.484 -13.578  33.719  1.00 21.61           C  
ATOM   3212  CB  ALA B 118      19.969 -11.328  32.750  1.00 21.61           C  
ATOM   3213  O   ALA B 118      21.359 -13.125  34.469  1.00 21.61           O  
ATOM   3214  N   GLY B 119      20.266 -14.875  34.344  1.00 20.08           N  
ATOM   3215  CA  GLY B 119      21.406 -15.555  34.938  1.00 20.08           C  
ATOM   3216  C   GLY B 119      22.469 -15.922  33.906  1.00 20.08           C  
ATOM   3217  O   GLY B 119      22.219 -15.891  32.719  1.00 20.08           O  
ATOM   3218  N   PRO B 120      23.922 -16.328  34.312  1.00 20.06           N  
ATOM   3219  CA  PRO B 120      25.250 -16.359  33.719  1.00 20.06           C  
ATOM   3220  C   PRO B 120      25.422 -17.547  32.750  1.00 20.06           C  
ATOM   3221  CB  PRO B 120      26.188 -16.469  34.906  1.00 20.06           C  
ATOM   3222  O   PRO B 120      25.406 -18.703  33.188  1.00 20.06           O  
ATOM   3223  CG  PRO B 120      25.312 -16.938  36.031  1.00 20.06           C  
ATOM   3224  CD  PRO B 120      23.875 -16.750  35.625  1.00 20.06           C  
ATOM   3225  N   VAL B 121      24.688 -17.891  31.672  1.00 19.42           N  
ATOM   3226  CA  VAL B 121      24.703 -19.172  30.969  1.00 19.42           C  
ATOM   3227  C   VAL B 121      26.078 -19.422  30.359  1.00 19.42           C  
ATOM   3228  CB  VAL B 121      23.609 -19.219  29.875  1.00 19.42           C  
ATOM   3229  O   VAL B 121      26.609 -18.562  29.656  1.00 19.42           O  
ATOM   3230  CG1 VAL B 121      23.109 -20.656  29.688  1.00 19.42           C  
ATOM   3231  CG2 VAL B 121      22.453 -18.297  30.219  1.00 19.42           C  
ATOM   3232  N   ALA B 122      27.016 -20.250  30.953  1.00 18.94           N  
ATOM   3233  CA  ALA B 122      28.375 -20.734  30.688  1.00 18.94           C  
ATOM   3234  C   ALA B 122      28.422 -21.500  29.359  1.00 18.94           C  
ATOM   3235  CB  ALA B 122      28.844 -21.641  31.828  1.00 18.94           C  
ATOM   3236  O   ALA B 122      27.688 -22.469  29.156  1.00 18.94           O  
ATOM   3237  N   ALA B 123      28.750 -20.844  28.188  1.00 18.03           N  
ATOM   3238  CA  ALA B 123      28.844 -21.250  26.781  1.00 18.03           C  
ATOM   3239  C   ALA B 123      29.922 -22.328  26.594  1.00 18.03           C  
ATOM   3240  CB  ALA B 123      29.141 -20.047  25.891  1.00 18.03           C  
ATOM   3241  O   ALA B 123      31.109 -22.062  26.781  1.00 18.03           O  
ATOM   3242  N   SER B 124      29.781 -23.594  27.031  1.00 18.70           N  
ATOM   3243  CA  SER B 124      30.734 -24.703  26.938  1.00 18.70           C  
ATOM   3244  C   SER B 124      31.078 -25.000  25.484  1.00 18.70           C  
ATOM   3245  CB  SER B 124      30.172 -25.953  27.609  1.00 18.70           C  
ATOM   3246  O   SER B 124      30.188 -25.203  24.656  1.00 18.70           O  
ATOM   3247  OG  SER B 124      28.953 -26.344  27.000  1.00 18.70           O  
ATOM   3248  N   LEU B 125      32.219 -24.484  24.875  1.00 17.66           N  
ATOM   3249  CA  LEU B 125      32.906 -24.547  23.578  1.00 17.66           C  
ATOM   3250  C   LEU B 125      33.281 -26.000  23.250  1.00 17.66           C  
ATOM   3251  CB  LEU B 125      34.156 -23.688  23.578  1.00 17.66           C  
ATOM   3252  O   LEU B 125      34.188 -26.562  23.844  1.00 17.66           O  
ATOM   3253  CG  LEU B 125      33.938 -22.188  23.422  1.00 17.66           C  
ATOM   3254  CD1 LEU B 125      35.219 -21.422  23.828  1.00 17.66           C  
ATOM   3255  CD2 LEU B 125      33.562 -21.844  21.984  1.00 17.66           C  
ATOM   3256  N   ALA B 126      32.344 -26.969  23.109  1.00 20.52           N  
ATOM   3257  CA  ALA B 126      32.781 -28.344  22.891  1.00 20.52           C  
ATOM   3258  C   ALA B 126      33.531 -28.453  21.547  1.00 20.52           C  
ATOM   3259  CB  ALA B 126      31.594 -29.297  22.922  1.00 20.52           C  
ATOM   3260  O   ALA B 126      33.188 -27.766  20.578  1.00 20.52           O  
ATOM   3261  N   PRO B 127      34.781 -28.938  21.359  1.00 20.45           N  
ATOM   3262  CA  PRO B 127      35.781 -29.031  20.297  1.00 20.45           C  
ATOM   3263  C   PRO B 127      35.312 -29.844  19.109  1.00 20.45           C  
ATOM   3264  CB  PRO B 127      36.969 -29.719  21.000  1.00 20.45           C  
ATOM   3265  O   PRO B 127      34.812 -30.953  19.281  1.00 20.45           O  
ATOM   3266  CG  PRO B 127      36.375 -30.297  22.250  1.00 20.45           C  
ATOM   3267  CD  PRO B 127      35.000 -29.734  22.453  1.00 20.45           C  
ATOM   3268  N   VAL B 128      34.719 -29.266  18.000  1.00 20.53           N  
ATOM   3269  CA  VAL B 128      34.281 -29.922  16.766  1.00 20.53           C  
ATOM   3270  C   VAL B 128      35.469 -30.641  16.125  1.00 20.53           C  
ATOM   3271  CB  VAL B 128      33.688 -28.906  15.766  1.00 20.53           C  
ATOM   3272  O   VAL B 128      36.500 -30.031  15.844  1.00 20.53           O  
ATOM   3273  CG1 VAL B 128      33.219 -29.625  14.492  1.00 20.53           C  
ATOM   3274  CG2 VAL B 128      32.531 -28.156  16.406  1.00 20.53           C  
ATOM   3275  N   SER B 129      35.688 -31.812  16.344  1.00 21.17           N  
ATOM   3276  CA  SER B 129      36.688 -32.656  15.711  1.00 21.17           C  
ATOM   3277  C   SER B 129      36.500 -32.688  14.195  1.00 21.17           C  
ATOM   3278  CB  SER B 129      36.625 -34.094  16.281  1.00 21.17           C  
ATOM   3279  O   SER B 129      35.375 -32.938  13.711  1.00 21.17           O  
ATOM   3280  OG  SER B 129      37.562 -34.938  15.625  1.00 21.17           O  
ATOM   3281  N   ALA B 130      37.281 -31.953  13.336  1.00 21.97           N  
ATOM   3282  CA  ALA B 130      37.500 -31.656  11.922  1.00 21.97           C  
ATOM   3283  C   ALA B 130      37.625 -32.938  11.102  1.00 21.97           C  
ATOM   3284  CB  ALA B 130      38.750 -30.781  11.750  1.00 21.97           C  
ATOM   3285  O   ALA B 130      38.719 -33.250  10.617  1.00 21.97           O  
ATOM   3286  N   THR B 131      36.844 -34.031  11.320  1.00 22.08           N  
ATOM   3287  CA  THR B 131      37.281 -35.094  10.445  1.00 22.08           C  
ATOM   3288  C   THR B 131      37.000 -34.750   8.977  1.00 22.08           C  
ATOM   3289  CB  THR B 131      36.562 -36.406  10.789  1.00 22.08           C  
ATOM   3290  O   THR B 131      36.000 -34.125   8.664  1.00 22.08           O  
ATOM   3291  CG2 THR B 131      37.000 -36.938  12.148  1.00 22.08           C  
ATOM   3292  OG1 THR B 131      35.156 -36.188  10.836  1.00 22.08           O  
ATOM   3293  N   ALA B 132      38.062 -34.562   7.984  1.00 22.70           N  
ATOM   3294  CA  ALA B 132      38.500 -34.062   6.680  1.00 22.70           C  
ATOM   3295  C   ALA B 132      37.688 -34.688   5.555  1.00 22.70           C  
ATOM   3296  CB  ALA B 132      40.000 -34.406   6.492  1.00 22.70           C  
ATOM   3297  O   ALA B 132      37.688 -34.188   4.434  1.00 22.70           O  
ATOM   3298  N   GLY B 133      37.219 -35.906   5.457  1.00 23.88           N  
ATOM   3299  CA  GLY B 133      37.344 -36.562   4.172  1.00 23.88           C  
ATOM   3300  C   GLY B 133      36.281 -36.156   3.174  1.00 23.88           C  
ATOM   3301  O   GLY B 133      36.125 -36.781   2.117  1.00 23.88           O  
ATOM   3302  N   GLU B 134      35.188 -35.375   3.578  1.00 26.12           N  
ATOM   3303  CA  GLU B 134      33.938 -35.594   2.889  1.00 26.12           C  
ATOM   3304  C   GLU B 134      33.938 -35.000   1.490  1.00 26.12           C  
ATOM   3305  CB  GLU B 134      32.750 -35.031   3.699  1.00 26.12           C  
ATOM   3306  O   GLU B 134      34.625 -33.969   1.259  1.00 26.12           O  
ATOM   3307  CG  GLU B 134      32.312 -35.906   4.863  1.00 26.12           C  
ATOM   3308  CD  GLU B 134      31.172 -35.312   5.652  1.00 26.12           C  
ATOM   3309  OE1 GLU B 134      30.578 -36.031   6.488  1.00 26.12           O  
ATOM   3310  OE2 GLU B 134      30.844 -34.125   5.438  1.00 26.12           O  
ATOM   3311  N   ASP B 135      33.062 -35.500   0.400  1.00 26.47           N  
ATOM   3312  CA  ASP B 135      33.000 -35.562  -1.057  1.00 26.47           C  
ATOM   3313  C   ASP B 135      32.656 -34.156  -1.628  1.00 26.47           C  
ATOM   3314  CB  ASP B 135      31.938 -36.562  -1.499  1.00 26.47           C  
ATOM   3315  O   ASP B 135      31.828 -33.438  -1.068  1.00 26.47           O  
ATOM   3316  CG  ASP B 135      32.406 -38.000  -1.364  1.00 26.47           C  
ATOM   3317  OD1 ASP B 135      33.625 -38.250  -1.435  1.00 26.47           O  
ATOM   3318  OD2 ASP B 135      31.547 -38.906  -1.189  1.00 26.47           O  
ATOM   3319  N   ASP B 136      33.438 -33.500  -2.537  1.00 26.09           N  
ATOM   3320  CA  ASP B 136      33.688 -32.281  -3.250  1.00 26.09           C  
ATOM   3321  C   ASP B 136      32.438 -31.797  -3.996  1.00 26.09           C  
ATOM   3322  CB  ASP B 136      34.844 -32.438  -4.227  1.00 26.09           C  
ATOM   3323  O   ASP B 136      32.344 -30.609  -4.348  1.00 26.09           O  
ATOM   3324  CG  ASP B 136      36.219 -32.281  -3.566  1.00 26.09           C  
ATOM   3325  OD1 ASP B 136      36.312 -31.641  -2.500  1.00 26.09           O  
ATOM   3326  OD2 ASP B 136      37.219 -32.812  -4.121  1.00 26.09           O  
ATOM   3327  N   ASP B 137      31.609 -32.688  -4.633  1.00 27.84           N  
ATOM   3328  CA  ASP B 137      30.688 -32.312  -5.707  1.00 27.84           C  
ATOM   3329  C   ASP B 137      29.594 -31.391  -5.188  1.00 27.84           C  
ATOM   3330  CB  ASP B 137      30.078 -33.562  -6.363  1.00 27.84           C  
ATOM   3331  O   ASP B 137      28.859 -30.781  -5.973  1.00 27.84           O  
ATOM   3332  CG  ASP B 137      31.047 -34.250  -7.297  1.00 27.84           C  
ATOM   3333  OD1 ASP B 137      31.953 -33.594  -7.848  1.00 27.84           O  
ATOM   3334  OD2 ASP B 137      30.891 -35.500  -7.492  1.00 27.84           O  
ATOM   3335  N   ASP B 138      29.234 -31.328  -3.852  1.00 30.41           N  
ATOM   3336  CA  ASP B 138      28.125 -30.641  -3.199  1.00 30.41           C  
ATOM   3337  C   ASP B 138      28.359 -29.125  -3.178  1.00 30.41           C  
ATOM   3338  CB  ASP B 138      27.938 -31.156  -1.774  1.00 30.41           C  
ATOM   3339  O   ASP B 138      27.484 -28.359  -2.764  1.00 30.41           O  
ATOM   3340  CG  ASP B 138      27.109 -32.438  -1.717  1.00 30.41           C  
ATOM   3341  OD1 ASP B 138      26.375 -32.719  -2.684  1.00 30.41           O  
ATOM   3342  OD2 ASP B 138      27.203 -33.156  -0.695  1.00 30.41           O  
ATOM   3343  N   VAL B 139      29.547 -28.594  -3.693  1.00 30.16           N  
ATOM   3344  CA  VAL B 139      29.891 -27.188  -3.551  1.00 30.16           C  
ATOM   3345  C   VAL B 139      29.188 -26.375  -4.637  1.00 30.16           C  
ATOM   3346  CB  VAL B 139      31.406 -26.953  -3.615  1.00 30.16           C  
ATOM   3347  O   VAL B 139      28.672 -25.281  -4.371  1.00 30.16           O  
ATOM   3348  CG1 VAL B 139      31.750 -25.500  -3.270  1.00 30.16           C  
ATOM   3349  CG2 VAL B 139      32.125 -27.922  -2.678  1.00 30.16           C  
ATOM   3350  N   VAL B 140      29.109 -26.906  -5.906  1.00 30.12           N  
ATOM   3351  CA  VAL B 140      28.578 -26.125  -7.020  1.00 30.12           C  
ATOM   3352  C   VAL B 140      27.094 -25.891  -6.836  1.00 30.12           C  
ATOM   3353  CB  VAL B 140      28.859 -26.812  -8.375  1.00 30.12           C  
ATOM   3354  O   VAL B 140      26.594 -24.781  -7.070  1.00 30.12           O  
ATOM   3355  CG1 VAL B 140      28.328 -25.969  -9.531  1.00 30.12           C  
ATOM   3356  CG2 VAL B 140      30.344 -27.078  -8.555  1.00 30.12           C  
ATOM   3357  N   GLY B 141      26.250 -26.938  -6.559  1.00 31.78           N  
ATOM   3358  CA  GLY B 141      24.828 -26.812  -6.297  1.00 31.78           C  
ATOM   3359  C   GLY B 141      24.500 -25.812  -5.199  1.00 31.78           C  
ATOM   3360  O   GLY B 141      23.531 -25.062  -5.293  1.00 31.78           O  
ATOM   3361  N   ASP B 142      25.359 -25.781  -4.113  1.00 33.69           N  
ATOM   3362  CA  ASP B 142      25.203 -24.859  -2.994  1.00 33.69           C  
ATOM   3363  C   ASP B 142      25.469 -23.422  -3.434  1.00 33.69           C  
ATOM   3364  CB  ASP B 142      26.141 -25.234  -1.849  1.00 33.69           C  
ATOM   3365  O   ASP B 142      24.797 -22.500  -2.975  1.00 33.69           O  
ATOM   3366  CG  ASP B 142      25.672 -26.453  -1.065  1.00 33.69           C  
ATOM   3367  OD1 ASP B 142      24.469 -26.797  -1.156  1.00 33.69           O  
ATOM   3368  OD2 ASP B 142      26.500 -27.062  -0.350  1.00 33.69           O  
ATOM   3369  N   VAL B 143      26.438 -23.281  -4.352  1.00 32.69           N  
ATOM   3370  CA  VAL B 143      26.766 -21.938  -4.852  1.00 32.69           C  
ATOM   3371  C   VAL B 143      25.641 -21.438  -5.754  1.00 32.69           C  
ATOM   3372  CB  VAL B 143      28.109 -21.953  -5.621  1.00 32.69           C  
ATOM   3373  O   VAL B 143      25.281 -20.266  -5.695  1.00 32.69           O  
ATOM   3374  CG1 VAL B 143      28.359 -20.594  -6.270  1.00 32.69           C  
ATOM   3375  CG2 VAL B 143      29.250 -22.328  -4.691  1.00 32.69           C  
ATOM   3376  N   LEU B 144      25.078 -22.266  -6.668  1.00 31.20           N  
ATOM   3377  CA  LEU B 144      23.969 -21.844  -7.523  1.00 31.20           C  
ATOM   3378  C   LEU B 144      22.750 -21.484  -6.691  1.00 31.20           C  
ATOM   3379  CB  LEU B 144      23.625 -22.953  -8.523  1.00 31.20           C  
ATOM   3380  O   LEU B 144      22.031 -20.547  -7.027  1.00 31.20           O  
ATOM   3381  CG  LEU B 144      24.484 -23.016  -9.789  1.00 31.20           C  
ATOM   3382  CD1 LEU B 144      24.312 -24.375 -10.469  1.00 31.20           C  
ATOM   3383  CD2 LEU B 144      24.125 -21.891 -10.742  1.00 31.20           C  
ATOM   3384  N   ALA B 145      22.266 -22.281  -5.719  1.00 35.25           N  
ATOM   3385  CA  ALA B 145      21.156 -21.953  -4.824  1.00 35.25           C  
ATOM   3386  C   ALA B 145      21.406 -20.625  -4.117  1.00 35.25           C  
ATOM   3387  CB  ALA B 145      20.953 -23.062  -3.799  1.00 35.25           C  
ATOM   3388  O   ALA B 145      20.484 -19.828  -3.941  1.00 35.25           O  
ATOM   3389  N   LEU B 146      22.656 -20.391  -3.686  1.00 34.44           N  
ATOM   3390  CA  LEU B 146      23.031 -19.125  -3.072  1.00 34.44           C  
ATOM   3391  C   LEU B 146      22.922 -17.969  -4.074  1.00 34.44           C  
ATOM   3392  CB  LEU B 146      24.469 -19.188  -2.527  1.00 34.44           C  
ATOM   3393  O   LEU B 146      22.547 -16.859  -3.709  1.00 34.44           O  
ATOM   3394  CG  LEU B 146      24.609 -19.594  -1.058  1.00 34.44           C  
ATOM   3395  CD1 LEU B 146      25.922 -20.328  -0.835  1.00 34.44           C  
ATOM   3396  CD2 LEU B 146      24.531 -18.359  -0.162  1.00 34.44           C  
ATOM   3397  N   LEU B 147      23.328 -18.359  -5.312  1.00 33.41           N  
ATOM   3398  CA  LEU B 147      23.266 -17.328  -6.348  1.00 33.41           C  
ATOM   3399  C   LEU B 147      21.828 -17.109  -6.797  1.00 33.41           C  
ATOM   3400  CB  LEU B 147      24.125 -17.719  -7.551  1.00 33.41           C  
ATOM   3401  O   LEU B 147      21.469 -16.016  -7.246  1.00 33.41           O  
ATOM   3402  CG  LEU B 147      25.641 -17.547  -7.383  1.00 33.41           C  
ATOM   3403  CD1 LEU B 147      26.391 -18.344  -8.453  1.00 33.41           C  
ATOM   3404  CD2 LEU B 147      26.016 -16.078  -7.441  1.00 33.41           C  
ATOM   3405  N   ALA B 148      21.062 -18.250  -6.914  1.00 33.94           N  
ATOM   3406  CA  ALA B 148      19.672 -18.141  -7.332  1.00 33.94           C  
ATOM   3407  C   ALA B 148      18.828 -17.500  -6.238  1.00 33.94           C  
ATOM   3408  CB  ALA B 148      19.109 -19.516  -7.695  1.00 33.94           C  
ATOM   3409  O   ALA B 148      17.688 -17.094  -6.488  1.00 33.94           O  
ATOM   3410  N   ALA B 149      19.281 -17.609  -4.980  1.00 34.84           N  
ATOM   3411  CA  ALA B 149      18.531 -17.062  -3.848  1.00 34.84           C  
ATOM   3412  C   ALA B 149      18.156 -15.602  -4.094  1.00 34.84           C  
ATOM   3413  CB  ALA B 149      19.359 -17.172  -2.564  1.00 34.84           C  
ATOM   3414  O   ALA B 149      17.000 -15.211  -3.863  1.00 34.84           O  
ATOM   3415  N   PRO B 150      19.266 -14.930  -4.543  1.00 36.16           N  
ATOM   3416  CA  PRO B 150      18.828 -13.547  -4.738  1.00 36.16           C  
ATOM   3417  C   PRO B 150      17.797 -13.406  -5.852  1.00 36.16           C  
ATOM   3418  CB  PRO B 150      20.125 -12.812  -5.094  1.00 36.16           C  
ATOM   3419  O   PRO B 150      17.172 -12.344  -6.000  1.00 36.16           O  
ATOM   3420  CG  PRO B 150      21.172 -13.875  -5.090  1.00 36.16           C  
ATOM   3421  CD  PRO B 150      20.516 -15.195  -4.812  1.00 36.16           C  
ATOM   3422  N   LEU B 151      17.766 -14.383  -6.738  1.00 33.50           N  
ATOM   3423  CA  LEU B 151      16.859 -14.305  -7.875  1.00 33.50           C  
ATOM   3424  C   LEU B 151      15.453 -14.742  -7.480  1.00 33.50           C  
ATOM   3425  CB  LEU B 151      17.359 -15.164  -9.031  1.00 33.50           C  
ATOM   3426  O   LEU B 151      14.555 -14.789  -8.328  1.00 33.50           O  
ATOM   3427  CG  LEU B 151      18.625 -14.672  -9.742  1.00 33.50           C  
ATOM   3428  CD1 LEU B 151      19.328 -15.836 -10.445  1.00 33.50           C  
ATOM   3429  CD2 LEU B 151      18.297 -13.562 -10.727  1.00 33.50           C  
ATOM   3430  N   ALA B 152      15.258 -15.570  -6.371  1.00 35.72           N  
ATOM   3431  CA  ALA B 152      13.883 -15.914  -6.020  1.00 35.72           C  
ATOM   3432  C   ALA B 152      13.031 -14.656  -5.840  1.00 35.72           C  
ATOM   3433  CB  ALA B 152      13.852 -16.766  -4.750  1.00 35.72           C  
ATOM   3434  O   ALA B 152      13.516 -13.648  -5.312  1.00 35.72           O  
ATOM   3435  N   PRO B 153      12.062 -14.398  -6.648  1.00 37.47           N  
ATOM   3436  CA  PRO B 153      11.273 -13.195  -6.367  1.00 37.47           C  
ATOM   3437  C   PRO B 153      10.992 -13.008  -4.879  1.00 37.47           C  
ATOM   3438  CB  PRO B 153       9.977 -13.438  -7.145  1.00 37.47           C  
ATOM   3439  O   PRO B 153      10.328 -13.844  -4.262  1.00 37.47           O  
ATOM   3440  CG  PRO B 153      10.023 -14.875  -7.543  1.00 37.47           C  
ATOM   3441  CD  PRO B 153      11.391 -15.406  -7.219  1.00 37.47           C  
ATOM   3442  N   GLY B 154      11.938 -13.109  -3.863  1.00 39.44           N  
ATOM   3443  CA  GLY B 154      11.562 -12.672  -2.525  1.00 39.44           C  
ATOM   3444  C   GLY B 154      10.367 -11.750  -2.512  1.00 39.44           C  
ATOM   3445  O   GLY B 154       9.875 -11.344  -3.566  1.00 39.44           O  
ATOM   3446  N   PRO B 155       9.602 -11.805  -1.354  1.00 45.38           N  
ATOM   3447  CA  PRO B 155       8.500 -10.844  -1.369  1.00 45.38           C  
ATOM   3448  C   PRO B 155       8.898  -9.508  -1.996  1.00 45.38           C  
ATOM   3449  CB  PRO B 155       8.164 -10.672   0.113  1.00 45.38           C  
ATOM   3450  O   PRO B 155      10.000  -9.000  -1.744  1.00 45.38           O  
ATOM   3451  CG  PRO B 155       9.258 -11.383   0.841  1.00 45.38           C  
ATOM   3452  CD  PRO B 155      10.117 -12.094  -0.165  1.00 45.38           C  
ATOM   3453  N   ARG B 156       8.570  -9.320  -3.236  1.00 57.44           N  
ATOM   3454  CA  ARG B 156       8.867  -8.141  -4.047  1.00 57.44           C  
ATOM   3455  C   ARG B 156       8.781  -6.867  -3.211  1.00 57.44           C  
ATOM   3456  CB  ARG B 156       7.902  -8.055  -5.234  1.00 57.44           C  
ATOM   3457  O   ARG B 156       9.406  -5.859  -3.543  1.00 57.44           O  
ATOM   3458  CG  ARG B 156       8.359  -8.820  -6.461  1.00 57.44           C  
ATOM   3459  CD  ARG B 156       7.395  -8.656  -7.625  1.00 57.44           C  
ATOM   3460  NE  ARG B 156       7.875  -9.336  -8.820  1.00 57.44           N  
ATOM   3461  NH1 ARG B 156       6.059  -8.766 -10.125  1.00 57.44           N  
ATOM   3462  NH2 ARG B 156       7.758 -10.023 -11.016  1.00 57.44           N  
ATOM   3463  CZ  ARG B 156       7.230  -9.375  -9.984  1.00 57.44           C  
ATOM   3464  N   ALA B 157       8.039  -6.957  -2.029  1.00 65.56           N  
ATOM   3465  CA  ALA B 157       7.941  -5.730  -1.243  1.00 65.56           C  
ATOM   3466  C   ALA B 157       9.148  -5.566  -0.327  1.00 65.56           C  
ATOM   3467  CB  ALA B 157       6.656  -5.727  -0.424  1.00 65.56           C  
ATOM   3468  O   ALA B 157       9.625  -6.539   0.271  1.00 65.56           O  
ATOM   3469  N   PRO B 158       9.742  -4.559  -0.294  1.00 76.44           N  
ATOM   3470  CA  PRO B 158      10.906  -4.312   0.559  1.00 76.44           C  
ATOM   3471  C   PRO B 158      10.609  -4.527   2.041  1.00 76.44           C  
ATOM   3472  CB  PRO B 158      11.250  -2.848   0.277  1.00 76.44           C  
ATOM   3473  O   PRO B 158       9.477  -4.324   2.484  1.00 76.44           O  
ATOM   3474  CG  PRO B 158       9.961  -2.234  -0.161  1.00 76.44           C  
ATOM   3475  CD  PRO B 158       9.109  -3.303  -0.792  1.00 76.44           C  
ATOM   3476  N   ARG B 159      11.586  -5.223   2.682  1.00 83.88           N  
ATOM   3477  CA  ARG B 159      11.469  -5.406   4.125  1.00 83.88           C  
ATOM   3478  C   ARG B 159      11.789  -4.117   4.871  1.00 83.88           C  
ATOM   3479  CB  ARG B 159      12.391  -6.531   4.602  1.00 83.88           C  
ATOM   3480  O   ARG B 159      12.797  -3.467   4.590  1.00 83.88           O  
ATOM   3481  CG  ARG B 159      12.203  -6.902   6.062  1.00 83.88           C  
ATOM   3482  CD  ARG B 159      13.062  -8.102   6.453  1.00 83.88           C  
ATOM   3483  NE  ARG B 159      12.922  -8.414   7.871  1.00 83.88           N  
ATOM   3484  NH1 ARG B 159      14.328 -10.250   7.809  1.00 83.88           N  
ATOM   3485  NH2 ARG B 159      13.336  -9.633   9.781  1.00 83.88           N  
ATOM   3486  CZ  ARG B 159      13.531  -9.430   8.484  1.00 83.88           C  
ATOM   3487  N   VAL B 160      10.883  -3.752   5.789  1.00 89.31           N  
ATOM   3488  CA  VAL B 160      11.117  -2.607   6.660  1.00 89.31           C  
ATOM   3489  C   VAL B 160      12.016  -3.020   7.824  1.00 89.31           C  
ATOM   3490  CB  VAL B 160       9.797  -2.016   7.191  1.00 89.31           C  
ATOM   3491  O   VAL B 160      11.648  -3.885   8.625  1.00 89.31           O  
ATOM   3492  CG1 VAL B 160      10.070  -0.859   8.156  1.00 89.31           C  
ATOM   3493  CG2 VAL B 160       8.914  -1.554   6.031  1.00 89.31           C  
ATOM   3494  N   GLU B 161      13.117  -2.371   7.980  1.00 88.44           N  
ATOM   3495  CA  GLU B 161      14.117  -2.783   8.961  1.00 88.44           C  
ATOM   3496  C   GLU B 161      13.914  -2.070  10.297  1.00 88.44           C  
ATOM   3497  CB  GLU B 161      15.531  -2.514   8.430  1.00 88.44           C  
ATOM   3498  O   GLU B 161      14.367  -2.545  11.336  1.00 88.44           O  
ATOM   3499  CG  GLU B 161      15.922  -3.391   7.254  1.00 88.44           C  
ATOM   3500  CD  GLU B 161      17.391  -3.244   6.859  1.00 88.44           C  
ATOM   3501  OE1 GLU B 161      17.844  -3.980   5.957  1.00 88.44           O  
ATOM   3502  OE2 GLU B 161      18.078  -2.387   7.457  1.00 88.44           O  
ATOM   3503  N   ALA B 162      13.320  -0.949  10.250  1.00 92.75           N  
ATOM   3504  CA  ALA B 162      13.148  -0.167  11.469  1.00 92.75           C  
ATOM   3505  C   ALA B 162      11.781   0.512  11.500  1.00 92.75           C  
ATOM   3506  CB  ALA B 162      14.258   0.873  11.602  1.00 92.75           C  
ATOM   3507  O   ALA B 162      11.391   1.178  10.531  1.00 92.75           O  
ATOM   3508  N   ALA B 163      11.086   0.259  12.531  1.00 95.56           N  
ATOM   3509  CA  ALA B 163       9.758   0.846  12.711  1.00 95.56           C  
ATOM   3510  C   ALA B 163       9.273   0.673  14.141  1.00 95.56           C  
ATOM   3511  CB  ALA B 163       8.766   0.223  11.734  1.00 95.56           C  
ATOM   3512  O   ALA B 163       9.617  -0.306  14.812  1.00 95.56           O  
ATOM   3513  N   PHE B 164       8.516   1.717  14.594  1.00 95.25           N  
ATOM   3514  CA  PHE B 164       7.898   1.566  15.906  1.00 95.25           C  
ATOM   3515  C   PHE B 164       6.641   2.420  16.016  1.00 95.25           C  
ATOM   3516  CB  PHE B 164       8.883   1.944  17.016  1.00 95.25           C  
ATOM   3517  O   PHE B 164       6.457   3.363  15.242  1.00 95.25           O  
ATOM   3518  CG  PHE B 164       9.133   3.424  17.125  1.00 95.25           C  
ATOM   3519  CD1 PHE B 164      10.172   4.020  16.422  1.00 95.25           C  
ATOM   3520  CD2 PHE B 164       8.336   4.219  17.938  1.00 95.25           C  
ATOM   3521  CE1 PHE B 164      10.414   5.391  16.516  1.00 95.25           C  
ATOM   3522  CE2 PHE B 164       8.562   5.586  18.031  1.00 95.25           C  
ATOM   3523  CZ  PHE B 164       9.602   6.172  17.328  1.00 95.25           C  
ATOM   3524  N   LEU B 165       5.770   2.055  16.812  1.00 95.38           N  
ATOM   3525  CA  LEU B 165       4.598   2.803  17.250  1.00 95.38           C  
ATOM   3526  C   LEU B 165       4.414   2.693  18.766  1.00 95.38           C  
ATOM   3527  CB  LEU B 165       3.342   2.295  16.547  1.00 95.38           C  
ATOM   3528  O   LEU B 165       4.234   1.594  19.297  1.00 95.38           O  
ATOM   3529  CG  LEU B 165       2.014   2.912  16.984  1.00 95.38           C  
ATOM   3530  CD1 LEU B 165       1.943   4.375  16.562  1.00 95.38           C  
ATOM   3531  CD2 LEU B 165       0.841   2.127  16.406  1.00 95.38           C  
ATOM   3532  N   CYS B 166       4.523   3.801  19.531  1.00 95.00           N  
ATOM   3533  CA  CYS B 166       4.355   3.803  20.984  1.00 95.00           C  
ATOM   3534  C   CYS B 166       3.275   4.793  21.406  1.00 95.00           C  
ATOM   3535  CB  CYS B 166       5.672   4.145  21.672  1.00 95.00           C  
ATOM   3536  O   CYS B 166       2.855   5.637  20.609  1.00 95.00           O  
ATOM   3537  SG  CYS B 166       6.266   5.812  21.328  1.00 95.00           S  
ATOM   3538  N   ARG B 167       2.746   4.562  22.516  1.00 95.50           N  
ATOM   3539  CA  ARG B 167       1.695   5.406  23.078  1.00 95.50           C  
ATOM   3540  C   ARG B 167       2.076   5.910  24.469  1.00 95.50           C  
ATOM   3541  CB  ARG B 167       0.371   4.645  23.141  1.00 95.50           C  
ATOM   3542  O   ARG B 167       2.814   5.238  25.188  1.00 95.50           O  
ATOM   3543  CG  ARG B 167      -0.253   4.375  21.781  1.00 95.50           C  
ATOM   3544  CD  ARG B 167      -1.664   3.818  21.906  1.00 95.50           C  
ATOM   3545  NE  ARG B 167      -2.293   3.643  20.609  1.00 95.50           N  
ATOM   3546  NH1 ARG B 167      -4.223   2.680  21.438  1.00 95.50           N  
ATOM   3547  NH2 ARG B 167      -3.971   2.994  19.172  1.00 95.50           N  
ATOM   3548  CZ  ARG B 167      -3.494   3.105  20.406  1.00 95.50           C  
ATOM   3549  N   LEU B 168       1.515   7.062  24.719  1.00 94.75           N  
ATOM   3550  CA  LEU B 168       1.753   7.621  26.047  1.00 94.75           C  
ATOM   3551  C   LEU B 168       1.055   6.793  27.125  1.00 94.75           C  
ATOM   3552  CB  LEU B 168       1.270   9.070  26.109  1.00 94.75           C  
ATOM   3553  O   LEU B 168      -0.131   6.480  27.000  1.00 94.75           O  
ATOM   3554  CG  LEU B 168       1.887   9.945  27.203  1.00 94.75           C  
ATOM   3555  CD1 LEU B 168       3.346  10.250  26.875  1.00 94.75           C  
ATOM   3556  CD2 LEU B 168       1.093  11.234  27.375  1.00 94.75           C  
ATOM   3557  N   ARG B 169       1.767   6.449  28.156  1.00 93.25           N  
ATOM   3558  CA  ARG B 169       1.267   5.562  29.203  1.00 93.25           C  
ATOM   3559  C   ARG B 169       0.275   6.289  30.109  1.00 93.25           C  
ATOM   3560  CB  ARG B 169       2.424   5.008  30.047  1.00 93.25           C  
ATOM   3561  O   ARG B 169      -0.751   5.723  30.500  1.00 93.25           O  
ATOM   3562  CG  ARG B 169       2.006   3.947  31.047  1.00 93.25           C  
ATOM   3563  CD  ARG B 169       3.209   3.230  31.641  1.00 93.25           C  
ATOM   3564  NE  ARG B 169       2.803   2.160  32.562  1.00 93.25           N  
ATOM   3565  NH1 ARG B 169       4.715   0.901  32.250  1.00 93.25           N  
ATOM   3566  NH2 ARG B 169       3.062   0.166  33.656  1.00 93.25           N  
ATOM   3567  CZ  ARG B 169       3.527   1.078  32.812  1.00 93.25           C  
ATOM   3568  N   ARG B 170       0.624   7.492  30.438  1.00 92.94           N  
ATOM   3569  CA  ARG B 170      -0.217   8.281  31.328  1.00 92.94           C  
ATOM   3570  C   ARG B 170      -0.346   9.719  30.828  1.00 92.94           C  
ATOM   3571  CB  ARG B 170       0.347   8.273  32.750  1.00 92.94           C  
ATOM   3572  O   ARG B 170       0.416  10.148  29.953  1.00 92.94           O  
ATOM   3573  CG  ARG B 170       0.473   6.883  33.344  1.00 92.94           C  
ATOM   3574  CD  ARG B 170       1.061   6.926  34.750  1.00 92.94           C  
ATOM   3575  NE  ARG B 170       1.206   5.590  35.312  1.00 92.94           N  
ATOM   3576  NH1 ARG B 170       2.100   6.309  37.312  1.00 92.94           N  
ATOM   3577  NH2 ARG B 170       1.784   4.070  36.938  1.00 92.94           N  
ATOM   3578  CZ  ARG B 170       1.696   5.328  36.531  1.00 92.94           C  
ATOM   3579  N   ASP B 171      -1.358  10.398  31.422  1.00 94.56           N  
ATOM   3580  CA  ASP B 171      -1.528  11.812  31.094  1.00 94.56           C  
ATOM   3581  C   ASP B 171      -0.294  12.617  31.500  1.00 94.56           C  
ATOM   3582  CB  ASP B 171      -2.770  12.375  31.797  1.00 94.56           C  
ATOM   3583  O   ASP B 171       0.307  12.359  32.531  1.00 94.56           O  
ATOM   3584  CG  ASP B 171      -4.066  11.844  31.203  1.00 94.56           C  
ATOM   3585  OD1 ASP B 171      -4.020  11.023  30.266  1.00 94.56           O  
ATOM   3586  OD2 ASP B 171      -5.145  12.242  31.703  1.00 94.56           O  
ATOM   3587  N   ALA B 172       0.043  13.453  30.625  1.00 94.19           N  
ATOM   3588  CA  ALA B 172       1.180  14.328  30.906  1.00 94.19           C  
ATOM   3589  C   ALA B 172       0.735  15.789  31.016  1.00 94.19           C  
ATOM   3590  CB  ALA B 172       2.236  14.188  29.812  1.00 94.19           C  
ATOM   3591  O   ALA B 172       0.164  16.344  30.078  1.00 94.19           O  
ATOM   3592  N   LEU B 173       1.026  16.375  32.125  1.00 93.44           N  
ATOM   3593  CA  LEU B 173       0.694  17.781  32.344  1.00 93.44           C  
ATOM   3594  C   LEU B 173       1.769  18.688  31.750  1.00 93.44           C  
ATOM   3595  CB  LEU B 173       0.523  18.078  33.844  1.00 93.44           C  
ATOM   3596  O   LEU B 173       2.961  18.484  32.000  1.00 93.44           O  
ATOM   3597  CG  LEU B 173       0.115  19.500  34.219  1.00 93.44           C  
ATOM   3598  CD1 LEU B 173      -1.337  19.750  33.812  1.00 93.44           C  
ATOM   3599  CD2 LEU B 173       0.323  19.750  35.688  1.00 93.44           C  
ATOM   3600  N   VAL B 174       1.323  19.594  30.953  1.00 93.31           N  
ATOM   3601  CA  VAL B 174       2.225  20.594  30.391  1.00 93.31           C  
ATOM   3602  C   VAL B 174       1.883  21.969  30.938  1.00 93.31           C  
ATOM   3603  CB  VAL B 174       2.158  20.594  28.844  1.00 93.31           C  
ATOM   3604  O   VAL B 174       0.796  22.500  30.672  1.00 93.31           O  
ATOM   3605  CG1 VAL B 174       3.145  21.594  28.266  1.00 93.31           C  
ATOM   3606  CG2 VAL B 174       2.434  19.188  28.297  1.00 93.31           C  
ATOM   3607  N   GLU B 175       2.850  22.578  31.625  1.00 90.81           N  
ATOM   3608  CA  GLU B 175       2.635  23.875  32.281  1.00 90.81           C  
ATOM   3609  C   GLU B 175       2.584  25.000  31.234  1.00 90.81           C  
ATOM   3610  CB  GLU B 175       3.734  24.156  33.281  1.00 90.81           C  
ATOM   3611  O   GLU B 175       2.949  24.797  30.078  1.00 90.81           O  
ATOM   3612  CG  GLU B 175       3.762  23.156  34.438  1.00 90.81           C  
ATOM   3613  CD  GLU B 175       4.750  23.547  35.531  1.00 90.81           C  
ATOM   3614  OE1 GLU B 175       4.746  22.891  36.625  1.00 90.81           O  
ATOM   3615  OE2 GLU B 175       5.527  24.500  35.312  1.00 90.81           O  
ATOM   3616  N   ARG B 176       2.084  26.109  31.703  1.00 88.19           N  
ATOM   3617  CA  ARG B 176       2.000  27.281  30.844  1.00 88.19           C  
ATOM   3618  C   ARG B 176       3.391  27.797  30.484  1.00 88.19           C  
ATOM   3619  CB  ARG B 176       1.191  28.391  31.516  1.00 88.19           C  
ATOM   3620  O   ARG B 176       4.309  27.750  31.297  1.00 88.19           O  
ATOM   3621  CG  ARG B 176       1.847  28.953  32.781  1.00 88.19           C  
ATOM   3622  CD  ARG B 176       0.984  30.031  33.438  1.00 88.19           C  
ATOM   3623  NE  ARG B 176       1.640  30.609  34.594  1.00 88.19           N  
ATOM   3624  NH1 ARG B 176      -0.068  32.094  35.062  1.00 88.19           N  
ATOM   3625  NH2 ARG B 176       1.807  32.031  36.406  1.00 88.19           N  
ATOM   3626  CZ  ARG B 176       1.125  31.562  35.344  1.00 88.19           C  
ATOM   3627  N   ARG B 177       3.455  28.219  29.219  1.00 88.69           N  
ATOM   3628  CA  ARG B 177       4.684  28.828  28.719  1.00 88.69           C  
ATOM   3629  C   ARG B 177       5.891  27.938  29.016  1.00 88.69           C  
ATOM   3630  CB  ARG B 177       4.887  30.219  29.312  1.00 88.69           C  
ATOM   3631  O   ARG B 177       6.895  28.422  29.547  1.00 88.69           O  
ATOM   3632  CG  ARG B 177       3.801  31.219  28.938  1.00 88.69           C  
ATOM   3633  CD  ARG B 177       4.160  32.625  29.375  1.00 88.69           C  
ATOM   3634  NE  ARG B 177       3.182  33.594  28.906  1.00 88.69           N  
ATOM   3635  NH1 ARG B 177       4.340  35.438  29.672  1.00 88.69           N  
ATOM   3636  NH2 ARG B 177       2.336  35.719  28.594  1.00 88.69           N  
ATOM   3637  CZ  ARG B 177       3.287  34.906  29.062  1.00 88.69           C  
ATOM   3638  N   ALA B 178       5.715  26.625  28.703  1.00 90.38           N  
ATOM   3639  CA  ALA B 178       6.781  25.656  28.969  1.00 90.38           C  
ATOM   3640  C   ALA B 178       6.988  24.734  27.766  1.00 90.38           C  
ATOM   3641  CB  ALA B 178       6.469  24.844  30.219  1.00 90.38           C  
ATOM   3642  O   ALA B 178       6.051  24.453  27.016  1.00 90.38           O  
ATOM   3643  N   LEU B 179       8.203  24.406  27.531  1.00 91.81           N  
ATOM   3644  CA  LEU B 179       8.578  23.391  26.547  1.00 91.81           C  
ATOM   3645  C   LEU B 179       8.758  22.031  27.219  1.00 91.81           C  
ATOM   3646  CB  LEU B 179       9.867  23.797  25.828  1.00 91.81           C  
ATOM   3647  O   LEU B 179       9.562  21.891  28.156  1.00 91.81           O  
ATOM   3648  CG  LEU B 179      10.344  22.859  24.703  1.00 91.81           C  
ATOM   3649  CD1 LEU B 179       9.438  23.000  23.484  1.00 91.81           C  
ATOM   3650  CD2 LEU B 179      11.789  23.156  24.344  1.00 91.81           C  
ATOM   3651  N   HIS B 180       8.000  21.078  26.766  1.00 92.94           N  
ATOM   3652  CA  HIS B 180       8.008  19.766  27.406  1.00 92.94           C  
ATOM   3653  C   HIS B 180       8.406  18.672  26.422  1.00 92.94           C  
ATOM   3654  CB  HIS B 180       6.633  19.469  28.000  1.00 92.94           C  
ATOM   3655  O   HIS B 180       7.836  18.578  25.328  1.00 92.94           O  
ATOM   3656  CG  HIS B 180       6.629  18.297  28.938  1.00 92.94           C  
ATOM   3657  CD2 HIS B 180       6.285  17.000  28.734  1.00 92.94           C  
ATOM   3658  ND1 HIS B 180       7.012  18.391  30.250  1.00 92.94           N  
ATOM   3659  CE1 HIS B 180       6.906  17.188  30.812  1.00 92.94           C  
ATOM   3660  NE2 HIS B 180       6.469  16.328  29.922  1.00 92.94           N  
ATOM   3661  N   GLU B 181       9.414  17.938  26.719  1.00 93.50           N  
ATOM   3662  CA  GLU B 181       9.766  16.734  25.969  1.00 93.50           C  
ATOM   3663  C   GLU B 181       8.938  15.539  26.422  1.00 93.50           C  
ATOM   3664  CB  GLU B 181      11.258  16.422  26.109  1.00 93.50           C  
ATOM   3665  O   GLU B 181       8.961  15.164  27.594  1.00 93.50           O  
ATOM   3666  CG  GLU B 181      11.742  15.305  25.188  1.00 93.50           C  
ATOM   3667  CD  GLU B 181      13.242  15.109  25.234  1.00 93.50           C  
ATOM   3668  OE1 GLU B 181      13.773  14.320  24.422  1.00 93.50           O  
ATOM   3669  OE2 GLU B 181      13.898  15.742  26.094  1.00 93.50           O  
ATOM   3670  N   LEU B 182       8.242  14.969  25.562  1.00 94.62           N  
ATOM   3671  CA  LEU B 182       7.355  13.867  25.938  1.00 94.62           C  
ATOM   3672  C   LEU B 182       8.125  12.562  26.047  1.00 94.62           C  
ATOM   3673  CB  LEU B 182       6.230  13.727  24.906  1.00 94.62           C  
ATOM   3674  O   LEU B 182       9.078  12.328  25.297  1.00 94.62           O  
ATOM   3675  CG  LEU B 182       5.172  14.828  24.891  1.00 94.62           C  
ATOM   3676  CD1 LEU B 182       4.352  14.773  23.609  1.00 94.62           C  
ATOM   3677  CD2 LEU B 182       4.266  14.711  26.125  1.00 94.62           C  
ATOM   3678  N   GLY B 183       7.695  11.734  27.000  1.00 93.38           N  
ATOM   3679  CA  GLY B 183       8.289  10.430  27.250  1.00 93.38           C  
ATOM   3680  C   GLY B 183       7.355   9.477  27.969  1.00 93.38           C  
ATOM   3681  O   GLY B 183       6.141   9.664  27.969  1.00 93.38           O  
ATOM   3682  N   VAL B 184       7.891   8.469  28.422  1.00 93.19           N  
ATOM   3683  CA  VAL B 184       7.191   7.438  29.172  1.00 93.19           C  
ATOM   3684  C   VAL B 184       6.094   6.816  28.312  1.00 93.19           C  
ATOM   3685  CB  VAL B 184       6.586   8.000  30.484  1.00 93.19           C  
ATOM   3686  O   VAL B 184       4.906   6.938  28.625  1.00 93.19           O  
ATOM   3687  CG1 VAL B 184       6.043   6.879  31.359  1.00 93.19           C  
ATOM   3688  CG2 VAL B 184       7.629   8.820  31.234  1.00 93.19           C  
ATOM   3689  N   TYR B 185       6.559   6.281  27.328  1.00 94.00           N  
ATOM   3690  CA  TYR B 185       5.668   5.598  26.391  1.00 94.00           C  
ATOM   3691  C   TYR B 185       5.559   4.117  26.719  1.00 94.00           C  
ATOM   3692  CB  TYR B 185       6.156   5.777  24.953  1.00 94.00           C  
ATOM   3693  O   TYR B 185       6.289   3.613  27.594  1.00 94.00           O  
ATOM   3694  CG  TYR B 185       6.148   7.211  24.484  1.00 94.00           C  
ATOM   3695  CD1 TYR B 185       4.977   7.809  24.031  1.00 94.00           C  
ATOM   3696  CD2 TYR B 185       7.316   7.969  24.484  1.00 94.00           C  
ATOM   3697  CE1 TYR B 185       4.965   9.133  23.594  1.00 94.00           C  
ATOM   3698  CE2 TYR B 185       7.316   9.289  24.047  1.00 94.00           C  
ATOM   3699  OH  TYR B 185       6.133  11.172  23.172  1.00 94.00           O  
ATOM   3700  CZ  TYR B 185       6.137   9.859  23.609  1.00 94.00           C  
ATOM   3701  N   TYR B 186       4.609   3.463  26.094  1.00 93.31           N  
ATOM   3702  CA  TYR B 186       4.523   2.008  26.094  1.00 93.31           C  
ATOM   3703  C   TYR B 186       4.184   1.483  24.703  1.00 93.31           C  
ATOM   3704  CB  TYR B 186       3.473   1.531  27.109  1.00 93.31           C  
ATOM   3705  O   TYR B 186       3.752   2.246  23.844  1.00 93.31           O  
ATOM   3706  CG  TYR B 186       2.051   1.757  26.656  1.00 93.31           C  
ATOM   3707  CD1 TYR B 186       1.422   2.984  26.859  1.00 93.31           C  
ATOM   3708  CD2 TYR B 186       1.332   0.743  26.031  1.00 93.31           C  
ATOM   3709  CE1 TYR B 186       0.110   3.195  26.438  1.00 93.31           C  
ATOM   3710  CE2 TYR B 186       0.020   0.943  25.609  1.00 93.31           C  
ATOM   3711  OH  TYR B 186      -1.879   2.375  25.406  1.00 93.31           O  
ATOM   3712  CZ  TYR B 186      -0.581   2.170  25.828  1.00 93.31           C  
ATOM   3713  N   LEU B 187       4.516   0.300  24.516  1.00 91.94           N  
ATOM   3714  CA  LEU B 187       4.188  -0.354  23.250  1.00 91.94           C  
ATOM   3715  C   LEU B 187       2.836  -1.056  23.344  1.00 91.94           C  
ATOM   3716  CB  LEU B 187       5.273  -1.362  22.875  1.00 91.94           C  
ATOM   3717  O   LEU B 187       2.674  -2.010  24.109  1.00 91.94           O  
ATOM   3718  CG  LEU B 187       6.645  -0.782  22.531  1.00 91.94           C  
ATOM   3719  CD1 LEU B 187       7.719  -1.858  22.625  1.00 91.94           C  
ATOM   3720  CD2 LEU B 187       6.625  -0.173  21.125  1.00 91.94           C  
ATOM   3721  N   PRO B 188       1.937  -0.599  22.562  1.00 86.88           N  
ATOM   3722  CA  PRO B 188       0.623  -1.243  22.641  1.00 86.88           C  
ATOM   3723  C   PRO B 188       0.645  -2.689  22.156  1.00 86.88           C  
ATOM   3724  CB  PRO B 188      -0.253  -0.373  21.734  1.00 86.88           C  
ATOM   3725  O   PRO B 188       1.329  -3.004  21.172  1.00 86.88           O  
ATOM   3726  CG  PRO B 188       0.713   0.429  20.938  1.00 86.88           C  
ATOM   3727  CD  PRO B 188       2.059   0.365  21.594  1.00 86.88           C  
ATOM   3728  N   ASP B 189       0.009  -3.523  22.938  1.00 86.88           N  
ATOM   3729  CA  ASP B 189      -0.171  -4.906  22.500  1.00 86.88           C  
ATOM   3730  C   ASP B 189      -1.509  -5.094  21.797  1.00 86.88           C  
ATOM   3731  CB  ASP B 189      -0.076  -5.855  23.703  1.00 86.88           C  
ATOM   3732  O   ASP B 189      -2.438  -5.684  22.344  1.00 86.88           O  
ATOM   3733  CG  ASP B 189       0.155  -7.301  23.297  1.00 86.88           C  
ATOM   3734  OD1 ASP B 189       0.572  -7.555  22.156  1.00 86.88           O  
ATOM   3735  OD2 ASP B 189      -0.085  -8.195  24.141  1.00 86.88           O  
ATOM   3736  N   ALA B 190      -1.726  -4.465  20.703  1.00 86.81           N  
ATOM   3737  CA  ALA B 190      -2.953  -4.508  19.906  1.00 86.81           C  
ATOM   3738  C   ALA B 190      -2.648  -4.797  18.438  1.00 86.81           C  
ATOM   3739  CB  ALA B 190      -3.717  -3.191  20.047  1.00 86.81           C  
ATOM   3740  O   ALA B 190      -1.537  -4.543  17.969  1.00 86.81           O  
ATOM   3741  N   GLU B 191      -3.674  -5.309  17.891  1.00 86.62           N  
ATOM   3742  CA  GLU B 191      -3.521  -5.516  16.453  1.00 86.62           C  
ATOM   3743  C   GLU B 191      -3.318  -4.195  15.719  1.00 86.62           C  
ATOM   3744  CB  GLU B 191      -4.738  -6.250  15.883  1.00 86.62           C  
ATOM   3745  O   GLU B 191      -4.016  -3.215  15.992  1.00 86.62           O  
ATOM   3746  CG  GLU B 191      -4.879  -7.684  16.391  1.00 86.62           C  
ATOM   3747  CD  GLU B 191      -5.957  -8.469  15.656  1.00 86.62           C  
ATOM   3748  OE1 GLU B 191      -6.086  -9.688  15.891  1.00 86.62           O  
ATOM   3749  OE2 GLU B 191      -6.680  -7.855  14.836  1.00 86.62           O  
ATOM   3750  N   GLY B 192      -2.316  -4.156  14.930  1.00 88.19           N  
ATOM   3751  CA  GLY B 192      -2.002  -2.939  14.203  1.00 88.19           C  
ATOM   3752  C   GLY B 192      -0.752  -2.246  14.711  1.00 88.19           C  
ATOM   3753  O   GLY B 192      -0.196  -1.382  14.031  1.00 88.19           O  
ATOM   3754  N   ALA B 193      -0.348  -2.625  15.891  1.00 89.00           N  
ATOM   3755  CA  ALA B 193       0.889  -2.066  16.422  1.00 89.00           C  
ATOM   3756  C   ALA B 193       2.109  -2.766  15.836  1.00 89.00           C  
ATOM   3757  CB  ALA B 193       0.903  -2.176  17.953  1.00 89.00           C  
ATOM   3758  O   ALA B 193       1.982  -3.801  15.180  1.00 89.00           O  
ATOM   3759  N   PHE B 194       3.234  -2.100  15.953  1.00 89.88           N  
ATOM   3760  CA  PHE B 194       4.430  -2.693  15.359  1.00 89.88           C  
ATOM   3761  C   PHE B 194       5.688  -2.158  16.031  1.00 89.88           C  
ATOM   3762  CB  PHE B 194       4.477  -2.420  13.852  1.00 89.88           C  
ATOM   3763  O   PHE B 194       5.664  -1.084  16.641  1.00 89.88           O  
ATOM   3764  CG  PHE B 194       4.352  -0.962  13.500  1.00 89.88           C  
ATOM   3765  CD1 PHE B 194       3.115  -0.411  13.188  1.00 89.88           C  
ATOM   3766  CD2 PHE B 194       5.477  -0.143  13.477  1.00 89.88           C  
ATOM   3767  CE1 PHE B 194       2.998   0.937  12.859  1.00 89.88           C  
ATOM   3768  CE2 PHE B 194       5.363   1.205  13.148  1.00 89.88           C  
ATOM   3769  CZ  PHE B 194       4.125   1.743  12.836  1.00 89.88           C  
ATOM   3770  N   ARG B 195       6.688  -2.951  16.047  1.00 91.31           N  
ATOM   3771  CA  ARG B 195       8.047  -2.605  16.469  1.00 91.31           C  
ATOM   3772  C   ARG B 195       9.078  -3.418  15.703  1.00 91.31           C  
ATOM   3773  CB  ARG B 195       8.211  -2.830  17.969  1.00 91.31           C  
ATOM   3774  O   ARG B 195       9.023  -4.648  15.680  1.00 91.31           O  
ATOM   3775  CG  ARG B 195       9.586  -2.447  18.500  1.00 91.31           C  
ATOM   3776  CD  ARG B 195       9.742  -2.803  19.969  1.00 91.31           C  
ATOM   3777  NE  ARG B 195      11.078  -2.484  20.469  1.00 91.31           N  
ATOM   3778  NH1 ARG B 195      11.016  -4.000  22.219  1.00 91.31           N  
ATOM   3779  NH2 ARG B 195      12.875  -2.693  21.875  1.00 91.31           N  
ATOM   3780  CZ  ARG B 195      11.656  -3.059  21.516  1.00 91.31           C  
ATOM   3781  N   ARG B 196       9.852  -2.689  14.992  1.00 91.12           N  
ATOM   3782  CA  ARG B 196      10.930  -3.332  14.242  1.00 91.12           C  
ATOM   3783  C   ARG B 196      12.258  -2.609  14.469  1.00 91.12           C  
ATOM   3784  CB  ARG B 196      10.602  -3.375  12.750  1.00 91.12           C  
ATOM   3785  O   ARG B 196      12.352  -1.396  14.266  1.00 91.12           O  
ATOM   3786  CG  ARG B 196      11.445  -4.367  11.961  1.00 91.12           C  
ATOM   3787  CD  ARG B 196      11.062  -5.805  12.281  1.00 91.12           C  
ATOM   3788  NE  ARG B 196       9.773  -6.164  11.711  1.00 91.12           N  
ATOM   3789  NH1 ARG B 196      10.648  -7.477  10.023  1.00 91.12           N  
ATOM   3790  NH2 ARG B 196       8.375  -7.207  10.211  1.00 91.12           N  
ATOM   3791  CZ  ARG B 196       9.602  -6.949  10.648  1.00 91.12           C  
ATOM   3792  N   GLY B 197      13.305  -3.342  14.883  1.00 88.00           N  
ATOM   3793  CA  GLY B 197      14.617  -2.754  15.086  1.00 88.00           C  
ATOM   3794  C   GLY B 197      14.789  -2.129  16.453  1.00 88.00           C  
ATOM   3795  O   GLY B 197      13.812  -1.898  17.172  1.00 88.00           O  
ATOM   3796  N   PRO B 198      15.977  -1.860  16.734  1.00 88.75           N  
ATOM   3797  CA  PRO B 198      16.281  -1.211  18.016  1.00 88.75           C  
ATOM   3798  C   PRO B 198      16.234   0.313  17.922  1.00 88.75           C  
ATOM   3799  CB  PRO B 198      17.688  -1.703  18.328  1.00 88.75           C  
ATOM   3800  O   PRO B 198      15.891   0.866  16.875  1.00 88.75           O  
ATOM   3801  CG  PRO B 198      18.359  -1.832  17.000  1.00 88.75           C  
ATOM   3802  CD  PRO B 198      17.344  -2.232  15.984  1.00 88.75           C  
ATOM   3803  N   GLY B 199      16.375   0.933  19.125  1.00 91.94           N  
ATOM   3804  CA  GLY B 199      16.578   2.373  19.125  1.00 91.94           C  
ATOM   3805  C   GLY B 199      15.562   3.119  19.969  1.00 91.94           C  
ATOM   3806  O   GLY B 199      15.805   4.258  20.375  1.00 91.94           O  
ATOM   3807  N   LEU B 200      14.500   2.516  20.234  1.00 93.19           N  
ATOM   3808  CA  LEU B 200      13.445   3.219  20.953  1.00 93.19           C  
ATOM   3809  C   LEU B 200      13.648   3.102  22.453  1.00 93.19           C  
ATOM   3810  CB  LEU B 200      12.070   2.668  20.562  1.00 93.19           C  
ATOM   3811  O   LEU B 200      13.812   1.998  22.984  1.00 93.19           O  
ATOM   3812  CG  LEU B 200      10.867   3.293  21.281  1.00 93.19           C  
ATOM   3813  CD1 LEU B 200      10.711   4.754  20.875  1.00 93.19           C  
ATOM   3814  CD2 LEU B 200       9.602   2.508  20.969  1.00 93.19           C  
ATOM   3815  N   ASN B 201      13.773   4.195  23.031  1.00 93.88           N  
ATOM   3816  CA  ASN B 201      13.758   4.266  24.500  1.00 93.88           C  
ATOM   3817  C   ASN B 201      12.406   4.730  25.016  1.00 93.88           C  
ATOM   3818  CB  ASN B 201      14.867   5.188  25.000  1.00 93.88           C  
ATOM   3819  O   ASN B 201      12.047   5.902  24.875  1.00 93.88           O  
ATOM   3820  CG  ASN B 201      15.047   5.129  26.500  1.00 93.88           C  
ATOM   3821  ND2 ASN B 201      16.281   5.242  26.969  1.00 93.88           N  
ATOM   3822  OD1 ASN B 201      14.070   4.980  27.250  1.00 93.88           O  
ATOM   3823  N   LEU B 202      11.711   3.887  25.719  1.00 92.62           N  
ATOM   3824  CA  LEU B 202      10.328   4.145  26.125  1.00 92.62           C  
ATOM   3825  C   LEU B 202      10.281   5.148  27.266  1.00 92.62           C  
ATOM   3826  CB  LEU B 202       9.641   2.846  26.531  1.00 92.62           C  
ATOM   3827  O   LEU B 202       9.297   5.887  27.406  1.00 92.62           O  
ATOM   3828  CG  LEU B 202       9.383   1.828  25.422  1.00 92.62           C  
ATOM   3829  CD1 LEU B 202       9.008   0.474  26.016  1.00 92.62           C  
ATOM   3830  CD2 LEU B 202       8.297   2.326  24.469  1.00 92.62           C  
ATOM   3831  N   THR B 203      11.242   5.188  28.031  1.00 90.81           N  
ATOM   3832  CA  THR B 203      11.250   6.070  29.188  1.00 90.81           C  
ATOM   3833  C   THR B 203      11.570   7.504  28.781  1.00 90.81           C  
ATOM   3834  CB  THR B 203      12.266   5.598  30.250  1.00 90.81           C  
ATOM   3835  O   THR B 203      10.820   8.430  29.094  1.00 90.81           O  
ATOM   3836  CG2 THR B 203      12.008   6.266  31.594  1.00 90.81           C  
ATOM   3837  OG1 THR B 203      12.156   4.176  30.406  1.00 90.81           O  
ATOM   3838  N   SER B 204      12.656   7.711  28.000  1.00 90.94           N  
ATOM   3839  CA  SER B 204      13.031   9.055  27.578  1.00 90.94           C  
ATOM   3840  C   SER B 204      12.188   9.523  26.391  1.00 90.94           C  
ATOM   3841  CB  SER B 204      14.516   9.109  27.203  1.00 90.94           C  
ATOM   3842  O   SER B 204      11.984  10.719  26.203  1.00 90.94           O  
ATOM   3843  OG  SER B 204      14.766   8.352  26.031  1.00 90.94           O  
ATOM   3844  N   GLY B 205      11.656   8.594  25.656  1.00 93.62           N  
ATOM   3845  CA  GLY B 205      10.898   8.922  24.469  1.00 93.62           C  
ATOM   3846  C   GLY B 205      11.781   9.203  23.266  1.00 93.62           C  
ATOM   3847  O   GLY B 205      11.297   9.680  22.234  1.00 93.62           O  
ATOM   3848  N   GLN B 206      13.070   8.914  23.422  1.00 94.81           N  
ATOM   3849  CA  GLN B 206      14.016   9.180  22.328  1.00 94.81           C  
ATOM   3850  C   GLN B 206      14.180   7.945  21.453  1.00 94.81           C  
ATOM   3851  CB  GLN B 206      15.367   9.617  22.891  1.00 94.81           C  
ATOM   3852  O   GLN B 206      14.234   6.820  21.938  1.00 94.81           O  
ATOM   3853  CG  GLN B 206      15.312  10.914  23.688  1.00 94.81           C  
ATOM   3854  CD  GLN B 206      16.625  11.242  24.359  1.00 94.81           C  
ATOM   3855  NE2 GLN B 206      16.703  12.406  25.000  1.00 94.81           N  
ATOM   3856  OE1 GLN B 206      17.578  10.445  24.328  1.00 94.81           O  
ATOM   3857  N   TYR B 207      14.117   8.156  20.188  1.00 96.38           N  
ATOM   3858  CA  TYR B 207      14.359   7.090  19.234  1.00 96.38           C  
ATOM   3859  C   TYR B 207      15.680   7.305  18.500  1.00 96.38           C  
ATOM   3860  CB  TYR B 207      13.211   7.000  18.219  1.00 96.38           C  
ATOM   3861  O   TYR B 207      15.805   8.227  17.688  1.00 96.38           O  
ATOM   3862  CG  TYR B 207      13.430   5.965  17.141  1.00 96.38           C  
ATOM   3863  CD1 TYR B 207      13.664   6.344  15.828  1.00 96.38           C  
ATOM   3864  CD2 TYR B 207      13.398   4.605  17.453  1.00 96.38           C  
ATOM   3865  CE1 TYR B 207      13.867   5.391  14.828  1.00 96.38           C  
ATOM   3866  CE2 TYR B 207      13.594   3.646  16.453  1.00 96.38           C  
ATOM   3867  OH  TYR B 207      14.023   3.104  14.172  1.00 96.38           O  
ATOM   3868  CZ  TYR B 207      13.828   4.051  15.156  1.00 96.38           C  
ATOM   3869  N   ARG B 208      16.516   6.426  18.703  1.00 94.75           N  
ATOM   3870  CA  ARG B 208      17.828   6.469  18.062  1.00 94.75           C  
ATOM   3871  C   ARG B 208      17.844   5.637  16.781  1.00 94.75           C  
ATOM   3872  CB  ARG B 208      18.906   5.965  19.031  1.00 94.75           C  
ATOM   3873  O   ARG B 208      17.641   4.426  16.828  1.00 94.75           O  
ATOM   3874  CG  ARG B 208      20.328   6.234  18.547  1.00 94.75           C  
ATOM   3875  CD  ARG B 208      21.359   5.852  19.609  1.00 94.75           C  
ATOM   3876  NE  ARG B 208      21.500   6.887  20.625  1.00 94.75           N  
ATOM   3877  NH1 ARG B 208      23.438   6.035  21.531  1.00 94.75           N  
ATOM   3878  NH2 ARG B 208      22.500   7.934  22.406  1.00 94.75           N  
ATOM   3879  CZ  ARG B 208      22.484   6.949  21.516  1.00 94.75           C  
ATOM   3880  N   ALA B 209      18.203   6.289  15.727  1.00 94.50           N  
ATOM   3881  CA  ALA B 209      18.188   5.633  14.422  1.00 94.50           C  
ATOM   3882  C   ALA B 209      19.266   4.562  14.328  1.00 94.50           C  
ATOM   3883  CB  ALA B 209      18.344   6.656  13.305  1.00 94.50           C  
ATOM   3884  O   ALA B 209      20.453   4.863  14.453  1.00 94.50           O  
ATOM   3885  N   PRO B 210      18.844   3.344  14.102  1.00 90.50           N  
ATOM   3886  CA  PRO B 210      19.828   2.262  13.984  1.00 90.50           C  
ATOM   3887  C   PRO B 210      20.578   2.281  12.656  1.00 90.50           C  
ATOM   3888  CB  PRO B 210      18.984   0.997  14.117  1.00 90.50           C  
ATOM   3889  O   PRO B 210      21.719   1.824  12.578  1.00 90.50           O  
ATOM   3890  CG  PRO B 210      17.625   1.404  13.656  1.00 90.50           C  
ATOM   3891  CD  PRO B 210      17.422   2.855  13.984  1.00 90.50           C  
ATOM   3892  N   VAL B 211      19.859   2.713  11.578  1.00 88.50           N  
ATOM   3893  CA  VAL B 211      20.453   2.809  10.250  1.00 88.50           C  
ATOM   3894  C   VAL B 211      20.188   4.199   9.672  1.00 88.50           C  
ATOM   3895  CB  VAL B 211      19.891   1.728   9.297  1.00 88.50           C  
ATOM   3896  O   VAL B 211      19.156   4.812   9.945  1.00 88.50           O  
ATOM   3897  CG1 VAL B 211      20.609   1.760   7.953  1.00 88.50           C  
ATOM   3898  CG2 VAL B 211      20.000   0.345   9.938  1.00 88.50           C  
ATOM   3899  N   ALA B 212      21.266   4.691   8.961  1.00 90.12           N  
ATOM   3900  CA  ALA B 212      21.062   5.973   8.289  1.00 90.12           C  
ATOM   3901  C   ALA B 212      20.062   5.836   7.145  1.00 90.12           C  
ATOM   3902  CB  ALA B 212      22.391   6.523   7.773  1.00 90.12           C  
ATOM   3903  O   ALA B 212      20.125   4.887   6.363  1.00 90.12           O  
ATOM   3904  N   GLY B 213      19.078   6.715   7.188  1.00 93.69           N  
ATOM   3905  CA  GLY B 213      18.109   6.648   6.121  1.00 93.69           C  
ATOM   3906  C   GLY B 213      16.969   7.637   6.293  1.00 93.69           C  
ATOM   3907  O   GLY B 213      17.047   8.555   7.109  1.00 93.69           O  
ATOM   3908  N   PHE B 214      15.945   7.484   5.418  1.00 93.19           N  
ATOM   3909  CA  PHE B 214      14.742   8.305   5.434  1.00 93.19           C  
ATOM   3910  C   PHE B 214      13.703   7.723   6.383  1.00 93.19           C  
ATOM   3911  CB  PHE B 214      14.156   8.430   4.023  1.00 93.19           C  
ATOM   3912  O   PHE B 214      13.227   6.605   6.176  1.00 93.19           O  
ATOM   3913  CG  PHE B 214      15.086   9.078   3.035  1.00 93.19           C  
ATOM   3914  CD1 PHE B 214      14.969  10.430   2.736  1.00 93.19           C  
ATOM   3915  CD2 PHE B 214      16.078   8.344   2.404  1.00 93.19           C  
ATOM   3916  CE1 PHE B 214      15.828  11.039   1.821  1.00 93.19           C  
ATOM   3917  CE2 PHE B 214      16.938   8.938   1.489  1.00 93.19           C  
ATOM   3918  CZ  PHE B 214      16.812  10.289   1.198  1.00 93.19           C  
ATOM   3919  N   TYR B 215      13.383   8.516   7.387  1.00 94.62           N  
ATOM   3920  CA  TYR B 215      12.414   8.070   8.375  1.00 94.62           C  
ATOM   3921  C   TYR B 215      11.125   8.883   8.281  1.00 94.62           C  
ATOM   3922  CB  TYR B 215      12.992   8.164   9.789  1.00 94.62           C  
ATOM   3923  O   TYR B 215      11.164  10.117   8.344  1.00 94.62           O  
ATOM   3924  CG  TYR B 215      14.016   7.102  10.094  1.00 94.62           C  
ATOM   3925  CD1 TYR B 215      13.664   5.953  10.805  1.00 94.62           C  
ATOM   3926  CD2 TYR B 215      15.336   7.238   9.680  1.00 94.62           C  
ATOM   3927  CE1 TYR B 215      14.609   4.969  11.094  1.00 94.62           C  
ATOM   3928  CE2 TYR B 215      16.281   6.262   9.969  1.00 94.62           C  
ATOM   3929  OH  TYR B 215      16.844   4.164  10.953  1.00 94.62           O  
ATOM   3930  CZ  TYR B 215      15.914   5.133  10.672  1.00 94.62           C  
ATOM   3931  N   ALA B 216      10.023   8.164   8.086  1.00 96.56           N  
ATOM   3932  CA  ALA B 216       8.727   8.812   8.234  1.00 96.56           C  
ATOM   3933  C   ALA B 216       8.320   8.906   9.703  1.00 96.56           C  
ATOM   3934  CB  ALA B 216       7.660   8.070   7.438  1.00 96.56           C  
ATOM   3935  O   ALA B 216       8.016   7.887  10.328  1.00 96.56           O  
ATOM   3936  N   LEU B 217       8.289  10.055  10.234  1.00 96.25           N  
ATOM   3937  CA  LEU B 217       7.977  10.281  11.641  1.00 96.25           C  
ATOM   3938  C   LEU B 217       6.594  10.898  11.805  1.00 96.25           C  
ATOM   3939  CB  LEU B 217       9.031  11.188  12.281  1.00 96.25           C  
ATOM   3940  O   LEU B 217       6.145  11.664  10.945  1.00 96.25           O  
ATOM   3941  CG  LEU B 217      10.469  10.656  12.297  1.00 96.25           C  
ATOM   3942  CD1 LEU B 217      11.461  11.812  12.250  1.00 96.25           C  
ATOM   3943  CD2 LEU B 217      10.703   9.797  13.531  1.00 96.25           C  
ATOM   3944  N   ALA B 218       5.926  10.492  12.852  1.00 96.81           N  
ATOM   3945  CA  ALA B 218       4.605  11.039  13.141  1.00 96.81           C  
ATOM   3946  C   ALA B 218       4.359  11.125  14.641  1.00 96.81           C  
ATOM   3947  CB  ALA B 218       3.521  10.195  12.477  1.00 96.81           C  
ATOM   3948  O   ALA B 218       4.770  10.242  15.398  1.00 96.81           O  
ATOM   3949  N   ALA B 219       3.768  12.227  15.062  1.00 96.88           N  
ATOM   3950  CA  ALA B 219       3.332  12.422  16.453  1.00 96.88           C  
ATOM   3951  C   ALA B 219       1.909  12.977  16.500  1.00 96.88           C  
ATOM   3952  CB  ALA B 219       4.289  13.367  17.172  1.00 96.88           C  
ATOM   3953  O   ALA B 219       1.593  13.961  15.828  1.00 96.88           O  
ATOM   3954  N   THR B 220       1.077  12.281  17.172  1.00 96.31           N  
ATOM   3955  CA  THR B 220      -0.304  12.703  17.391  1.00 96.31           C  
ATOM   3956  C   THR B 220      -0.614  12.820  18.875  1.00 96.31           C  
ATOM   3957  CB  THR B 220      -1.291  11.719  16.734  1.00 96.31           C  
ATOM   3958  O   THR B 220      -0.589  11.828  19.594  1.00 96.31           O  
ATOM   3959  CG2 THR B 220      -2.730  12.195  16.891  1.00 96.31           C  
ATOM   3960  OG1 THR B 220      -0.988  11.602  15.336  1.00 96.31           O  
ATOM   3961  N   LEU B 221      -0.979  14.047  19.281  1.00 96.25           N  
ATOM   3962  CA  LEU B 221      -1.247  14.297  20.688  1.00 96.25           C  
ATOM   3963  C   LEU B 221      -2.697  14.719  20.906  1.00 96.25           C  
ATOM   3964  CB  LEU B 221      -0.305  15.375  21.234  1.00 96.25           C  
ATOM   3965  O   LEU B 221      -3.189  15.625  20.219  1.00 96.25           O  
ATOM   3966  CG  LEU B 221       1.192  15.117  21.047  1.00 96.25           C  
ATOM   3967  CD1 LEU B 221       2.002  16.250  21.672  1.00 96.25           C  
ATOM   3968  CD2 LEU B 221       1.589  13.781  21.656  1.00 96.25           C  
ATOM   3969  N   HIS B 222      -3.326  14.031  21.781  1.00 94.31           N  
ATOM   3970  CA  HIS B 222      -4.648  14.445  22.234  1.00 94.31           C  
ATOM   3971  C   HIS B 222      -4.547  15.359  23.453  1.00 94.31           C  
ATOM   3972  CB  HIS B 222      -5.508  13.227  22.562  1.00 94.31           C  
ATOM   3973  O   HIS B 222      -4.074  14.938  24.516  1.00 94.31           O  
ATOM   3974  CG  HIS B 222      -5.531  12.195  21.469  1.00 94.31           C  
ATOM   3975  CD2 HIS B 222      -5.047  10.930  21.438  1.00 94.31           C  
ATOM   3976  ND1 HIS B 222      -6.098  12.430  20.234  1.00 94.31           N  
ATOM   3977  CE1 HIS B 222      -5.965  11.344  19.500  1.00 94.31           C  
ATOM   3978  NE2 HIS B 222      -5.332  10.422  20.203  1.00 94.31           N  
ATOM   3979  N   VAL B 223      -5.059  16.547  23.312  1.00 92.94           N  
ATOM   3980  CA  VAL B 223      -4.816  17.578  24.312  1.00 92.94           C  
ATOM   3981  C   VAL B 223      -6.145  18.031  24.922  1.00 92.94           C  
ATOM   3982  CB  VAL B 223      -4.051  18.781  23.734  1.00 92.94           C  
ATOM   3983  O   VAL B 223      -7.129  18.219  24.203  1.00 92.94           O  
ATOM   3984  CG1 VAL B 223      -3.785  19.828  24.812  1.00 92.94           C  
ATOM   3985  CG2 VAL B 223      -2.740  18.328  23.094  1.00 92.94           C  
ATOM   3986  N   ALA B 224      -6.094  18.141  26.203  1.00 90.12           N  
ATOM   3987  CA  ALA B 224      -7.230  18.703  26.938  1.00 90.12           C  
ATOM   3988  C   ALA B 224      -6.840  19.984  27.656  1.00 90.12           C  
ATOM   3989  CB  ALA B 224      -7.762  17.672  27.953  1.00 90.12           C  
ATOM   3990  O   ALA B 224      -5.836  20.031  28.375  1.00 90.12           O  
ATOM   3991  N   LEU B 225      -7.637  20.938  27.344  1.00 84.31           N  
ATOM   3992  CA  LEU B 225      -7.352  22.219  27.984  1.00 84.31           C  
ATOM   3993  C   LEU B 225      -7.816  22.234  29.438  1.00 84.31           C  
ATOM   3994  CB  LEU B 225      -8.031  23.359  27.203  1.00 84.31           C  
ATOM   3995  O   LEU B 225      -8.836  21.625  29.766  1.00 84.31           O  
ATOM   3996  CG  LEU B 225      -7.457  23.688  25.828  1.00 84.31           C  
ATOM   3997  CD1 LEU B 225      -8.414  24.578  25.047  1.00 84.31           C  
ATOM   3998  CD2 LEU B 225      -6.090  24.344  25.953  1.00 84.31           C  
ATOM   3999  N   GLY B 226      -6.867  22.578  30.250  1.00 73.38           N  
ATOM   4000  CA  GLY B 226      -7.227  22.688  31.641  1.00 73.38           C  
ATOM   4001  C   GLY B 226      -8.164  23.844  31.938  1.00 73.38           C  
ATOM   4002  O   GLY B 226      -8.594  24.547  31.016  1.00 73.38           O  
ATOM   4003  N   GLU B 227      -8.594  24.031  33.094  1.00 67.81           N  
ATOM   4004  CA  GLU B 227      -9.477  25.094  33.562  1.00 67.81           C  
ATOM   4005  C   GLU B 227      -8.852  26.469  33.344  1.00 67.81           C  
ATOM   4006  CB  GLU B 227      -9.812  24.906  35.031  1.00 67.81           C  
ATOM   4007  O   GLU B 227      -7.652  26.656  33.531  1.00 67.81           O  
ATOM   4008  CG  GLU B 227     -10.812  23.781  35.312  1.00 67.81           C  
ATOM   4009  CD  GLU B 227     -11.180  23.656  36.781  1.00 67.81           C  
ATOM   4010  OE1 GLU B 227     -12.055  22.828  37.094  1.00 67.81           O  
ATOM   4011  OE2 GLU B 227     -10.586  24.375  37.594  1.00 67.81           O  
ATOM   4012  N   PRO B 228      -9.461  27.344  32.438  1.00 62.97           N  
ATOM   4013  CA  PRO B 228      -8.898  28.672  32.219  1.00 62.97           C  
ATOM   4014  C   PRO B 228      -8.398  29.328  33.500  1.00 62.97           C  
ATOM   4015  CB  PRO B 228     -10.070  29.453  31.609  1.00 62.97           C  
ATOM   4016  O   PRO B 228      -8.953  29.109  34.562  1.00 62.97           O  
ATOM   4017  CG  PRO B 228     -11.234  28.516  31.703  1.00 62.97           C  
ATOM   4018  CD  PRO B 228     -10.750  27.203  32.250  1.00 62.97           C  
ATOM   4019  N   PRO B 229      -7.102  29.719  33.531  1.00 57.75           N  
ATOM   4020  CA  PRO B 229      -6.664  30.438  34.719  1.00 57.75           C  
ATOM   4021  C   PRO B 229      -7.555  31.625  35.062  1.00 57.75           C  
ATOM   4022  CB  PRO B 229      -5.246  30.891  34.344  1.00 57.75           C  
ATOM   4023  O   PRO B 229      -8.344  32.062  34.219  1.00 57.75           O  
ATOM   4024  CG  PRO B 229      -5.125  30.625  32.906  1.00 57.75           C  
ATOM   4025  CD  PRO B 229      -6.348  29.891  32.438  1.00 57.75           C  
ATOM   4026  N   ARG B 230      -7.488  32.188  36.250  1.00 57.84           N  
ATOM   4027  CA  ARG B 230      -8.164  33.375  36.750  1.00 57.84           C  
ATOM   4028  C   ARG B 230      -8.055  34.531  35.750  1.00 57.84           C  
ATOM   4029  CB  ARG B 230      -7.578  33.812  38.094  1.00 57.84           C  
ATOM   4030  O   ARG B 230      -8.797  35.500  35.844  1.00 57.84           O  
ATOM   4031  CG  ARG B 230      -8.117  33.031  39.281  1.00 57.84           C  
ATOM   4032  CD  ARG B 230      -7.656  33.625  40.625  1.00 57.84           C  
ATOM   4033  NE  ARG B 230      -8.219  32.906  41.750  1.00 57.84           N  
ATOM   4034  NH1 ARG B 230      -7.191  34.219  43.344  1.00 57.84           N  
ATOM   4035  NH2 ARG B 230      -8.547  32.469  43.969  1.00 57.84           N  
ATOM   4036  CZ  ARG B 230      -7.984  33.188  43.031  1.00 57.84           C  
ATOM   4037  N   ARG B 231      -6.910  34.562  34.938  1.00 60.00           N  
ATOM   4038  CA  ARG B 231      -6.621  35.781  34.188  1.00 60.00           C  
ATOM   4039  C   ARG B 231      -7.406  35.812  32.875  1.00 60.00           C  
ATOM   4040  CB  ARG B 231      -5.121  35.875  33.906  1.00 60.00           C  
ATOM   4041  O   ARG B 231      -7.160  36.656  32.031  1.00 60.00           O  
ATOM   4042  CG  ARG B 231      -4.336  36.594  35.000  1.00 60.00           C  
ATOM   4043  CD  ARG B 231      -2.885  36.812  34.594  1.00 60.00           C  
ATOM   4044  NE  ARG B 231      -2.127  37.500  35.625  1.00 60.00           N  
ATOM   4045  NH1 ARG B 231      -0.120  37.469  34.500  1.00 60.00           N  
ATOM   4046  NH2 ARG B 231      -0.242  38.406  36.594  1.00 60.00           N  
ATOM   4047  CZ  ARG B 231      -0.832  37.781  35.562  1.00 60.00           C  
ATOM   4048  N   GLY B 232      -8.383  35.062  32.531  1.00 60.94           N  
ATOM   4049  CA  GLY B 232      -9.297  35.219  31.422  1.00 60.94           C  
ATOM   4050  C   GLY B 232      -9.125  34.156  30.344  1.00 60.94           C  
ATOM   4051  O   GLY B 232      -8.297  33.250  30.484  1.00 60.94           O  
ATOM   4052  N   PRO B 233      -9.953  34.250  29.281  1.00 67.69           N  
ATOM   4053  CA  PRO B 233      -9.969  33.312  28.156  1.00 67.69           C  
ATOM   4054  C   PRO B 233      -8.703  33.406  27.297  1.00 67.69           C  
ATOM   4055  CB  PRO B 233     -11.203  33.719  27.359  1.00 67.69           C  
ATOM   4056  O   PRO B 233      -7.992  34.406  27.359  1.00 67.69           O  
ATOM   4057  CG  PRO B 233     -11.492  35.125  27.812  1.00 67.69           C  
ATOM   4058  CD  PRO B 233     -10.781  35.344  29.109  1.00 67.69           C  
ATOM   4059  N   PRO B 234      -8.344  32.406  26.719  1.00 70.06           N  
ATOM   4060  CA  PRO B 234      -7.152  32.406  25.875  1.00 70.06           C  
ATOM   4061  C   PRO B 234      -7.172  33.562  24.844  1.00 70.06           C  
ATOM   4062  CB  PRO B 234      -7.199  31.062  25.172  1.00 70.06           C  
ATOM   4063  O   PRO B 234      -8.234  33.906  24.344  1.00 70.06           O  
ATOM   4064  CG  PRO B 234      -8.289  30.312  25.875  1.00 70.06           C  
ATOM   4065  CD  PRO B 234      -9.078  31.281  26.703  1.00 70.06           C  
ATOM   4066  N   ARG B 235      -5.984  34.188  24.719  1.00 76.81           N  
ATOM   4067  CA  ARG B 235      -5.777  35.281  23.766  1.00 76.81           C  
ATOM   4068  C   ARG B 235      -5.441  34.750  22.375  1.00 76.81           C  
ATOM   4069  CB  ARG B 235      -4.668  36.219  24.266  1.00 76.81           C  
ATOM   4070  O   ARG B 235      -5.012  33.594  22.234  1.00 76.81           O  
ATOM   4071  CG  ARG B 235      -4.938  36.844  25.625  1.00 76.81           C  
ATOM   4072  CD  ARG B 235      -3.834  37.781  26.031  1.00 76.81           C  
ATOM   4073  NE  ARG B 235      -2.691  37.094  26.609  1.00 76.81           N  
ATOM   4074  NH1 ARG B 235      -1.443  39.000  26.984  1.00 76.81           N  
ATOM   4075  NH2 ARG B 235      -0.604  36.938  27.562  1.00 76.81           N  
ATOM   4076  CZ  ARG B 235      -1.582  37.688  27.047  1.00 76.81           C  
ATOM   4077  N   PRO B 236      -5.629  35.500  21.453  1.00 76.62           N  
ATOM   4078  CA  PRO B 236      -5.340  35.094  20.078  1.00 76.62           C  
ATOM   4079  C   PRO B 236      -3.867  34.750  19.859  1.00 76.62           C  
ATOM   4080  CB  PRO B 236      -5.734  36.344  19.266  1.00 76.62           C  
ATOM   4081  O   PRO B 236      -3.533  34.000  18.938  1.00 76.62           O  
ATOM   4082  CG  PRO B 236      -6.676  37.094  20.141  1.00 76.62           C  
ATOM   4083  CD  PRO B 236      -6.340  36.781  21.578  1.00 76.62           C  
ATOM   4084  N   ARG B 237      -3.025  35.219  20.734  1.00 81.06           N  
ATOM   4085  CA  ARG B 237      -1.601  34.938  20.578  1.00 81.06           C  
ATOM   4086  C   ARG B 237      -1.232  33.594  21.141  1.00 81.06           C  
ATOM   4087  CB  ARG B 237      -0.764  36.031  21.234  1.00 81.06           C  
ATOM   4088  O   ARG B 237      -0.146  33.062  20.875  1.00 81.06           O  
ATOM   4089  CG  ARG B 237      -0.963  36.125  22.750  1.00 81.06           C  
ATOM   4090  CD  ARG B 237      -0.148  37.281  23.344  1.00 81.06           C  
ATOM   4091  NE  ARG B 237      -0.351  37.375  24.797  1.00 81.06           N  
ATOM   4092  NH1 ARG B 237       1.154  39.094  25.094  1.00 81.06           N  
ATOM   4093  NH2 ARG B 237       0.012  38.250  26.891  1.00 81.06           N  
ATOM   4094  CZ  ARG B 237       0.272  38.250  25.594  1.00 81.06           C  
ATOM   4095  N   ASP B 238      -2.111  33.000  21.969  1.00 85.62           N  
ATOM   4096  CA  ASP B 238      -1.841  31.719  22.594  1.00 85.62           C  
ATOM   4097  C   ASP B 238      -1.896  30.594  21.578  1.00 85.62           C  
ATOM   4098  CB  ASP B 238      -2.836  31.469  23.734  1.00 85.62           C  
ATOM   4099  O   ASP B 238      -2.854  30.484  20.812  1.00 85.62           O  
ATOM   4100  CG  ASP B 238      -2.627  32.375  24.922  1.00 85.62           C  
ATOM   4101  OD1 ASP B 238      -1.556  33.000  25.031  1.00 85.62           O  
ATOM   4102  OD2 ASP B 238      -3.539  32.469  25.781  1.00 85.62           O  
ATOM   4103  N   HIS B 239      -0.763  29.797  21.562  1.00 88.69           N  
ATOM   4104  CA  HIS B 239      -0.702  28.688  20.609  1.00 88.69           C  
ATOM   4105  C   HIS B 239       0.119  27.531  21.172  1.00 88.69           C  
ATOM   4106  CB  HIS B 239      -0.113  29.156  19.281  1.00 88.69           C  
ATOM   4107  O   HIS B 239       0.860  27.703  22.141  1.00 88.69           O  
ATOM   4108  CG  HIS B 239       1.290  29.672  19.391  1.00 88.69           C  
ATOM   4109  CD2 HIS B 239       2.477  29.047  19.172  1.00 88.69           C  
ATOM   4110  ND1 HIS B 239       1.588  30.953  19.781  1.00 88.69           N  
ATOM   4111  CE1 HIS B 239       2.900  31.109  19.797  1.00 88.69           C  
ATOM   4112  NE2 HIS B 239       3.463  29.969  19.422  1.00 88.69           N  
ATOM   4113  N   LEU B 240      -0.175  26.453  20.609  1.00 91.44           N  
ATOM   4114  CA  LEU B 240       0.596  25.250  20.891  1.00 91.44           C  
ATOM   4115  C   LEU B 240       1.479  24.875  19.703  1.00 91.44           C  
ATOM   4116  CB  LEU B 240      -0.336  24.078  21.219  1.00 91.44           C  
ATOM   4117  O   LEU B 240       1.060  25.000  18.547  1.00 91.44           O  
ATOM   4118  CG  LEU B 240      -1.026  24.125  22.578  1.00 91.44           C  
ATOM   4119  CD1 LEU B 240      -2.082  23.031  22.688  1.00 91.44           C  
ATOM   4120  CD2 LEU B 240      -0.002  24.000  23.703  1.00 91.44           C  
ATOM   4121  N   ARG B 241       2.727  24.500  20.062  1.00 94.19           N  
ATOM   4122  CA  ARG B 241       3.666  24.062  19.031  1.00 94.19           C  
ATOM   4123  C   ARG B 241       4.137  22.641  19.297  1.00 94.19           C  
ATOM   4124  CB  ARG B 241       4.867  25.016  18.984  1.00 94.19           C  
ATOM   4125  O   ARG B 241       4.789  22.359  20.297  1.00 94.19           O  
ATOM   4126  CG  ARG B 241       5.707  24.859  17.719  1.00 94.19           C  
ATOM   4127  CD  ARG B 241       6.773  25.953  17.625  1.00 94.19           C  
ATOM   4128  NE  ARG B 241       7.586  25.797  16.422  1.00 94.19           N  
ATOM   4129  NH1 ARG B 241       9.172  27.359  17.047  1.00 94.19           N  
ATOM   4130  NH2 ARG B 241       9.375  26.250  15.047  1.00 94.19           N  
ATOM   4131  CZ  ARG B 241       8.711  26.469  16.172  1.00 94.19           C  
ATOM   4132  N   LEU B 242       3.752  21.766  18.359  1.00 95.88           N  
ATOM   4133  CA  LEU B 242       4.223  20.391  18.406  1.00 95.88           C  
ATOM   4134  C   LEU B 242       5.426  20.203  17.484  1.00 95.88           C  
ATOM   4135  CB  LEU B 242       3.102  19.422  18.000  1.00 95.88           C  
ATOM   4136  O   LEU B 242       5.398  20.609  16.328  1.00 95.88           O  
ATOM   4137  CG  LEU B 242       3.477  17.953  17.906  1.00 95.88           C  
ATOM   4138  CD1 LEU B 242       3.955  17.438  19.250  1.00 95.88           C  
ATOM   4139  CD2 LEU B 242       2.293  17.125  17.406  1.00 95.88           C  
ATOM   4140  N   LEU B 243       6.527  19.516  18.109  1.00 95.44           N  
ATOM   4141  CA  LEU B 243       7.766  19.406  17.344  1.00 95.44           C  
ATOM   4142  C   LEU B 243       8.352  18.000  17.453  1.00 95.44           C  
ATOM   4143  CB  LEU B 243       8.789  20.438  17.828  1.00 95.44           C  
ATOM   4144  O   LEU B 243       8.234  17.359  18.500  1.00 95.44           O  
ATOM   4145  CG  LEU B 243       8.398  21.906  17.688  1.00 95.44           C  
ATOM   4146  CD1 LEU B 243       8.477  22.625  19.031  1.00 95.44           C  
ATOM   4147  CD2 LEU B 243       9.289  22.594  16.656  1.00 95.44           C  
ATOM   4148  N   ILE B 244       8.875  17.531  16.391  1.00 96.12           N  
ATOM   4149  CA  ILE B 244       9.773  16.391  16.391  1.00 96.12           C  
ATOM   4150  C   ILE B 244      11.188  16.844  16.016  1.00 96.12           C  
ATOM   4151  CB  ILE B 244       9.289  15.289  15.406  1.00 96.12           C  
ATOM   4152  O   ILE B 244      11.414  17.328  14.898  1.00 96.12           O  
ATOM   4153  CG1 ILE B 244       7.875  14.836  15.781  1.00 96.12           C  
ATOM   4154  CG2 ILE B 244      10.266  14.109  15.398  1.00 96.12           C  
ATOM   4155  CD1 ILE B 244       7.250  13.875  14.773  1.00 96.12           C  
ATOM   4156  N   CYS B 245      12.102  16.609  16.906  1.00 94.56           N  
ATOM   4157  CA  CYS B 245      13.430  17.203  16.734  1.00 94.56           C  
ATOM   4158  C   CYS B 245      14.500  16.109  16.703  1.00 94.56           C  
ATOM   4159  CB  CYS B 245      13.727  18.188  17.859  1.00 94.56           C  
ATOM   4160  O   CYS B 245      14.312  15.031  17.266  1.00 94.56           O  
ATOM   4161  SG  CYS B 245      12.539  19.547  17.953  1.00 94.56           S  
ATOM   4162  N   ILE B 246      15.562  16.531  16.031  1.00 94.50           N  
ATOM   4163  CA  ILE B 246      16.750  15.680  16.016  1.00 94.50           C  
ATOM   4164  C   ILE B 246      17.719  16.125  17.109  1.00 94.50           C  
ATOM   4165  CB  ILE B 246      17.453  15.727  14.641  1.00 94.50           C  
ATOM   4166  O   ILE B 246      18.062  17.297  17.219  1.00 94.50           O  
ATOM   4167  CG1 ILE B 246      16.469  15.297  13.531  1.00 94.50           C  
ATOM   4168  CG2 ILE B 246      18.703  14.836  14.641  1.00 94.50           C  
ATOM   4169  CD1 ILE B 246      17.000  15.531  12.125  1.00 94.50           C  
ATOM   4170  N   GLN B 247      18.172  15.266  17.859  1.00 92.56           N  
ATOM   4171  CA  GLN B 247      19.141  15.508  18.922  1.00 92.56           C  
ATOM   4172  C   GLN B 247      18.656  16.609  19.859  1.00 92.56           C  
ATOM   4173  CB  GLN B 247      20.516  15.883  18.328  1.00 92.56           C  
ATOM   4174  O   GLN B 247      19.453  17.422  20.344  1.00 92.56           O  
ATOM   4175  CG  GLN B 247      21.156  14.758  17.547  1.00 92.56           C  
ATOM   4176  CD  GLN B 247      22.625  14.562  17.891  1.00 92.56           C  
ATOM   4177  NE2 GLN B 247      23.516  15.148  17.109  1.00 92.56           N  
ATOM   4178  OE1 GLN B 247      22.953  13.891  18.875  1.00 92.56           O  
ATOM   4179  N   SER B 248      17.391  16.719  19.984  1.00 89.88           N  
ATOM   4180  CA  SER B 248      16.734  17.688  20.844  1.00 89.88           C  
ATOM   4181  C   SER B 248      17.109  19.109  20.469  1.00 89.88           C  
ATOM   4182  CB  SER B 248      17.094  17.438  22.312  1.00 89.88           C  
ATOM   4183  O   SER B 248      17.094  20.016  21.297  1.00 89.88           O  
ATOM   4184  OG  SER B 248      16.812  16.094  22.672  1.00 89.88           O  
ATOM   4185  N   ARG B 249      17.578  19.297  19.250  1.00 87.88           N  
ATOM   4186  CA  ARG B 249      17.922  20.609  18.719  1.00 87.88           C  
ATOM   4187  C   ARG B 249      17.000  21.016  17.578  1.00 87.88           C  
ATOM   4188  CB  ARG B 249      19.391  20.625  18.234  1.00 87.88           C  
ATOM   4189  O   ARG B 249      17.375  20.938  16.406  1.00 87.88           O  
ATOM   4190  CG  ARG B 249      20.391  20.328  19.344  1.00 87.88           C  
ATOM   4191  CD  ARG B 249      21.828  20.422  18.828  1.00 87.88           C  
ATOM   4192  NE  ARG B 249      22.797  20.172  19.891  1.00 87.88           N  
ATOM   4193  NH1 ARG B 249      24.656  20.500  18.562  1.00 87.88           N  
ATOM   4194  NH2 ARG B 249      24.906  19.969  20.766  1.00 87.88           N  
ATOM   4195  CZ  ARG B 249      24.109  20.219  19.734  1.00 87.88           C  
ATOM   4196  N   CYS B 250      15.867  21.516  17.906  1.00 85.69           N  
ATOM   4197  CA  CYS B 250      14.789  21.750  16.953  1.00 85.69           C  
ATOM   4198  C   CYS B 250      15.086  22.984  16.094  1.00 85.69           C  
ATOM   4199  CB  CYS B 250      13.461  21.938  17.688  1.00 85.69           C  
ATOM   4200  O   CYS B 250      14.578  23.094  14.984  1.00 85.69           O  
ATOM   4201  SG  CYS B 250      12.898  20.469  18.562  1.00 85.69           S  
ATOM   4202  N   GLN B 251      15.922  23.906  16.625  1.00 83.88           N  
ATOM   4203  CA  GLN B 251      16.172  25.125  15.867  1.00 83.88           C  
ATOM   4204  C   GLN B 251      17.359  24.953  14.930  1.00 83.88           C  
ATOM   4205  CB  GLN B 251      16.422  26.297  16.812  1.00 83.88           C  
ATOM   4206  O   GLN B 251      17.391  25.516  13.828  1.00 83.88           O  
ATOM   4207  CG  GLN B 251      15.188  26.719  17.609  1.00 83.88           C  
ATOM   4208  CD  GLN B 251      15.438  27.922  18.484  1.00 83.88           C  
ATOM   4209  NE2 GLN B 251      14.398  28.375  19.188  1.00 83.88           N  
ATOM   4210  OE1 GLN B 251      16.562  28.438  18.562  1.00 83.88           O  
ATOM   4211  N   ARG B 252      18.266  24.078  15.250  1.00 82.25           N  
ATOM   4212  CA  ARG B 252      19.484  23.906  14.477  1.00 82.25           C  
ATOM   4213  C   ARG B 252      19.312  22.828  13.406  1.00 82.25           C  
ATOM   4214  CB  ARG B 252      20.656  23.547  15.391  1.00 82.25           C  
ATOM   4215  O   ARG B 252      19.766  23.000  12.273  1.00 82.25           O  
ATOM   4216  CG  ARG B 252      21.297  24.750  16.078  1.00 82.25           C  
ATOM   4217  CD  ARG B 252      22.547  24.344  16.859  1.00 82.25           C  
ATOM   4218  NE  ARG B 252      23.031  25.453  17.688  1.00 82.25           N  
ATOM   4219  NH1 ARG B 252      25.188  24.641  17.844  1.00 82.25           N  
ATOM   4220  NH2 ARG B 252      24.609  26.609  18.891  1.00 82.25           N  
ATOM   4221  CZ  ARG B 252      24.266  25.562  18.141  1.00 82.25           C  
ATOM   4222  N   ASN B 253      18.625  21.828  13.828  1.00 87.75           N  
ATOM   4223  CA  ASN B 253      18.406  20.719  12.906  1.00 87.75           C  
ATOM   4224  C   ASN B 253      17.047  20.797  12.227  1.00 87.75           C  
ATOM   4225  CB  ASN B 253      18.562  19.375  13.625  1.00 87.75           C  
ATOM   4226  O   ASN B 253      16.172  21.547  12.672  1.00 87.75           O  
ATOM   4227  CG  ASN B 253      19.953  19.172  14.188  1.00 87.75           C  
ATOM   4228  ND2 ASN B 253      20.062  18.391  15.258  1.00 87.75           N  
ATOM   4229  OD1 ASN B 253      20.938  19.703  13.664  1.00 87.75           O  
ATOM   4230  N   ALA B 254      16.953  20.125  11.062  1.00 90.88           N  
ATOM   4231  CA  ALA B 254      15.633  20.016  10.453  1.00 90.88           C  
ATOM   4232  C   ALA B 254      14.633  19.375  11.414  1.00 90.88           C  
ATOM   4233  CB  ALA B 254      15.711  19.219   9.156  1.00 90.88           C  
ATOM   4234  O   ALA B 254      14.977  18.438  12.133  1.00 90.88           O  
ATOM   4235  N   SER B 255      13.484  20.000  11.555  1.00 92.81           N  
ATOM   4236  CA  SER B 255      12.453  19.484  12.461  1.00 92.81           C  
ATOM   4237  C   SER B 255      11.078  19.500  11.797  1.00 92.81           C  
ATOM   4238  CB  SER B 255      12.414  20.312  13.742  1.00 92.81           C  
ATOM   4239  O   SER B 255      10.898  20.141  10.750  1.00 92.81           O  
ATOM   4240  OG  SER B 255      12.000  21.656  13.477  1.00 92.81           O  
ATOM   4241  N   LEU B 256      10.250  18.672  12.320  1.00 94.38           N  
ATOM   4242  CA  LEU B 256       8.836  18.719  11.953  1.00 94.38           C  
ATOM   4243  C   LEU B 256       8.039  19.547  12.953  1.00 94.38           C  
ATOM   4244  CB  LEU B 256       8.266  17.297  11.867  1.00 94.38           C  
ATOM   4245  O   LEU B 256       8.180  19.359  14.164  1.00 94.38           O  
ATOM   4246  CG  LEU B 256       9.000  16.328  10.938  1.00 94.38           C  
ATOM   4247  CD1 LEU B 256       8.414  14.922  11.070  1.00 94.38           C  
ATOM   4248  CD2 LEU B 256       8.930  16.812   9.492  1.00 94.38           C  
ATOM   4249  N   GLU B 257       7.227  20.484  12.391  1.00 93.44           N  
ATOM   4250  CA  GLU B 257       6.551  21.422  13.273  1.00 93.44           C  
ATOM   4251  C   GLU B 257       5.090  21.609  12.875  1.00 93.44           C  
ATOM   4252  CB  GLU B 257       7.273  22.781  13.281  1.00 93.44           C  
ATOM   4253  O   GLU B 257       4.770  21.672  11.688  1.00 93.44           O  
ATOM   4254  CG  GLU B 257       6.613  23.828  14.164  1.00 93.44           C  
ATOM   4255  CD  GLU B 257       7.359  25.141  14.180  1.00 93.44           C  
ATOM   4256  OE1 GLU B 257       6.984  26.047  14.969  1.00 93.44           O  
ATOM   4257  OE2 GLU B 257       8.328  25.281  13.406  1.00 93.44           O  
ATOM   4258  N   ALA B 258       4.195  21.672  13.898  1.00 92.62           N  
ATOM   4259  CA  ALA B 258       2.791  22.031  13.742  1.00 92.62           C  
ATOM   4260  C   ALA B 258       2.357  23.000  14.844  1.00 92.62           C  
ATOM   4261  CB  ALA B 258       1.906  20.797  13.758  1.00 92.62           C  
ATOM   4262  O   ALA B 258       2.561  22.750  16.031  1.00 92.62           O  
ATOM   4263  N   ILE B 259       1.754  24.125  14.398  1.00 91.25           N  
ATOM   4264  CA  ILE B 259       1.306  25.141  15.336  1.00 91.25           C  
ATOM   4265  C   ILE B 259      -0.220  25.219  15.328  1.00 91.25           C  
ATOM   4266  CB  ILE B 259       1.913  26.531  15.008  1.00 91.25           C  
ATOM   4267  O   ILE B 259      -0.839  25.266  14.266  1.00 91.25           O  
ATOM   4268  CG1 ILE B 259       3.443  26.453  15.031  1.00 91.25           C  
ATOM   4269  CG2 ILE B 259       1.398  27.594  15.984  1.00 91.25           C  
ATOM   4270  CD1 ILE B 259       4.129  27.719  14.516  1.00 91.25           C  
ATOM   4271  N   MET B 260      -0.774  25.203  16.500  1.00 88.44           N  
ATOM   4272  CA  MET B 260      -2.227  25.297  16.625  1.00 88.44           C  
ATOM   4273  C   MET B 260      -2.625  26.422  17.578  1.00 88.44           C  
ATOM   4274  CB  MET B 260      -2.809  23.969  17.109  1.00 88.44           C  
ATOM   4275  O   MET B 260      -2.066  26.547  18.656  1.00 88.44           O  
ATOM   4276  CG  MET B 260      -4.320  23.891  17.000  1.00 88.44           C  
ATOM   4277  SD  MET B 260      -4.953  22.188  17.250  1.00 88.44           S  
ATOM   4278  CE  MET B 260      -4.465  21.922  18.984  1.00 88.44           C  
ATOM   4279  N   GLY B 261      -3.607  27.125  17.109  1.00 84.38           N  
ATOM   4280  CA  GLY B 261      -4.129  28.172  17.969  1.00 84.38           C  
ATOM   4281  C   GLY B 261      -5.129  27.672  18.984  1.00 84.38           C  
ATOM   4282  O   GLY B 261      -5.914  26.766  18.703  1.00 84.38           O  
ATOM   4283  N   LEU B 262      -5.051  28.375  20.188  1.00 79.25           N  
ATOM   4284  CA  LEU B 262      -5.891  27.891  21.281  1.00 79.25           C  
ATOM   4285  C   LEU B 262      -7.109  28.781  21.469  1.00 79.25           C  
ATOM   4286  CB  LEU B 262      -5.090  27.828  22.594  1.00 79.25           C  
ATOM   4287  O   LEU B 262      -7.945  28.531  22.344  1.00 79.25           O  
ATOM   4288  CG  LEU B 262      -4.035  26.719  22.688  1.00 79.25           C  
ATOM   4289  CD1 LEU B 262      -3.191  26.891  23.938  1.00 79.25           C  
ATOM   4290  CD2 LEU B 262      -4.699  25.344  22.656  1.00 79.25           C  
ATOM   4291  N   GLU B 263      -7.199  29.906  20.812  1.00 69.44           N  
ATOM   4292  CA  GLU B 263      -8.336  30.797  21.062  1.00 69.44           C  
ATOM   4293  C   GLU B 263      -9.656  30.047  20.984  1.00 69.44           C  
ATOM   4294  CB  GLU B 263      -8.328  31.969  20.078  1.00 69.44           C  
ATOM   4295  O   GLU B 263     -10.523  30.203  21.828  1.00 69.44           O  
ATOM   4296  CG  GLU B 263      -9.203  33.125  20.516  1.00 69.44           C  
ATOM   4297  CD  GLU B 263      -9.125  34.312  19.562  1.00 69.44           C  
ATOM   4298  OE1 GLU B 263      -9.773  35.375  19.844  1.00 69.44           O  
ATOM   4299  OE2 GLU B 263      -8.422  34.219  18.531  1.00 69.44           O  
ATOM   4300  N   SER B 264      -9.953  29.281  19.891  1.00 61.78           N  
ATOM   4301  CA  SER B 264     -11.258  28.656  19.750  1.00 61.78           C  
ATOM   4302  C   SER B 264     -11.148  27.141  19.828  1.00 61.78           C  
ATOM   4303  CB  SER B 264     -11.914  29.062  18.438  1.00 61.78           C  
ATOM   4304  O   SER B 264     -11.883  26.422  19.125  1.00 61.78           O  
ATOM   4305  OG  SER B 264     -11.094  28.719  17.328  1.00 61.78           O  
ATOM   4306  N   SER B 265     -10.250  26.766  20.734  1.00 60.56           N  
ATOM   4307  CA  SER B 265     -10.125  25.312  20.750  1.00 60.56           C  
ATOM   4308  C   SER B 265     -11.086  24.688  21.766  1.00 60.56           C  
ATOM   4309  CB  SER B 265      -8.688  24.906  21.078  1.00 60.56           C  
ATOM   4310  O   SER B 265     -11.453  25.344  22.750  1.00 60.56           O  
ATOM   4311  OG  SER B 265      -8.148  25.734  22.094  1.00 60.56           O  
ATOM   4312  N   SER B 266     -11.703  23.672  21.438  1.00 68.25           N  
ATOM   4313  CA  SER B 266     -12.578  22.875  22.281  1.00 68.25           C  
ATOM   4314  C   SER B 266     -11.828  22.297  23.484  1.00 68.25           C  
ATOM   4315  CB  SER B 266     -13.211  21.734  21.484  1.00 68.25           C  
ATOM   4316  O   SER B 266     -10.625  22.516  23.625  1.00 68.25           O  
ATOM   4317  OG  SER B 266     -12.211  20.891  20.938  1.00 68.25           O  
ATOM   4318  N   GLU B 267     -12.609  21.688  24.328  1.00 78.94           N  
ATOM   4319  CA  GLU B 267     -12.055  21.047  25.516  1.00 78.94           C  
ATOM   4320  C   GLU B 267     -11.078  19.938  25.141  1.00 78.94           C  
ATOM   4321  CB  GLU B 267     -13.172  20.484  26.406  1.00 78.94           C  
ATOM   4322  O   GLU B 267     -10.070  19.719  25.828  1.00 78.94           O  
ATOM   4323  CG  GLU B 267     -13.945  21.547  27.172  1.00 78.94           C  
ATOM   4324  CD  GLU B 267     -15.031  20.969  28.062  1.00 78.94           C  
ATOM   4325  OE1 GLU B 267     -15.766  21.750  28.703  1.00 78.94           O  
ATOM   4326  OE2 GLU B 267     -15.141  19.719  28.125  1.00 78.94           O  
ATOM   4327  N   LEU B 268     -11.352  19.328  24.047  1.00 85.25           N  
ATOM   4328  CA  LEU B 268     -10.492  18.234  23.594  1.00 85.25           C  
ATOM   4329  C   LEU B 268     -10.211  18.375  22.094  1.00 85.25           C  
ATOM   4330  CB  LEU B 268     -11.141  16.891  23.875  1.00 85.25           C  
ATOM   4331  O   LEU B 268     -11.125  18.578  21.297  1.00 85.25           O  
ATOM   4332  CG  LEU B 268     -10.266  15.648  23.641  1.00 85.25           C  
ATOM   4333  CD1 LEU B 268      -9.242  15.508  24.766  1.00 85.25           C  
ATOM   4334  CD2 LEU B 268     -11.125  14.398  23.531  1.00 85.25           C  
ATOM   4335  N   PHE B 269      -8.898  18.312  21.781  1.00 87.81           N  
ATOM   4336  CA  PHE B 269      -8.523  18.375  20.375  1.00 87.81           C  
ATOM   4337  C   PHE B 269      -7.207  17.641  20.125  1.00 87.81           C  
ATOM   4338  CB  PHE B 269      -8.406  19.828  19.906  1.00 87.81           C  
ATOM   4339  O   PHE B 269      -6.512  17.281  21.078  1.00 87.81           O  
ATOM   4340  CG  PHE B 269      -7.355  20.625  20.641  1.00 87.81           C  
ATOM   4341  CD1 PHE B 269      -7.656  21.266  21.828  1.00 87.81           C  
ATOM   4342  CD2 PHE B 269      -6.066  20.703  20.141  1.00 87.81           C  
ATOM   4343  CE1 PHE B 269      -6.684  22.000  22.516  1.00 87.81           C  
ATOM   4344  CE2 PHE B 269      -5.090  21.438  20.812  1.00 87.81           C  
ATOM   4345  CZ  PHE B 269      -5.398  22.078  22.000  1.00 87.81           C  
ATOM   4346  N   THR B 270      -6.961  17.375  18.906  1.00 92.75           N  
ATOM   4347  CA  THR B 270      -5.746  16.672  18.516  1.00 92.75           C  
ATOM   4348  C   THR B 270      -4.816  17.578  17.719  1.00 92.75           C  
ATOM   4349  CB  THR B 270      -6.078  15.414  17.688  1.00 92.75           C  
ATOM   4350  O   THR B 270      -5.262  18.328  16.844  1.00 92.75           O  
ATOM   4351  CG2 THR B 270      -4.809  14.664  17.297  1.00 92.75           C  
ATOM   4352  OG1 THR B 270      -6.926  14.555  18.438  1.00 92.75           O  
ATOM   4353  N   ILE B 271      -3.568  17.703  18.172  1.00 92.75           N  
ATOM   4354  CA  ILE B 271      -2.504  18.312  17.375  1.00 92.75           C  
ATOM   4355  C   ILE B 271      -1.583  17.219  16.828  1.00 92.75           C  
ATOM   4356  CB  ILE B 271      -1.694  19.328  18.203  1.00 92.75           C  
ATOM   4357  O   ILE B 271      -1.163  16.328  17.562  1.00 92.75           O  
ATOM   4358  CG1 ILE B 271      -0.658  20.031  17.328  1.00 92.75           C  
ATOM   4359  CG2 ILE B 271      -1.021  18.641  19.406  1.00 92.75           C  
ATOM   4360  CD1 ILE B 271      -0.027  21.250  17.969  1.00 92.75           C  
ATOM   4361  N   SER B 272      -1.339  17.234  15.562  1.00 94.62           N  
ATOM   4362  CA  SER B 272      -0.521  16.188  14.953  1.00 94.62           C  
ATOM   4363  C   SER B 272       0.493  16.781  13.977  1.00 94.62           C  
ATOM   4364  CB  SER B 272      -1.402  15.172  14.219  1.00 94.62           C  
ATOM   4365  O   SER B 272       0.289  17.875  13.461  1.00 94.62           O  
ATOM   4366  OG  SER B 272      -2.066  15.781  13.125  1.00 94.62           O  
ATOM   4367  N   VAL B 273       1.628  16.062  13.867  1.00 94.50           N  
ATOM   4368  CA  VAL B 273       2.660  16.422  12.906  1.00 94.50           C  
ATOM   4369  C   VAL B 273       3.258  15.156  12.289  1.00 94.50           C  
ATOM   4370  CB  VAL B 273       3.773  17.281  13.555  1.00 94.50           C  
ATOM   4371  O   VAL B 273       3.430  14.148  12.977  1.00 94.50           O  
ATOM   4372  CG1 VAL B 273       4.555  16.453  14.578  1.00 94.50           C  
ATOM   4373  CG2 VAL B 273       4.711  17.828  12.484  1.00 94.50           C  
ATOM   4374  N   ASN B 274       3.443  15.141  11.047  1.00 93.19           N  
ATOM   4375  CA  ASN B 274       4.094  14.031  10.359  1.00 93.19           C  
ATOM   4376  C   ASN B 274       4.961  14.516   9.203  1.00 93.19           C  
ATOM   4377  CB  ASN B 274       3.053  13.023   9.859  1.00 93.19           C  
ATOM   4378  O   ASN B 274       4.734  15.602   8.672  1.00 93.19           O  
ATOM   4379  CG  ASN B 274       2.027  13.664   8.938  1.00 93.19           C  
ATOM   4380  ND2 ASN B 274       0.769  13.273   9.094  1.00 93.19           N  
ATOM   4381  OD1 ASN B 274       2.365  14.492   8.094  1.00 93.19           O  
ATOM   4382  N   GLY B 275       5.965  13.766   8.922  1.00 92.94           N  
ATOM   4383  CA  GLY B 275       6.891  14.078   7.844  1.00 92.94           C  
ATOM   4384  C   GLY B 275       8.078  13.133   7.781  1.00 92.94           C  
ATOM   4385  O   GLY B 275       8.141  12.164   8.539  1.00 92.94           O  
ATOM   4386  N   VAL B 276       8.891  13.469   6.824  1.00 94.75           N  
ATOM   4387  CA  VAL B 276      10.070  12.633   6.633  1.00 94.75           C  
ATOM   4388  C   VAL B 276      11.328  13.414   6.996  1.00 94.75           C  
ATOM   4389  CB  VAL B 276      10.164  12.117   5.180  1.00 94.75           C  
ATOM   4390  O   VAL B 276      11.453  14.594   6.652  1.00 94.75           O  
ATOM   4391  CG1 VAL B 276      11.414  11.258   4.988  1.00 94.75           C  
ATOM   4392  CG2 VAL B 276       8.914  11.320   4.809  1.00 94.75           C  
ATOM   4393  N   LEU B 277      12.164  12.750   7.719  1.00 94.50           N  
ATOM   4394  CA  LEU B 277      13.484  13.281   8.031  1.00 94.50           C  
ATOM   4395  C   LEU B 277      14.578  12.273   7.688  1.00 94.50           C  
ATOM   4396  CB  LEU B 277      13.570  13.664   9.508  1.00 94.50           C  
ATOM   4397  O   LEU B 277      14.320  11.062   7.668  1.00 94.50           O  
ATOM   4398  CG  LEU B 277      12.680  14.820   9.969  1.00 94.50           C  
ATOM   4399  CD1 LEU B 277      12.750  14.977  11.484  1.00 94.50           C  
ATOM   4400  CD2 LEU B 277      13.078  16.109   9.273  1.00 94.50           C  
ATOM   4401  N   TYR B 278      15.719  12.773   7.277  1.00 94.00           N  
ATOM   4402  CA  TYR B 278      16.891  11.914   7.098  1.00 94.00           C  
ATOM   4403  C   TYR B 278      17.719  11.844   8.375  1.00 94.00           C  
ATOM   4404  CB  TYR B 278      17.750  12.430   5.941  1.00 94.00           C  
ATOM   4405  O   TYR B 278      18.250  12.859   8.828  1.00 94.00           O  
ATOM   4406  CG  TYR B 278      18.891  11.500   5.574  1.00 94.00           C  
ATOM   4407  CD1 TYR B 278      20.156  11.680   6.109  1.00 94.00           C  
ATOM   4408  CD2 TYR B 278      18.688  10.445   4.691  1.00 94.00           C  
ATOM   4409  CE1 TYR B 278      21.203  10.828   5.773  1.00 94.00           C  
ATOM   4410  CE2 TYR B 278      19.734   9.586   4.352  1.00 94.00           C  
ATOM   4411  OH  TYR B 278      22.016   8.945   4.559  1.00 94.00           O  
ATOM   4412  CZ  TYR B 278      20.984   9.789   4.895  1.00 94.00           C  
ATOM   4413  N   LEU B 279      17.781  10.672   8.883  1.00 93.88           N  
ATOM   4414  CA  LEU B 279      18.516  10.492  10.133  1.00 93.88           C  
ATOM   4415  C   LEU B 279      19.797   9.719   9.898  1.00 93.88           C  
ATOM   4416  CB  LEU B 279      17.641   9.750  11.156  1.00 93.88           C  
ATOM   4417  O   LEU B 279      19.812   8.727   9.156  1.00 93.88           O  
ATOM   4418  CG  LEU B 279      16.297  10.406  11.500  1.00 93.88           C  
ATOM   4419  CD1 LEU B 279      15.523   9.531  12.477  1.00 93.88           C  
ATOM   4420  CD2 LEU B 279      16.516  11.797  12.086  1.00 93.88           C  
ATOM   4421  N   GLN B 280      20.875  10.227  10.484  1.00 90.25           N  
ATOM   4422  CA  GLN B 280      22.141   9.492  10.492  1.00 90.25           C  
ATOM   4423  C   GLN B 280      22.141   8.438  11.594  1.00 90.25           C  
ATOM   4424  CB  GLN B 280      23.312  10.453  10.680  1.00 90.25           C  
ATOM   4425  O   GLN B 280      21.391   8.531  12.562  1.00 90.25           O  
ATOM   4426  CG  GLN B 280      23.422  11.516   9.594  1.00 90.25           C  
ATOM   4427  CD  GLN B 280      23.797  10.938   8.242  1.00 90.25           C  
ATOM   4428  NE2 GLN B 280      23.359  11.594   7.172  1.00 90.25           N  
ATOM   4429  OE1 GLN B 280      24.469   9.906   8.164  1.00 90.25           O  
ATOM   4430  N   MET B 281      22.969   7.461  11.328  1.00 89.69           N  
ATOM   4431  CA  MET B 281      23.078   6.422  12.352  1.00 89.69           C  
ATOM   4432  C   MET B 281      23.484   7.023  13.695  1.00 89.69           C  
ATOM   4433  CB  MET B 281      24.094   5.363  11.930  1.00 89.69           C  
ATOM   4434  O   MET B 281      24.406   7.824  13.766  1.00 89.69           O  
ATOM   4435  CG  MET B 281      24.156   4.164  12.867  1.00 89.69           C  
ATOM   4436  SD  MET B 281      25.391   2.918  12.336  1.00 89.69           S  
ATOM   4437  CE  MET B 281      26.906   3.674  13.000  1.00 89.69           C  
ATOM   4438  N   GLY B 282      22.688   6.719  14.680  1.00 88.12           N  
ATOM   4439  CA  GLY B 282      23.016   7.188  16.016  1.00 88.12           C  
ATOM   4440  C   GLY B 282      22.250   8.445  16.406  1.00 88.12           C  
ATOM   4441  O   GLY B 282      22.141   8.758  17.594  1.00 88.12           O  
ATOM   4442  N   GLN B 283      21.797   9.188  15.422  1.00 92.50           N  
ATOM   4443  CA  GLN B 283      20.984  10.367  15.734  1.00 92.50           C  
ATOM   4444  C   GLN B 283      19.641   9.961  16.328  1.00 92.50           C  
ATOM   4445  CB  GLN B 283      20.766  11.219  14.484  1.00 92.50           C  
ATOM   4446  O   GLN B 283      19.078   8.930  15.961  1.00 92.50           O  
ATOM   4447  CG  GLN B 283      22.000  11.992  14.047  1.00 92.50           C  
ATOM   4448  CD  GLN B 283      21.719  12.977  12.930  1.00 92.50           C  
ATOM   4449  NE2 GLN B 283      22.406  14.117  12.953  1.00 92.50           N  
ATOM   4450  OE1 GLN B 283      20.891  12.711  12.055  1.00 92.50           O  
ATOM   4451  N   TRP B 284      19.156  10.734  17.344  1.00 94.50           N  
ATOM   4452  CA  TRP B 284      17.875  10.383  17.938  1.00 94.50           C  
ATOM   4453  C   TRP B 284      16.844  11.492  17.719  1.00 94.50           C  
ATOM   4454  CB  TRP B 284      18.047  10.117  19.438  1.00 94.50           C  
ATOM   4455  O   TRP B 284      17.203  12.648  17.484  1.00 94.50           O  
ATOM   4456  CG  TRP B 284      18.391  11.328  20.234  1.00 94.50           C  
ATOM   4457  CD1 TRP B 284      17.531  12.203  20.844  1.00 94.50           C  
ATOM   4458  CD2 TRP B 284      19.719  11.812  20.516  1.00 94.50           C  
ATOM   4459  CE2 TRP B 284      19.578  12.984  21.297  1.00 94.50           C  
ATOM   4460  CE3 TRP B 284      21.000  11.367  20.188  1.00 94.50           C  
ATOM   4461  NE1 TRP B 284      18.234  13.195  21.484  1.00 94.50           N  
ATOM   4462  CH2 TRP B 284      21.922  13.258  21.422  1.00 94.50           C  
ATOM   4463  CZ2 TRP B 284      20.672  13.711  21.750  1.00 94.50           C  
ATOM   4464  CZ3 TRP B 284      22.094  12.102  20.641  1.00 94.50           C  
ATOM   4465  N   THR B 285      15.680  11.055  17.688  1.00 96.38           N  
ATOM   4466  CA  THR B 285      14.562  11.977  17.547  1.00 96.38           C  
ATOM   4467  C   THR B 285      13.641  11.883  18.766  1.00 96.38           C  
ATOM   4468  CB  THR B 285      13.750  11.695  16.281  1.00 96.38           C  
ATOM   4469  O   THR B 285      13.594  10.852  19.438  1.00 96.38           O  
ATOM   4470  CG2 THR B 285      14.609  11.867  15.031  1.00 96.38           C  
ATOM   4471  OG1 THR B 285      13.258  10.352  16.312  1.00 96.38           O  
ATOM   4472  N   SER B 286      13.062  12.977  19.094  1.00 96.19           N  
ATOM   4473  CA  SER B 286      12.117  13.039  20.203  1.00 96.19           C  
ATOM   4474  C   SER B 286      11.008  14.055  19.938  1.00 96.19           C  
ATOM   4475  CB  SER B 286      12.844  13.398  21.500  1.00 96.19           C  
ATOM   4476  O   SER B 286      11.125  14.875  19.016  1.00 96.19           O  
ATOM   4477  OG  SER B 286      13.531  14.633  21.375  1.00 96.19           O  
ATOM   4478  N   VAL B 287       9.953  13.953  20.750  1.00 97.62           N  
ATOM   4479  CA  VAL B 287       8.781  14.797  20.562  1.00 97.62           C  
ATOM   4480  C   VAL B 287       8.742  15.891  21.625  1.00 97.62           C  
ATOM   4481  CB  VAL B 287       7.477  13.969  20.594  1.00 97.62           C  
ATOM   4482  O   VAL B 287       8.922  15.617  22.812  1.00 97.62           O  
ATOM   4483  CG1 VAL B 287       6.258  14.875  20.406  1.00 97.62           C  
ATOM   4484  CG2 VAL B 287       7.504  12.875  19.531  1.00 97.62           C  
ATOM   4485  N   PHE B 288       8.477  17.094  21.109  1.00 96.31           N  
ATOM   4486  CA  PHE B 288       8.375  18.234  22.016  1.00 96.31           C  
ATOM   4487  C   PHE B 288       7.027  18.922  21.859  1.00 96.31           C  
ATOM   4488  CB  PHE B 288       9.516  19.234  21.766  1.00 96.31           C  
ATOM   4489  O   PHE B 288       6.508  19.031  20.750  1.00 96.31           O  
ATOM   4490  CG  PHE B 288      10.852  18.766  22.281  1.00 96.31           C  
ATOM   4491  CD1 PHE B 288      11.312  19.203  23.516  1.00 96.31           C  
ATOM   4492  CD2 PHE B 288      11.641  17.906  21.516  1.00 96.31           C  
ATOM   4493  CE1 PHE B 288      12.555  18.781  24.000  1.00 96.31           C  
ATOM   4494  CE2 PHE B 288      12.875  17.484  22.000  1.00 96.31           C  
ATOM   4495  CZ  PHE B 288      13.336  17.922  23.234  1.00 96.31           C  
ATOM   4496  N   LEU B 289       6.500  19.297  22.969  1.00 96.25           N  
ATOM   4497  CA  LEU B 289       5.316  20.156  22.969  1.00 96.25           C  
ATOM   4498  C   LEU B 289       5.605  21.484  23.656  1.00 96.25           C  
ATOM   4499  CB  LEU B 289       4.141  19.453  23.641  1.00 96.25           C  
ATOM   4500  O   LEU B 289       5.949  21.516  24.844  1.00 96.25           O  
ATOM   4501  CG  LEU B 289       2.791  20.172  23.578  1.00 96.25           C  
ATOM   4502  CD1 LEU B 289       2.314  20.266  22.125  1.00 96.25           C  
ATOM   4503  CD2 LEU B 289       1.761  19.453  24.438  1.00 96.25           C  
ATOM   4504  N   ASP B 290       5.477  22.594  22.875  1.00 94.06           N  
ATOM   4505  CA  ASP B 290       5.672  23.938  23.406  1.00 94.06           C  
ATOM   4506  C   ASP B 290       4.332  24.625  23.672  1.00 94.06           C  
ATOM   4507  CB  ASP B 290       6.496  24.781  22.422  1.00 94.06           C  
ATOM   4508  O   ASP B 290       3.598  24.953  22.750  1.00 94.06           O  
ATOM   4509  CG  ASP B 290       6.828  26.172  22.953  1.00 94.06           C  
ATOM   4510  OD1 ASP B 290       6.602  26.422  24.156  1.00 94.06           O  
ATOM   4511  OD2 ASP B 290       7.312  27.000  22.172  1.00 94.06           O  
ATOM   4512  N   ASN B 291       4.074  24.781  24.906  1.00 93.44           N  
ATOM   4513  CA  ASN B 291       2.852  25.469  25.312  1.00 93.44           C  
ATOM   4514  C   ASN B 291       3.086  26.969  25.500  1.00 93.44           C  
ATOM   4515  CB  ASN B 291       2.293  24.859  26.609  1.00 93.44           C  
ATOM   4516  O   ASN B 291       3.508  27.406  26.562  1.00 93.44           O  
ATOM   4517  CG  ASN B 291       0.974  25.484  27.016  1.00 93.44           C  
ATOM   4518  ND2 ASN B 291       0.535  25.188  28.234  1.00 93.44           N  
ATOM   4519  OD1 ASN B 291       0.355  26.219  26.250  1.00 93.44           O  
ATOM   4520  N   ALA B 292       2.766  27.750  24.453  1.00 88.75           N  
ATOM   4521  CA  ALA B 292       2.932  29.203  24.516  1.00 88.75           C  
ATOM   4522  C   ALA B 292       1.637  29.891  24.938  1.00 88.75           C  
ATOM   4523  CB  ALA B 292       3.395  29.750  23.156  1.00 88.75           C  
ATOM   4524  O   ALA B 292       1.348  31.016  24.516  1.00 88.75           O  
ATOM   4525  N   SER B 293       0.871  29.203  25.703  1.00 85.31           N  
ATOM   4526  CA  SER B 293      -0.373  29.781  26.203  1.00 85.31           C  
ATOM   4527  C   SER B 293      -0.270  30.109  27.688  1.00 85.31           C  
ATOM   4528  CB  SER B 293      -1.542  28.828  25.969  1.00 85.31           C  
ATOM   4529  O   SER B 293       0.706  29.734  28.344  1.00 85.31           O  
ATOM   4530  OG  SER B 293      -1.540  27.781  26.906  1.00 85.31           O  
ATOM   4531  N   GLY B 294      -1.310  30.844  28.109  1.00 82.62           N  
ATOM   4532  CA  GLY B 294      -1.333  31.219  29.500  1.00 82.62           C  
ATOM   4533  C   GLY B 294      -1.999  30.172  30.391  1.00 82.62           C  
ATOM   4534  O   GLY B 294      -2.137  30.375  31.594  1.00 82.62           O  
ATOM   4535  N   CYS B 295      -2.359  29.078  29.828  1.00 82.88           N  
ATOM   4536  CA  CYS B 295      -3.031  28.047  30.609  1.00 82.88           C  
ATOM   4537  C   CYS B 295      -2.275  26.719  30.531  1.00 82.88           C  
ATOM   4538  CB  CYS B 295      -4.465  27.844  30.109  1.00 82.88           C  
ATOM   4539  O   CYS B 295      -1.527  26.484  29.578  1.00 82.88           O  
ATOM   4540  SG  CYS B 295      -5.449  29.359  30.125  1.00 82.88           S  
ATOM   4541  N   SER B 296      -2.451  25.906  31.625  1.00 89.44           N  
ATOM   4542  CA  SER B 296      -1.881  24.562  31.609  1.00 89.44           C  
ATOM   4543  C   SER B 296      -2.766  23.594  30.828  1.00 89.44           C  
ATOM   4544  CB  SER B 296      -1.682  24.031  33.031  1.00 89.44           C  
ATOM   4545  O   SER B 296      -3.965  23.828  30.672  1.00 89.44           O  
ATOM   4546  OG  SER B 296      -2.926  23.891  33.688  1.00 89.44           O  
ATOM   4547  N   LEU B 297      -2.076  22.703  30.203  1.00 90.81           N  
ATOM   4548  CA  LEU B 297      -2.807  21.703  29.438  1.00 90.81           C  
ATOM   4549  C   LEU B 297      -2.344  20.281  29.781  1.00 90.81           C  
ATOM   4550  CB  LEU B 297      -2.629  21.953  27.938  1.00 90.81           C  
ATOM   4551  O   LEU B 297      -1.308  20.109  30.438  1.00 90.81           O  
ATOM   4552  CG  LEU B 297      -1.188  22.078  27.438  1.00 90.81           C  
ATOM   4553  CD1 LEU B 297      -0.603  20.703  27.141  1.00 90.81           C  
ATOM   4554  CD2 LEU B 297      -1.131  22.969  26.203  1.00 90.81           C  
ATOM   4555  N   THR B 298      -3.236  19.297  29.422  1.00 94.00           N  
ATOM   4556  CA  THR B 298      -2.918  17.891  29.672  1.00 94.00           C  
ATOM   4557  C   THR B 298      -2.920  17.094  28.375  1.00 94.00           C  
ATOM   4558  CB  THR B 298      -3.914  17.266  30.672  1.00 94.00           C  
ATOM   4559  O   THR B 298      -3.879  17.156  27.609  1.00 94.00           O  
ATOM   4560  CG2 THR B 298      -3.479  15.859  31.078  1.00 94.00           C  
ATOM   4561  OG1 THR B 298      -3.990  18.078  31.844  1.00 94.00           O  
ATOM   4562  N   VAL B 299      -1.754  16.531  28.156  1.00 95.62           N  
ATOM   4563  CA  VAL B 299      -1.698  15.570  27.047  1.00 95.62           C  
ATOM   4564  C   VAL B 299      -2.234  14.219  27.516  1.00 95.62           C  
ATOM   4565  CB  VAL B 299      -0.261  15.422  26.500  1.00 95.62           C  
ATOM   4566  O   VAL B 299      -1.720  13.625  28.469  1.00 95.62           O  
ATOM   4567  CG1 VAL B 299      -0.229  14.438  25.344  1.00 95.62           C  
ATOM   4568  CG2 VAL B 299       0.294  16.781  26.078  1.00 95.62           C  
ATOM   4569  N   ARG B 300      -3.184  13.766  26.844  1.00 94.88           N  
ATOM   4570  CA  ARG B 300      -3.904  12.578  27.297  1.00 94.88           C  
ATOM   4571  C   ARG B 300      -3.135  11.305  26.953  1.00 94.88           C  
ATOM   4572  CB  ARG B 300      -5.301  12.531  26.672  1.00 94.88           C  
ATOM   4573  O   ARG B 300      -2.410  11.266  25.953  1.00 94.88           O  
ATOM   4574  CG  ARG B 300      -6.227  13.633  27.156  1.00 94.88           C  
ATOM   4575  CD  ARG B 300      -6.781  13.352  28.531  1.00 94.88           C  
ATOM   4576  NE  ARG B 300      -7.820  14.297  28.906  1.00 94.88           N  
ATOM   4577  NH1 ARG B 300      -8.938  12.844  30.328  1.00 94.88           N  
ATOM   4578  NH2 ARG B 300      -9.711  14.984  30.016  1.00 94.88           N  
ATOM   4579  CZ  ARG B 300      -8.820  14.039  29.750  1.00 94.88           C  
ATOM   4580  N   SER B 301      -3.467  10.281  27.781  1.00 93.19           N  
ATOM   4581  CA  SER B 301      -2.939   8.961  27.484  1.00 93.19           C  
ATOM   4582  C   SER B 301      -3.494   8.430  26.156  1.00 93.19           C  
ATOM   4583  CB  SER B 301      -3.268   7.977  28.609  1.00 93.19           C  
ATOM   4584  O   SER B 301      -4.625   8.750  25.781  1.00 93.19           O  
ATOM   4585  OG  SER B 301      -4.668   7.789  28.719  1.00 93.19           O  
ATOM   4586  N   GLY B 302      -2.684   7.770  25.391  1.00 89.56           N  
ATOM   4587  CA  GLY B 302      -3.102   7.266  24.094  1.00 89.56           C  
ATOM   4588  C   GLY B 302      -2.498   8.031  22.922  1.00 89.56           C  
ATOM   4589  O   GLY B 302      -2.576   7.594  21.781  1.00 89.56           O  
ATOM   4590  N   SER B 303      -1.934   9.258  23.312  1.00 94.12           N  
ATOM   4591  CA  SER B 303      -1.172   9.961  22.281  1.00 94.12           C  
ATOM   4592  C   SER B 303      -0.043   9.094  21.750  1.00 94.12           C  
ATOM   4593  CB  SER B 303      -0.599  11.266  22.844  1.00 94.12           C  
ATOM   4594  O   SER B 303       0.489   8.242  22.453  1.00 94.12           O  
ATOM   4595  OG  SER B 303      -1.635  12.109  23.328  1.00 94.12           O  
ATOM   4596  N   HIS B 304       0.285   9.250  20.562  1.00 92.69           N  
ATOM   4597  CA  HIS B 304       1.222   8.281  20.016  1.00 92.69           C  
ATOM   4598  C   HIS B 304       2.385   8.969  19.312  1.00 92.69           C  
ATOM   4599  CB  HIS B 304       0.508   7.340  19.047  1.00 92.69           C  
ATOM   4600  O   HIS B 304       2.303  10.156  18.984  1.00 92.69           O  
ATOM   4601  CG  HIS B 304       0.012   8.016  17.797  1.00 92.69           C  
ATOM   4602  CD2 HIS B 304       0.567   8.141  16.578  1.00 92.69           C  
ATOM   4603  ND1 HIS B 304      -1.198   8.672  17.750  1.00 92.69           N  
ATOM   4604  CE1 HIS B 304      -1.367   9.172  16.531  1.00 92.69           C  
ATOM   4605  NE2 HIS B 304      -0.310   8.867  15.805  1.00 92.69           N  
ATOM   4606  N   PHE B 305       3.506   8.297  19.188  1.00 96.31           N  
ATOM   4607  CA  PHE B 305       4.738   8.609  18.484  1.00 96.31           C  
ATOM   4608  C   PHE B 305       5.215   7.414  17.672  1.00 96.31           C  
ATOM   4609  CB  PHE B 305       5.832   9.047  19.453  1.00 96.31           C  
ATOM   4610  O   PHE B 305       5.281   6.297  18.188  1.00 96.31           O  
ATOM   4611  CG  PHE B 305       7.172   9.281  18.812  1.00 96.31           C  
ATOM   4612  CD1 PHE B 305       8.336   8.820  19.406  1.00 96.31           C  
ATOM   4613  CD2 PHE B 305       7.266   9.969  17.609  1.00 96.31           C  
ATOM   4614  CE1 PHE B 305       9.578   9.031  18.812  1.00 96.31           C  
ATOM   4615  CE2 PHE B 305       8.500  10.188  17.000  1.00 96.31           C  
ATOM   4616  CZ  PHE B 305       9.656   9.719  17.609  1.00 96.31           C  
ATOM   4617  N   SER B 306       5.402   7.641  16.344  1.00 96.25           N  
ATOM   4618  CA  SER B 306       5.781   6.516  15.500  1.00 96.25           C  
ATOM   4619  C   SER B 306       6.848   6.922  14.492  1.00 96.25           C  
ATOM   4620  CB  SER B 306       4.555   5.969  14.766  1.00 96.25           C  
ATOM   4621  O   SER B 306       7.051   8.109  14.234  1.00 96.25           O  
ATOM   4622  OG  SER B 306       4.090   6.895  13.797  1.00 96.25           O  
ATOM   4623  N   ALA B 307       7.586   5.871  13.992  1.00 96.94           N  
ATOM   4624  CA  ALA B 307       8.594   6.055  12.953  1.00 96.94           C  
ATOM   4625  C   ALA B 307       8.727   4.797  12.094  1.00 96.94           C  
ATOM   4626  CB  ALA B 307       9.938   6.426  13.562  1.00 96.94           C  
ATOM   4627  O   ALA B 307       8.609   3.678  12.602  1.00 96.94           O  
ATOM   4628  N   VAL B 308       8.891   5.020  10.789  1.00 95.69           N  
ATOM   4629  CA  VAL B 308       9.117   3.920   9.859  1.00 95.69           C  
ATOM   4630  C   VAL B 308      10.250   4.281   8.898  1.00 95.69           C  
ATOM   4631  CB  VAL B 308       7.840   3.574   9.062  1.00 95.69           C  
ATOM   4632  O   VAL B 308      10.242   5.359   8.297  1.00 95.69           O  
ATOM   4633  CG1 VAL B 308       8.109   2.453   8.062  1.00 95.69           C  
ATOM   4634  CG2 VAL B 308       6.711   3.184  10.016  1.00 95.69           C  
ATOM   4635  N   LEU B 309      11.195   3.377   8.820  1.00 93.56           N  
ATOM   4636  CA  LEU B 309      12.273   3.568   7.859  1.00 93.56           C  
ATOM   4637  C   LEU B 309      11.797   3.295   6.438  1.00 93.56           C  
ATOM   4638  CB  LEU B 309      13.461   2.654   8.195  1.00 93.56           C  
ATOM   4639  O   LEU B 309      11.422   2.168   6.109  1.00 93.56           O  
ATOM   4640  CG  LEU B 309      14.648   2.707   7.238  1.00 93.56           C  
ATOM   4641  CD1 LEU B 309      15.312   4.078   7.289  1.00 93.56           C  
ATOM   4642  CD2 LEU B 309      15.656   1.611   7.574  1.00 93.56           C  
ATOM   4643  N   LEU B 310      11.820   4.281   5.656  1.00 92.38           N  
ATOM   4644  CA  LEU B 310      11.367   4.152   4.277  1.00 92.38           C  
ATOM   4645  C   LEU B 310      12.469   3.596   3.391  1.00 92.38           C  
ATOM   4646  CB  LEU B 310      10.898   5.508   3.738  1.00 92.38           C  
ATOM   4647  O   LEU B 310      12.211   2.791   2.494  1.00 92.38           O  
ATOM   4648  CG  LEU B 310       9.703   6.145   4.449  1.00 92.38           C  
ATOM   4649  CD1 LEU B 310       9.422   7.531   3.883  1.00 92.38           C  
ATOM   4650  CD2 LEU B 310       8.469   5.254   4.324  1.00 92.38           C  
ATOM   4651  N   GLY B 311      13.617   3.941   3.578  1.00 90.00           N  
ATOM   4652  CA  GLY B 311      14.773   3.533   2.793  1.00 90.00           C  
ATOM   4653  C   GLY B 311      16.047   4.262   3.180  1.00 90.00           C  
ATOM   4654  O   GLY B 311      16.031   5.148   4.035  1.00 90.00           O  
ATOM   4655  N   VAL B 312      17.094   3.814   2.506  1.00 87.31           N  
ATOM   4656  CA  VAL B 312      18.391   4.426   2.791  1.00 87.31           C  
ATOM   4657  C   VAL B 312      18.750   5.406   1.677  1.00 87.31           C  
ATOM   4658  CB  VAL B 312      19.500   3.363   2.951  1.00 87.31           C  
ATOM   4659  O   VAL B 312      18.266   5.281   0.550  1.00 87.31           O  
ATOM   4660  CG1 VAL B 312      19.234   2.496   4.184  1.00 87.31           C  
ATOM   4661  CG2 VAL B 312      19.594   2.498   1.697  1.00 87.31           C  
TER    4662      VAL B 312                                                      
ATOM   4663  N   GLU C   1     -12.219 -25.859-110.438  1.00 17.42           N  
ATOM   4664  CA  GLU C   1     -11.625 -27.141-110.750  1.00 17.42           C  
ATOM   4665  C   GLU C   1     -11.352 -28.000-109.562  1.00 17.42           C  
ATOM   4666  CB  GLU C   1     -10.328 -26.922-111.562  1.00 17.42           C  
ATOM   4667  O   GLU C   1     -10.727 -27.547-108.562  1.00 17.42           O  
ATOM   4668  CG  GLU C   1     -10.367 -27.453-113.000  1.00 17.42           C  
ATOM   4669  CD  GLU C   1      -9.148 -27.078-113.812  1.00 17.42           C  
ATOM   4670  OE1 GLU C   1      -8.930 -27.688-114.875  1.00 17.42           O  
ATOM   4671  OE2 GLU C   1      -8.391 -26.188-113.375  1.00 17.42           O  
ATOM   4672  N   PRO C   2     -12.008 -29.188-109.375  1.00 28.30           N  
ATOM   4673  CA  PRO C   2     -12.430 -30.078-108.250  1.00 28.30           C  
ATOM   4674  C   PRO C   2     -11.289 -30.953-107.750  1.00 28.30           C  
ATOM   4675  CB  PRO C   2     -13.523 -30.938-108.938  1.00 28.30           C  
ATOM   4676  O   PRO C   2     -11.500 -31.797-106.875  1.00 28.30           O  
ATOM   4677  CG  PRO C   2     -13.258 -30.859-110.375  1.00 28.30           C  
ATOM   4678  CD  PRO C   2     -12.250 -29.766-110.625  1.00 28.30           C  
ATOM   4679  N   PRO C   3     -10.023 -30.625-108.062  1.00 18.42           N  
ATOM   4680  CA  PRO C   3      -9.375 -31.891-108.375  1.00 18.42           C  
ATOM   4681  C   PRO C   3      -9.164 -32.812-107.188  1.00 18.42           C  
ATOM   4682  CB  PRO C   3      -8.031 -31.453-109.000  1.00 18.42           C  
ATOM   4683  O   PRO C   3      -9.914 -33.781-107.000  1.00 18.42           O  
ATOM   4684  CG  PRO C   3      -7.789 -30.094-108.375  1.00 18.42           C  
ATOM   4685  CD  PRO C   3      -9.062 -29.609-107.750  1.00 18.42           C  
ATOM   4686  N   PRO C   4      -7.902 -33.031-106.875  1.00 19.67           N  
ATOM   4687  CA  PRO C   4      -7.172 -34.312-106.812  1.00 19.67           C  
ATOM   4688  C   PRO C   4      -7.273 -35.031-105.438  1.00 19.67           C  
ATOM   4689  CB  PRO C   4      -5.730 -33.906-107.125  1.00 19.67           C  
ATOM   4690  O   PRO C   4      -7.484 -34.375-104.438  1.00 19.67           O  
ATOM   4691  CG  PRO C   4      -5.660 -32.469-106.750  1.00 19.67           C  
ATOM   4692  CD  PRO C   4      -7.059 -31.953-106.500  1.00 19.67           C  
ATOM   4693  N   GLY C   5      -7.262 -36.406-105.438  1.00 22.42           N  
ATOM   4694  CA  GLY C   5      -7.680 -37.656-104.812  1.00 22.42           C  
ATOM   4695  C   GLY C   5      -6.727 -38.156-103.750  1.00 22.42           C  
ATOM   4696  O   GLY C   5      -6.816 -39.312-103.312  1.00 22.42           O  
ATOM   4697  N   ASN C   6      -5.832 -37.344-103.188  1.00 18.42           N  
ATOM   4698  CA  ASN C   6      -4.637 -38.094-102.875  1.00 18.42           C  
ATOM   4699  C   ASN C   6      -4.961 -39.281-101.938  1.00 18.42           C  
ATOM   4700  CB  ASN C   6      -3.588 -37.219-102.188  1.00 18.42           C  
ATOM   4701  O   ASN C   6      -5.668 -39.125-100.938  1.00 18.42           O  
ATOM   4702  CG  ASN C   6      -2.645 -36.594-103.188  1.00 18.42           C  
ATOM   4703  ND2 ASN C   6      -1.888 -35.594-102.750  1.00 18.42           N  
ATOM   4704  OD1 ASN C   6      -2.600 -37.000-104.375  1.00 18.42           O  
ATOM   4705  N   GLU C   7      -4.609 -40.531-102.250  1.00 19.33           N  
ATOM   4706  CA  GLU C   7      -4.941 -41.938-102.125  1.00 19.33           C  
ATOM   4707  C   GLU C   7      -4.555 -42.438-100.750  1.00 19.33           C  
ATOM   4708  CB  GLU C   7      -4.254 -42.750-103.188  1.00 19.33           C  
ATOM   4709  O   GLU C   7      -5.355 -43.094-100.062  1.00 19.33           O  
ATOM   4710  CG  GLU C   7      -5.113 -43.000-104.438  1.00 19.33           C  
ATOM   4711  CD  GLU C   7      -4.418 -43.812-105.500  1.00 19.33           C  
ATOM   4712  OE1 GLU C   7      -5.105 -44.344-106.438  1.00 19.33           O  
ATOM   4713  OE2 GLU C   7      -3.174 -43.938-105.438  1.00 19.33           O  
ATOM   4714  N   LEU C   8      -3.244 -42.656-100.375  1.00 16.70           N  
ATOM   4715  CA  LEU C   8      -2.861 -44.062-100.250  1.00 16.70           C  
ATOM   4716  C   LEU C   8      -3.289 -44.562 -98.875  1.00 16.70           C  
ATOM   4717  CB  LEU C   8      -1.351 -44.219-100.438  1.00 16.70           C  
ATOM   4718  O   LEU C   8      -3.354 -43.812 -97.875  1.00 16.70           O  
ATOM   4719  CG  LEU C   8      -0.838 -44.312-101.875  1.00 16.70           C  
ATOM   4720  CD1 LEU C   8       0.651 -43.969-101.875  1.00 16.70           C  
ATOM   4721  CD2 LEU C   8      -1.106 -45.688-102.438  1.00 16.70           C  
ATOM   4722  N   PRO C   9      -3.617 -45.906 -98.688  1.00 19.00           N  
ATOM   4723  CA  PRO C   9      -4.469 -46.875 -97.938  1.00 19.00           C  
ATOM   4724  C   PRO C   9      -3.926 -47.219 -96.562  1.00 19.00           C  
ATOM   4725  CB  PRO C   9      -4.465 -48.094 -98.875  1.00 19.00           C  
ATOM   4726  O   PRO C   9      -4.602 -47.000 -95.562  1.00 19.00           O  
ATOM   4727  CG  PRO C   9      -3.318 -47.875 -99.812  1.00 19.00           C  
ATOM   4728  CD  PRO C   9      -2.758 -46.500 -99.562  1.00 19.00           C  
ATOM   4729  N   ARG C  10      -3.172 -48.438 -96.438  1.00 17.55           N  
ATOM   4730  CA  ARG C  10      -3.602 -49.688 -95.812  1.00 17.55           C  
ATOM   4731  C   ARG C  10      -2.945 -49.906 -94.438  1.00 17.55           C  
ATOM   4732  CB  ARG C  10      -3.277 -50.875 -96.750  1.00 17.55           C  
ATOM   4733  O   ARG C  10      -3.541 -50.500 -93.562  1.00 17.55           O  
ATOM   4734  CG  ARG C  10      -4.504 -51.531 -97.312  1.00 17.55           C  
ATOM   4735  CD  ARG C  10      -4.129 -52.719 -98.188  1.00 17.55           C  
ATOM   4736  NE  ARG C  10      -5.309 -53.375 -98.750  1.00 17.55           N  
ATOM   4737  NH1 ARG C  10      -4.164 -55.188 -99.625  1.00 17.55           N  
ATOM   4738  NH2 ARG C  10      -6.430 -55.000 -99.938  1.00 17.55           N  
ATOM   4739  CZ  ARG C  10      -5.297 -54.531 -99.438  1.00 17.55           C  
ATOM   4740  N   GLY C  11      -1.682 -49.469 -94.125  1.00 17.34           N  
ATOM   4741  CA  GLY C  11      -0.854 -50.594 -93.688  1.00 17.34           C  
ATOM   4742  C   GLY C  11      -1.319 -51.219 -92.375  1.00 17.34           C  
ATOM   4743  O   GLY C  11      -2.090 -50.625 -91.625  1.00 17.34           O  
ATOM   4744  N   PRO C  12      -0.825 -52.562 -92.000  1.00 18.64           N  
ATOM   4745  CA  PRO C  12      -1.242 -53.812 -91.375  1.00 18.64           C  
ATOM   4746  C   PRO C  12      -1.264 -53.750 -89.875  1.00 18.64           C  
ATOM   4747  CB  PRO C  12      -0.187 -54.812 -91.875  1.00 18.64           C  
ATOM   4748  O   PRO C  12      -2.244 -54.156 -89.250  1.00 18.64           O  
ATOM   4749  CG  PRO C  12       0.919 -53.969 -92.438  1.00 18.64           C  
ATOM   4750  CD  PRO C  12       0.464 -52.531 -92.438  1.00 18.64           C  
ATOM   4751  N   GLY C  13      -0.063 -53.719 -89.250  1.00 18.62           N  
ATOM   4752  CA  GLY C  13       0.515 -54.844 -88.500  1.00 18.62           C  
ATOM   4753  C   GLY C  13      -0.083 -55.062 -87.125  1.00 18.62           C  
ATOM   4754  O   GLY C  13      -0.914 -54.250 -86.688  1.00 18.62           O  
ATOM   4755  N   GLU C  14       0.846 -55.500 -86.125  1.00 18.06           N  
ATOM   4756  CA  GLU C  14       1.082 -56.562 -85.125  1.00 18.06           C  
ATOM   4757  C   GLU C  14       0.437 -56.219 -83.812  1.00 18.06           C  
ATOM   4758  CB  GLU C  14       2.584 -56.781 -84.938  1.00 18.06           C  
ATOM   4759  O   GLU C  14       0.391 -55.062 -83.375  1.00 18.06           O  
ATOM   4760  CG  GLU C  14       3.139 -57.906 -85.812  1.00 18.06           C  
ATOM   4761  CD  GLU C  14       4.660 -57.969 -85.812  1.00 18.06           C  
ATOM   4762  OE1 GLU C  14       5.227 -58.969 -86.312  1.00 18.06           O  
ATOM   4763  OE2 GLU C  14       5.285 -57.031 -85.250  1.00 18.06           O  
ATOM   4764  N   SER C  15      -0.267 -57.219 -83.125  1.00 20.25           N  
ATOM   4765  CA  SER C  15      -1.211 -57.469 -82.062  1.00 20.25           C  
ATOM   4766  C   SER C  15      -0.547 -57.281 -80.688  1.00 20.25           C  
ATOM   4767  CB  SER C  15      -1.802 -58.875 -82.125  1.00 20.25           C  
ATOM   4768  O   SER C  15      -1.120 -57.625 -79.688  1.00 20.25           O  
ATOM   4769  OG  SER C  15      -2.494 -59.031 -83.375  1.00 20.25           O  
ATOM   4770  N   ARG C  16       0.560 -56.531 -80.562  1.00 17.22           N  
ATOM   4771  CA  ARG C  16       1.385 -56.906 -79.375  1.00 17.22           C  
ATOM   4772  C   ARG C  16       0.554 -57.000 -78.125  1.00 17.22           C  
ATOM   4773  CB  ARG C  16       2.541 -55.938 -79.188  1.00 17.22           C  
ATOM   4774  O   ARG C  16      -0.461 -56.312 -78.000  1.00 17.22           O  
ATOM   4775  CG  ARG C  16       3.807 -56.312 -79.938  1.00 17.22           C  
ATOM   4776  CD  ARG C  16       4.953 -55.375 -79.688  1.00 17.22           C  
ATOM   4777  NE  ARG C  16       6.172 -55.750 -80.375  1.00 17.22           N  
ATOM   4778  NH1 ARG C  16       7.434 -53.969 -79.562  1.00 17.22           N  
ATOM   4779  NH2 ARG C  16       8.375 -55.531 -81.000  1.00 17.22           N  
ATOM   4780  CZ  ARG C  16       7.324 -55.094 -80.312  1.00 17.22           C  
ATOM   4781  N   ALA C  17       1.069 -57.875 -77.125  1.00 20.67           N  
ATOM   4782  CA  ALA C  17       0.801 -58.688 -75.938  1.00 20.67           C  
ATOM   4783  C   ALA C  17       0.388 -57.812 -74.750  1.00 20.67           C  
ATOM   4784  CB  ALA C  17       2.027 -59.500 -75.562  1.00 20.67           C  
ATOM   4785  O   ALA C  17       0.815 -56.656 -74.625  1.00 20.67           O  
ATOM   4786  N   GLY C  18      -0.772 -58.125 -74.000  1.00 20.23           N  
ATOM   4787  CA  GLY C  18      -1.620 -57.562 -73.000  1.00 20.23           C  
ATOM   4788  C   GLY C  18      -0.890 -57.344 -71.688  1.00 20.23           C  
ATOM   4789  O   GLY C  18      -0.192 -58.250 -71.188  1.00 20.23           O  
ATOM   4790  N   PRO C  19      -0.123 -56.188 -71.500  1.00 20.91           N  
ATOM   4791  CA  PRO C  19       0.718 -56.125 -70.250  1.00 20.91           C  
ATOM   4792  C   PRO C  19      -0.002 -56.625 -69.000  1.00 20.91           C  
ATOM   4793  CB  PRO C  19       1.054 -54.625 -70.125  1.00 20.91           C  
ATOM   4794  O   PRO C  19      -1.233 -56.594 -68.938  1.00 20.91           O  
ATOM   4795  CG  PRO C  19       0.041 -53.938 -71.000  1.00 20.91           C  
ATOM   4796  CD  PRO C  19      -0.664 -54.969 -71.812  1.00 20.91           C  
ATOM   4797  N   ALA C  20       0.699 -57.438 -68.125  1.00 22.98           N  
ATOM   4798  CA  ALA C  20       0.449 -58.156 -66.875  1.00 22.98           C  
ATOM   4799  C   ALA C  20      -0.157 -57.250 -65.812  1.00 22.98           C  
ATOM   4800  CB  ALA C  20       1.741 -58.781 -66.375  1.00 22.98           C  
ATOM   4801  O   ALA C  20       0.179 -56.062 -65.750  1.00 22.98           O  
ATOM   4802  N   ALA C  21      -1.393 -57.531 -65.250  1.00 21.95           N  
ATOM   4803  CA  ALA C  21      -2.279 -56.906 -64.312  1.00 21.95           C  
ATOM   4804  C   ALA C  21      -1.531 -56.594 -63.000  1.00 21.95           C  
ATOM   4805  CB  ALA C  21      -3.475 -57.812 -64.000  1.00 21.95           C  
ATOM   4806  O   ALA C  21      -1.030 -57.469 -62.312  1.00 21.95           O  
ATOM   4807  N   ARG C  22      -0.497 -55.594 -62.938  1.00 23.83           N  
ATOM   4808  CA  ARG C  22       0.244 -55.469 -61.688  1.00 23.83           C  
ATOM   4809  C   ARG C  22      -0.700 -55.438 -60.500  1.00 23.83           C  
ATOM   4810  CB  ARG C  22       1.104 -54.188 -61.719  1.00 23.83           C  
ATOM   4811  O   ARG C  22      -1.836 -54.969 -60.625  1.00 23.83           O  
ATOM   4812  CG  ARG C  22       2.424 -54.375 -62.469  1.00 23.83           C  
ATOM   4813  CD  ARG C  22       3.283 -53.125 -62.375  1.00 23.83           C  
ATOM   4814  NE  ARG C  22       4.508 -53.250 -63.156  1.00 23.83           N  
ATOM   4815  NH1 ARG C  22       5.785 -51.906 -61.750  1.00 23.83           N  
ATOM   4816  NH2 ARG C  22       6.723 -52.844 -63.625  1.00 23.83           N  
ATOM   4817  CZ  ARG C  22       5.668 -52.656 -62.844  1.00 23.83           C  
ATOM   4818  N   PRO C  23      -0.466 -56.188 -59.344  1.00 26.88           N  
ATOM   4819  CA  PRO C  23      -1.260 -56.406 -58.156  1.00 26.88           C  
ATOM   4820  C   PRO C  23      -1.695 -55.125 -57.469  1.00 26.88           C  
ATOM   4821  CB  PRO C  23      -0.310 -57.219 -57.250  1.00 26.88           C  
ATOM   4822  O   PRO C  23      -1.038 -54.094 -57.625  1.00 26.88           O  
ATOM   4823  CG  PRO C  23       0.994 -57.219 -58.000  1.00 26.88           C  
ATOM   4824  CD  PRO C  23       0.825 -56.438 -59.250  1.00 26.88           C  
ATOM   4825  N   PRO C  24      -2.998 -54.906 -56.969  1.00 23.92           N  
ATOM   4826  CA  PRO C  24      -3.578 -53.688 -56.406  1.00 23.92           C  
ATOM   4827  C   PRO C  24      -2.701 -53.094 -55.312  1.00 23.92           C  
ATOM   4828  CB  PRO C  24      -4.910 -54.188 -55.844  1.00 23.92           C  
ATOM   4829  O   PRO C  24      -2.105 -53.812 -54.531  1.00 23.92           O  
ATOM   4830  CG  PRO C  24      -4.773 -55.656 -55.750  1.00 23.92           C  
ATOM   4831  CD  PRO C  24      -3.580 -56.094 -56.562  1.00 23.92           C  
ATOM   4832  N   GLU C  25      -1.854 -52.062 -55.531  1.00 26.98           N  
ATOM   4833  CA  GLU C  25      -1.021 -51.438 -54.531  1.00 26.98           C  
ATOM   4834  C   GLU C  25      -1.812 -51.156 -53.250  1.00 26.98           C  
ATOM   4835  CB  GLU C  25      -0.434 -50.125 -55.062  1.00 26.98           C  
ATOM   4836  O   GLU C  25      -2.992 -50.812 -53.312  1.00 26.98           O  
ATOM   4837  CG  GLU C  25       0.904 -50.281 -55.781  1.00 26.98           C  
ATOM   4838  CD  GLU C  25       1.553 -48.969 -56.156  1.00 26.98           C  
ATOM   4839  OE1 GLU C  25       2.764 -48.938 -56.469  1.00 26.98           O  
ATOM   4840  OE2 GLU C  25       0.844 -47.938 -56.125  1.00 26.98           O  
ATOM   4841  N   PRO C  26      -1.472 -51.594 -51.969  1.00 27.94           N  
ATOM   4842  CA  PRO C  26      -2.166 -51.469 -50.688  1.00 27.94           C  
ATOM   4843  C   PRO C  26      -2.664 -50.031 -50.438  1.00 27.94           C  
ATOM   4844  CB  PRO C  26      -1.100 -51.844 -49.656  1.00 27.94           C  
ATOM   4845  O   PRO C  26      -2.049 -49.062 -50.875  1.00 27.94           O  
ATOM   4846  CG  PRO C  26       0.185 -51.844 -50.406  1.00 27.94           C  
ATOM   4847  CD  PRO C  26      -0.129 -51.656 -51.875  1.00 27.94           C  
ATOM   4848  N   THR C  27      -4.012 -49.719 -50.281  1.00 25.72           N  
ATOM   4849  CA  THR C  27      -4.715 -48.469 -50.000  1.00 25.72           C  
ATOM   4850  C   THR C  27      -4.016 -47.688 -48.875  1.00 25.72           C  
ATOM   4851  CB  THR C  27      -6.180 -48.750 -49.594  1.00 25.72           C  
ATOM   4852  O   THR C  27      -3.791 -48.250 -47.812  1.00 25.72           O  
ATOM   4853  CG2 THR C  27      -7.141 -48.094 -50.625  1.00 25.72           C  
ATOM   4854  OG1 THR C  27      -6.410 -50.156 -49.562  1.00 25.72           O  
ATOM   4855  N   ALA C  28      -3.076 -46.781 -49.062  1.00 28.17           N  
ATOM   4856  CA  ALA C  28      -2.436 -45.906 -48.062  1.00 28.17           C  
ATOM   4857  C   ALA C  28      -3.461 -45.344 -47.094  1.00 28.17           C  
ATOM   4858  CB  ALA C  28      -1.682 -44.781 -48.781  1.00 28.17           C  
ATOM   4859  O   ALA C  28      -4.582 -45.000 -47.500  1.00 28.17           O  
ATOM   4860  N   GLU C  29      -3.559 -45.719 -45.750  1.00 31.22           N  
ATOM   4861  CA  GLU C  29      -4.340 -45.219 -44.594  1.00 31.22           C  
ATOM   4862  C   GLU C  29      -4.523 -43.719 -44.656  1.00 31.22           C  
ATOM   4863  CB  GLU C  29      -3.670 -45.625 -43.281  1.00 31.22           C  
ATOM   4864  O   GLU C  29      -3.545 -42.969 -44.688  1.00 31.22           O  
ATOM   4865  CG  GLU C  29      -4.051 -47.031 -42.781  1.00 31.22           C  
ATOM   4866  CD  GLU C  29      -3.498 -47.344 -41.406  1.00 31.22           C  
ATOM   4867  OE1 GLU C  29      -3.949 -48.344 -40.781  1.00 31.22           O  
ATOM   4868  OE2 GLU C  29      -2.605 -46.594 -40.938  1.00 31.22           O  
ATOM   4869  N   ARG C  30      -5.453 -43.094 -45.438  1.00 31.30           N  
ATOM   4870  CA  ARG C  30      -5.832 -41.688 -45.531  1.00 31.30           C  
ATOM   4871  C   ARG C  30      -5.762 -41.000 -44.156  1.00 31.30           C  
ATOM   4872  CB  ARG C  30      -7.242 -41.531 -46.094  1.00 31.30           C  
ATOM   4873  O   ARG C  30      -6.332 -41.500 -43.188  1.00 31.30           O  
ATOM   4874  CG  ARG C  30      -7.273 -41.469 -47.625  1.00 31.30           C  
ATOM   4875  CD  ARG C  30      -8.695 -41.344 -48.156  1.00 31.30           C  
ATOM   4876  NE  ARG C  30      -8.727 -41.281 -49.594  1.00 31.30           N  
ATOM   4877  NH1 ARG C  30     -11.031 -41.281 -49.781  1.00 31.30           N  
ATOM   4878  NH2 ARG C  30      -9.750 -41.188 -51.656  1.00 31.30           N  
ATOM   4879  CZ  ARG C  30      -9.836 -41.250 -50.344  1.00 31.30           C  
ATOM   4880  N   ALA C  31      -4.777 -40.250 -43.812  1.00 35.66           N  
ATOM   4881  CA  ALA C  31      -4.621 -39.344 -42.688  1.00 35.66           C  
ATOM   4882  C   ALA C  31      -5.941 -38.656 -42.344  1.00 35.66           C  
ATOM   4883  CB  ALA C  31      -3.545 -38.312 -43.000  1.00 35.66           C  
ATOM   4884  O   ALA C  31      -6.691 -38.250 -43.250  1.00 35.66           O  
ATOM   4885  N   HIS C  32      -6.785 -39.062 -41.438  1.00 39.38           N  
ATOM   4886  CA  HIS C  32      -8.008 -38.469 -40.906  1.00 39.38           C  
ATOM   4887  C   HIS C  32      -7.996 -36.969 -41.031  1.00 39.38           C  
ATOM   4888  CB  HIS C  32      -8.195 -38.875 -39.438  1.00 39.38           C  
ATOM   4889  O   HIS C  32      -7.258 -36.281 -40.312  1.00 39.38           O  
ATOM   4890  CG  HIS C  32      -8.727 -40.250 -39.250  1.00 39.38           C  
ATOM   4891  CD2 HIS C  32      -8.125 -41.406 -38.812  1.00 39.38           C  
ATOM   4892  ND1 HIS C  32     -10.039 -40.594 -39.531  1.00 39.38           N  
ATOM   4893  CE1 HIS C  32     -10.219 -41.875 -39.281  1.00 39.38           C  
ATOM   4894  NE2 HIS C  32      -9.070 -42.406 -38.844  1.00 39.38           N  
ATOM   4895  N   SER C  33      -8.094 -36.281 -42.125  1.00 44.19           N  
ATOM   4896  CA  SER C  33      -8.297 -34.875 -42.438  1.00 44.19           C  
ATOM   4897  C   SER C  33      -9.359 -34.250 -41.531  1.00 44.19           C  
ATOM   4898  CB  SER C  33      -8.711 -34.688 -43.906  1.00 44.19           C  
ATOM   4899  O   SER C  33     -10.516 -34.656 -41.531  1.00 44.19           O  
ATOM   4900  OG  SER C  33     -10.008 -35.219 -44.125  1.00 44.19           O  
ATOM   4901  N   VAL C  34      -9.203 -33.938 -40.281  1.00 46.91           N  
ATOM   4902  CA  VAL C  34     -10.148 -33.188 -39.438  1.00 46.91           C  
ATOM   4903  C   VAL C  34     -10.672 -31.969 -40.219  1.00 46.91           C  
ATOM   4904  CB  VAL C  34      -9.516 -32.750 -38.094  1.00 46.91           C  
ATOM   4905  O   VAL C  34      -9.898 -31.234 -40.812  1.00 46.91           O  
ATOM   4906  CG1 VAL C  34     -10.516 -31.953 -37.281  1.00 46.91           C  
ATOM   4907  CG2 VAL C  34      -9.000 -33.969 -37.344  1.00 46.91           C  
ATOM   4908  N   ASP C  35     -11.930 -31.891 -40.562  1.00 58.56           N  
ATOM   4909  CA  ASP C  35     -12.586 -30.734 -41.156  1.00 58.56           C  
ATOM   4910  C   ASP C  35     -12.234 -29.453 -40.406  1.00 58.56           C  
ATOM   4911  CB  ASP C  35     -14.109 -30.922 -41.188  1.00 58.56           C  
ATOM   4912  O   ASP C  35     -12.406 -29.391 -39.188  1.00 58.56           O  
ATOM   4913  CG  ASP C  35     -14.836 -29.797 -41.906  1.00 58.56           C  
ATOM   4914  OD1 ASP C  35     -14.234 -29.141 -42.781  1.00 58.56           O  
ATOM   4915  OD2 ASP C  35     -16.031 -29.578 -41.594  1.00 58.56           O  
ATOM   4916  N   PRO C  36     -11.562 -28.547 -41.062  1.00 59.69           N  
ATOM   4917  CA  PRO C  36     -11.172 -27.297 -40.406  1.00 59.69           C  
ATOM   4918  C   PRO C  36     -12.336 -26.641 -39.688  1.00 59.69           C  
ATOM   4919  CB  PRO C  36     -10.695 -26.422 -41.562  1.00 59.69           C  
ATOM   4920  O   PRO C  36     -12.141 -26.031 -38.625  1.00 59.69           O  
ATOM   4921  CG  PRO C  36     -10.609 -27.344 -42.750  1.00 59.69           C  
ATOM   4922  CD  PRO C  36     -11.344 -28.609 -42.406  1.00 59.69           C  
ATOM   4923  N   ARG C  37     -13.508 -26.672 -40.250  1.00 57.97           N  
ATOM   4924  CA  ARG C  37     -14.664 -26.047 -39.594  1.00 57.97           C  
ATOM   4925  C   ARG C  37     -14.961 -26.719 -38.250  1.00 57.97           C  
ATOM   4926  CB  ARG C  37     -15.891 -26.109 -40.500  1.00 57.97           C  
ATOM   4927  O   ARG C  37     -15.188 -26.047 -37.250  1.00 57.97           O  
ATOM   4928  CG  ARG C  37     -17.062 -25.297 -40.000  1.00 57.97           C  
ATOM   4929  CD  ARG C  37     -18.234 -25.328 -40.969  1.00 57.97           C  
ATOM   4930  NE  ARG C  37     -19.312 -24.438 -40.562  1.00 57.97           N  
ATOM   4931  NH1 ARG C  37     -21.000 -25.703 -41.500  1.00 57.97           N  
ATOM   4932  NH2 ARG C  37     -21.500 -23.766 -40.406  1.00 57.97           N  
ATOM   4933  CZ  ARG C  37     -20.609 -24.641 -40.812  1.00 57.97           C  
ATOM   4934  N   ASP C  38     -14.977 -27.906 -38.312  1.00 60.12           N  
ATOM   4935  CA  ASP C  38     -15.266 -28.656 -37.062  1.00 60.12           C  
ATOM   4936  C   ASP C  38     -14.195 -28.391 -36.000  1.00 60.12           C  
ATOM   4937  CB  ASP C  38     -15.367 -30.141 -37.375  1.00 60.12           C
[truncated: 298,000 more chars]
